# Supplementary material for: Atlas of phenotypic, genotypic and geographical diversity present in the European traditional tomato
Source: Hortic Res. 2022 May 17;9:uhac112. doi: 10.1093/hr/uhac112 (PMC9252105; doi:10.1093/hr/uhac112)
Supplement: Web_Material_uhac112 [file web_material_uhac112.zip]

Archive with 13 entries (13 files):
- Apendix_main_fig.pdf
- File S1.xlsx
- File S10.xlsx
- File S11.xlsx
- File S12.xlsx
- File S13.xlsx
- File S2.xlsx
- File S3.xlsx
- File S4.xlsx
- File S5.xlsx
- File S8.xlsx
- File S9.xlsx
- HORTRES_SI_ClaraPons.docx
