# Supplementary material for: Atlas of phenotypic, genotypic and geographical diversity present in the European traditional tomato
Source: Hortic Res. 2022 May 17;9:uhac112. doi: 10.1093/hr/uhac112 (PMC9252105; doi:10.1093/hr/uhac112)
Supplement: Web_Material_uhac112 [file web_material_uhac112.zip › File S1.xlsx]

## Sheet: Hoja1
Supplementary Data 1. Accessions and passport data for accessions included in the TRADITOM collection and analysed in this work.
TRADITOM COLECTION	TRADITOM CODE	Institute code	Accession number	Collecting number	Collecting institute code	Donor Institute code	Donor accession number	Code of duplicates in other genebank	Code of the genebank holder of the duplicate	EU SOL code	Local name	Traditional location	Collecting site	Province	Region	Country	Latitude	Longitude	Altitude	Biological status of accession	Collecting source	Acquisition date	Collecting date	Varietal type	Use	Morphotype
TRBA	TRBA0110	Univ Illes Balears	UIB0001	1-1	Univ Illes Balears						Ramellet		Pollença	Mallorca	Illes Balears	ESP	39.8772	3.0162		300	22	2007	2007	Ramellet	LSL	Ramellet
TRBA	TRBA0120	Univ Illes Balears	UIB0002	1-2	Univ Illes Balears						Ramellet		Pollença	Mallorca	Illes Balears	ESP	39.8772	3.0162		300	22	2007	2007	Ramellet	LSL	Ramellet
TRBA	TRBA0130	Univ Illes Balears	UIB0003	1-3	Univ Illes Balears						Ramellet		Sa Pobla	Mallorca	Illes Balears	ESP	39.7697	3.02508		300	22	2007	2007	Ramellet	LSL	Ramellet
TRBA	TRBA0140	Univ Illes Balears	UIB0004	1-4	Univ Illes Balears						Ramellet		Pollença	Mallorca	Illes Balears	ESP	39.8772	3.0162		300	22	2007	2007	Ramellet	LSL	Ramellet
TRBA	TRBA0150	Univ Illes Balears	UIB0005	1-5	Univ Illes Balears						Ramellet		Sa Pobla	Mallorca	Illes Balears	ESP	39.7697	3.02508		300	22	2007	2007	Ramellet	LSL	Ramellet
TRBA	TRBA0160	Univ Illes Balears	UIB0007	1-7	Univ Illes Balears						Ramellet		Porreres	Mallorca	Illes Balears	ESP	39.5149	3.02388		300	22	2007	2007	Ramellet	LSL	Ramellet
TRBA	TRBA0170	Univ Illes Balears	UIB0008	1-8	Univ Illes Balears						Ramellet		Santa Maria	Mallorca	Illes Balears	ESP	39.6487	2.77489		300	22	2007	2007	Ramellet	LSL	Ramellet
TRBA	TRBA0180	Univ Illes Balears	UIB0010	1-10	Univ Illes Balears						Ramellet		Selva	Mallorca	Illes Balears	ESP	39.7702	2.90761		300	22	2007	2007	Ramellet	LSL	Ramellet
TRBA	TRBA0190	Univ Illes Balears	UIB0011	1-11	Univ Illes Balears						Ramellet		Manacor	Mallorca	Illes Balears	ESP	39.5697	3.20953		300	22	2007	2007	Ramellet	LSL	Ramellet
TRBA	TRBA0200	Univ Illes Balears	UIB0012	1-12	Univ Illes Balears						Traditional tomato		Sant Llorenç	Mallorca	Illes Balears	ESP	39.6113	3.2854		300	22	2007	2007	Ramellet?	LSL	Ramellet
TRBA	TRBA0210	Univ Illes Balears	UIB0013	1-13	Univ Illes Balears						Ramellet		Banyalbufar	Mallorca	Illes Balears	ESP	39.6876	2.51453		300	22	2007	2007	Ramellet	LSL	Ramellet
TRBA	TRBA0220	Univ Illes Balears	UIB0014	1-14	Univ Illes Balears						Ramellet		Llucmajor	Mallorca	Illes Balears	ESP	39.4908	2.89171		300	22	2007	2007	Ramellet	LSL	Ramellet
TRBA	TRBA0230	Univ Illes Balears	UIB0015	1-15	Univ Illes Balears						Ramellet		Felanitx	Mallorca	Illes Balears	ESP	39.4697	3.1483		300		2007	2007	Ramellet	LSL	Ramellet
TRBA	TRBA0240	Univ Illes Balears	UIB0016	1-16	Univ Illes Balears						Ramellet		Felanitx	Mallorca	Illes Balears	ESP	39.4697	3.1483		300	22	2007	2007	Ramellet	LSL	Ramellet
TRBA	TRBA0250	Univ Illes Balears	UIB0017	1-17	Univ Illes Balears						Ramellet		Llubí	Mallorca	Illes Balears	ESP	39.6994	3.00631		300	22	2007	2007	Ramellet	LSL	Ramellet
TRBA	TRBA0260	Univ Illes Balears	UIB0018	1-18	Univ Illes Balears						Ramellet		Llucmajor	Mallorca	Illes Balears	ESP	39.4908	2.89171		300	22	2007	2007	Ramellet	LSL	Ramellet
TRBA	TRBA0270	Univ Illes Balears	UIB0019	1-19	Univ Illes Balears						Ramellet		Soller	Mallorca	Illes Balears	ESP	39.7671	2.71579		300	22	2007	2007	Ramellet	LSL	Ramellet
TRBA	TRBA0280	Univ Illes Balears	UIB0020	1-20	Univ Illes Balears						Ramellet		Inca	Mallorca	Illes Balears	ESP	39.7178	2.90755		300	22	2007	2007	Ramellet	LSL	Ramellet
TRBA	TRBA0290	Univ Illes Balears	UIB0021	1-21	Univ Illes Balears						Ramellet		Ariany	Mallorca	Illes Balears	ESP	39.6509	3.11212		300	22	2007	2007	Ramellet	LSL	Ramellet
TRBA	TRBA0300	Univ Illes Balears	UIB0022	1-22	Univ Illes Balears						Traditional tomato		Ariany	Mallorca	Illes Balears	ESP	39.6509	3.11212		300	22	2007	2007	not ascribable	unclassified	Flat
TRBA	TRBA0310	Univ Illes Balears	UIB0023	1-23	Univ Illes Balears						Ramellet branca llarga		Ariany	Mallorca	Illes Balears	ESP	39.6509	3.11212		300	22	2007	2007	Ramellet	LSL	Ramellet
TRBA	TRBA0320	Univ Illes Balears	UIB0024	1-24	Univ Illes Balears						Ramellet branca llarga		Ariany	Mallorca	Illes Balears	ESP	39.6509	3.11212		300	22	2007	2007	Ramellet	LSL	Ramellet
TRBA	TRBA0330	Univ Illes Balears	UIB0025	1-25	Univ Illes Balears						Ramellet branca llarga		Felanitx	Mallorca	Illes Balears	ESP	39.4697	3.1483		300	22	2007	2007	Ramellet	LSL	Ramellet
TRBA	TRBA0340	Univ Illes Balears	UIB0026	1-26	Univ Illes Balears						Ramellet branca llarga		Sencelles	Mallorca	Illes Balears	ESP	39.6461	2.8995		300	22	2007	2007	Ramellet	LSL	Ramellet
TRBA	TRBA0350	Univ Illes Balears	UIB0027	1-27	Univ Illes Balears						Ramellet branca llarga		Felanitx	Mallorca	Illes Balears	ESP	39.4697	3.1483		300	22	2007	2007	Ramellet	LSL	Ramellet
TRBA	TRBA0360	Univ Illes Balears	UIB0028	1-28	Univ Illes Balears						Ramellet branca llarga		Pollença	Mallorca	Illes Balears	ESP	39.8772	3.0162		300	22	2007	2007	Ramellet	LSL	Ramellet
TRBA	TRBA0370	Univ Illes Balears	UIB0029	1-29	Univ Illes Balears						Ramellet branca llarga		not applicable	Mallorca	Illes Balears	ESP	39.6953	3.01757		300	22	2007	2007	Ramellet	LSL	Ramellet
TRBA	TRBA0380	Univ Illes Balears	UIB0030	1-30	Univ Illes Balears						Ramellet branca llarga		Estallencs	Mallorca	Illes Balears	ESP	39.6535	2.48113		300	22	2007	2007	Ramellet	LSL	Ramellet
TRBA	TRBA0390	Univ Illes Balears	UIB0031	1-31	Univ Illes Balears						Ramellet branca llarga		Banyalbufar	Mallorca	Illes Balears	ESP	39.6876	2.51453		300	22	2007	2007	Ramellet	LSL	Ramellet
TRBA	TRBA0400	Univ Illes Balears	UIB0032	1-32	Univ Illes Balears						Ramellet branca llarga		Manacor	Mallorca	Illes Balears	ESP	39.5697	3.20953		300	22	2007	2007	Ramellet	LSL	Ramellet
TRBA	TRBA0410	Univ Illes Balears	UIB0033	1-33	Univ Illes Balears						Ramellet branca llarga		Manacor	Mallorca	Illes Balears	ESP	39.5697	3.20953		300	22	2007	2007	Ramellet	LSL	Ramellet
TRBA	TRBA0420	Univ Illes Balears	UIB0034	1-34	Univ Illes Balears						Ramellet branca llarga		Santanyi	Mallorca	Illes Balears	ESP	39.3412	3.11775		300	22	2007	2007	Ramellet	LSL	Ramellet
TRBA	TRBA0430	Univ Illes Balears	UIB0035	1-35	Univ Illes Balears						Ramellet branca llarga		Sa Pobla	Mallorca	Illes Balears	ESP	39.7697	3.02508		300	22	2007	2007	Ramellet	LSL	Ramellet
TRBA	TRBA0440	Univ Illes Balears	UIB0036	1-36	Univ Illes Balears						Ramellet branca llarga		Bunyola	Mallorca	Illes Balears	ESP	39.696	2.70025		300	22	2007	2007	Ramellet	LSL	Ramellet
TRBA	TRBA0450	Univ Illes Balears	UIB0037	1-37	Univ Illes Balears						Ramellet branca llarga		Manacor	Mallorca	Illes Balears	ESP	39.5697	3.20953		300	22	2007	2007	Ramellet	LSL	Ramellet
TRBA	TRBA0460	Univ Illes Balears	UIB0038	1-38	Univ Illes Balears						Ramellet branca llarga		Sa Pobla	Mallorca	Illes Balears	ESP	39.7697	3.02508		300	22	2007	2007	Ramellet	LSL	Ramellet
TRBA	TRBA0470	Univ Illes Balears	UIB0039	1-39	Univ Illes Balears						Ramellet branca llarga		Maria de la Salut	Mallorca	Illes Balears	ESP	39.6642	3.0739		300	22	2007	2007	Ramellet	LSL	Ramellet
TRBA	TRBA0480	Univ Illes Balears	UIB0040	1-40	Univ Illes Balears						Ramellet branca llarga		Vilafranca	Mallorca	Illes Balears	ESP	39.5695	3.08874		300	22	2007	2007	Ramellet	LSL	Ramellet
TRBA	TRBA0490	Univ Illes Balears	UIB0041	1-41	Univ Illes Balears						Ramellet branca llarga		Pollença	Mallorca	Illes Balears	ESP	39.8772	3.0162		300	22	2007	2007	Ramellet	LSL	Ramellet
TRBA	TRBA0500	Univ Illes Balears	UIB0042	1-42	Univ Illes Balears						Cirereta Menorca		Menorca	Menorca	Illes Balears	ESP	39.9496	4.11045		300	22	2007	2007	Cherry	Fresh	Cherry
TRBA	TRBA0510	Univ Illes Balears	UIB0044	1-44	Univ Illes Balears						Ramellet de ferro		Menorca	Menorca	Illes Balears	ESP	39.9496	4.11045		300		2007	2007	Ramellet	LSL	Ramellet
TRBA	TRBA0520	Univ Illes Balears	UIB0045	1-45	Univ Illes Balears						Cirereta Menorca		Menorca	Menorca	Illes Balears	ESP	39.9496	4.11045		300		2007	2007	Cherry	Fresh	Cherry
TRBA	TRBA0530	Univ Illes Balears	UIB0046	1-46	Univ Illes Balears						Ramellet		not applicable	Mallorca	Illes Balears	ESP	39.6953	3.01757		300		2007	2007	Ramellet	LSL	Ramellet
TRBA	TRBA0540	Univ Illes Balears	UIB0047	1-47	Univ Illes Balears						Ramellet		not applicable	Mallorca	Illes Balears	ESP	39.6953	3.01757		300		2007	2007	Ramellet	LSL	Ramellet
TRBA	TRBA0550	Univ Illes Balears	UIB0048	1-48	Univ Illes Balears						Ramellet		Batlle	Mallorca	Illes Balears	ESP	39.6012	2.67269		300		2007	2007	Ramellet	LSL	Ramellet
TRBA	TRBA0560	Univ Illes Balears	UIB0049	2-1	Univ Illes Balears						Ramellet		Palma	Mallorca	Illes Balears	ESP	39.5696	2.65016		300		2008	2008	Ramellet	LSL	Ramellet
TRBA	TRBA0570	Univ Illes Balears	UIB0050	2-2	Univ Illes Balears						Ramellet		Palma	Mallorca	Illes Balears	ESP	39.5696	2.65016		300		2008	2008	Ramellet	LSL	Ramellet
TRBA	TRBA0580	Univ Illes Balears	UIB0051	2-3	Univ Illes Balears						Ramellet		Artà	Mallorca	Illes Balears	ESP	39.6947	3.35092		300		2008	2008	Ramellet	LSL	Ramellet
TRBA	TRBA0590	Univ Illes Balears	UIB0052	2-4	Univ Illes Balears						Ramellet		Artà	Mallorca	Illes Balears	ESP	39.6947	3.35092		300		2008	2008	Ramellet	LSL	Ramellet
TRBA	TRBA0600	Univ Illes Balears	UIB0053	2-5	Univ Illes Balears						Ramellet		Son Servera	Mallorca	Illes Balears	ESP	39.6201	3.3603		300		2008	2008	Ramellet	LSL	Ramellet
TRBA	TRBA0610	Univ Illes Balears	UIB0054	2-6	Univ Illes Balears						Ramellet		Manacor	Mallorca	Illes Balears	ESP	39.5697	3.20953		300		2008	2008	Ramellet	LSL	Ramellet
TRBA	TRBA0620	Univ Illes Balears	UIB0055	2-7	Univ Illes Balears						Ramellet		Sant Llorenç	Mallorca	Illes Balears	ESP	39.6113	3.2854		300		2008	2008	Ramellet	LSL	Ramellet
TRBA	TRBA0630	Univ Illes Balears	UIB0056	2-8	Univ Illes Balears						Ramellet		Manacor	Mallorca	Illes Balears	ESP	39.5697	3.20953		300		2008	2008	Ramellet	LSL	Ramellet
TRBA	TRBA0640	Univ Illes Balears	UIB0057	2-9	Univ Illes Balears						Ramellet		Porreres	Mallorca	Illes Balears	ESP	39.5149	3.02388		300		2008	2008	Ramellet	LSL	Ramellet
TRBA	TRBA0650	Univ Illes Balears	UIB0058	2-10	Univ Illes Balears						Ramellet		Artà	Mallorca	Illes Balears	ESP	39.6947	3.35092		300		2008	2008	Ramellet	LSL	Ramellet
TRBA	TRBA0660	Univ Illes Balears	UIB0059	2-11	Univ Illes Balears						Ramellet		Artà	Mallorca	Illes Balears	ESP	39.6947	3.35092		300		2008	2008	Ramellet	LSL	Ramellet
TRBA	TRBA0670	Univ Illes Balears	UIB0060	2-12	Univ Illes Balears						Ramellet		Artà	Mallorca	Illes Balears	ESP	39.6947	3.35092		300		2008	2008	Ramellet	LSL	Ramellet
TRBA	TRBA0680	Univ Illes Balears	UIB0061	2-13	Univ Illes Balears						Ramellet		Artà	Mallorca	Illes Balears	ESP	39.6947	3.35092		300		2008	2008	Ramellet	LSL	Ramellet
TRBA	TRBA0690	Univ Illes Balears	UIB0062	2-14	Univ Illes Balears						Ramellet		Artà	Mallorca	Illes Balears	ESP	39.6947	3.35092		300		2008	2008	Ramellet	LSL	Ramellet
TRBA	TRBA0700	Univ Illes Balears	UIB0063	2-15	Univ Illes Balears						Ramellet		Sant Llorenç	Mallorca	Illes Balears	ESP	39.6113	3.2854		300		2008	2008	Ramellet	LSL	Ramellet
TRBA	TRBA0710	Univ Illes Balears	UIB0064	2-16	Univ Illes Balears						Ramellet		Sant Llorenç	Mallorca	Illes Balears	ESP	39.6113	3.2854		300	22	2008	2008	Ramellet	LSL	Ramellet
TRBA	TRBA0720	Univ Illes Balears	UIB0065	2-17	Univ Illes Balears						Ramellet		Palma	Mallorca	Illes Balears	ESP	39.5696	2.65016		300	22	2008	2008	Ramellet	LSL	Ramellet
TRBA	TRBA0730	Univ Illes Balears	UIB0066	2-18	Univ Illes Balears						Ramellet		Alaró	Mallorca	Illes Balears	ESP	39.7073	2.79168		300	22	2008	2008	Ramellet	LSL	Ramellet
TRBA	TRBA0740	Univ Illes Balears	UIB0067	2-19	Univ Illes Balears						Ramellet		Manacor	Mallorca	Illes Balears	ESP	39.5697	3.20953		300	22	2008	2008	Ramellet	LSL	Ramellet
TRBA	TRBA0750	Univ Illes Balears	UIB0068	2-20	Univ Illes Balears						Traditional tomato		Artà	Mallorca	Illes Balears	ESP	39.6947	3.35092		300	22	2008	2008	Ramellet	LSL	Ramellet
TRBA	TRBA0760	Univ Illes Balears	UIB0070	2-22	Univ Illes Balears						Ramellet		Vilafranca	Mallorca	Illes Balears	ESP	39.5695	3.08874		300	30	2008	2008	Ramellet	LSL	Ramellet
TRBA	TRBA0770	Univ Illes Balears	UIB0071	2-23	Univ Illes Balears						Ramellet		Campanet	Mallorca	Illes Balears	ESP	39.7758	2.96318		300	30	2008	2008	Ramellet	LSL	Ramellet
TRBA	TRBA0780	Univ Illes Balears	UIB0072	2-24	Univ Illes Balears						Ramellet		Sa Pobla	Mallorca	Illes Balears	ESP	39.7697	3.02508		300	30	2008	2008	Ramellet	LSL	Ramellet
TRBA	TRBA0790	Univ Illes Balears	UIB0073	2-25	Univ Illes Balears						Ramellet		Porreres	Mallorca	Illes Balears	ESP	39.5149	3.02388		300	30	2008	2008	Ramellet	LSL	Ramellet
TRBA	TRBA0800	Univ Illes Balears	UIB0074	2-26	Univ Illes Balears						Ramellet		Muro	Mallorca	Illes Balears	ESP	39.7655	3.08768		300	30	2008	2008	Ramellet	LSL	Ramellet
TRBA	TRBA0810	Univ Illes Balears	UIB0075	2-27	Univ Illes Balears						Ramellet		Felanitx	Mallorca	Illes Balears	ESP	39.4697	3.1483		300	22	2008	2008	Ramellet	LSL	Ramellet
TRBA	TRBA0820	Univ Illes Balears	UIB0076	2-28	Univ Illes Balears						Ramellet		Sant Joan	Mallorca	Illes Balears	ESP	39.5954	3.03884		300	22	2008	2008	Ramellet	LSL	Ramellet
TRBA	TRBA0830	Univ Illes Balears	UIB0077	2-29	Univ Illes Balears						Traditional tomato		Porreres	Mallorca	Illes Balears	ESP	39.5149	3.02388		300	22	2008	2008	not ascribable	Fresh	not ascribable
TRBA	TRBA0840	Univ Illes Balears	UIB0078	2-30	Univ Illes Balears						Ramellet		Felanitx	Mallorca	Illes Balears	ESP	39.4697	3.1483		300	22	2008	2008	Ramellet	LSL	Ramellet
TRBA	TRBA0850	Univ Illes Balears	UIB0079	2-31	Univ Illes Balears						Ramellet		Sant Joan	Mallorca	Illes Balears	ESP	39.5954	3.03884		300	22	2008	2008	Ramellet	LSL	Ramellet
TRBA	TRBA0860	Univ Illes Balears	UIB0080	2-32	Univ Illes Balears						Ramellet		Maria de la Salut	Mallorca	Illes Balears	ESP	39.6642	3.0739		300	22	2008	2008	Ramellet	LSL	Ramellet
TRBA	TRBA0870	Univ Illes Balears	UIB0081	2-33	Univ Illes Balears						Ramellet		Sant Llorenç	Mallorca	Illes Balears	ESP	39.6113	3.2854		300	22	2008	2008	Ramellet	LSL	Ramellet
TRBA	TRBA0880	Univ Illes Balears	UIB0082	2-34	Univ Illes Balears						Ramellet		Sant Llorenç	Mallorca	Illes Balears	ESP	39.6113	3.2854		300		2008	2008	Ramellet	LSL	Ramellet
TRBA	TRBA0890	Univ Illes Balears	UIB0083	2-35	Univ Illes Balears						Ramellet		Sant Llorenç	Mallorca	Illes Balears	ESP	39.6113	3.2854		300	22	2008	2008	Ramellet	LSL	Ramellet
TRBA	TRBA0900	Univ Illes Balears	UIB0084	2-36	Univ Illes Balears						Ramellet		Sant Llorenç	Mallorca	Illes Balears	ESP	39.6113	3.2854		300	22	2008	2008	Ramellet	LSL	Ramellet
TRBA	TRBA0910	Univ Illes Balears	UIB0085	2-37	Univ Illes Balears						Ramellet		Sant Llorenç	Mallorca	Illes Balears	ESP	39.6113	3.2854		300	22	2008	2008	Ramellet	LSL	Ramellet
TRBA	TRBA0920	Univ Illes Balears	UIB0086	2-38	Univ Illes Balears						Ramellet		Sant Llorenç	Mallorca	Illes Balears	ESP	39.6113	3.2854		300	22	2008	2008	Ramellet	LSL	Ramellet
TRBA	TRBA0930	Univ Illes Balears	UIB0087	2-39	Univ Illes Balears						Ramellet		Sant Llorenç	Mallorca	Illes Balears	ESP	39.6113	3.2854		300	22	2008	2008	Ramellet	LSL	Ramellet
TRBA	TRBA0940	Univ Illes Balears	UIB0088	2-40	Univ Illes Balears						Ramellet		Sant Llorenç	Mallorca	Illes Balears	ESP	39.6113	3.2854		300		2008	2008	Ramellet	LSL	Ramellet
TRBA	TRBA0950	Univ Illes Balears	UIB0089	2-41	Univ Illes Balears						Ramellet		Sant Llorenç	Mallorca	Illes Balears	ESP	39.6113	3.2854		300	22	2008	2008	Ramellet	LSL	Ramellet
TRBA	TRBA0960	Univ Illes Balears	UIB0090	2-42	Univ Illes Balears						Ramellet		Sant Llorenç	Mallorca	Illes Balears	ESP	39.6113	3.2854		300	22	2008	2008	Ramellet	LSL	Ramellet
TRBA	TRBA0970	Univ Illes Balears	UIB0091	2-43	Univ Illes Balears						Ramellet		Sant Llorenç	Mallorca	Illes Balears	ESP	39.6113	3.2854		300	22	2008	2008	Ramellet	LSL	Ramellet
TRBA	TRBA0980	Univ Illes Balears	UIB0092	2-44	Univ Illes Balears						Ramellet		Santa Margalida	Mallorca	Illes Balears	ESP	39.702	3.10397		300	22	2008	2008	Ramellet	LSL	Ramellet
TRBA	TRBA0990	Univ Illes Balears	UIB0093	2-45	Univ Illes Balears						Ramellet		Santa Margalida	Mallorca	Illes Balears	ESP	39.702	3.10397		300	22	2008	2008	Ramellet	LSL	Ramellet
TRBA	TRBA1000	Univ Illes Balears	UIB0094	2-46	Univ Illes Balears						Ramellet		Pollença	Mallorca	Illes Balears	ESP	39.8772	3.0162		300	22	2008	2008	Ramellet	LSL	Ramellet
TRBA	TRBA1010	Univ Illes Balears	UIB0095	2-47	Univ Illes Balears						Ramellet		Pollença	Mallorca	Illes Balears	ESP	39.8772	3.0162		300	22	2008	2008	Ramellet	LSL	Ramellet
TRBA	TRBA1020	Univ Illes Balears	UIB0096	2-48	Univ Illes Balears						Traditional tomato		Llubí	Mallorca	Illes Balears	ESP	39.6994	3.00631		300	22	2008	2008	not ascribable	unclassified	Flat
TRBA	TRBA1030	Univ Illes Balears	UIB0097	2-49	Univ Illes Balears						Traditional tomato		not applicable	Mallorca	Illes Balears	ESP	39.6953	3.01757		300	22	2008	2008	not ascribable	unclassified	Flat
TRBA	TRBA1040	Univ Illes Balears	UIB0098	2-50	Univ Illes Balears						Ramellet		Santa Margalida	Mallorca	Illes Balears	ESP	39.702	3.10397		300	22	2008	2008	Ramellet	LSL	Ramellet
TRBA	TRBA1050	Univ Illes Balears	UIB0099	2-51	Univ Illes Balears						Ramellet		Palma	Mallorca	Illes Balears	ESP	39.5696	2.65016		300	22	2008	2008	Ramellet	LSL	Ramellet
TRBA	TRBA1060	Univ Illes Balears	UIB0100	2-52	Univ Illes Balears	Associación Varietats Locals Mallorca					Ramellet		Vilafranca	Mallorca	Illes Balears	ESP	39.5695	3.08874		300	40	2008	2008	Ramellet	LSL	Ramellet
TRBA	TRBA1070	Univ Illes Balears	UIB0101	2-53	Univ Illes Balears	Associación Varietats Locals Mallorca					Ramellet		Sant Joan	Mallorca	Illes Balears	ESP	39.5954	3.03884		300	40	2008	2008	Ramellet	LSL	Ramellet
TRBA	TRBA1080	Univ Illes Balears	UIB0102	2-54	Univ Illes Balears	Associación Varietats Locals Mallorca					Ramellet		Campos	Mallorca	Illes Balears	ESP	39.4326	3.01877		300	40	2008	2008	Ramellet	LSL	Ramellet
TRBA	TRBA1090	Univ Illes Balears	UIB0103	2-55	Univ Illes Balears	Associación Varietats Locals Mallorca					Ramellet		Porreres	Mallorca	Illes Balears	ESP	39.5149	3.02388		300	40	2008	2008	Ramellet	LSL	Ramellet
TRBA	TRBA1100	Univ Illes Balears	UIB0104	2-56	Univ Illes Balears	Associación Varietats Locals Mallorca					Ramellet		Montuïri	Mallorca	Illes Balears	ESP	39.5679	2.98193		300	40	2008	2008	Ramellet	LSL	Ramellet
TRBA	TRBA1110	Univ Illes Balears	UIB0105	2-57	Univ Illes Balears						Ramellet		Porreres	Mallorca	Illes Balears	ESP	39.5149	3.02388		300	22	2008	2008	Ramellet	LSL	Ramellet
TRBA	TRBA1120	Univ Illes Balears	UIB0106	2-58	Univ Illes Balears						Ramellet		Campos	Mallorca	Illes Balears	ESP	39.4326	3.01877		300	22	2008	2008	Ramellet	LSL	Ramellet
TRBA	TRBA1130	Univ Illes Balears	UIB0107	2-59	Univ Illes Balears						Ramellet		Montuïri	Mallorca	Illes Balears	ESP	39.5679	2.98193		300	22	2008	2008	Ramellet	LSL	Ramellet
TRBA	TRBA1140	Univ Illes Balears	UIB0108	2-60	Univ Illes Balears						Ramellet		Porreres	Mallorca	Illes Balears	ESP	39.5149	3.02388		300	22	2008	2008	Ramellet	LSL	Ramellet
TRBA	TRBA1150	Univ Illes Balears	UIB0109	2-61	Univ Illes Balears						Ramellet		Banyalbufar	Mallorca	Illes Balears	ESP	39.6876	2.51453		300	22	2008	2008	Ramellet	LSL	Ramellet
TRBA	TRBA1160	Univ Illes Balears	UIB0110	2-62	Univ Illes Balears						Ramellet		Banyalbufar	Mallorca	Illes Balears	ESP	39.6876	2.51453		300	22	2008	2008	Ramellet	LSL	Ramellet
TRBA	TRBA1170	Univ Illes Balears	UIB0111	2-63	Univ Illes Balears						Ramellet		Banyalbufar	Mallorca	Illes Balears	ESP	39.6876	2.51453		300	22	2008	2008	Ramellet	LSL	Ramellet
TRBA	TRBA1180	Univ Illes Balears	UIB0112	2-64	Univ Illes Balears						Ramellet		Banyalbufar	Mallorca	Illes Balears	ESP	39.6876	2.51453		300	22	2008	2008	Ramellet	LSL	Ramellet
TRBA	TRBA1190	Univ Illes Balears	UIB0113	2-65	Univ Illes Balears						Ramellet		Lloret	Mallorca	Illes Balears	ESP	39.6179	2.97459		300	22	2008	2008	Ramellet	LSL	Ramellet
TRBA	TRBA1200	Univ Illes Balears	UIB0114	2-66	Univ Illes Balears						Ramellet		Sineu	Mallorca	Illes Balears	ESP	39.6427	3.00881		300	22	2008	2008	Ramellet	LSL	Ramellet
TRBA	TRBA1210	Univ Illes Balears	UIB0115	2-67	Univ Illes Balears						Ramellet		Petra	Mallorca	Illes Balears	ESP	39.6141	3.114		300	22	2008	2008	Ramellet	LSL	Ramellet
TRBA	TRBA1220	Univ Illes Balears	UIB0116	2-68	Univ Illes Balears						Ramellet		Vilafranca	Mallorca	Illes Balears	ESP	39.5695	3.08874		300	22	2008	2008	Ramellet	LSL	Ramellet
TRBA	TRBA1230	Univ Illes Balears	UIB0117	2-69	Univ Illes Balears						Ramellet		Vilafranca	Mallorca	Illes Balears	ESP	39.5695	3.08874		300	22	2008	2008	Ramellet	LSL	Ramellet
TRBA	TRBA1240	Univ Illes Balears	UIB0118	2-70	Univ Illes Balears						Ramellet		Petra	Mallorca	Illes Balears	ESP	39.6141	3.114		300	22	2008	2008	Ramellet	LSL	Ramellet
TRBA	TRBA1250	Univ Illes Balears	UIB0119	2-71	Univ Illes Balears						Ramellet		Pollença	Mallorca	Illes Balears	ESP	39.8772	3.0162		300	22	2008	2008	Ramellet	LSL	Ramellet
TRBA	TRBA1260	Univ Illes Balears	UIB0120	2-72	Univ Illes Balears						Ramellet		Maria de la Salut	Mallorca	Illes Balears	ESP	39.6642	3.0739		300	22	2008	2008	Ramellet	LSL	Ramellet
TRBA	TRBA1270	Univ Illes Balears	UIB0121	2-73	Univ Illes Balears						Ramellet		Campanet	Mallorca	Illes Balears	ESP	39.7758	2.96318		300	22	2008	2008	Ramellet	LSL	Ramellet
TRBA	TRBA1280	Univ Illes Balears	UIB0122	2-74	Univ Illes Balears						Ramellet		Capdepera	Mallorca	Illes Balears	ESP	39.7024	3.43532		300	22	2008	2008	Ramellet	LSL	Ramellet
TRBA	TRBA1290	Univ Illes Balears	UIB0123	2-75	Univ Illes Balears						Ramellet		Capdepera	Mallorca	Illes Balears	ESP	39.7024	3.43532		300	22	2008	2008	Ramellet	LSL	Ramellet
TRBA	TRBA1300	Univ Illes Balears	UIB0124	2-76	Univ Illes Balears						Ramellet		Capdepera	Mallorca	Illes Balears	ESP	39.7024	3.43532		300	22	2008	2008	Ramellet	LSL	Ramellet
TRBA	TRBA1310	Univ Illes Balears	UIB0125	2-77	Univ Illes Balears						Ramellet		Santanyí	Mallorca	Illes Balears	ESP	39.3412	3.11775		300	22	2008	2008	Ramellet	LSL	Ramellet
TRBA	TRBA1320	Univ Illes Balears	UIB0126	2-78	Univ Illes Balears						Ramellet		Capdepera	Mallorca	Illes Balears	ESP	39.7024	3.43532		300	22	2008	2008	Ramellet	LSL	Ramellet
TRBA	TRBA1330	Univ Illes Balears	UIB0127	2-79	Univ Illes Balears						Ramellet		Barcelona	Barcelona	Catalunya	ESP	41.3851	2.1734		300	22	2008	2008	Ramellet	LSL	Ramellet
TRBA	TRBA1340	Univ Illes Balears	UIB0128	2-80	Univ Illes Balears						Ramellet		Artà	Mallorca	Illes Balears	ESP	39.6947	3.35092		300	22	2008	2008	Ramellet	LSL	Ramellet
TRBA	TRBA1350	Univ Illes Balears	UIB0129	2-81	Univ Illes Balears						Ramellet		Artà	Mallorca	Illes Balears	ESP	39.6947	3.35092		300	22	2008	2008	Ramellet	LSL	Ramellet
TRBA	TRBA1360	Univ Illes Balears	UIB0130	2-82	Univ Illes Balears						Ramellet		Artà	Mallorca	Illes Balears	ESP	39.6947	3.35092		300	22	2008	2008	Ramellet	LSL	Ramellet
TRBA	TRBA1370	Univ Illes Balears	UIB0131	2-83	Univ Illes Balears						Ramellet		Artà	Mallorca	Illes Balears	ESP	39.6947	3.35092		300	22	2008	2008	Ramellet	LSL	Ramellet
TRBA	TRBA1380	Univ Illes Balears	UIB0132	2-84	Univ Illes Balears						Ramellet		Sant Joan	Mallorca	Illes Balears	ESP	39.5954	3.03884		300	22	2008	2008	Ramellet	LSL	Ramellet
TRBA	TRBA1390	Univ Illes Balears	UIB0133	2-85	Univ Illes Balears						Ramellet		Sant Llorenç	Mallorca	Illes Balears	ESP	39.6113	3.2854		300	22	2008	2008	Ramellet	LSL	Ramellet
TRBA	TRBA1400	Univ Illes Balears	UIB0134	2-86	Univ Illes Balears						Ramellet		Escorca	Mallorca	Illes Balears	ESP	39.8261	2.84727		300	22	2008	2008	Ramellet	LSL	Ramellet
TRBA	TRBA1410	Univ Illes Balears	UIB0135	2-87	Univ Illes Balears						Ramellet		Escorca	Mallorca	Illes Balears	ESP	39.8261	2.84727		300		2008	2008	Ramellet	LSL	Ramellet
TRBA	TRBA1420	Univ Illes Balears	UIB0136	2-88	Univ Illes Balears						Ramellet		Campanet	Mallorca	Illes Balears	ESP	39.7758	2.96318		300	22	2008	2008	Ramellet	LSL	Ramellet
TRBA	TRBA1430	Univ Illes Balears	UIB0137	2-89	Univ Illes Balears						Ramellet		Manacor	Mallorca	Illes Balears	ESP	39.5697	3.20953		300	22	2008	2008	Ramellet	LSL	Ramellet
TRBA	TRBA1440	Univ Illes Balears	UIB0138	2-90	Univ Illes Balears						Ramellet		Manacor	Mallorca	Illes Balears	ESP	39.5697	3.20953		300	22	2008	2008	Ramellet	LSL	Ramellet
TRBA	TRBA1450	Univ Illes Balears	UIB0139	2-91	Univ Illes Balears						Ramellet		Eivissa	Eivissa	Illes Balears	ESP	39.02	1.48215		300	22	2008	2008	Ramellet	LSL	Ramellet
TRBA	TRBA1460	Univ Illes Balears	UIB0140	2-92	Univ Illes Balears						Traditional tomato		Santanyí	Mallorca	Illes Balears	ESP	39.3412	3.11775		300	22	2008	2008	not ascribable	unclassified	Flat
TRBA	TRBA1470	Univ Illes Balears	UIB0141	2-15 B	Univ Illes Balears						Ramellet		Sant Llorenç	Mallorca	Illes Balears	ESP	39.6113	3.2854		300	22	2008	2008	Ramellet	LSL	Ramellet
TRBA	TRBA1480	Univ Illes Balears	UIB0142	2-93	Univ Illes Balears						Traditional tomato		Formentera	Formentera	Illes Balears	ESP	38.6964	1.45314		300	22	2008	2008	not ascribable	unclassified	not ascribable
TRBA	TRBA1490	Univ Illes Balears	UIB0143	2-93b	Univ Illes Balears						Traditional tomato		Formentera	Formentera	Illes Balears	ESP	38.6964	1.45314		300	22	2008	2008	not ascribable	unclassified	not ascribable
TRBA	TRBA1500	Univ Illes Balears	UIB0144	2-94	Univ Illes Balears						Traditional tomato		Campos	Mallorca	Illes Balears	ESP	39.4326	3.01877		300	30	2008	2008	Cherry	Fresh	Cherry
TRBA	TRBA1510	Univ Illes Balears	UIB0145	2-95	Univ Illes Balears						Traditional tomato		Ses Salines	Mallorca	Illes Balears	ESP	39.3385	3.05303		300	22	2008	2008	Ramellet	LSL	Ramellet
TRBA	TRBA1520	Univ Illes Balears	UIB0146	3-1	Univ Illes Balears						Ramellet comercial selection		Ariany	Mallorca	Illes Balears	ESP	39.6509	3.11212		300	30	2008	2008	Ramellet	LSL	Ramellet
TRBA	TRBA1530	Univ Illes Balears	UIB0147	3-2	Univ Illes Balears						Ramellet comercial selection		Campos	Mallorca	Illes Balears	ESP	39.4326	3.01877		300	30	2008	2008	Ramellet	LSL	Ramellet
TRBA	TRBA1540	Univ Illes Balears	UIB0148	3-3	Univ Illes Balears						Ramellet comercial selection		Porreres	Mallorca	Illes Balears	ESP	39.5149	3.02388		300	30	2008	2008	Ramellet	LSL	Ramellet
TRBA	TRBA1550	Univ Illes Balears	UIB0149	3-4	Univ Illes Balears						Pepper tomato		Porreres	Mallorca	Illes Balears	ESP	39.5149	3.02388		300	30	2008	2008	Pebrot	Fresh/Processing	Long Pepper
TRBA	TRBA1560	Univ Illes Balears	UIB0150	3-5	Univ Illes Balears						Ramellet comercial selection branca curta		Porreres	Mallorca	Illes Balears	ESP	39.5149	3.02388		300	30	2008	2008	Ramellet	LSL	Ramellet
TRBA	TRBA1570	Univ Illes Balears	UIB0151	3-6	Univ Illes Balears						Ramellet big comercial selection		Porreres	Mallorca	Illes Balears	ESP	39.5149	3.02388		300	30	2008	2008	Ramellet	LSL	Ramellet
TRBA	TRBA1580	Univ Illes Balears	UIB0152	3-7	Univ Illes Balears						Ramellet comercial selection de ferro		Eivissa	Eivissa	Illes Balears	ESP	39.02	1.48215		300	30	2008	2008	Ramellet	LSL	Ramellet
TRBA	TRBA1590	Univ Illes Balears	UIB0154	3-M1	Univ Illes Balears	Banco Semillas Agricultura Ecológica Menorca					Rosadet tomato		Menorca	Menorca	Illes Balears	ESP	39.9496	4.11045		300	40	2008	2008	Cherry	Fresh	Cherry
TRBA	TRBA1600	Univ Illes Balears	UIB0155	3-M2	Univ Illes Balears	Banco Semillas Agricultura Ecológica Menorca					Big tomato		Menorca	Menorca	Illes Balears	ESP	39.9496	4.11045		300	40	2008	2008	Marmande	Fresh	Flat
TRBA	TRBA1610	Univ Illes Balears	UIB0156	3-M3	Univ Illes Balears	Banco Semillas Agricultura Ecológica Menorca					Traditional tomato		Menorca	Menorca	Illes Balears	ESP	39.9496	4.11045		300	40	2008	2008	Cherry	Fresh	Cherry
TRBA	TRBA1620	Univ Illes Balears	UIB0157	3-M4	Univ Illes Balears	Banco Semillas Agricultura Ecológica Menorca					Ramellet Algendar		Menorca	Menorca	Illes Balears	ESP	39.9496	4.11045		300	40	2008	2008	Ramellet	LSL	Ramellet
TRBA	TRBA1630	Univ Illes Balears	UIB0158	3-M5	Univ Illes Balears	Banco Semillas Agricultura Ecológica Menorca					Traditional tomato		Menorca	Menorca	Illes Balears	ESP	39.9496	4.11045		300	40	2008	2008	Cherry	Fresh	Cherry
TRBA	TRBA1640	Univ Illes Balears	UIB0159	3-M6	Univ Illes Balears	Banco Semillas Agricultura Ecológica Menorca					Elongated cherry		Menorca	Menorca	Illes Balears	ESP	39.9496	4.11045		300	40	2008	2008	cherry elongated	Fresh	cherry elongated
TRBA	TRBA1650	Univ Illes Balears	UIB0160	4-11	Univ Illes Balears	Jardí Botànic de Sóller					Traditional tomato		Llucmajor	Mallorca	Illes Balears	ESP	39.4908	2.89171		300	40	2008	2008	not ascribable	Fresh	Flat
TRBA	TRBA1660	Univ Illes Balears	UIB0162	4-13	Univ Illes Balears	Jardí Botànic de Sóller					Ramellet de penjar		Formentera	Formentera	Illes Balears	ESP	38.6964	1.45314		300	40	2008	2008	Ramellet	LSL	Ramellet
TRBA	TRBA1670	Univ Illes Balears	UIB0163	4-14	Univ Illes Balears	#N/A					Long Ramellet de penjar		Llucmajor	Mallorca	Illes Balears	ESP	39.4908	2.89171		300		2008	2008	Ramellet	LSL	Ramellet
TRBA	TRBA1680	Univ Illes Balears	UIB0164	4-15	Univ Illes Balears	Jardí Botànic de Sóller					Ramellet		Llucmajor	Mallorca	Illes Balears	ESP	39.4908	2.89171		300	40	2008	2008	Ramellet	LSL	Ramellet
TRBA	TRBA1690	Univ Illes Balears	UIB0165	4-16	Univ Illes Balears	Jardí Botànic de Sóller					Traditional tomato		Santa Margalida	Mallorca	Illes Balears	ESP	39.702	3.10397		300	40	2008	2008	Ramellet	LSL	Ramellet
TRBA	TRBA1700	Univ Illes Balears	UIB0166	4-17	Univ Illes Balears	Jardí Botànic de Sóller					Ramellet rampiz		not applicable	not applicable	Illes Balears	ESP				300	40	2008	2008	Ramellet	LSL	Ramellet
TRBA	TRBA1710	Univ Illes Balears	UIB0167	4-18	Univ Illes Balears	Jardí Botànic de Sóller					Traditional tomato		not applicable	not applicable	Illes Balears	ESP				300	40	2008	2008	not ascribable	unclassified	Flat
TRBA	TRBA1720	Univ Illes Balears	UIB0168	4-19	Univ Illes Balears	Jardí Botànic de Sóller					Traditional tomato		not applicable	not applicable	Illes Balears	ESP				300	40	2008	2008	not ascribable	unclassified	Flat
TRBA	TRBA1730	Univ Illes Balears	UIB0169	4-20	Univ Illes Balears	Jardí Botànic de Sóller					Cent flors		Menorca	Menorca	Illes Balears	ESP	39.9496	4.11045		300	40	2008	2008	Ramellet	LSL	Ramellet
TRBA	TRBA1740	Univ Illes Balears	UIB0170	4-21	Univ Illes Balears	Jardí Botànic de Sóller					Unknown		Eivissa	Eivissa	Illes Balears	ESP	39.02	1.48215		300	40	2008	2008	Ramellet?	LSL	Ramellet
TRBA	TRBA1750	Univ Illes Balears	UIB0171	4-22	Univ Illes Balears	Jardí Botànic de Sóller					Burot tomato		Llucmajor	Mallorca	Illes Balears	ESP	39.4908	2.89171		300	40	2008	2008	Marmande	Fresh	Flat
TRBA	TRBA1760	Univ Illes Balears	UIB0172	4-23	Univ Illes Balears	Jardí Botànic de Sóller					Plum tomato		Sóller	Mallorca	Illes Balears	ESP	39.7671	2.71579		300	40	2008	2008	Plum/Pruna	Processing	Pear-plum
TRBA	TRBA1770	Univ Illes Balears	UIB0173	4-24	Univ Illes Balears	Jardí Botànic de Sóller					Unknown		Montuïri	Mallorca	Illes Balears	ESP	39.5679	2.98193		300	40	2008	2008	Pera/Roma	Processing	Pear-plum
TRBA	TRBA1780	Univ Illes Balears	UIB0174	4-25	Univ Illes Balears	Jardí Botànic de Sóller					Pepper tomato		Sineu	Mallorca	Illes Balears	ESP	39.6427	3.00881		300	40	2008	2008	Pebrot	Fresh/Processing	Long Pepper
TRBA	TRBA1790	Univ Illes Balears	UIB0175	4-26	Univ Illes Balears	Jardí Botànic de Sóller					Traditional tomato		Binissalem	Mallorca	Illes Balears	ESP	39.688	2.844		300	40	2008	2008	not ascribable	unclassified	Flat
TRBA	TRBA1800	Univ Illes Balears	UIB0176	4-27	Univ Illes Balears	Jardí Botànic de Sóller					Early tomato		Menorca	Menorca	Illes Balears	ESP	39.9496	4.11045		300	40	2008	2008	not ascribable	unclassified	Flat
TRBA	TRBA1810	Univ Illes Balears	UIB0177	4-28	Univ Illes Balears	Jardí Botànic de Sóller					Creeping tomato		Sant Joan	Mallorca	Illes Balears	ESP	39.5954	3.03884		300	40	2008	2008	not ascribable	Fresh	Flat
TRBA	TRBA1820	Univ Illes Balears	UIB0178	4-29	Univ Illes Balears	Jardí Botànic de Sóller					Ancient Banyalbufar Ramellet		Banyalbufar	Mallorca	Illes Balears	ESP	39.6876	2.51453		300	40	2008	2008	Ramellet	LSL	Ramellet
TRBA	TRBA1830	Univ Illes Balears	UIB0179	4-30	Univ Illes Balears	Jardí Botànic de Sóller					Ramellet brot vermell		Banyalbufar	Mallorca	Illes Balears	ESP	39.6876	2.51453		300	40	2008	2008	Ramellet	LSL	Ramellet
TRBA	TRBA1840	Univ Illes Balears	UIB0180	4-31	Univ Illes Balears	Jardí Botànic de Sóller					Ramellet de penjar		Sant Joan	Mallorca	Illes Balears	ESP	39.5954	3.03884		300	40	2008	2008	Ramellet	LSL	Ramellet
TRBA	TRBA1850	Univ Illes Balears	UIB0181	4-32	Univ Illes Balears	#N/A					White Ramellet de penjar		not applicable	not applicable	Illes Balears	ESP				300		2008	2008	Ramellet	LSL	Ramellet
TRBA	TRBA1860	Univ Illes Balears	UIB0182	4-33	Univ Illes Balears	Jardí Botànic de Sóller					Ramellet de ferro		not applicable	not applicable	Illes Balears	ESP				300	40	2008	2008	Ramellet	LSL	Ramellet
TRBA	TRBA1870	Univ Illes Balears	UIB0184	4-35	Univ Illes Balears	Jardí Botànic de Sóller					Traditional tomato		not applicable	not applicable	Illes Balears	ESP				300	40	2008	2008	Pera/Roma	Processing	Pear-plum
TRBA	TRBA1880	Univ Illes Balears	UIB0185	4-36	Univ Illes Balears	Jardí Botànic de Sóller					Ramellet de mamelló		not applicable	not applicable	Illes Balears	ESP				300	40	2008	2008	Ramellet	LSL	Ramellet
TRBA	TRBA1890	Univ Illes Balears	UIB0186	4-37	Univ Illes Balears	Jardí Botànic de Sóller					Morada		not applicable	not applicable	Illes Balears	ESP				300	40	2008	2008	Morado	Fresh	Purple-brown
TRBA	TRBA1900	Univ Illes Balears	UIB0187	4-38	Univ Illes Balears	Jardí Botànic de Sóller					Plum-pear tomato		not applicable	not applicable	Illes Balears	ESP				300	40	2008	2008	Plum/Pruna	Processing	Pear-plum
TRBA	TRBA1910	Univ Illes Balears	UIB0189	4-40	Univ Illes Balears	Jardí Botànic de Sóller					Cor de bou		Son Ferriol	Mallorca	Illes Balears	ESP	39.5738	2.7133		300	40	2008	2008	Cor de bou	Fresh	Heart-like
TRBA	TRBA1920	Univ Illes Balears	UIB0190	4-41	Univ Illes Balears	Jardí Botànic de Sóller					Unknown		Lloseta	Mallorca	Illes Balears	ESP	39.7183	2.86893		300	40	2008	2008	not ascribable	Fresh	Flat
TRBA	TRBA1930	Univ Illes Balears	UIB0191	5-1	Univ Illes Balears	0					Cor de bou		not applicable	not applicable	Illes Balears	ESP				300	22	2008	2008	Cor de bou	Fresh	Heart-like
TRBA	TRBA1940	Univ Illes Balears	UIB0192	5-2	Univ Illes Balears	0					Cor de bou		Formentera	Formentera	Illes Balears	ESP	38.6964	1.45314		300	22	2008	2008	Cor de bou	Fresh	Heart-like
TRBA	TRBA1950	Univ Illes Balears	UIB0193	5-3	Univ Illes Balears	0					Cor de bou		Porreres	Mallorca	Illes Balears	ESP	39.5149	3.02388		300	22	2008	2008	Cor de bou	Fresh	Heart-like
TRBA	TRBA1960	Univ Illes Balears	UIB0194	5-4	Univ Illes Balears	0					Valldemossa		not applicable	not applicable	Illes Balears	ESP				300	22	2008	2008	Cor de bou	Fresh	Heart-like
TRBA	TRBA1970	Univ Illes Balears	UIB0195	5-5	Univ Illes Balears	0					Muchamiel		Porreres	Mallorca	Illes Balears	ESP	39.5149	3.02388		300	22	2008	2008	Muchamiel	Fresh	Flat
TRBA	TRBA1980	Univ Illes Balears	UIB0196	5-6	Univ Illes Balears	0					Traditional tomato		Porreres	Mallorca	Illes Balears	ESP	39.5149	3.02388		300	22	2008	2008	Pera/Roma	Processing	Pear-plum
TRBA	TRBA1990	Univ Illes Balears	UIB0197	5-7	Univ Illes Balears	0					Tres cantos		Formentera	Formentera	Illes Balears	ESP	38.6964	1.45314		300	22	2008	2008	Palosanto-pometa	Fresh	Round
TRBA	TRBA2000	Univ Illes Balears	UIB0198	5-8	Univ Illes Balears	0					Cor de bou		not applicable	not applicable	Illes Balears	ESP				300	22	2008	2008	Cor de bou	Fresh	Piriforme-liguria
TRCA	TRCA0010	FMA01	LC433	LC433							Pera Girona		not applicable	Girona	Catalunya	ESP	41.9794	2.82143						Pera de Girona	Fresh	Piriforme-liguria
TRCA	TRCA0020	FMA01	LC95	LC95							Montserrat		not applicable	Barcelona	Catalunya	ESP	41.3851	2.1734						Montserrat	Fresh	Ribbed
TRCA	TRCA0110	FMA01	BGHZ4817	Z-07-034	ESP027						Benach		El Papiol	Barcelona	Catalunya	ESP	41.4387	2.01263		300		2011		Del Benach	Fresh	Ribbed
TRCA	TRCA0120	FMA01	BGV002124	C-L-101	ESP026						Tomate pometa tardana		not applicable	Barcelona	Catalunya	ESP	41.3851	2.1734	320	300	40	1986		Palosanto-pometa	Fresh	Round
TRCA	TRCA0130	FMA01	BGV002125	C-L-102	ESP026						Tomate palosanto		Balaguer	Lleida	Catalunya	ESP	41.7877	0.800839	320	300	40	1986		Palosanto-pometa	Fresh	Round
TRCA	TRCA0140	FMA01	BGV002127	C-L-104	ESP026						Tomate pometa		not applicable	Barcelona	Catalunya	ESP	41.3851	2.1734	320	300	40	1986		Palosanto-pometa	Fresh	Round
TRCA	TRCA0150	FMA01	BGV002036	C-L-13	ESP026						Tomate de palo santo		Bitem	Tarragona	Catalunya	ESP	40.8596	0.52401	14	300	26	1984	1984	Palosanto-pometa	Fresh	Round
TRCA	TRCA0160	FMA01	BGV002038	C-L-15	ESP026						Tomate palo santo		Jesús y María	Tarragona	Catalunya	ESP	40.7194	0.708002	12	300	26	1984	1984	Palosanto-pometa	Fresh	Round
TRCA	TRCA0170	FMA01	BGV002040	C-L-17	ESP026						Tomate palo santo		Tivenys	Tarragona	Catalunya	ESP	40.9069	0.554149	40	300	26	1984	1984	Palosanto-pometa	Fresh	Round
TRCA	TRCA0180	FMA01	BGV002223	C-L-200	FMA01						Tomate pometa gros;tardá		Sant Jaume	Barcelona	Catalunya	ESP	41.3829	2.17701	116	300	26	1989	1988	Palosanto-pometa	Fresh	Round
TRCA	TRCA0190	FMA01	BGV002225	C-L-202	FMA01						Tomate pometa gros		Argentona	Barcelona	Catalunya	ESP	41.5532	2.40085		300	26	1989	1988	Palosanto-pometa	Fresh	Round
TRCA	TRCA0200	FMA01	BGV002232	C-L-209	FMA01						Tomate palo santo		San Quintí de Mediona	Barcelona	Catalunya	ESP	41.4543	1.66149		300	26	1989	1988	Palosanto-pometa	Fresh	Round
TRCA	TRCA0210	FMA01	BGV002239	C-L-216	FMA01						Tomate palo santo		Villafranca del Penedés	Barcelona	Catalunya	ESP	41.3461	1.69794		300	26	1989	1988	Palosanto-pometa	Fresh	Round
TRCA	TRCA0220	FMA01	BGV002241	C-L-218	FMA01						Tomate poma plé		La Conreria	Barcelona	Catalunya	ESP	41.4915	2.25284	123	300	26	1989	1988	Palosanto-pometa	Fresh	Round
TRCA	TRCA0230	FMA01	BGV002242	C-L-219	FMA01						Tomate palo santo		El Vendrell	Tarragona	Catalunya	ESP	41.2197	1.53431	52	300	26	1989	1988	Palosanto-pometa	Fresh	Round
TRCA	TRCA0240	FMA01	BGV002245	C-L-222	FMA01						Tomate poma semi buit		El Vendrell	Tarragona	Catalunya	ESP	41.2197	1.53431	52	300	26	1989	1988	Palosanto-pometa	Fresh	Round
TRCA	TRCA0250	FMA01	BGV002250	C-L-227	FMA01						Tomate poma ple mitjá		Creixell	Tarragona	Catalunya	ESP	41.1655	1.43598		300	26	1989	1988	Palosanto-pometa	Fresh	Round
TRCA	TRCA0260	FMA01	BGV002253	C-L-230	FMA01						Tomate poma buit gros		Creixell	Tarragona	Catalunya	ESP	41.1655	1.43598		300	26	1989	1988	Palosanto-pometa	Fresh	Round
TRCA	TRCA0270	FMA01	BGV002278	C-L-255	FMA01						Tomate poma ple;pometa		La Bauma	Barcelona	Catalunya	ESP	42.0408	1.99902	140	300	26	1989	1988	Palosanto-pometa	Fresh	Round
TRCA	TRCA0280	FMA01	BGV002050	C-L-27	ESP026						Tomate pometa tardía		Lleida	Lleida	Catalunya	ESP	41.6176	0.620015	155	300	26	1984	1984	Palosanto-pometa	Fresh	Round
TRCA	TRCA0290	FMA01	BGV002052	C-L-29	ESP026						Tomate poma ple		Sabadell	Barcelona	Catalunya	ESP	41.5463	2.10861	190	300	26	1984	1984	Palosanto-pometa	Fresh	Round
TRCA	TRCA0300	FMA01	BGV002074	C-L-51	ESP026						Tomate pometa		Palau de Plegamans	Barcelona	Catalunya	ESP	41.5839	2.18041	130	300	26	1984	1984	Palosanto-pometa	Fresh	Round
TRCA	TRCA0310	FMA01	BGV002029	C-L-6	ESP026						Tomate palo santo		Bitem	Tarragona	Catalunya	ESP	40.8596	0.52401	14	300	26	1984	1984	Palosanto-pometa	Fresh	Round
TRCA	TRCA0320	FMA01	BGV002089	C-L-66	ESP026						Tomate de poma		Torroella de Montgrí	Girona	Catalunya	ESP	42.0419	3.12653	31	300	26	1985	1985	Palosanto-pometa	Fresh	Round
TRCA	TRCA0330	FMA01	BGV002106	C-L-83/2	ESP026						Tomate palosanto		Balaguer	Lleida	Catalunya	ESP	41.7877	0.800839	200	300	40	1984	1981	Palosanto-pometa	Fresh	Round
TRCA	TRCA0340	FMA01	BGV002113	C-L-90	ESP026						Tomate de poma		Talarn	Lleida	Catalunya	ESP	42.1862	0.899997	560	300	40	1984	1981	Palosanto-pometa	Fresh	Round
TRCA	TRCA0350	FMA01	BGV002117	C-L-94	ESP026						Tomate palosanto		Manresa	Barcelona	Catalunya	ESP	41.7164	1.82208	320	300	40	1986		Palosanto-pometa	Fresh	Round
TRCA	TRCA0360	FMA01	BGV002119	C-L-96	ESP026						Tomate palosanto		not applicable	Barcelona	Catalunya	ESP	41.3851	2.1734	320	300	40	1986		Palosanto-pometa	Fresh	Round
TRCA	TRCA0370	FMA01	BGV002120	C-L-97	ESP026						Tomate pometa primerenca		not applicable	Barcelona	Catalunya	ESP	41.3851	2.1734	320	300	40	1986		Palosanto-pometa	Fresh	Round
TRCA	TRCA0380	FMA01	LC9	LC9	FMA01			BGV002138	ESP026		Tomaquera buida		Navàs	Barcelona	Catalunya	ESP	41.9001	1.8784	370	300	40		1989	Montserrat	Fresh	Ribbed
TRCA	TRCA0390	FMA01	LC14	LC14	FMA01						Tomate de penjar		Cassà de la selva	Girona	Catalunya	ESP	41.8863	2.87517	137	300	40		1989	De penjar	LSL	De penjar
TRCA	TRCA0400	FMA01	LC15	LC15	FMA01						Tomate rosa de Montserrat		Sant Just Desvern	Barcelona	Catalunya	ESP	41.3833	2.06666	122	300	40		1989	Montserrat	Fresh	Ribbed
TRCA	TRCA0410	FMA01	LC17	LC17	FMA01						Tomate de Monserrat		Sant Cugat del Vallès	Barcelona	Catalunya	ESP	41.4526	2.07633	124	300	40		1989	Montserrat	Fresh	Ribbed
TRCA	TRCA0420	FMA01	LC19	LC19	FMA01						Tomate de Montserrat		El Masnou	Barcelona	Catalunya	ESP	41.4806	2.31477	27	300	40		1989	Montserrat	Fresh	Ribbed
TRCA	TRCA0430	FMA01	LC22	LC22	FMA01						Tomate montserrat		Sant Cugat del Vallès	Barcelona	Catalunya	ESP	41.4526	2.07633	124	300	40		1989	Montserrat	Fresh	Ribbed
TRCA	TRCA0440	FMA01	LC36	LC36	FMA01						Tomate de Montserrat		Monistrol de Montserrat	Barcelona	Catalunya	ESP	41.6114	1.84647	161	300	40		1989	Montserrat	Fresh	Ribbed
TRCA	TRCA0450	FMA01	LC42	LC42	FMA01						Tomate de penjar bombeta		Arenys de Munt	Barcelona	Catalunya	ESP	41.6094	2.54084	121	300	40		1989	De penjar	LSL	De penjar
TRCA	TRCA0460	FMA01	LC49	LC49	FMA01						Tomate cherry		Argentona	Barcelona	Catalunya	ESP	41.5532	2.40085	88	300	40		1989	Cherry	Fresh	Cherry
TRCA	TRCA0470	FMA01	LC51	LC51	FMA01						Tomate penjar vermell		Argentona	Barcelona	Catalunya	ESP	41.5532	2.40085	88	300	40		1989	De penjar	LSL	De penjar
TRCA	TRCA0480	FMA01	LC55	LC55	FMA01						Tomate de creu rosa;tardá		Sant Quintí de Mediona	Barcelona	Catalunya	ESP	41.4543	1.66149	326	300	40		1989	Palosanto-pometa	Fresh	Round
TRCA	TRCA0490	FMA01	LC63	LC63	FMA01						Tomate rosa		El Vendrell	Tarragona	Catalunya	ESP	41.2197	1.53431	49	300	40		1989	Rosa	Fresh	Flat
TRCA	TRCA0500	FMA01	LC77	LC77	FMA01						Tomate de penjar chorito		Castellbell i el Vilar	Barcelona	Catalunya	ESP	41.6291	1.86415	178	300	40		1989	De penjar	LSL	De penjar
TRCA	TRCA0510	FMA01	LC81	LC81	FMA01						Tomate cherry pera-groc		Seva	Barcelona	Catalunya	ESP	41.8362	2.28397	663	300	40		1989	cherry pearshaped	Fresh	cherry pearshaped
TRCA	TRCA0520	FMA01	LC94	LC94	FMA01						Pimiento		not applicable	not applicable	not applicable	ESP				300	40			Pebrot	Fresh/Processing	Long Pepper
TRCA	TRCA0530	FMA01	LC96	LC96	FMA01						Tomàquet Montserrat Buit		Gavet de la Conca	Lleida	Catalunya	ESP	42.1229	0.921021	421	300	40			Montserrat	Fresh	Ribbed
TRCA	TRCA0540	FMA01	LC102	LC102	FMA01						Tomàquet penjar del país o 'fulla de patata'		not applicable	not applicable	not applicable	ESP				300	40			De penjar	LSL	De penjar
TRCA	TRCA0550	FMA01	LC103	LC103	FMA01						Tomàquet Pera Rosa		not applicable	not applicable	not applicable	ESP				300	40			Pera de Girona	Fresh	Piriforme-liguria
TRCA	TRCA0560	FMA01	LC117	LC117	FMA01						Tomàquet de Montserrat		Barcelona	Barcelona	Catalunya	ESP	41.3851	2.1734	9	300	40			Montserrat	Fresh	Ribbed
TRCA	TRCA0570	FMA01	LC126	LC126	FMA01						Tomàquet Penjar (punxa) Barratxina		Sabadell	Barcelona	Catalunya	ESP	41.5463	2.10861	190	300	40		2005	De penjar	LSL	De penjar
TRCA	TRCA0580	FMA01	LC137	LC137	FMA01						Tomàquet Montserrat		Palafolls	Barcelona	Catalunya	ESP	41.6685	2.75073	16	300	40		2006	Montserrat	Fresh	Ribbed
TRCA	TRCA0590	FMA01	LC144	LC144	FMA01						La Pera vermella		Cruïlles	Girona	Catalunya	ESP	41.9571	2.99223		300	40		2006	Pera de Girona	Fresh	Piriforme-liguria
TRCA	TRCA0600	FMA01	LC147	LC147	FMA01						La Pera		Cruïlles, Monells i Sant Sadurní de l'Heura	Girona	Catalunya	ESP	41.9571	2.99223	110	300	40		2006	Pera de Girona	Fresh	Piriforme-liguria
TRCA	TRCA0610	FMA01	LC148	LC148	FMA01						Montserrat		La Bisbal d'Empordà	Girona	Catalunya	ESP	41.9586	3.03979	39	300	40		2006	Montserrat	Fresh	Ribbed
TRCA	TRCA0620	FMA01	LC149	LC149	FMA01						La Pera		not applicable	not applicable	not applicable	ESP				300	40		2006	Pera de Girona	Fresh	Piriforme-liguria
TRCA	TRCA0630	FMA01	LC154	LC154	FMA01						La pera rosa		La Bisbal d'Empordà	Girona	Catalunya	ESP	41.9586	3.03979	39	300	40		2006	Pera de Girona	Fresh	Piriforme-liguria
TRCA	TRCA0640	FMA01	LC157	LC157	FMA01						Pera Girona / Pera Lleida		not applicable	not applicable	not applicable	ESP				300	40		2006	Pera de Girona	Fresh	Piriforme-liguria
TRCA	TRCA0650	FMA01	LC158	LC158	FMA01						Montserrat 4 lobuls		Blanes	Girona	Catalunya	ESP	41.676	2.79023	13	300	40		2006	Montserrat	Fresh	Ribbed
TRCA	TRCA0660	FMA01	LC159	LC159	FMA01						Montserrat		Calonge	Girona	Catalunya	ESP	41.8638	3.07265	22	300	40		2006	Montserrat	Fresh	Ribbed
TRCA	TRCA0670	FMA01	LC160	LC160	FMA01						Pera Girona		Riudellots de la Selva	Girona	Catalunya	ESP	41.901	2.80262	98	300	40		2006	Pera de Girona	Fresh	Piriforme-liguria
TRCA	TRCA0680	FMA01	LC165	LC165	FMA01						Pera Girona		Vilobí d'Onyar	Girona	Catalunya	ESP	41.8889	2.74128	122	300	40		2006	Pera de Girona	Fresh	Piriforme-liguria
TRCA	TRCA0690	FMA01	LC166	LC166	FMA01						Pera Girona		Llavaneres	Barcelona	Catalunya	ESP	41.5794	2.48515		300	40		2006	Pera de Girona	Fresh	Piriforme-liguria
TRCA	TRCA0700	FMA01	LC167	LC167	FMA01						Pera Girona		Llagostera	Girona	Catalunya	ESP	41.8265	2.89313	160	300	40		2006	Pera de Girona	Fresh	Piriforme-liguria
TRCA	TRCA0710	FMA01	LC180	LC180	FMA01						Montserrat		Olot	Girona	Catalunya	ESP	42.1822	2.48802	443	300	40		2006	Montserrat	Fresh	Ribbed
TRCA	TRCA0720	FMA01	LC184	LC184	FMA01						Montserrat		not applicable	not applicable	Catalunya	ESP				300	40		2006	Montserrat	Fresh	Ribbed
TRCA	TRCA0730	FMA01	LC189	LC189	FMA01						Pera Girona		Torroella de Montgrí	Girona	Catalunya	ESP	42.0419	3.12653	31	300	40		2006	Pera de Girona	Fresh	Piriforme-liguria
TRCA	TRCA0740	FMA01	LC190	LC190	FMA01						Pera Girona		Portbou	Girona	Catalunya	ESP	42.4272	3.15977	28	300	40		2006	Pera de Girona	Fresh	Piriforme-liguria
TRCA	TRCA0750	FMA01	LC191	LC191	FMA01						Pera Girona		El Port de la Selva	Girona	Catalunya	ESP	42.319	3.2282	12	300	40		2006	Pera de Girona	Fresh	Piriforme-liguria
TRCA	TRCA0760	FMA01	LC192	LC192	FMA01						Pera semiplena		Llançà	Girona	Catalunya	ESP	42.3616	3.14503	4	300	40		2006	Pera de Girona	Fresh	Piriforme-liguria
TRCA	TRCA0770	FMA01	LC194	LC194	FMA01						SemiPera		Olot	Girona	Catalunya	ESP	42.1822	2.48802	443	300	40		2006	Pera de Girona	Fresh	Piriforme-liguria
TRCA	TRCA0780	FMA01	LC195	LC195	FMA01						Pera de Girona		Llagostera	Girona	Catalunya	ESP	41.8265	2.89313	160	300	40		2006	Pera de Girona	Fresh	Piriforme-liguria
TRCA	TRCA0790	FMA01	LC196	LC196	FMA01						Montserrat gegant		Figueres	Girona	Catalunya	ESP	42.2655	2.95811	39	300	40		2006	Montserrat	Fresh	Ribbed
TRCA	TRCA0800	FMA01	LC200	LC200	FMA01						Pera Girona		Sant Martí Vell	Girona	Catalunya	ESP	42.0202	2.93074	65	300	40		2006	Pera de Girona	Fresh	Piriforme-liguria
TRCA	TRCA0810	FMA01	LC203	LC203	FMA01						Montserrat		Cabanes	Girona	Catalunya	ESP	42.3064	2.96756	26	300	40		2006	Montserrat	Fresh	Ribbed
TRCA	TRCA0820	FMA01	LC215	LC215	FMA01						Penjar		not applicable	not applicable	Catalunya	ESP				300	40		2007	De penjar	LSL	De penjar
TRCA	TRCA0830	FMA01	LC230	LC230	FMA01						Penjar		Cabanes	Girona	Catalunya	ESP	42.3064	2.96756	26	300	40		2007	De penjar	LSL	De penjar
TRCA	TRCA0840	FMA01	LC246	LC246	FMA01						Penjar		Maçanet de la Selva	Girona	Catalunya	ESP	41.7768	2.7325	100	300	40		2007	De penjar	LSL	De penjar
TRCA	TRCA0850	FMA01	LC254	LC254	FMA01						Penjar		Vilobí d'Onyar	Girona	Catalunya	ESP	41.8889	2.74128	122	300	40		2007	De penjar	LSL	De penjar
TRCA	TRCA0860	FMA01	LC257	LC257	FMA01						Penjar		not applicable	not applicable	Catalunya	ESP				300	40		2007	De penjar	LSL	De penjar
TRCA	TRCA0870	FMA01	LC409	LC409	FMA01						Penjar		not applicable	not applicable	Catalunya	ESP				300	40		2011	De penjar	LSL	De penjar
TRCA	TRCA0880	FMA01	LC269	LC269	FMA01						Penjar		not applicable	not applicable	Catalunya	ESP				300	40		2007	De penjar	LSL	De penjar
TRCA	TRCA0890	FMA01	LC276	LC276	FMA01						Penjar		not applicable	not applicable	Catalunya	ESP				300	40		2007	De penjar	LSL	De penjar
TRCA	TRCA0900	FMA01	LC322	LC322	FMA01						Pera Girona		Llançà	Girona	Catalunya	ESP	42.3616	3.14503	4	300	40		2007	Pera de Girona	Fresh	Piriforme-liguria
TRCA	TRCA0910	FMA01	LC325	LC325	FMA01						Montserrat		Llançà	Girona	Catalunya	ESP	42.3616	3.14503	4	300	40		2007	Montserrat	Fresh	Ribbed
TRCA	TRCA0920	FMA01	LC328	LC328	FMA01						Pera Girona		Cassà de la Selva	Girona	Catalunya	ESP	41.8863	2.87517	137	300	40		2007	Pera de Girona	Fresh	Piriforme-liguria
TRCA	TRCA0930	FMA01	LC333	LC333	FMA01						Montserrat ple		Fornells de la Selva	Girona	Catalunya	ESP	41.9312	2.8116	102	300	40		2007	Montserrat	Fresh	Ribbed
TRCA	TRCA0940	FMA01	LC334	LC334	FMA01						transicio M-PG		Fornells de la Selva	Girona	Catalunya	ESP	41.9312	2.8116	102	300	40		2007	Montserrat	Fresh	Ribbed
TRCA	TRCA0950	FMA01	LC335	LC335	FMA01						d'amanir		Bescanó	Girona	Catalunya	ESP	41.9658	2.74003	102	300	40		2007	d'amanir	Fresh	Beef
TRCA	TRCA0960	FMA01	LC341	LC341	FMA01						Penjar		not applicable	not applicable	Catalunya	ESP				300	40		2008	De penjar	LSL	De penjar
TRCA	TRCA0970	FMA01	LC348	LC348	FMA01						Penjar		not applicable	not applicable	Catalunya	ESP				300	40		2008	De penjar	LSL	De penjar
TRCA	TRCA0980	FMA01	LC351	LC351	FMA01						Penjar		Valls	Tarragona	Catalunya	ESP	41.2854	1.24946	215	300	40		2008	De penjar	LSL	De penjar
TRCA	TRCA0990	FMA01	LC352	LC352	FMA01						Penjar		Valls	Tarragona	Catalunya	ESP	41.2854	1.24946	215	300	40		2008	De penjar	LSL	De penjar
TRCA	TRCA1000	FMA01	LC360	LC360	FMA01						Penjar		Arenys de Munt	Barcelona	Catalunya	ESP	41.6094	2.54084	121	300	40		2008	De penjar	LSL	De penjar
TRCA	TRCA1010	FMA01	LC361	LC361	FMA01						Penjar		Reus	Tarragona	Catalunya	ESP	41.1498	1.10553	117	300	40		2008	De penjar	LSL	De penjar
TRCA	TRCA1020	FMA01	LC369	LC369	FMA01						Penjar		Lleida	Lleida	Catalunya	ESP	41.6176	0.620015	155	300	40		2008	De penjar	LSL	De penjar
TRCA	TRCA1030	FMA01	LC375	LC375	FMA01						Penjar		Lleida	Lleida	Catalunya	ESP	41.6176	0.620015	155	300	40		2008	De penjar	LSL	De penjar
TRCA	TRCA1040	FMA01	LC378	LC378	FMA01						Penjar		not applicable	not applicable	Catalunya	ESP				300	40		2008	De penjar	LSL	De penjar
TRCA	TRCA1050	FMA01	LC386	LC386	FMA01						Penjar		Albesa	Lleida	Catalunya	ESP	41.7525	0.659518	237	300	40		2008	De penjar	LSL	De penjar
TRCA	TRCA1060	FMA01	LC391	LC391	FMA01						Penjar		not applicable	not applicable	Catalunya	ESP				300	40		2008	De penjar	LSL	De penjar
TRCA	TRCA1070	FMA01	LC412	LC412	FMA01						Momtserrat		Sabadell	Barcelona	Catalunya	ESP	41.5463	2.10861	190	300	40		2008	Montserrat	Fresh	Ribbed
TRCA	TRCA1080	FMA01	LC413	LC413	FMA01						Tres Cantos		Rubí	Barcelona	Catalunya	ESP	41.4971	2.03492	123	300	40		2008	Palosanto-pometa	Fresh	Round
TRCA	TRCA1090	FMA01	LC417	LC417	FMA01						Penjar		Lleida	Lleida	Catalunya	ESP	41.6176	0.620015	155	300	40		2008	De penjar	LSL	De penjar
TRCA	TRCA1100	FMA01	LC424	LC424	FMA01						Mamella Monja		Sagàs	Girona	Catalunya	ESP	42.4155	1.85973	738	300	40		2009	Cor de bou	Fresh	Heart-like
TRCA	TRCA1110	FMA01	LC427	LC427	FMA01						Pometa		not applicable	not applicable	Catalunya	ESP				300	40		2010	Palosanto-pometa	Fresh	Round
TRCA	TRCA1120	FMA01	LC430	LC430	FMA01						Super gros/ tipo marmande		Barcelona	Barcelona	Catalunya	ESP	41.3851	2.1734	9	300	40		2010	Marmande	Fresh	Flat
TRCA	TRCA1130	FMA01	LC434	LC434	FMA01						Pit de dona (Cor de Bou)		Sant Joan les Fonts	Girona	Catalunya	ESP	42.2122	2.51142	342	300	40		2011	Cor de bou	Fresh	Heart-like
TRCA	TRCA1140	FMA01	LC435	LC435	FMA01						Pebrot o bitxo		Sant Joan les Fonts	Girona	Catalunya	ESP	42.2122	2.51142	342	300	40		2011	Pebrot	Fresh/Processing	Long Pepper
TRCA	TRCA1150	FMA01	LC436	LC436	FMA01						Pera de Girona		Sant Vicenç dels Horts	Barcelona	Catalunya	ESP	41.3888	2.00284	22	300	40		2011	Pera de Girona	Fresh	Piriforme-liguria
TRCA	TRCA1160	FMA01	LC437	LC437	FMA01						Tipus pera petit		not applicable	not applicable	Catalunya	ESP				300	40		2011	Pera de Girona	Fresh	Piriforme-liguria
TRCA	TRCA1170	FMA01	LC438	LC438	FMA01						Palosanto		Rubí	Barcelona	Catalunya	ESP	41.4971	2.03492	123	300	40		2011	Palosanto-pometa	Fresh	Round
TRCA	TRCA1180	FMA01	LC439	LC439	FMA01						Rosa Ple		Rubí	Barcelona	Catalunya	ESP	41.4971	2.03492	123	300	40		2011	Rosa	Fresh	Flat
TRCA	TRCA1190	FMA01	LC441	LC441	FMA01						Rosa		Mura	Barcelona	Catalunya	ESP	41.6998	1.97684	454	300	40		2011	Rosa	Fresh	Round
TRCA	TRCA1200	FMA01	LC442	LC442	FMA01						Pare Benet		Manresa	Barcelona	Catalunya	ESP	41.7164	1.82208	238	300	40		2011	Pare Benet	Fresh	Piriforme-liguria
TRCA	TRCA1210	FMA01	FMA10	FMA10	FMA01						Tomàquet Cor de Bou		La Llacuna	Barcelona	Catalunya	ESP	41.4611	1.53055	615	300	40		2011	Cor de bou	Fresh	Heart-like
TRCA	TRCA1220	FMA01	FMA101	FMA101	FMA01						Tomàquet del pebrot		Bot	Tarragona	Catalunya	ESP	41.0091	0.384841	286	300	40		2011	Pebrot	Fresh/Processing	Long Pepper
TRCA	TRCA1230	FMA01	FMA105	FMA105	FMA01						Tomàquet palosanto		El Pinell de Brai	Tarragona	Catalunya	ESP	41.0162	0.514559	189	300	40		2011	Palosanto-pometa	Fresh	Round
TRCA	TRCA1240	FMA01	FMA12	FMA12	FMA01						Tomàquet de Sant Joan		Sant Quintí de Mediona	Barcelona	Catalunya	ESP	41.4543	1.66149	326	300	40		2011	Sant Joan	Fresh	not ascribable
TRCA	TRCA1250	FMA01	FMA13	FMA13	FMA01						Tomàquet de la Creu		Sant Quintí de Mediona	Barcelona	Catalunya	ESP	41.4543	1.66149	326	300	40		2011	Palosanto-pometa	Fresh	Round
TRCA	TRCA1260	FMA01	FMA16	FMA16	FMA01						Tomàquet Pare Benet		Sant Joan de Mediona	Barcelona	Catalunya	ESP	41.4768	1.61185		300	40		2011	Pare Benet	Fresh	Piriforme-liguria
TRCA	TRCA1270	FMA01	FMA17	FMA17	FMA01						Tomàquet Montserrat		Sant Joan de Mediona	Barcelona	Catalunya	ESP	41.4768	1.61185		300	40		2011	Montserrat	Fresh	Ribbed
TRCA	TRCA1280	FMA01	FMA171	FMA171	FMA01						Tomacó de fulla grossa		El Catllar	Tarragona	Catalunya	ESP	41.1759	1.32704	59	300	40		2011	De penjar	LSL	De penjar
TRCA	TRCA1290	FMA01	FMA174	FMA174	FMA01						Tomàquet del Benac		El Catllar	Tarragona	Catalunya	ESP	41.1759	1.32704	59	300	40		2011	Del Benach	Fresh	Ribbed
TRCA	TRCA1300	FMA01	FMA196	FMA196	FMA01						Tomàquet ple de color rosa		Sant Llorenç de Morunys	Barcelona	Catalunya	ESP	42.1404	1.59905	925	300	40		2011	Rosa	Fresh	Flat
TRCA	TRCA1310	FMA01	FMA198	FMA198	FMA01						Tomàquet buit		Sant Llorenç de Morunys	Barcelona	Catalunya	ESP	42.1404	1.59905	925	300	40		2011	Montserrat	Fresh	Ribbed
TRCA	TRCA1320	FMA01	FMA213	FMA213	FMA01						Tomàquet Palosanto		Torredembarra	Tarragona	Catalunya	ESP	41.1441	1.40095	15	300	40		2011	Palosanto-pometa	Fresh	Round
TRCA	TRCA1330	FMA01	FMA217	FMA217	FMA01						Tomaca del Benac		Torredembarra	Tarragona	Catalunya	ESP	41.1441	1.40095	15	300	40		2011	Del Benach	Fresh	Ribbed
TRCA	TRCA1340	FMA01	FMA235	FMA235	FMA01						Tomàquet Montserrat		not applicable	not applicable	Catalunya	ESP				300	40		2011	Montserrat	Fresh	Ribbed
TRCA	TRCA1350	FMA01	FMA237	FMA237	FMA01						Tomàquet del Pebrot		not applicable	not applicable	Catalunya	ESP				300	40		2011	Pebrot	Fresh/Processing	Long Pepper
TRCA	TRCA1360	FMA01	FMA31	FMA31	FMA01						Tomàquet de Penjar		Les Piles	Barcelona	Catalunya	ESP	41.3792	2.08605	676	300	40		2011	De penjar	LSL	De penjar
TRCA	TRCA1370	FMA01	FMA32	FMA32	FMA01						Tomàquet de la Creu		Les Piles	Barcelona	Catalunya	ESP	41.3792	2.08605	676	300	40		2011	Palosanto-pometa	Fresh	Round
TRCA	TRCA1380	FMA01	FMA36	FMA36	FMA01						Tomàquet Poma		El Pont d'Armentera	Tarragona	Catalunya	ESP	41.383	1.36287	349	300	40		2011	Palosanto-pometa	Fresh	Round
TRCA	TRCA1390	FMA01	FMA45	FMA45	FMA01						Tomàquet grossa		El Pont d'Armentera	Tarragona	Catalunya	ESP	41.383	1.36287	349	300	40		2011	Grossa	Fresh	Beef
TRCA	TRCA1400	FMA01	FMA46	FMA46	FMA01						Tomàquet de la Pera		El Pont d'Armentera	Tarragona	Catalunya	ESP	41.383	1.36287	349	300	40		2011	Pera de Girona	Fresh	Piriforme-liguria
TRCA	TRCA1410	FMA01	FMA55	FMA55	FMA01						Tomàquet Pare Benet		Carme	Barcelona	Catalunya	ESP	41.5318	1.62035	351	300	40		2011	Pare Benet	Fresh	Piriforme-liguria
TRCA	TRCA1420	FMA01	FMA74	FMA74	FMA01						Tomàquet del pebrot		Vallespinosa	Tarragona	Catalunya	ESP	41.4445	1.34919		300	40		2011	Pebrot	Fresh/Processing	Long Pepper
TRCA	TRCA1430	FMA01	FMA75	FMA75	FMA01						Tomàquet Pometa		Vallespinosa	Tarragona	Catalunya	ESP	41.4445	1.34919		300	40		2011	Palosanto-pometa	Fresh	Round
TRCA	TRCA1440	FMA01	FMA77	FMA77	FMA01						Tomàquet Montserrat		Vallespinosa	Tarragona	Catalunya	ESP	41.4445	1.34919		300	40		2011	Montserrat	Fresh	Ribbed
TRCA	TRCA1450	FMA01	FMA92	FMA92	FMA01						Tomàquet de Penjar		Bigues i Riells	Barcelona	Catalunya	ESP	41.6896	2.21383	307	300	40		2011	De penjar	LSL	De penjar
TRCA	TRCA1460	FMA01	LC501	LC501	FMA01						Tomàquet de Penjar		not applicable	not applicable	Catalunya	ESP				300	40		2014	De penjar	LSL	De penjar
TRCA	TRCA1470	FMA01	FMA44	FMA44	FMA01						Tomàquet Muchamiel		El Pont d'Armentera	Tarragona	Catalunya	ESP	41.383	1.36287	349	300	40		2011	Muchamiel	Fresh	Flat
TRCA	TRCA1480	FMA01	FMA19	FMA19	FMA01						Tomàquet grossa		Sant Joan de Mediona	Barcelona	Catalunya	ESP	41.4768	1.61185	326	300	40		2011	Grossa	Fresh	Beef
TRCA	TRCA1490	FMA01	FMA78	FMA78	FMA01						Tomàquet Montserrat		Vallespinosa	Tarragona	Catalunya	ESP	41.4445	1.34919	551	300	40		2011	Montserrat	Fresh	Ribbed
TRCA	TRCA1500	FMA01	FMA104	FMA104	FMA01						Tomàquet rosa		El Pinell de Brai	Tarragona	Catalunya	ESP	41.0162	0.514559	189	300	40		2011	Rosa	Fresh	not ascribable
TRCA	TRCA1510	FMA01	FMA173	FMA173	FMA01						Tomàquet Rosa Gros		El Catllar	Tarragona	Catalunya	ESP	41.1759	1.32704	59	300	40		2011	Rosa	Fresh	Flat
TRIS	TRIS0010	HUJI	DZ 52		HUJI					EA07177	Arava 25		not applicable	not applicable	not applicable	IL						2015	2012	cherry elongated	Fresh	cherry elongated
TRIS	TRIS0020	HUJI	9457 cherry		HUJI						9457 cherry		not applicable	not applicable	not applicable	IL								cherry elongated	Fresh	cherry elongated
TRIS	TRIS0030	HUJI	9466 jj		HUJI						9466 jj		not applicable	not applicable	not applicable	IL								not ascribable	Fresh	Round
TRMO	TRMO0010		T100534							EA00817	Marmande		not applicable	not applicable	not applicable	FRA								Marmande	Fresh	Flat
TRMO	TRMO0020		T100938							EA00866	Saint Pierre		not applicable	not applicable	not applicable	FRA								Saint Pierre	Fresh	Round
TRMO	TRMO0030		T101774								Moneymaker		not applicable	not applicable	not applicable	FRA								Moneymaker	Fresh	Round
TRMO	TRMO0040		T101948								Outre (Coeur de Boeuf)		not applicable	not applicable	not applicable	FRA								coeur de boeuf	Fresh	Heart-like
TRMO	TRMO0110	FRA030	T100001							EA00788	Abondance		not applicable	not applicable	not applicable	FRA				300	21	1958		grosse	Fresh	Beef
TRMO	TRMO0120	FRA030	T100027		FRA065	F100027				EA00789	Améliorée de Montlhéry		Montlhéry	Essonne	Ile de France	FRA	48.6383	2.2715		300	21	1957		aplatis	Fresh	Flat
TRMO	TRMO0130	FRA030	T100028		FRA030						Anabelle		not applicable	Avignon	PACA	FRA	43.9493	4.80553	31 m	400	40	1962		not ascribable	Fresh	Flat
TRMO	TRMO0140	FRA030	T100036		FRA030					EA00790	Apéca		not applicable	Avignon	PACA	FRA	43.9493	4.80553	31 m	400	40	1962		not ascribable	Fresh	Flat
TRMO	TRMO0150	FRA030	T100037		FRA030					EA00791	Apédice		not applicable	Avignon	PACA	FRA	43.9493	4.80553	31 m	400	40	1962		not ascribable	Fresh	Flat
TRMO	TRMO0160	FRA030	T101379		FRA091	F101379					Ballon Rouge (2)		not applicable	not applicable	not applicable	FRA				300	50	1962		not ascribable	Processing	Flat
TRMO	TRMO0170	FRA030	T101768		FRA030					EA00793	Bargemont		not applicable	Var	PACA	FRA	43.4676	6.23759		300	21	1983		coeur de boeuf	Fresh	Heart-like
TRMO	TRMO0180	FRA030	T101759		FRA016	F101759					Blanche		not applicable	not applicable	not applicable	FRA				300	50	1990		Yellow	Fresh	Round
TRMO	TRMO0190	FRA030	T100085		FRA091	F100085				EA00795	Buisson		not applicable	not applicable	not applicable	FRA				300	50	1962		Buissonante	Fresh	Round
TRMO	TRMO0200	FRA030	T100100		FRA030						Caline		not applicable	Avignon	PACA	FRA	43.9493	4.80553	31 m	400	40	1984		not ascribable	Fresh	Round
TRMO	TRMO0210	FRA030	T101987		FRA030						Camboline		not applicable	Avignon	PACA	FRA	43.9493	4.80553	31 m	400	40	1982		not ascribable	Fresh	Flat
TRMO	TRMO0220	FRA030	T100131		GLP002	F100131					Caraïbo		not applicable	Guadeloupe	Antilles	GLP	16.6487	-72.1972		400	40	1981		not ascribable	Fresh	Flat
TRMO	TRMO0230	FRA030	T100133		GLP002	F100133					Carette		not applicable	Guadeloupe	Antilles	GLP	16.6487	-72.1972		400	40	1975		not ascribable	Fresh	Flat
TRMO	TRMO0240	FRA030	T100140		FRA016	F100140					Casaque rouge		not applicable	not applicable	not applicable	FRA				300	50	1962		Casaque rouge	Fresh/Processing	Round
TRMO	TRMO0250	FRA030	T100160		CAN047	F100160				EA00797	Cerise Jaune		not applicable	not applicable	not applicable	FRA				300	21	1955		Cherry	Fresh	Cherry
TRMO	TRMO0260	FRA030	T100161		FRA091	F100161				EA00798	Cerise Rouge		not applicable	not applicable	not applicable	FRA				300	50	1962		Cherry	Fresh	Cherry
TRMO	TRMO0270	FRA030	T100164							EA00799	Chemin		Paris	Paris	Ile de France	FRA	48.8566	2.35222		300	21	1962		not ascribable	Fresh	Round
TRMO	TRMO0280	FRA030	T100190							EA00801	Comète		not applicable	not applicable	not applicable	FRA				300	21	1962		not ascribable	Fresh	Flat
TRMO	TRMO0290	FRA030	T101773		FRA016	F101773					Eclaireur (2)		not applicable	not applicable	Ile de France	FRA				300	50	1962		Eclaireur	Fresh	Round
TRMO	TRMO0300	FRA030	T101685							EA00803	Géante		not applicable	not applicable	not applicable	FRA				300	21	1991		Russe	Fresh	Beef
TRMO	TRMO0310	FRA030	T100304		FRA091	F100304					Géante Tézier		not applicable	not applicable	not applicable	FRA				300	50	1962		Russe	Fresh	Beef
TRMO	TRMO0320	FRA030	T100312							EA00804	Gloire de Beaufort		not applicable	Beaufort	Auvergne-Rhône-Alpes	FRA	45.7171	6.57429		300	21	1962		Glorie	Fresh	Round
TRMO	TRMO0330	FRA030	T100313							EA00805	Gloire de France		not applicable	not applicable	not applicable	FRA				300	21	1962		Glorie	Fresh	Round
TRMO	TRMO0340	FRA030	T100314		FRA080	F100314				EA00806	Gloire de Versailles		not applicable	not applicable	not applicable	FRA				300	50	1962		Glorie	Fresh	Round
TRMO	TRMO0350	FRA030	T100315		FRA091	F100315				EA00807	Gloire de Rhin		not applicable	not applicable	not applicable	FRA				300	50	1962		Glorie	Fresh	Round
TRMO	TRMO0360	FRA030	T101766		FRA030						Gosse de Gros		not applicable	not applicable	not applicable	FRA				300	21	1982		Russe	Fresh	Beef
TRMO	TRMO0370	FRA030	T100333		FRA016	F100333				EA00808	Grosse Hâtive d'Orléans		not applicable	Orléans	Centre-Val de Loire	FRA	47.903	1.90925	115 m	300	50	1971		grosse	Fresh	Beef
TRMO	TRMO0380	FRA030	T102018		FRA030						Gosse Rose		not applicable	not applicable	not applicable	FRA				300	21	1996		Russe	Fresh	Beef
TRMO	TRMO0390	FRA030	T100436							EA00809	Jaune Demi Lisse		not applicable	not applicable	not applicable	FRA				300	21	1962		not ascribable	Fresh	Round
TRMO	TRMO0400	FRA030	T100437		FRA091	F100437				EA00810	Jaune Grosse Lisse		not applicable	not applicable	not applicable	FRA				300	50	1962		not ascribable	Fresh	Round
TRMO	TRMO0410	FRA030	T100454							EA00811	Kaki		not applicable	not applicable	not applicable	FRA				300	21	1962		not ascribable	Fresh	Flat
TRMO	TRMO0420	FRA030	T100486							EA00812	Kondine Red		not applicable	not applicable	not applicable	FRA				300	21	1962		Kondine Red	Fresh	Round
TRMO	TRMO0430	FRA030	T102044		FRA030						Laporte		not applicable	not applicable	not applicable	FRA				300	21	1990		Russe	Fresh	Beef
TRMO	TRMO0440	FRA030	T100500		FRA091	F100500				EA00813	Léonida		not applicable	not applicable	not applicable	FRA				300	50	1962		coeur de boeuf	Fresh	Heart-like
TRMO	TRMO0450	FRA030	T102948		FRA030						Maillane		not applicable	Maillane	PACA	FRA	43.8323	4.7821	13 m	300	21	2010		coeur de boeuf	Fresh	Heart-like
TRMO	TRMO0460	FRA030	T100529		FRA016	F100529				EA00814	Marglobe		not applicable	not applicable	not applicable	FRA				300	50	1962		Marglobe	Fresh	Round
TRMO	TRMO0470	FRA030	T100532								Marion (1)		not applicable	not applicable	not applicable	FRA				300	21	1962		not ascribable	Fresh	Round
TRMO	TRMO0480	FRA030	T100533		FRA091	F100533				EA00815	Marise		not applicable	not applicable	not applicable	FRA				300	50	1962		not ascribable	Fresh	Flat
TRMO	TRMO0490	FRA030	T101636		FRA030					EA00816	Marmandaise		not applicable	not applicable	not applicable	FRA				300	21	1979		Marmande	Fresh	Flat
TRMO	TRMO0500	FRA030	T100534		FRA091	F100534				EA00817	Marmande		not applicable	not applicable	Aquitaine	FRA				300	50	1970		Marmande	Fresh	Flat
TRMO	TRMO0510	FRA030	T101421							EA00818	Marmande Ancienne (1)		not applicable	not applicable	Aquitaine	FRA				300	21	1998		Marmande	Fresh	Flat
TRMO	TRMO0520	FRA030	T101423		FRA091	F101423				EA00819	Marmande Armato		not applicable	not applicable	not applicable	ITA				300	50	1990		Marmande	Fresh	Flat
TRMO	TRMO0530	FRA030	T100335		FRA016	F100335				EA00820	Marmande Hâtive		not applicable	not applicable	Aquitaine	FRA				300	50	1971		Marmande	Fresh	Flat
TRMO	TRMO0540	FRA030	T101430		FRA091	F101430				EA00821	Marmande Hâtive Claudia		not applicable	not applicable	Aquitaine	FRA				300	50	1998		Marmande	Fresh	Flat
TRMO	TRMO0550	FRA030	T100538								Marmande Maraichère		not applicable	not applicable	Aquitaine	FRA				300	21	1962		Marmande	Fresh	Flat
TRMO	TRMO0560	FRA030	T101391		FRA030					EA00823	Merveille des marchés		not applicable	not applicable	not applicable	FRA				300	50	1998		Saint Pierre	Fresh	Round
TRMO	TRMO0570	FRA030	T100563		FRA091	F100563					Merveille des marchés sel. Blainco		not applicable	not applicable	not applicable	FRA				300	50	1962		Saint Pierre	Fresh	Round
TRMO	TRMO0580	FRA030	T100565							EA00824	Mester		not applicable	Lyon	Rhone-Alpes	FRA	45.764	4.83566		300	21	1960		not ascribable	Fresh	Flat
TRMO	TRMO0590	FRA030	T100571							EA00838	Mikado Ecarlate		not applicable	not applicable	not applicable	FRA				300	21	1962		not ascribable	Fresh	Flat
TRMO	TRMO0600	FRA030	T100603							EA00845	Naine Extra Hâtive à chassis		not applicable	not applicable	not applicable	FRA				300	21	1955		Naine	Fresh	Flat
TRMO	TRMO0610	FRA030	T100604							EA00846	Naine Hative		not applicable	not applicable	not applicable	FRA				300	21	1962		Naine	Fresh	Flat
TRMO	TRMO0620	FRA030	_								Nemausae = B'		Montpellier	Nîmes	Languedoc-Roussillon	FRA	43.8075	4.32528	54 m	300	21			coeur de boeuf	Fresh	Heart-like
TRMO	TRMO0630	FRA030	T101674								Noire charbonneuse (1)		not applicable	not applicable	not applicable	FRA				300	21	1992		Noire	Fresh	Purple-brown
TRMO	TRMO0640	FRA030	T101657								Noire de Crimée (1)		not applicable	not applicable	not applicable	FRA				300	21	1992		Noire	Fresh	Purple-brown
TRMO	TRMO0650	FRA030	T101680								Olive		not applicable	not applicable	not applicable	FRA				300	21	1991		not ascribable	Fresh	cherry elongated
TRMO	TRMO0660	FRA030	T101948		FRA030						Outre		not applicable	not applicable	not applicable	FRA				300	21	1992		coeur de boeuf	Fresh	Heart-like
TRMO	TRMO0670	FRA030	T100706		FRA091	F100706				EA00847	Ovoïde 2000		not applicable	not applicable	not applicable	FRA				300	50	1982		not ascribable	Fresh	Pear-plum
TRMO	TRMO0680	FRA030	T100729								Pêche		not applicable	Lyon	Rhone-Alpes	FRA	45.764	4.83566		300	40	1991		Pêche	Fresh	Round
TRMO	TRMO0690	FRA030	T103139								Pendelotte		not applicable	Avignon	PACA	FRA	43.9493	4.80553	31 m	300	21	2012		Pendelotte	LSL/Processing	cherry elongated
TRMO	TRMO0700	FRA030	T100736		FRA091	F100736				EA00848	Perdrigeon		not applicable	not applicable	Ile de France	FRA				300	50	1962		not ascribable	Fresh	Flat
TRMO	TRMO0710	FRA030	T100765		FRA030						Pierfit		not applicable	not applicable	not applicable	FRA				300	21	1975		not ascribable	Fresh	Flat
TRMO	TRMO0720	FRA030	T100766		FRA030					EA00849	Piernita		not applicable	Avignon	PACA	FRA	43.9493	4.80553	31 m	400	40	1965		not ascribable	Fresh	Round
TRMO	TRMO0730	FRA030	T101253							EA00850	Plate de Chateaurenard sélection Gautier		not applicable	Chateaurenard	PACA	FRA	43.882	4.85569		300	21	1992		not ascribable	Fresh	Flat
TRMO	TRMO0740	FRA030	T102101		FRA016	F102101					Poire Jaune(4)		not applicable	not applicable	Ile de France	FRA				300	50	1977		cherry pearshaped	Fresh	cherry pearshaped
TRMO	TRMO0750	FRA030	T101560		FRA030						Poivron des Andes		not applicable	not applicable	not applicable	FRA				300	21	1992		Pimiento	Fresh/Processing	Long Pepper
TRMO	TRMO0760	FRA030	T101569		FRA030					EA00851	Poivron Jaune		not applicable	Nice	PACA	FRA	43.7102	7.26195	18 m	300	21	1992		Bell pepper	Fresh/Processing	Bell pepper
TRMO	TRMO0770	FRA030	T101559		FRA030					EA00852	Poivron Rouge		not applicable	Nice	PACA	FRA	43.7102	7.26195	18 m	300	21	1995		Bell pepper	Fresh/Processing	Bell pepper
TRMO	TRMO0780	FRA030	T100806		FRA030					EA00853	Poncette		not applicable	Avignon	PACA	FRA	43.9493	4.80553	31 m	400	40	1963		Marmande	Fresh/Processing	Flat
TRMO	TRMO0790	FRA030	T100811		FRA030						Porphyre		not applicable	Avignon	PACA	FRA	43.9493	4.80553	31 m	400	40	1962		not ascribable	Fresh	Round
TRMO	TRMO0800	FRA030	T100819		FRA080	F100819				EA00854	Précoce		not applicable	not applicable	not applicable	FRA				300	50	1962		not ascribable	Fresh	Flat
TRMO	TRMO0810	FRA030	T100823		FRA091	F100823				EA00855	Primabel		not applicable	not applicable	not applicable	FRA				300	50	1962		not ascribable	Fresh	Flat
TRMO	TRMO0820	FRA030	T100825		FRA091	F100825				EA00856	Primserre		not applicable	not applicable	not applicable	FRA				300	50	1962		not ascribable	Fresh	Round
TRMO	TRMO0830	FRA030	T100863							EA00857	Rayon de soleil		not applicable	not applicable	not applicable	FRA				300	21	1962		not ascribable	Fresh	Round
TRMO	TRMO0840	FRA030	T100885							EA00858	Reine des Hâtives		not applicable	not applicable	not applicable	FRA				300	21	1962		not ascribable	Fresh	Flat
TRMO	TRMO0850	FRA030	T101450		FRA016	F101450				EA00859	Reine des Précoces (2)		not applicable	not applicable	not applicable	Unknown				300	21	1971		not ascribable	Fresh	Flat
TRMO	TRMO0860	FRA030	T100900		FRA016	F100900				EA00860	Roi Humbert		not applicable	not applicable	not applicable	FRA				300	50	1962		Roi Humbert	Fresh/Processing	Pear-plum
TRMO	TRMO0870	FRA030	T100901		FRA016	F100901				EA00861	Roi Humbert Jaune		not applicable	not applicable	not applicable	FRA				300	21	1966		Roi Humbert	Fresh/Processing	Pear-plum
TRMO	TRMO0880	FRA030	T102119								Roma Grimpante		not applicable	not applicable	not applicable	FRA				300	21	1990		Pera/Roma	Processing	Pear-plum
TRMO	TRMO0890	FRA030	T100906							EA00862	Roma VF		not applicable	not applicable	not applicable	FRA				300	21	1963		Pera/Roma	Processing	Pear-plum
TRMO	TRMO0900	FRA030	T100909							EA00863	Ronde Hâtive de Sévigné		not applicable	not applicable	not applicable	FRA				300	21	1962		not ascribable	Fresh	Round
TRMO	TRMO0910	FRA030	T100910		FRA030					EA00864	Ronita		not applicable	Avignon	PACA	FRA	43.9493	4.80553	31 m	400	40	1963		not ascribable	Fresh	Pear-plum
TRMO	TRMO0920	FRA030	T102642								Rose de Berne (1)		not applicable	not applicable	not applicable	Unknown				300	21	1994		Rose de Berne	Fresh	Round
TRMO	TRMO0930	FRA030	T100920							EA00865	Rouge naine Hâtive de St Victor		not applicable	not applicable	not applicable	FRA				300	21	1962		Naine	Fresh	Flat
TRMO	TRMO0940	FRA030	T102992								Russe de Pont d'Ain		not applicable	Ardeche	Rhone-Alpes	FRA	44.7596	4.56244		300	21	1994		Russe	Fresh	Beef
TRMO	TRMO0950	FRA030	T101687								Russe ( variété dite)		not applicable	St Rémy de Provence	PACA	FRA	43.7853	4.84094	63 m	300	21	1986		Russe	Fresh	Beef
TRMO	TRMO0960	FRA030	T102127								Russe le Teil		not applicable	Ardeche	Rhone-Alpes	FRA	44.7596	4.56244		300	21	1998		Russe	Fresh	Beef
TRMO	TRMO0970	FRA030	T102639								Saint Pierre de Rochefort		Rochefort	Rochefort	Aquitaine	FRA	45.9393	-0.969563	1 m	300	21	2008		Saint Pierre	Fresh	Round
TRMO	TRMO0980	FRA030	T101009							EA00867	Stonor's prolific		not applicable	not applicable	not applicable	FRA				300	21	1962		not ascribable	Fresh	Round
TRMO	TRMO0990	FRA030	T101019		CAN047	F101019				EA00868	Sucrée à gros fruits		not applicable	Bordeaux	Acquitaine	FRA	44.8378	-0.57918	20 m	300	21	1955		not ascribable	Fresh	Beef
TRMO	TRMO1000	FRA030	T101036		FRA016	F101036				EA00869	Supermarmande		not applicable	not applicable	not applicable	FRA				300	50	1962		Marmande	Fresh	Flat
TRMO	TRMO1010	FRA030	T101037		FRA091	F101037				EA00870	Supermarmande Jaune		not applicable	not applicable	not applicable	FRA				300	21	1976		Marmande	Fresh	Flat
TRMO	TRMO1020	FRA030	T101635		FRA030					EA00872	Tomate Auda		not applicable	not applicable	PACA	FRA				300	21	1990		coeur de boeuf	Fresh	Heart-like
TRMO	TRMO1030	FRA030	T101672		FRA030						Tomate Beef Taninges		not applicable	Taninges	Rhone-Alpes	FRA	46.1068	6.59105		300	21	2000		coeur de boeuf	Fresh	Heart-like
TRMO	TRMO1040	FRA030	_								Tomate Californienne		not applicable	Gironde	Acquitaine	FRA	44.8497	-0.450237	20 m	300	21	2014		Russe	Fresh	Beef
TRMO	TRMO1050	FRA030	T103047								Tomate Corse		not applicable	Corse	Corse	FRA	42.0396	9.01289		300	21	2011		Corse	Fresh/Processing	Long Pepper
TRMO	TRMO1060	FRA030	T101403							EA00873	Tomate de Vers		Vers	Vers	Occitanie	FRA	44.4861	1.55338		300	21	1998		Saint Pierre	Fresh	Round
TRMO	TRMO1070	FRA030	T101764		FRA030					EA00874	Tomate Jaune (1)		not applicable	not applicable	not applicable	FRA				300	21	1984		not ascribable	Fresh	Flat
TRMO	TRMO1080	FRA030	T101406		FRA030					EA00875	Tomate russe (1)		not applicable	Avignon	PACA	FRA	43.9493	4.80553	31 m	300	21	1986		Russe	Fresh	Beef
TRMO	TRMO1090	FRA030	T101121		FRA091	F101121				EA00876	Vaillance		not applicable	not applicable	not applicable	FRA				300	50	1962		not ascribable	Fresh	Round
TRMO	TRMO1100	FRA030	T101140		GLP002	F101140					Venus		not applicable	Guadeloupe	Antilles	GLP	16.6487	-72.1972		300	21	1973		not ascribable	Fresh	Round
TRPA	TRPA0110	Univ of Reggio Calabria	RC10001		Univ of Palermo						ANDREA_LAMP	Lampedusa	Lampedusa	Agrigento	Sicilia	ITA	35.5086	12.5929		300	20	2000		Da Serbo	LSL	Da Serbo
TRPA	TRPA0120	Univ of Reggio Calabria	RC10002		Univ of Palermo						BUTTIGHIEDDU	Western Sicily	Partinico	Palermo	Sicilia	ITA	38.0467	13.1184						Buttiglieddu	LSL	Da Serbo
TRPA	TRPA0130	Univ of Reggio Calabria	RC10003		Univ of Palermo						LINOSA	Linosa	Linosa	Agrigento	Sicilia	ITA	35.8661	12.8687		300	20	2000		Da Serbo	LSL	Da Serbo
TRPA	TRPA0140	Univ of Reggio Calabria	RC10004		Univ of Palermo						PATATARO	Western Sicily	Buseto	Trapani	Sicilia	ITA	38.0021	12.7169		300	20	2000		Da Serbo	LSL	Da Serbo
TRPA	TRPA0150	Univ of Reggio Calabria	RC10005		Univ of Palermo						PIRIDDU	Western Sicily	Siculiana	Agrigento	Sicilia	ITA	37.3354	13.4217		300	20	2000		Da Serbo	LSL	Da Serbo
TRPA	TRPA0160	Univ of Reggio Calabria	RC10006		Univ of Palermo						PIZZ_NUBIA	Western Sicily	Nubia	Trapani	Sicilia	ITA	37.9788	12.5117		300	20	2000		Piennolo	LSL	Da Serbo
TRPA	TRPA0170	Univ of Reggio Calabria	RC10007		Univ of Palermo	Popolazione POP_10					PIZZ_INVERNO	Western Sicily	Paceco	Trapani	Sicilia	ITA	37.9799	12.5592		300	20	2000		Piennolo	LSL	Da Serbo
TRPA	TRPA0180	Univ of Reggio Calabria	RC10008		Univ of Palermo	Popolazione POP_9					PIZZ_PACECO	Western Sicily	Paceco	Trapani	Sicilia	ITA	37.9799	12.5592		300	20	2000		Piennolo	LSL	Da Serbo
TRPA	TRPA0190	Univ of Reggio Calabria									POMA	Western Sicily	Cefalù	Palermo	Sicilia	ITA	38.0084	14.0188						Da Serbo	LSL	Da Serbo
TRPA	TRPA0200	Univ of Reggio Calabria	RC10010		Univ of Palermo	Popolazione POP_14					PIZZ_PICCOLO	Western Sicily	Marsala	Trapani	Sicilia	ITA	37.798	12.437		300	20	2000		Piennolo	LSL	Da Serbo
TRPA	TRPA0210	Univ of Reggio Calabria	RC10011		Univ of Palermo	Popolazione POP_20					PIZZ_SICULIANA	Western Sicily	Siculiana	Agrigento	Sicilia	ITA	37.3354	13.4217		300	20	2000		Piennolo	LSL	Da Serbo
TRPA	TRPA0220	Univ of Reggio Calabria	RC10012		Univ of Palermo	Popolazione POP_21					TUNNULIDDU	Western Sicily	Siculiana	Agrigento	Sicilia	ITA	37.3354	13.4217		300	20	2000		Da Serbo	LSL	Da Serbo
TRPA	TRPA0230	Univ of Reggio Calabria	RC10013		Univ of Palermo	Popolazione POP_24					TRIVELLI	Western Sicily	Buseto	Trapani	Sicilia	ITA	38.0021	12.7169		300	20	2000		Da Serbo	LSL	Da Serbo
TRPA	TRPA0240	Univ of Reggio Calabria	RC10014		Univ of Palermo	Popolazione POP_26					CORLEONE	Western Sicily	Corleone	Palermo	Sicilia	ITA	37.8138	13.2988		300	20	2000		Da Serbo	LSL	Da Serbo
TRPA	TRPA0250	Univ of Reggio Calabria	RC10015		Univ of Palermo						MARSALA_GIALLO	Western Sicily	Marsala	Trapani	Sicilia	ITA	37.798	12.437						Da Serbo	LSL	Da Serbo
TRPA	TRPA0260	Univ of Reggio Calabria	RC10016		Univ of Palermo	Popolazione POP_3					GIALLO	Western Sicily	Buseto	Trapani	Sicilia	ITA	38.0021	12.7169		300	20	2000		Da Serbo	LSL	Da Serbo
TRPA	TRPA0270	Univ of Reggio Calabria	RC10017		Univ of Palermo						SINACORI	Western Sicily	Monreale	Palermo	Sicilia	ITA	38.0815	13.289		300	20	2000		Da Serbo	LSL	Da Serbo
TRPA	TRPA0280	Univ of Reggio Calabria	RC10018		Univ of Palermo						STELLA	Western Sicily	Corleone	Palermo	Sicilia	ITA	37.8138	13.2988		300	20	2000		Da Serbo	LSL	Da Serbo
TRPA	TRPA0290	Univ of Reggio Calabria	RC10019		Univ of Palermo	Popolazione POP_6					PILUSIDDU	Western Sicily	Buseto	Trapani	Sicilia	ITA	38.0021	12.7169		300	20	2000		Da Serbo	LSL	Da Serbo
TRPA	TRPA0300	Univ of Reggio Calabria	RC10020		Univ of Palermo						PIZZ_GROSSO	Western Sicily	Buseto	Trapani	Sicilia	ITA	38.0021	12.7169						Piennolo	LSL	Da Serbo
TRPA	TRPA0310	Univ of Reggio Calabria	RC10021		Univ of Palermo	Popolazione POP_13					PIZZ_TRENTANNI	Western Sicily	Birgi	Trapani	Sicilia	ITA	37.9018	12.4961		300	20	2000		Piennolo	LSL	Da Serbo
TRPA	TRPA0320	Univ of Reggio Calabria	RC10022		Univ of Palermo	Popolazione POP_29					OVALE_PARTINICO	Western Sicily	Partinico	Palermo	Sicilia	ITA	38.0467	13.1184		300	20	2000		Da Serbo	LSL	Da Serbo
TRPA	TRPA0330	Univ of Reggio Calabria	RC10023		Univ of Palermo	Popolazione POP_17					MARSALA	Western Sicily	Marsala	Trapani	Sicilia	ITA	37.798	12.437		300	20	2000		Da Serbo	LSL	Da Serbo
TRPA	TRPA0340	Univ of Reggio Calabria	RC10024		Univ of Palermo	Popolazione POP_18					PIRUNI	Western Sicily	Joppolo	Agrigento	Sicilia	ITA	37.3879	13.5553		300	20	2000		Da Serbo	LSL	Da Serbo
TRPA	TRPA0350	Univ of Reggio Calabria	RC10025		Univ of Palermo	Popolazione POP_19					MEZZOCACHI	Western Sicily	Montallegro	Agrigento	Sicilia	ITA	37.3928	13.353		300	20	2000		Da Serbo	LSL	Da Serbo
TRPA	TRPA0360	Univ of Reggio Calabria	RC10026		Univ of Palermo	0					VILLALBA	Central Sicily	Villalba	Caltanissetta	Sicilia	ITA	37.6558	13.8455		300	20	2000		Da Serbo	LSL	Da Serbo
TRPA	TRPA0380	Univ of Reggio Calabria	RC10028		Univ of Palermo	Popolazione POP_1					PIZZ_GIALLO	Western Sicily	Buseto	Trapani	Sicilia	ITA	38.0021	12.7169		300	20	2000		Piennolo	LSL	Da Serbo
TRPA	TRPA0390	Univ of Reggio Calabria	RC10029		Univ of Palermo						NANISSIMO	Western Sicily	Joppolo	Agrigento	Sicilia	ITA	37.3879	13.5553		300	20	2000		Da Serbo	LSL	Da Serbo
TRPA	TRPA0400	Univ of Reggio Calabria	RC10030		Univ of Palermo						LOCALE_SERBO_TP	Western Sicily	Trapani	Trapani	Sicilia	ITA	38.0176	12.5372		300	20	2000		Da Serbo	LSL	Da Serbo
TRPO	TRPO0010	CNR-IBBR				La Semiorto Sementi					Principe Borghese	Vesuvio Area	not applicable	Napoli	Campania	ITA	40.8518	14.2681		300	50	2015		Piennolo	LSL	Da serbo
TRPO	TRPO0020	ARCA2010									20 SMEC-3	DOP area San Marzano	Pomigliano d'Arco	Napoli	Campania	ITA	40.9101	14.3829	33	300	20	2015	2015	San Marzano	Fresh/Processing	cylindrical elongated
TRPO	TRPO0030	ARCA2010									Piennolo Rosso	Vesuvio Area	Somma Vesuviana	Napoli	Campania	ITA	40.873	14.4385	165	300	20	2015	2015	Piennolo	LSL	Da serbo
TRPO	TRPO0040	ARCA2010									Acampora	Vesuvio Area	Torre del Greco	Napoli	Campania	ITA	40.7894	14.3675	43	300	20	2015	2015	Piennolo	LSL	Da serbo
TRPO	TRPO0110	ARCA2010									Piennolo (Pollena)	Vesuvio Area	Pollena	Napoli	Campania	ITA	40.8593	14.3891	56	300	20	2015	2015	Piennolo	LSL	Da serbo
TRPO	TRPO0120	ARCA2010									Piennolo (vesuviano)	Vesuvio Area	Somma Vesuviana	Napoli	Campania	ITA	40.873	14.4385	165	300	20	2015	2015	Piennolo	LSL	Da serbo
TRPO	TRPO0130	ARCA2010									Riccia San Vito	Vesuvio Area	Ercolano	Napoli	Campania	ITA	40.8079	14.3482	44	300	20	2015	2015	Piennolo	LSL	Da serbo
TRPO	TRPO0140	ARCA2010									Lucariello	Vesuvio Area	San Sebastiano al Vesuvio	Napoli	Campania	ITA	40.8396	14.3648	175	300	20	2015	2015	Piennolo	LSL	Da serbo
TRPO	TRPO0150	ARCA2010									Fofò	Vesuvio Area	Ercolano	Napoli	Campania	ITA	40.8079	14.3482	44	300	20	2015	2015	Piennolo	LSL	Da serbo
TRPO	TRPO0160	ARCA2010									Patanara	Vesuvio Area	Torre del Greco	Napoli	Campania	ITA	40.7894	14.3675	43	300	20	2015	2015	Piennolo	LSL	Da serbo
TRPO	TRPO0170	ARCA2010	K 01								Kiros	DOP area San Marzano	Acerra	Napoli	Campania	ITA	40.9441	14.3714	26	500	40	2015		San Marzano	Fresh/Processing	cylindrical elongated
TRPO	TRPO0180	ARCA2010	24 SMEC								24 SMEC	DOP area San Marzano	Pomigliano d'Arco	Napoli	Campania	ITA	40.9101	14.3829	33	300	20	2015	2015	San Marzano	Fresh/Processing	cylindrical elongated
TRPO	TRPO0190	ARCA2010									pomodoro Sorrento	Naples province	Torre del Greco	Napoli	Campania	ITA	40.7894	14.3675	43	300	20	2015	2015	Sorrento	Fresh	Beef
TRPO	TRPO0200	ARCA2010									pomodoro 1 (Literno 1)	Caserta province	Villa Literno	Caserta	Campania	ITA	41.0129	14.0765	10	300	20	2015	2015	Pera/Roma	Processing	Pear-plum
TRPO	TRPO0210	ARCA2010									pomodoro 2 (Literno 2)	Caserta province	Villa Literno	Caserta	Campania	ITA	41.0129	14.0765	10	300	20	2015	2015	Pera/Roma	Processing	Pear-plum
TRPO	TRPO0220	ARCA2010									pomodoro 3 (Literno 3)	Caserta province	Villa Literno	Caserta	Campania	ITA	41.0129	14.0765	10	300	20	2015	2015	Pera/Roma	Processing	Pear-plum
TRPO	TRPO0230	CNR-IBBR PORTICI	SR- 1				SR- 1				Allungato a fiasco	campania	Buccino	Salerno	Campania	ITA	40.6329	15.3813		300	20			Da Serbo	LSL	Da serbo
TRPO	TRPO0240	CNR-IBBR PORTICI	SR- 3				SR- 3				Terrassutta (rosso alto)	campania	Auletta	Salerno	Campania	ITA	40.5576	15.4269		300	20			Da Serbo	LSL	Da serbo
TRPO	TRPO0250	CNR-IBBR PORTICI	SR- 6				SR- 6				Rosso piccolo forma ovale	campania	S. Gregorio Magno	Salerno	Campania	ITA	40.6595	15.4031		300	20			Da Serbo	LSL	Da serbo
TRPO	TRPO0260	CNR-IBBR PORTICI	SR- 7				SR- 7				Arsicolo (tondo piccolo)	campania	S. Gregorio Magno	Salerno	Campania	ITA	40.6595	15.4031		300	20			Da Serbo	LSL	Da serbo
TRPO	TRPO0270	CNR-IBBR PORTICI	SR-8				SR-8				S. Marzano Terra Asciutta	campania	Buccino	Salerno	Campania	ITA	40.6329	15.3813		300	20			Da Serbo	LSL	Da serbo
TRPO	TRPO0280	CNR-IBBR PORTICI	SR-12				SR-12				Piennolo giallo beneventano	campania	not applicable	Benevento	Campania	ITA	41.1298	14.7826		300	40			Piennolo	LSL	Da serbo
TRPO	TRPO0290	CNR-IBBR PORTICI	SR-15				SR-15				Seccagno 1	campania	not applicable	Avellino	Campania	ITA	40.9144	14.7906		300	40			Da Serbo	LSL	Da serbo
TRPO	TRPO0300	CNR-IBBR PORTICI	SR-19				SR-19				770P	campania	not applicable	Bari	Campania	ITA	41.1099	14.8475		300	20			Da Serbo	LSL	Da serbo
TRPO	TRPO0310	CNR-IBBR PORTICI	SR-20				SR-20				990P	campania	not applicable	Bari	Campania	ITA	41.1099	14.8475		300	20			Da Serbo	LSL	Da serbo
TRPO	TRPO0320	CNR-IBBR PORTICI	SR-22				SR-22				2030P	campania	not applicable	Bari	Campania	ITA	41.1099	14.8475		300	20			Da Serbo	LSL	Da serbo
TRPO	TRPO0330	CNR-IBBR PORTICI	SR-26				SR-26				Vesuviano pizzo	campania	Ercolano	Napoli	Campania	ITA	40.8079	14.3482		300	20			Piennolo	LSL	Da serbo
TRPO	TRPO0340	CNR-IBBR PORTICI	SR-27				SR-27				Vesuvio foglia riccia	campania	Ercolano	Napoli	Campania	ITA	40.8079	14.3482		300	20			Piennolo	LSL	Da serbo
TRPO	TRPO0350	CNR-IBBR PORTICI	SR-42				SR-42				520P	campania	not applicable	not applicable	Campania	ITA				300	40			Da Serbo	LSL	Da serbo
TRPO	TRPO0360	CNR-IBBR PORTICI				CNR-IVALSA	IVALSA -1				Locale di Arnesano	Puglia	Arnesano	Lecce	Puglia	ITA	40.3365	18.0907						Da Serbo	LSL	Da serbo
TRPO	TRPO0370	CNR-IBBR PORTICI				CNR-IVALSA	IVALSA -2				Locale di Altamura	Puglia	Altamura	Bari	Puglia	ITA	40.8254	16.5528						Da Serbo	LSL	Da serbo
TRPO	TRPO0380	CNR-IBBR PORTICI				CNR-IVALSA	IVALSA -3				Kachi di Sciacca	Sicilia	Sciacca	Agrigento	Sicilia	ITA	37.5085	13.0816						Da Serbo	LSL	Da serbo
TRPO	TRPO0390	CNR-IBBR PORTICI	SR-35			CNR-IVALSA	IVALSA -4				Pizzutello di Sciacca	Sicilia	Sciacca	Agrigento	Sicilia	ITA	37.5085	13.0816						Piennolo	LSL	Da serbo
TRPO	TRPO0400	CNR-IBBR PORTICI				CNR-IVALSA	IVALSA -5				Pomodorino di Licata	Sicilia	Licata	Agrigento	Sicilia	ITA	37.1017	13.9373						Da Serbo	LSL	Da serbo
TRPO	TRPO0410	CNR-IBBR PORTICI				CNR-IVALSA	IVALSA -6				Pizzutello di Licata	Sicilia	Licata	Agrigento	Sicilia	ITA	37.1017	13.9373						Piennolo	LSL	Da serbo
TRPO	TRPO0420	CNR-IBBR PORTICI				CNR-IVALSA	IVALSA -7				Buttigliddu d'appenniri	Sicilia	not applicable	Agrigento	Sicilia	ITA	37.3094	13.586						Buttiglieddu	LSL	Da serbo
TRPO	TRPO0430	CNR-IBBR PORTICI				CNR-IVALSA	IVALSA -8				Pizzutello di Montallegro	Sicilia	Montallegro	Agrigento	Sicilia	ITA	37.3928	13.353						Piennolo	LSL	Da serbo
TRPO	TRPO0440	CNR-IBBR PORTICI				CNR-IVALSA	IVALSA -9				Mezzocachi di Montallegro	Sicilia	Montallegro	Agrigento	Sicilia	ITA	37.3928	13.353						Da Serbo	LSL	Da serbo
TRPO	TRPO0450	CNR-IBBR PORTICI				CNR-IVALSA	IVALSA -10				Pizzotello di Montallegro	Sicilia	Montallegro	Agrigento	Sicilia	ITA	37.3928	13.353						Piennolo	LSL	Da serbo
TRPO	TRPO0460	CNR-IBBR PORTICI				CNR-IVALSA	IVALSA -11				Locale di Custonaci 1	Sicilia	Grotte di Custonaci	Trapani	Sicilia	ITA	38.0934	12.6709						Da Serbo	LSL	Da serbo
TRPO	TRPO0470	CNR-IBBR PORTICI				CNR-IVALSA	IVALSA -12				Locale di Custonaci 2	Sicilia	Grotte di Custonaci	Trapani	Sicilia	ITA	38.0934	12.6709						Da Serbo	LSL	Da serbo
TRPO	TRPO0480	CNR-IBBR PORTICI				CNR-IVALSA	IVALSA -13				Locale Giallo di Basicò	Sicilia	Basicò	Messina	Sicilia	ITA	38.0614	15.0619						Da Serbo	LSL	Da serbo
TRPO	TRPO0490	CNR-IBBR PORTICI				CNR-IVALSA	IVALSA -14				Locale Rosso di Basicò	Sicilia	Basicò	Messina	Sicilia	ITA	38.0614	15.0619						Da Serbo	LSL	Da serbo
TRPO	TRPO0500	CNR-IBBR PORTICI				CNR-IVALSA	IVALSA -15				Mazzarrà S. Andrea	Sicilia	Mazzarrà Sant'Andrea	Messina	Sicilia	ITA	38.0896	15.1373						Da Serbo	LSL	Da serbo
TRPO	TRPO0510	CNR-IBBR PORTICI				CNR-IVALSA	IVALSA -16				Locale di Salina 1	Sicilia	Isole Eolie	Messina	Sicilia	ITA	38.4937	14.9272						Da Serbo	LSL	Da serbo
TRPO	TRPO0520	CNR-IBBR PORTICI				CNR-IVALSA	IVALSA -17				Locale di Salina 2	Sicilia	Isole Eolie	Messina	Sicilia	ITA	38.4937	14.9272						Da Serbo	LSL	Da serbo
TRPO	TRPO0530	CNR-IBBR PORTICI				CNR-IVALSA	IVALSA -18				Locale di Salina 3	Sicilia	Isole Eolie	Messina	Sicilia	ITA	38.4937	14.9272						Da Serbo	LSL	Da serbo
TRPO	TRPO0540	CNR-IBBR PORTICI				CNR-IVALSA	IVALSA -19				Locale di Salina 5	Sicilia	Isole Eolie	Messina	Sicilia	ITA	38.4937	14.9272						Da Serbo	LSL	Da serbo
TRPO	TRPO0550	CNR-IBBR PORTICI	SR-36			CNR-IVALSA	IVALSA 28				Locale di Filicudi	Sicilia	Isole Eolie	Messina	Sicilia	ITA	38.4937	14.9272						Da Serbo	LSL	Da serbo
TRPO	TRPO0560	CNR-IBBR PORTICI	SR-37			CNR-IVALSA	IVALSA 35				Locale di Salina 6	Sicilia	Isole Eolie	Messina	Sicilia	ITA	38.4937	14.9272						Da Serbo	LSL	Da serbo
TRPO	TRPO0570	CNR-IBBR PORTICI	SR-40			CNR-IVALSA	IVALSA 37				Pomodoro di Ercolano	Campania	Ercolano	Napoli	Campania	ITA	40.8079	14.3482						Da Serbo	LSL	Da serbo
TRPO	TRPO0580	CNR-IBBR PORTICI				CNR-IVALSA	IVALSA -41				Locale di Salina (Pollara) 9	Sicilia	Isole Eolie	Messina	Sicilia	ITA	38.4937	14.9272						Da Serbo	LSL	Da serbo
TRPO	TRPO0590	CNR-IBBR PORTICI	SR-38			CNR-IVALSA	IVALSA 42				Ruccaloru 1 (Puglisi)	Sicilia	SanPierniceto	Messina	Sicilia	ITA	38.1583	15.3511						Da Serbo	LSL	Da serbo
TRPO	TRPO0600	CNR-IBBR PORTICI				CNR-IVALSA	IVALSA - 44				Locale di Vulcano	Sicilia	Isole Eolie	Messina	Sicilia	ITA	38.4937	14.9272						Da Serbo	LSL	Da serbo
TRPO	TRPO0610	CNR-IBBR PORTICI				CNR-IVALSA	IVALSA - 45				Locale di Salina 10	Sicilia	Isole Eolie	Messina	Sicilia	ITA	38.4937	14.9272						Da Serbo	LSL	Da serbo
TRPO	TRPO0620	CNR-IBBR PORTICI	SR-51				SR-51				Pomodorino nuovo 1 rosso	Campania	Pago Veiano	Benevento	Campania	ITA	41.2443	14.8664						Da Serbo	LSL	Da serbo
TRPO	TRPO0630	CNR-IBBR PORTICI	SR-52				SR-52				Pomodorino nuovo 2 giallo	Campania	Pago Veiano	Benevento	Campania	ITA	41.2443	14.8664						Da Serbo	LSL	Da serbo
TRPO	TRPO0640	CNR-IBBR PORTICI	SR-53				SR-53				Pomodorino nuovo 3 giallo	Campania	Pago Veiano	Benevento	Campania	ITA	41.2443	14.8664						Da Serbo	LSL	Da serbo
TRPO	TRPO0650	CNR-IBBR PORTICI			CNR-IBBR PORTICI						Pizzitiello Foglia riccia	Vesuvio Area	not applicable	Napoli	Campania	ITA	40.8518	14.2681			23	2015		Piennolo	LSL	Da serbo
TRPO	TRPO0660	CNR-IBBR PORTICI			CNR-IBBR PORTICI						Pizzitiello Foglia liascia	Vesuvio Area	not applicable	Napoli	Campania	ITA	40.8518	14.2681			23	2015		Piennolo	LSL	Da serbo
TRPO	TRPO0670	CNR-IBBR PORTICI				La Semiorto Sementi					Crovarese		not applicable	not applicable	Campania	ITA				500	50	2015		Corbarino	LSL/Processing	Da serbo
TRPO	TRPO0680	CNR-IBBR PORTICI				La Semiorto Sementi					S. Marzano 2	Area DOP S Marzano	not applicable	not applicable	Campania	ITA				500	50	2015		San marzano	Fresh/Processing	cylindrical elongated
TRPO	TRPO0690	CNR-IBBR PORTICI				La Semiorto Sementi				EA00878	Principe Borghese (IND)		not applicable	not applicable	Campania	ITA				500	50	2005		Piennolo	LSL	Da serbo
TRPO	TRPO0700	CNR-IBBR PORTICI				La Semiorto Sementi				EA00879	Principe Borghese (DET)		not applicable	not applicable	Campania	ITA				500	50	2005		Piennolo	LSL	Da serbo
TRPO	TRPO0710	CNR-IBBR PORTICI				La Semiorto Sementi				EA00880	Corbarino		not applicable	not applicable	Campania	ITA				500	50	2005		Corbarino	LSL/Processing	Da serbo
TRPO	TRPO0720	CNR-IBBR PORTICI				La Semiorto Sementi				EA00881	Padanaro		not applicable	not applicable	Campania	ITA				500	50	2005		Piennolo	LSL	Da serbo
TRPO	TRPO0730	CNR-IBBR PORTICI				La Semiorto Sementi				EA00882	Sponzillo		not applicable	not applicable	Campania	ITA					50	2005		Corbarino	LSL/Processing	Da serbo
TRPO	TRPO0740	CNR-IBBR PORTICI				La Semiorto Sementi				EA00883	Tondino (IND)		not applicable	not applicable	Campania	ITA				500	50	2005		Tondo picolo	Fresh	Cherry
TRPO	TRPO0750	CNR-IBBR PORTICI				La Semiorto Sementi				EA00884	Tondino (DET)		not applicable	not applicable	Campania	ITA				500	50	2005		not ascribable	Fresh	Round
TRPO	TRPO0760	CNR-IBBR PORTICI				La Semiorto Sementi				EA00885	Ponderosa		not applicable	not applicable	Campania	ITA				500	50	2005		beef	Fresh	Beef
TRPO	TRPO0770	CNR-IBBR PORTICI				La Semiorto Sementi				EA00886	Sorrento	Naples province	not applicable	not applicable	Campania	ITA				500	50	2005		Sorrento	Fresh	Beef
TRPO	TRPO0780	CNR-IBBR PORTICI				La Semiorto Sementi				EA00887	Rosato Tondo		not applicable	not applicable	Campania	ITA				500	50	2005		Rosato	Fresh	Beef
TRPO	TRPO0790	CNR-IBBR PORTICI				La Semiorto Sementi				EA00888	Fiaschetto		not applicable	not applicable	Campania	ITA				500	50	2005		Piennolo	LSL	Da serbo
TRPO	TRPO0800	CNR-IBBR PORTICI				La Semiorto Sementi				EA00889	Lampadina		not applicable	not applicable	Campania	ITA				500	50	2005		Piennolo	LSL	Da serbo
TRPO	TRPO0810	CNR-IBBR PORTICI				La Semiorto Sementi				EA00890	Galatino		not applicable	not applicable	Campania	ITA				500	50	2005		Piennolo	LSL	Da serbo
TRPO	TRPO0820	CNR-IBBR PORTICI				La Semiorto Sementi				EA00891	Pomodoro a forma d'oliva per l'industria		not applicable	not applicable	Campania	ITA				500	50	2005		not ascribable	Processing	cherry
TRPO	TRPO0830	CNR-IBBR PORTICI				Univ of Naples Federico II-Dip AGRARIA				EA00892	Pomodoro Belmonte		Belmonte Calabro	Cosenza	Calabria	ITA	39.1621	16.0835			99	2003		not ascribable	Fresh	Flat
TRPO	TRPO0840	CNR-IBBR PORTICI				Univ of Naples Federico II-Dip AGRARIA				EA00893	Pomodorino Montoro		Montoro	Avellino	Campania	ITA	40.8386	14.7829			99	2003		not ascribable	Fresh	Flat
TRPO	TRPO0850	CNR-IBBR PORTICI				Univ of Naples Federico II-Dip AGRARIA				EA00894	Pomodoro Sorrento	Naples province	Penisola Sorrentina	Napoli	Campania	ITA	40.657	14.5422			99	2003		Sorrento	Fresh	Beef
TRPO	TRPO0860	CNR-IBBR PORTICI				Univ of Naples Federico II-Dip AGRARIA				EA00895	Pomodorino Vesuvio	Vesuvio Area	Ercolano	Napoli	Campania	ITA	40.8079	14.3482			99	2003		Piennolo	LSL	Da serbo
TRPO	TRPO0890	CNR-IBBR PORTICI	LYC0280	30	DEU146	DEU146	LYC0280			EA01644	Genovese		Stazione sperimentale di granicoltura	Catania	Sicilia	ITA	37.102	14.4993	720	300	99	1951	1950	not ascribable	unclassified	Round
TRPO	TRPO0900	CNR-IBBR PORTICI	LYC0281	374	DEU146	DEU146	LYC0281			EA02149	Traditional tomato		Sila	Cosenza	Calabria	ITA	39.3566	16.516	720	300	99	1951	1950	not ascribable	unclassified	Round
TRPO	TRPO0940	CNR-IBBR PORTICI	LYC0438	89	DEU146	DEU146	LYC0438			EA01649	Traditional tomato		Mongiuffi	Messina	Sicilia	ITA	37.9037	15.2753	475	300	99	1951	1950	not ascribable	unclassified	Flat
TRPO	TRPO0950	CNR-IBBR PORTICI	LYC0439	124	DEU146	DEU146	LYC0439			EA01650	Traditional tomato		Laganadi	Reggio Calabria	Calabria	ITA	38.1742	15.7421	525	300	99	1951	1950	not ascribable	unclassified	Round
TRPO	TRPO0960	CNR-IBBR PORTICI	LYC0440	178	DEU146	DEU146	LYC0440			EA01651	Traditional tomato		San Luca	Reggio Calabria	Calabria	ITA	38.1471	16.0633	200	300	99	1951	1950	not ascribable	unclassified	Flat
TRPO	TRPO0970	CNR-IBBR PORTICI	LYC0441	220	DEU146	DEU146	LYC0441			EA01652	Traditional tomato		Gioiosa Superiore Ionica	Reggio Calabria	Calabria	ITA	38.3397	16.306	110	300	99	1951	1950	not ascribable	unclassified	Round
TRPO	TRPO0980	CNR-IBBR PORTICI	LYC0442	257	DEU146	DEU146	LYC0442			EA02267	Traditional tomato		Roccella Ionica	Reggio Calabria	Calabria	ITA	38.3268	16.4057		300	99	1951	1950	not ascribable	unclassified	Round
TRPO	TRPO0990	CNR-IBBR PORTICI	LYC0443	258	DEU146	DEU146	LYC0443			EA02268	Traditional tomato		Roccella Ionica	Reggio Calabria	Calabria	ITA	38.3268	16.4057		300	99	1951	1950	not ascribable	unclassified	Flat
TRPO	TRPO1000	CNR-IBBR PORTICI	LYC0444	259	DEU146	DEU146	LYC0444			EA01655	Traditional tomato		Roccella Ionica	Reggio Calabria	Calabria	ITA	38.3268	16.4057		300	99	1951	1950	not ascribable	unclassified	Flat
TRPO	TRPO1010	CNR-IBBR PORTICI	LYC0446	260	DEU146	DEU146	LYC0446			EA01656	Traditional tomato		Roccella Ionica	Reggio Calabria	Calabria	ITA	38.3268	16.4057		300	99	1951	1950	not ascribable	unclassified	Round
TRPO	TRPO1020	CNR-IBBR PORTICI	LYC0447	455	DEU146	DEU146	LYC0447			EA02271	Traditional tomato		Istituto Tecnico Agrario Cosenza, Süditalien	Cosenza	Calabria	ITA	39.3136	16.2416		300	99	1951	1950	not ascribable	unclassified	not ascribable
TRPO	TRPO1030	CNR-IBBR PORTICI	LYC0448	455	DEU146	DEU146	LYC0448			EA02272	Traditional tomato		Istituto Tecnico Agrario Cosenza, Süditalien	Cosenza	Calabria	ITA	39.3136	16.2416		300	99	1951	1950	not ascribable	unclassified	Flat
TRPO	TRPO1040	CNR-IBBR PORTICI	LYC0449	455	DEU146	DEU146	LYC0449			EA02273	Traditional tomato		Istituto Tecnico Agrario Cosenza, Süditalien	Cosenza	Calabria	ITA	39.3136	16.2416		300	99	1951	1950	not ascribable	unclassified	Round
TRPO	TRPO1050	CNR-IBBR PORTICI	LYC0450	456	DEU146	DEU146	LYC0450			EA01660	San Marzano		Istituto Tecnico Agrario Cosenza, Süditalien	Cosenza	Calabria	ITA	39.3136	16.2416		300	99	1951	1950	San Marzano	Fresh/Processing	cylindrical elongated
TRPO	TRPO1060	CNR-IBBR PORTICI	LYC0451	457	DEU146	DEU146	LYC0451			EA01661	Cerasi		Istituto Tecnico Agrario Cosenza, Süditalien	Cosenza	Calabria	ITA	39.3136	16.2416		300	99	1958	1950	Cerasi	Fresh/Processing	Cherry
TRPO	TRPO1080	CNR-IBBR PORTICI	LYC0453	457	DEU146	DEU146	LYC0453			EA01663	Traditional tomato		Istituto Tecnico Agrario Cosenza, Süditalien	Cosenza	Calabria	ITA	39.3136	16.2416		300	99	1953	1950	not ascribable	unclassified	not ascribable
TRPO	TRPO1090	CNR-IBBR PORTICI	LYC0454	71	DEU146	DEU146	LYC0454			EA01664	Traditional tomato		Gallodoro	Messina	Sicilia	ITA	37.902	15.2937	350	300	99	1951	1950	not ascribable	unclassified	Flat
TRPO	TRPO1100	CNR-IBBR PORTICI	LYC0455	31	DEU146	DEU146	LYC0455			EA01665	Re Umberto		Stazione sperimentale di granicoltura	Catania	Sicilia	ITA	37.102	14.4993		300	99	1951	1950	Piennolo	LSL	Da serbo
TRPO	TRPO1140	CNR-IBBR PORTICI	LYC1740	12520 B	DEU146	DEU146	LYC1740			EA01669	Traditional tomato		Linosa	Agrigento	Sicilia	ITA	35.8661	12.8687	30	300	99	1994	1994	not ascribable	unclassified	not ascribable
TRPO	TRPO1150	CNR-IBBR PORTICI	LYC1741	12529 B	DEU146	DEU146	LYC1741			EA01670	Traditional tomato		Linosa	Agrigento	Sicilia	ITA	35.8661	12.8687	30	300	99	1994	1994	not ascribable	unclassified	Heart-like
TRPO	TRPO1160	CNR-IBBR PORTICI	LYC1742	12561 B	DEU146	DEU146	LYC1742			EA01671	Traditional tomato		Linosa	Agrigento	Sicilia	ITA	35.8661	12.8687	30	300	99	1994	1994	not ascribable	unclassified	not ascribable
TRPO	TRPO1170	CNR-IBBR PORTICI	LYC1743	12561 C	DEU146	DEU146	LYC1743			EA01672	Traditional tomato		Linosa	Agrigento	Sicilia	ITA	35.8661	12.8687	30	300	99	1994	1994	not ascribable	unclassified	not ascribable
TRPO	TRPO1190	CNR-IBBR PORTICI	LYC1746	12561 F	DEU146	DEU146	LYC1746			EA01675	Traditional tomato		Linosa	Agrigento	Sicilia	ITA	35.8661	12.8687	30	300	99	1994	1994	not ascribable	unclassified	Flat
TRPO	TRPO1220	CNR-IBBR PORTICI	LYC1817	12809	DEU146	DEU146	LYC1817			EA01678	Traditional tomato		Maschito	Potenza	Basilicata	ITA	40.9094	15.8306	600	300	99	1996	1996	not ascribable	unclassified	Round
TRPO	TRPO1230	CNR-IBBR PORTICI	LYC1818	12812	DEU146	DEU146	LYC1818			EA01679	Traditional tomato		Barile	Potenza	Basilicata	ITA	40.9534	15.694	650	300	99	1996	1996	not ascribable	unclassified	Round
TRPO	TRPO1270	CNR-IBBR PORTICI	LYC1823	12778	DEU146	DEU146	LYC1823			EA01684	Traditional tomato		Calasetta	Carbonia-Iglesias	Sardegna	ITA	39.1098	8.36929		300	99	1995	1995	not ascribable	unclassified	Flat
TRPO	TRPO1280	CNR-IBBR PORTICI	LYC1824	12779	DEU146	DEU146	LYC1824			EA01685	Traditional tomato		Calasetta	Carbonia-Iglesias	Sardegna	ITA	39.1098	8.36929		300	99	1995	1995	not ascribable	unclassified	Round
TRPO	TRPO1320	CNR-IBBR PORTICI	LYC1884	13081	DEU146	DEU146	LYC1884			EA01689	pumoote de zegna, pomodori di genova		Calasetta	Carbonia-Iglesias	Sardegna	ITA	39.1098	8.36929		300	99	1998	1998	not ascribable	unclassified	Round
TRPO	TRPO1340	CNR-IBBR PORTICI	LYC1886	13135	DEU146	DEU146	LYC1886			EA01691	pumecettu, pomodori a bottigietta		Calasetta	Carbonia-Iglesias	Sardegna	ITA	39.1098	8.36929	25	300	99	1998	1998	not ascribable	Processing	Pear-plum
TRPO	TRPO1350	CNR-IBBR PORTICI	LYC1887	13136	DEU146	DEU146	LYC1887			EA01692	Traditional tomato		Calasetta	Carbonia-Iglesias	Sardegna	ITA	39.1098	8.36929	25	300	99	1998	1998	not ascribable	unclassified	not ascribable
TRPO	TRPO1370	CNR-IBBR PORTICI	LYC1889	13139	DEU146	DEU146	LYC1889			EA01694	Traditional tomato		Calasetta	Carbonia-Iglesias	Sardegna	ITA	39.1098	8.36929	20	300	22	1998	1998	not ascribable	unclassified	Heart-like
TRPO	TRPO1390	CNR-IBBR PORTICI	LYC1891	13023	DEU146	DEU146	LYC1891			EA01696	pomodoro a lampadina		Procida	Napoli	Campania	ITA	40.7578	14.0151	60	300	99	1998	1998	Piennolo	LSL	Da serbo
TRPO	TRPO1400	CNR-IBBR PORTICI	LYC1892	13031	DEU146	DEU146	LYC1892			EA01697	pomodorini		Insel Capri	Napoli	Campania	ITA	40.5532	14.2222	130	300	99	1998	1998	not ascribable	unclassified	Heart-like
TRPO	TRPO1410	CNR-IBBR PORTICI	LYC1893	13032	DEU146	DEU146	LYC1893			EA01698	pomodoro grande		Insel Capri	Napoli	Campania	ITA	40.5532	14.2222	130	300	99	1998	1998	not ascribable	unclassified	Flat
TRPO	TRPO1420	CNR-IBBR PORTICI	LYC1895	13034	DEU146	DEU146	LYC1895			EA01700	pomodoro S. Marzano		Insel Capri	Napoli	Campania	ITA	40.5532	14.2222	130	300	99	1998	1998	San Marzano	Fresh/Processing	cylindrical elongated
TRPO	TRPO1430	CNR-IBBR PORTICI	LYC1896	12941	DEU146	DEU146	LYC1896			EA01701	Traditional tomato		Ustica	Palermo	Sicilia	ITA	38.7031	13.1683	30	300	99	1997	1997	not ascribable	unclassified	Heart-like
TRPO	TRPO1440	CNR-IBBR PORTICI	LYC1897	12956	DEU146	DEU146	LYC1897			EA01702	pomodoro albicocco		Lipari	Messina	Sicilia	ITA	38.4937	14.9272	60	300	99	1997	1997	not ascribable	unclassified	Round
TRPO	TRPO1450	CNR-IBBR PORTICI	LYC1898	12958	DEU146	DEU146	LYC1898			EA01703	Traditional tomato		Lipari	Messina	Sicilia	ITA	38.4937	14.9272	60	300	99	1997	1997	not ascribable	unclassified	not ascribable
TRPO	TRPO1460	CNR-IBBR PORTICI	LYC1899	12969	DEU146	DEU146	LYC1899			EA01704	Traditional tomato		Lipari	Messina	Sicilia	ITA	38.4937	14.9272	60	300	99	1997	1997	not ascribable	unclassified	Round
TRPO	TRPO1470	CNR-IBBR PORTICI	LYC1903	12958	DEU146	DEU146	LYC1903			EA01705	Traditional tomato		Lipari	Messina	Sicilia	ITA	38.4937	14.9272	60	300	99	1997	1997	not ascribable	unclassified	long
TRPO	TRPO1480	CNR-IBBR PORTICI	LYC1904	12958	DEU146	DEU146	LYC1904			EA01706	Traditional tomato		Lipari	Messina	Sicilia	ITA	38.4937	14.9272	60	300	99	1997	1997	not ascribable	unclassified	Heart-like
TRPO	TRPO1490	CNR-IBBR PORTICI	LYC1905	13213	DEU146	DEU146	LYC1905			EA01707	Traditional tomato		Locorotondo	Bari	Puglia	ITA	40.7559	17.3263		300	99	1999	1999	not ascribable	unclassified	Flat
TRPO	TRPO1510	CNR-IBBR PORTICI	LYC1907	13225	DEU146	DEU146	LYC1907			EA01709	Traditional tomato		Ventotene	Latina	Lazio	ITA	40.7983	13.4321		300	99	1999	1999	not ascribable	unclassified	Round
TRPO	TRPO1520	CNR-IBBR PORTICI	LYC1908	13231	DEU146	DEU146	LYC1908			EA01710	Traditional tomato		Ventotene	Latina	Lazio	ITA	40.7983	13.4321		300	99	1999	1999	not ascribable	unclassified	not ascribable
TRPO	TRPO1530	CNR-IBBR PORTICI	LYC1909	13256	DEU146	DEU146	LYC1909			EA01711	Traditional tomato		Ponza	Latina	Lazio	ITA	40.8956	12.959		300	99	1999	1999	not ascribable	unclassified	not ascribable
TRPO	TRPO1540	CNR-IBBR PORTICI	LYC1910	13282	DEU146	DEU146	LYC1910			EA01712	Traditional tomato		Isola del Giglio	Grosseto	Toscana	ITA	42.3536	10.9016		300	99	1999	1999	not ascribable	unclassified	Round
TRPO	TRPO1550	CNR-IBBR PORTICI	LYC1911	13299	DEU146	DEU146	LYC1911			EA01713	Traditional tomato		Marciana	Livorno	Toscana	ITA	42.7909	10.1591		300	99	1999	1999	not ascribable	unclassified	Round
TRPO	TRPO1590	CNR-IBBR PORTICI	LYC1915	13323	DEU146	DEU146	LYC1915			EA01717	Traditional tomato		Grassera	Livorno	Toscana	ITA	43.5485	10.3106		300	99	1999	1999	not ascribable	unclassified	Heart-like
TRPO	TRPO1610	CNR-IBBR PORTICI	LYC1917	13332	DEU146	DEU146	LYC1917			EA01719	Traditional tomato		Labico	Roma	Lazio	ITA	41.7864	12.8857		300	99	1999	1999	not ascribable	unclassified	Flat
TRPO	TRPO1620	CNR-IBBR PORTICI	LYC1918	13358	DEU146	DEU146	LYC1918			EA01720	Traditional tomato		Setteminne	Trapani	Sicilia	ITA	38.0176	12.5372	155	300	99	2000	2000	not ascribable	unclassified	not ascribable
TRPO	TRPO1630	CNR-IBBR PORTICI	LYC1920	13399	DEU146	DEU146	LYC1920			EA01722	Traditional tomato		Insel Favignana	Trapani	Sicilia	ITA	37.9268	12.3063		300	99	2000	2000	not ascribable	unclassified	not ascribable
TRPO	TRPO1650	CNR-IBBR PORTICI	LYC1922	13414	DEU146	DEU146	LYC1922			EA01724	Traditional tomato		Insel Favignana	Trapani	Sicilia	ITA	37.9268	12.3063		300	99	2000	2000	not ascribable	unclassified	Heart-like
TRPO	TRPO1690	CNR-IBBR PORTICI	LYC1916	13324	DEU146	DEU146	LYC1916			EA01729	Traditional tomato		Grassera	Livorno	Toscana	ITA	43.5485	10.3106		300	99	1999	1999	not ascribable	unclassified	not ascribable
TRPO	TRPO1720	CNR-IBBR PORTICI	LYC 2456	10564	DEU146	DEU146	LYC 2456			EA01733	Traditional tomato		Palazzo Adriano	Palermo	Sicilia	ITA	37.6815	13.3791	600	300	99	1986	1985	not ascribable	unclassified	Round
TRPO	TRPO1730	CNR-IBBR PORTICI	LYC2400	13422	DEU146	DEU146	LYC2400			EA01734	Traditional tomato		Insel Favignana	Trapani	Sicilia	ITA	37.9268	12.3063	90	300	99	2000	2000	not ascribable	unclassified	Heart-like
TRPO	TRPO1750	CNR-IBBR PORTICI	LYC 2523	12561 A	DEU146	DEU146	LYC 2523			EA01736	Traditional tomato		Linosa	Agrigento	Sicilia	ITA	35.8661	12.8687	30	300	99	1994	1994	not ascribable	unclassified	Flat
TRPO	TRPO1760	CNR-IBBR PORTICI	LYC 2673	258	DEU146	DEU146	LYC 2673			EA01737	Traditional tomato		Roccella Ionica	Reggio Calabria	Calabria	ITA	38.3268	16.4057		300	99	1951	1950	not ascribable	unclassified	not ascribable
TRPO	TRPO1790	CNR-IBBR PORTICI	LYC 2894	258	DEU146	DEU146	LYC 2894			EA01740	Traditional tomato		Roccella Ionica	Reggio Calabria	Calabria	ITA	38.3268	16.4057		300	99	1951	1950	not ascribable	unclassified	Heart-like
TRPO	TRPO1910	CNR-IBBR PORTICI	LYC 3080	49	DEU146	DEU146	LYC 3080			EA03177	Traditional tomato		Rotondella	Matera	Basilicata	ITA	40.1703	16.5244		300	99	1981	1980	not ascribable	unclassified	Round
TRPO	TRPO1920	CNR-IBBR PORTICI	LYC 3082	5793	DEU146	DEU146	LYC 3082			EA01753	Traditional tomato		Pago Veiano	Benevento	Campania	ITA	41.2443	14.8664	400	300	99	1981	1980	not ascribable	unclassified	Round
TRPO	TRPO1930	CNR-IBBR PORTICI	LYC 3083	5794	DEU146	DEU146	LYC 3083			EA01754	Traditional tomato		Pago Veiano	Benevento	Campania	ITA	41.2443	14.8664	400	300	99	1981	1980	not ascribable	unclassified	Round
TRPO	TRPO1940	CNR-IBBR PORTICI	LYC 3084	110	DEU146	DEU146	LYC 3084			EA01755	Roma V.F.		S. Bartolomeo in Galdo	Benevento	Campania	ITA	41.4116	15.0143		300	99	1981	1980	Pera/Roma	Processing	Pear-plum
TRPO	TRPO1950	CNR-IBBR PORTICI	LYC 3085	111	DEU146	DEU146	LYC 3085			EA01756	Pomodoro Costoluto Genovese		S. Bartolomeo in Galdo	Benevento	Campania	ITA	41.4116	15.0143		300	99	1981	1980	Costoluto	Fresh	Ribbed
TRPO	TRPO1960	CNR-IBBR PORTICI	LYC 3086	112	DEU146	DEU146	LYC 3086			EA01757	Pomodoro S. Marzano		S. Bartolomeo in Galdo	Benevento	Campania	ITA	41.4116	15.0143		300	99	1981	1980	San Marzano	Fresh/Processing	cylindrical elongated
TRPO	TRPO1970	CNR-IBBR PORTICI	LYC 3093	7520	DEU146	DEU146	LYC 3093			EA01758	Traditional tomato		Monteroduni	Isernia	Molise	ITA	41.5216	14.1765	170	300	99	1982	1981	not ascribable	unclassified	long
TRPO	TRPO1980	CNR-IBBR PORTICI	LYC 3094	7540	DEU146	DEU146	LYC 3094			EA01759	Traditional tomato		Montella	Avellino	Campania	ITA	40.8402	15.0263	600	300	99	1982	1981	not ascribable	unclassified	not ascribable
TRPO	TRPO1990	CNR-IBBR PORTICI	LYC 3095	7564	DEU146	DEU146	LYC 3095			EA01760	Traditional tomato		Teora	Avellino	Campania	ITA	40.8527	15.2576	720	300	99	1982	1981	not ascribable	unclassified	Flat
TRPO	TRPO2000	CNR-IBBR PORTICI	LYC 3096	T 765	DEU146	DEU146	LYC 3096			EA01761	Traditional tomato		Laviano	Salerno	Campania	ITA	40.7853	15.3056	600	300	99	1982	1981	not ascribable	unclassified	Round
TRPO	TRPO2010	CNR-IBBR PORTICI	LYC 3174		DEU146	DEU146	LYC 3174			EA01762	Traditional tomato		St. Angelo	Napoli	Campania	ITA	40.8413	14.1796		300	99	1983		not ascribable	unclassified	Round
TRPO	TRPO2020	CNR-IBBR PORTICI	LYC 3187	8702	DEU146	DEU146	LYC 3187			EA01763	San Marzano		District: Potenza, Montagna Li Foj	Potenza	Basilicata	ITA	40.6404	15.8056	1000	300	99	1983	1982	San Marzano	Fresh/Processing	cylindrical elongated
TRPO	TRPO2030	CNR-IBBR PORTICI	LYC 3188	8721	DEU146	DEU146	LYC 3188			EA01764	Traditional tomato		Abriola	Potenza	Basilicata	ITA	40.5191	15.7938	700	300	99	1983	1982	not ascribable	unclassified	long
TRPO	TRPO2040	CNR-IBBR PORTICI	LYC 3189	Z 4	DEU146	DEU146	LYC 3189			EA01765	Traditional tomato		District: Salerno, die Hälftedes Weges zwischen S. Lorenzo und Felitto	Salerno	Campania	ITA	40.6824	14.7681	400	300	99	1983	1982	not ascribable	unclassified	not ascribable
TRPO	TRPO2050	CNR-IBBR PORTICI	LYC 3190	Z 6	DEU146	DEU146	LYC 3190			EA01766	Traditional tomato		Brienza	Salerno	Campania	ITA	40.4764	15.6276	870	300	99	1983	1982	not ascribable	unclassified	Flat
TRPO	TRPO2060	CNR-IBBR PORTICI	LYC 3227	9470	DEU146	DEU146	LYC 3227			EA01767	Traditional tomato		Fardella	Potenza	Basilicata	ITA	40.1133	16.1696	700	300	99	1985	1983	not ascribable	unclassified	long
TRPO	TRPO2070	CNR-IBBR PORTICI	LYC 3228	9471	DEU146	DEU146	LYC 3228			EA01768	Traditional tomato		Fardella	Potenza	Basilicata	ITA	40.1133	16.1696	700	300	99	1985	1983	not ascribable	unclassified	long
TRPO	TRPO2080	CNR-IBBR PORTICI	LYC 3229	9551	DEU146	DEU146	LYC 3229			EA03256	Traditional tomato		Roggiano	Cosenza	Calabria	ITA	39.6149	16.158		300	99	1985	1983	not ascribable	unclassified	Round
TRPO	TRPO2090	CNR-IBBR PORTICI	LYC 3230	9552	DEU146	DEU146	LYC 3230			EA01770	Traditional tomato		Roggiano	Cosenza	Calabria	ITA	39.6149	16.158		300	99	1985	1983	not ascribable	unclassified	Flat
TRPO	TRPO2100	CNR-IBBR PORTICI	LYC 2569	9571	DEU146	DEU146	LYC 2569			EA01771	Traditional tomato		Cavallerizzo-Cerzeto	Cosenza	Calabria	ITA	39.5158	16.1117	550	300	99	1985	1983	not ascribable	unclassified	Round
TRPO	TRPO2110	CNR-IBBR PORTICI	LYC 3231	9595	DEU146	DEU146	LYC 3231			EA03259	Traditional tomato		Celico	Cosenza	Calabria	ITA	39.3094	16.3387	650	300	99	1985	1983	not ascribable	unclassified	Flat
TRPO	TRPO2120	CNR-IBBR PORTICI	LYC 3232	9596	DEU146	DEU146	LYC 3232			EA03260	tondo lischio rosso		Celico	Cosenza	Calabria	ITA	39.3094	16.3387	650	300	99	1985	1983	not ascribable	Fresh	Round
TRPO	TRPO2130	CNR-IBBR PORTICI	LYC 3233	9702	DEU146	DEU146	LYC 3233			EA01774	Traditional tomato		Foresta	Catanzaro	Calabria	ITA	38.9924	16.3326		300	99	1985	1983	not ascribable	unclassified	Round
TRPO	TRPO2140	CNR-IBBR PORTICI	LYC 3240	10226	DEU146	DEU146	LYC 3240			EA01775	Traditional tomato		Platania	Cosenza	Calabria	ITA	39.2982	16.2535	500	300	99	1985	1984	not ascribable	unclassified	long
TRPO	TRPO2150	CNR-IBBR PORTICI	LYC 3241	10274	DEU146	DEU146	LYC 3241			EA01776	Traditional tomato		S. Cristina d'Aspromonte	Reggio Calabria	Calabria	ITA	38.2555	15.9702	700	300	99	1985	1984	not ascribable	unclassified	not ascribable
TRPO	TRPO2160	CNR-IBBR PORTICI	LYC 3242	10310	DEU146	DEU146	LYC 3242			EA01777	Traditional tomato		Mazzarrà Sant'Andrea	Messina	Sicilia	ITA	38.0896	15.1373	450	300	99	1985	1984	not ascribable	unclassified	not ascribable
TRPO	TRPO2170	CNR-IBBR PORTICI	LYC 3243	10371	DEU146	DEU146	LYC 3243			EA01778	Traditional tomato		Randazzo	Messina	Sicilia	ITA	37.8779	14.9507	800	300	99	1985	1984	not ascribable	unclassified	Round
TRPO	TRPO2180	CNR-IBBR PORTICI	LYC 3249	7610	DEU146	DEU146	LYC 3249			EA01779	Traditional tomato		Laviano	Salerno	Campania	ITA	40.7853	15.3056	600	300	99	1985	1981	not ascribable	unclassified	not ascribable
TRPO	TRPO2190	CNR-IBBR PORTICI	LYC 3257	Z 6	DEU146	DEU146	LYC 3257			EA01780	Traditional tomato		Brienza	Salerno	Campania	ITA	40.4764	15.6276	870	300	99	1985	1982	not ascribable	unclassified	Round
TRPO	TRPO2200	CNR-IBBR PORTICI	LYC 3258	Z 6	DEU146	DEU146	LYC 3258			EA01781	Traditional tomato		Brienza	Salerno	Campania	ITA	40.4764	15.6276	870	300	99	1985	1982	not ascribable	unclassified	not ascribable
TRPO	TRPO2210	CNR-IBBR PORTICI	LYC 3268	10508	DEU146	DEU146	LYC 3268			EA01782	Pomodore da impalaze		Vizzini	Catania	Sicilia	ITA	37.1613	14.7489	450	300	99	1986	1985	not ascribable	unclassified	Flat
TRPO	TRPO2220	CNR-IBBR PORTICI	LYC 3269	10564	DEU146	DEU146	LYC 3269			EA01783	Traditional tomato		Palazzo Adriano	Palermo	Sicilia	ITA	37.6815	13.3791	600	300	99	1986	1985	not ascribable	unclassified	Flat
TRPO	TRPO2230	CNR-IBBR PORTICI	LYC 3270	10618	DEU146	DEU146	LYC 3270			EA01784	Traditional tomato		Fulgatore	Trapani	Sicilia	ITA	37.9486	12.6913	200	300	99	1986	1985	not ascribable	unclassified	Round
TRPO	TRPO2240	CNR-IBBR PORTICI	LYC 2570	9571	DEU146	DEU146	LYC 2570			EA01785	Traditional tomato		Cavallerizzo-Cerzeto	Cosenza	Calabria	ITA	39.5158	16.1117	550	300	99	1986	1983	not ascribable	unclassified	not ascribable
TRPO	TRPO2250	CNR-IBBR PORTICI	LYC 3295	9595	DEU146	DEU146	LYC 3295			EA01786	Traditional tomato		Celico	Cosenza	Calabria	ITA	39.3094	16.3387	650	300	99	1985	1983	not ascribable	unclassified	not ascribable
TRPO	TRPO2260	CNR-IBBR PORTICI	LYC 3296	9596	DEU146	DEU146	LYC 3296			EA03290	Traditional tomato		Celico	Cosenza	Calabria	ITA	39.3094	16.3387	650	300	99	1985	1983	not ascribable	unclassified	Flat
TRPO	TRPO2270	CNR-IBBR PORTICI	LYC 3297	Z 6	DEU146	DEU146	LYC 3297			EA01788	Traditional tomato		Brienza	Salerno	Campania	ITA	40.4764	15.6276	870	300	99	1985	1982	not ascribable	unclassified	Round
TRPO	TRPO2280	CNR-IBBR PORTICI	LYC 3310	Z 7	DEU146	DEU146	LYC 3310			EA01789	Traditional tomato		Apulien	Bari	Puglia	ITA	41.1171	16.8719		300	99	1987	1986	not ascribable	unclassified	Round
TRPO	TRPO2290	CNR-IBBR PORTICI	LYC 2571	9571	DEU146	DEU146	LYC 2571			EA01790	Traditional tomato		Cavallerizzo-Cerzeto	Cosenza	Calabria	ITA	39.5158	16.1117	550	300	99	1986	1983	not ascribable	unclassified	long
TRPO	TRPO2300	CNR-IBBR PORTICI	LYC 3361	10840	DEU146	DEU146	LYC 3361			EA01791	Traditional tomato		Serracapriola	Foggia	Puglia	ITA	41.8086	15.1599	270	300	99	1988	1987	not ascribable	unclassified	Heart-like
TRPO	TRPO2310	CNR-IBBR PORTICI	LYC 3362	10841	DEU146	DEU146	LYC 3362			EA01792	Traditional tomato		Serracapriola	Foggia	Puglia	ITA	41.8086	15.1599	270	300	99	1988	1987	not ascribable	unclassified	Heart-like
TRPO	TRPO2320	CNR-IBBR PORTICI	LYC 3363	10842	DEU146	DEU146	LYC 3363			EA01793	Traditional tomato		Serracapriola	Foggia	Puglia	ITA	41.8086	15.1599	270	300	99	1988	1987	not ascribable	unclassified	not ascribable
TRPO	TRPO2330	CNR-IBBR PORTICI	LYC 3364	10843	DEU146	DEU146	LYC 3364			EA01794	Traditional tomato		Serracapriola	Foggia	Puglia	ITA	41.8086	15.1599	270	300	99	1988	1987	not ascribable	unclassified	not ascribable
TRPO	TRPO2340	CNR-IBBR PORTICI	LYC 3365	10850	DEU146	DEU146	LYC 3365			EA01795	Traditional tomato		Collemincuccio bei Furci	Chieti	Abruzzo	ITA	42.0397	14.5947	250	300	99	1988	1987	not ascribable	unclassified	Round
TRPO	TRPO2350	CNR-IBBR PORTICI	LYC 3398	8368	DEU146	DEU146	LYC 3398			EA01796	Traditional tomato		Moschiano	Avellino	Campania	ITA	40.8728	14.6763	450	300	99	1989	1988	not ascribable	unclassified	not ascribable
TRPO	TRPO2360	CNR-IBBR PORTICI	LYC 3399	8372	DEU146	DEU146	LYC 3399			EA01797	Traditional tomato		Moschiano	Avellino	Campania	ITA	40.8728	14.6763	450	300	99	1989	1988	not ascribable	unclassified	Round
TRPO	TRPO2370	CNR-IBBR PORTICI	LYC 3400	8373	DEU146	DEU146	LYC 3400			EA01798	Traditional tomato		Moschiano	Avellino	Campania	ITA	40.8728	14.6763	450	300	99	1989	1988	not ascribable	unclassified	Flat
TRPO	TRPO2380	CNR-IBBR PORTICI	LYC 3401	8382	DEU146	DEU146	LYC 3401			EA01799	curbaresi		Fisciano	Salerno	Campania	ITA	40.7732	14.7966		300	99	1989	1988	curbaresi	unclassified	Heart-like
TRPO	TRPO2390	CNR-IBBR PORTICI	LYC 3402	8402	DEU146	DEU146	LYC 3402			EA01800	curbaresi		Sant'Angelo a Fasanella	Salerno	Campania	ITA	40.4574	15.344	250	300	99	1989	1988	curbaresi	unclassified	not ascribable
TRPO	TRPO2400	CNR-IBBR PORTICI	LYC 3403	8407	DEU146	DEU146	LYC 3403			EA01801	Traditional tomato		Poggiomarino	Napoli	Campania	ITA	40.8101	14.548	50	300	99	1989	1988	not ascribable	unclassified	not ascribable
TRPO	TRPO2410	CNR-IBBR PORTICI	LYC 3404	8427	DEU146	DEU146	LYC 3404			EA01802	Traditional tomato		Torrago	Matera	Basilicata	ITA	40.6664	16.6043	410	300	99	1989	1988	not ascribable	unclassified	not ascribable
TRPO	TRPO2420	CNR-IBBR PORTICI	LYC 2572	8428	DEU146	DEU146	LYC 2572			EA01803	Traditional tomato		Torrago	Matera	Basilicata	ITA	40.6664	16.6043	410	300	99	1989	1988	not ascribable	unclassified	Flat
TRPO	TRPO2430	CNR-IBBR PORTICI	LYC 3405	8576	DEU146	DEU146	LYC 3405			EA01804	pomodoro d'inverno		Cannole	Lecce	Puglia	ITA	40.1664	18.3661	20	300	99	1989	1988	Da Serbo	LSL	Da serbo
TRPO	TRPO2440	CNR-IBBR PORTICI	LYC 3406	8578	DEU146	DEU146	LYC 3406			EA01805	pomodoro d' estate		Cannole	Lecce	Puglia	ITA	40.1664	18.3661	20	300	99	1989	1988	not ascribable	unclassified	not ascribable
TRPO	TRPO2450	CNR-IBBR PORTICI	LYC 3415	10564	DEU146	DEU146	LYC 3415			EA01806	Traditional tomato		Palazzo Adriano	Palermo	Sicilia	ITA	37.6815	13.3791	600	300	99	1989	1985	not ascribable	unclassified	Flat
TRPO	TRPO2460	CNR-IBBR PORTICI	LYC 3443	8382	DEU146	DEU146	LYC 3443			EA01807	cubaresi		Fisciano	Salerno	Campania	ITA	40.7732	14.7966		300	99	1989	1988	curbaresi	unclassified	Round
TRPO	TRPO2470	CNR-IBBR PORTICI	LYC 2573	8428	DEU146	DEU146	LYC 2573			EA01808	Traditional tomato		Torrago	Matera	Basilicata	ITA	40.6664	16.6043	410	300	99	1989	1988	not ascribable	unclassified	Round
TRPO	TRPO2480	CNR-IBBR PORTICI	LYC 3445	11248	DEU146	DEU146	LYC 3445			EA01809	Traditional tomato		Ascoli Piceno	Ascoli Piceno	Marche	ITA	42.8536	13.5749	100	300	99	1989	1989	not ascribable	unclassified	not ascribable
TRPO	TRPO2490	CNR-IBBR PORTICI	LYC 3446	11249	DEU146	DEU146	LYC 3446			EA01810	Traditional tomato		Ascoli Piceno	Ascoli Piceno	Marche	ITA	42.8536	13.5749	100	300	99	1989	1989	not ascribable	unclassified	not ascribable
TRPO	TRPO2520	CNR-IBBR PORTICI	LYC 3484	11671	DEU146	DEU146	LYC 3484			EA01813	Traditional tomato		Trelli	Udine	Friuli-Venezia Giulia	ITA	46.4967	13.101	820	300	99	1990	1990	not ascribable	unclassified	not ascribable
TRPO	TRPO2530	CNR-IBBR PORTICI	LYC 3485	11675	DEU146	DEU146	LYC 3485			EA01814	Traditional tomato		Abano Terme	Padova	Veneto	ITA	45.3587	11.7883	270	300	99	1990	1990	not ascribable	unclassified	Round
TRPO	TRPO2540	CNR-IBBR PORTICI	LYC 3544	11723	DEU146	DEU146	LYC 3544			EA01815	Traditional tomato		Tollegno	Biella	Piemonte	ITA	45.5916	8.05226	520	300	99	1991	1991	not ascribable	unclassified	Heart-like
TRPO	TRPO2550	CNR-IBBR PORTICI	LYC 3545	Z 15	DEU146	DEU146	LYC 3545			EA01816	Pomodoro a Grappoli d'Inverno		not applicable	not applicable	not applicable	ITA				300	99	1991	1991	A grappoli d'inverno	LSL	Da serbo
TRPO	TRPO2560	CNR-IBBR PORTICI	LYC 3546	Z 16	DEU146	DEU146	LYC 3546			EA01817	Pomodoro Costoluto di Marmande		not applicable	not applicable	not applicable	ITA				300	99	1991	1991	Costoluto	Fresh	Ribbed
TRPO	TRPO2570	CNR-IBBR PORTICI	LYC 3610	11795	DEU146	DEU146	LYC 3610			EA03444	Agrappoli d'Inverno		Venosa	Potenza	Basilicata	ITA	40.9608	15.8154	410	300	99	1992	1992	A grappoli d'inverno	LSL	Da serbo
TRPO	TRPO2580	CNR-IBBR PORTICI	LYC 3611	11865	DEU146	DEU146	LYC 3611			EA03445	Traditional tomato		Stigliano	Matera	Basilicata	ITA	40.3744	16.3228	950	300	99	1992	1992	not ascribable	unclassified	not ascribable
TRPO	TRPO2590	CNR-IBBR PORTICI	LYC 3612	11882 A	DEU146	DEU146	LYC 3612			EA01819	Traditional tomato		Bernalda	Matera	Basilicata	ITA	40.411	16.6896	130	300	99	1992	1992	not ascribable	unclassified	not ascribable
TRPO	TRPO2600	CNR-IBBR PORTICI	LYC 3613	11888 A	DEU146	DEU146	LYC 3613			EA01820	Traditional tomato		Bernalda	Matera	Basilicata	ITA	40.411	16.6896	130	300	99	1992	1992	not ascribable	unclassified	Round
TRPO	TRPO2610	CNR-IBBR PORTICI	LYC 3630	12142	DEU146	DEU146	LYC 3630			EA01821	Rio Grande		San Pasquale	Sassari	Sardegna	ITA	41.1689	9.2764	180	300	99	1993	1993	uovo	Fresh/Processing	Pear-plum
TRPO	TRPO2620	CNR-IBBR PORTICI	LYC 3631	12143 A	DEU146	DEU146	LYC 3631			EA01822	cirio quadrato		San Pasquale	Sassari	Sardegna	ITA	41.1689	9.2764	180	300	99	1993	1993	not ascribable	unclassified	Flat
TRPO	TRPO2630	CNR-IBBR PORTICI	LYC 3632	12145	DEU146	DEU146	LYC 3632			EA03454	Mondo duro		San Pasquale	Sassari	Sardegna	ITA	41.1689	9.2764	180	300	99	1993	1993	not ascribable	unclassified	not ascribable
TRPO	TRPO2640	CNR-IBBR PORTICI	LYC 3633	12151	DEU146	DEU146	LYC 3633			EA01824	Pomodori giganti		San Pasquale	Sassari	Sardegna	ITA	41.1689	9.2764	180	300	99	1993	1993	long	unclassified	cylindrical elongated
TRPO	TRPO2650	CNR-IBBR PORTICI	LYC 3634	12241	DEU146	DEU146	LYC 3634			EA01825	Traditional tomato		Senorbi	Cagliari	Sardegna	ITA	39.5323	9.13085		300	99	1993	1993	not ascribable	unclassified	Round
TRPO	TRPO2670	CNR-IBBR PORTICI	LYC 3925	12507	DEU146	DEU146	LYC 3925			EA01827	Traditional tomato		Tracino	Trapani	Sicilia	ITA	36.797	12.0445	200	300	23	1994	1994	not ascribable	unclassified	not ascribable
TRPO	TRPO2680	CNR-IBBR PORTICI	LYC 3926	12508	DEU146	DEU146	LYC 3926			EA01828	Traditional tomato		Tracino	Trapani	Sicilia	ITA	36.797	12.0445	200	300	99	1994	1994	not ascribable	unclassified	Round
TRPO	TRPO2690	CNR-IBBR PORTICI	LYC 3927	12520 A	DEU146	DEU146	LYC 3927			EA01829	Traditional tomato		Linosa	Agrigento	Sicilia	ITA	35.8661	12.8687	30	300	99	1994	1994	not ascribable	unclassified	Flat
TRPO	TRPO2700	CNR-IBBR PORTICI	LYC 3928	12529 A	DEU146	DEU146	LYC 3928			EA01830	Traditional tomato		Linosa	Agrigento	Sicilia	ITA	35.8661	12.8687	30	300	99	1994	1994	not ascribable	unclassified	not ascribable
TRPO	TRPO2710	CNR-IBBR PORTICI	LYC 3929	12575 A	DEU146	DEU146	LYC 3929			EA01831	Traditional tomato		Linosa	Agrigento	Sicilia	ITA	35.8661	12.8687	30	300	99	1994	1994	not ascribable	unclassified	Round
TRPO	TRPO2720	CNR-IBBR PORTICI	LYC 3930	11882 B	DEU146	DEU146	LYC 3930			EA03723	Traditional tomato		Bernalda	Matera	Basilicata	ITA	40.411	16.6896	130	300	99	1992	1992	not ascribable	unclassified	Flat
TRPO	TRPO2730	CNR-IBBR PORTICI	LYC 3931	11888 B	DEU146	DEU146	LYC 3931			EA01833	Traditional tomato		Bernalda	Matera	Basilicata	ITA	40.411	16.6896	130	300	99	1992	1992	not ascribable	unclassified	Round
TRPO	TRPO2740	CNR-IBBR PORTICI	LYC 2575	12201 B	DEU146	DEU146	LYC 2575			EA01834	Traditional tomato		Orgósolo	Nuoro	Sardegna	ITA	40.2055	9.34839		300	99	1993	1993	not ascribable	unclassified	Flat
TRTH	TRTH0010										Areti		ELGO-DEMETER	THESSALONIKI	Central Macedonia	GRC	40.6401	22.9444		500	40			Areti	Fresh	Flat
TRTH	TRTH0020										Makedonia		ELGO-DEMETER	THESSALONIKI	Central Macedonia	GRC	40.6401	22.9444		500	40			Makedonia	Fresh	Flat
TRTH	TRTH0030										Santorini		ELGO-DEMETER	THESSALONIKI	Central Macedonia	GRC	40.6401	22.9444		500	40			Santorini	Fresh	Flat
TRTH	TRTH0110	GRC005	K-002/06		GRC005						AGIORITIKI		VELBENTOS	KOZANI	West Macedonia	GRC	40.3006	21.7898		300	20		2006	AGIORITIKI	unclassified	not ascribable
TRTH	TRTH0120	GRC005	KD-226/07		GRC005						AGIORITIKI		MONI NIKITON	KAVALA	East Macedonia and Thrace	GRC	40.9293	24.379		300	20		2007	not ascribable	Fresh	Flat
TRTH	TRTH0130	GRC005	GRC030/06		GRC005						AGIOS PETROS		MOUNTAIN ATHOS, GALATAKI MONASTERY	AG. OROS	Central Macedonia	GRC	40.2645	24.2153		300	20		2006	Saint Pierre	Fresh	Round
TRTH	TRTH0140	GRC005	ANP-193/07		GRC005						ALMA		MARMARA	PAROS ISL	South Aegean	GRC	37.0512	25.2465		300	20		2007	Alma	Fresh	Flat
TRTH	TRTH0160	GRC005	ATS-019/06-2		GRC005						AMMOLOCHITIKI		ELGO-DEMETER	THESSALONIKI	Central Macedonia	GRC	40.6401	22.9444		300	40		2006	AMMOLOCHITIKI	Fresh	Flat
TRTH	TRTH0170	GRC005	ANP-017/07		GRC005						Traditional tomato		AEGIALI	AMORGOS ISL.	South Aegean	GRC	36.9064	25.9974	298	300	20		2007	not ascribable	unclassified	not ascribable
TRTH	TRTH0180	GRC005	ANP-088/07		GRC005						Traditional tomato		THOLARIA	AMORGOS ISL.	South Aegean	GRC	36.9174	25.9837	186	300	20		2007	not ascribable	Fresh	Flat
TRTH	TRTH0190	GRC005	ANP-179/07		GRC005						Traditional tomato		AG.ANNA	NAXOS ISL.	South Aegean	GRC	37.0685	25.3561		300	20		2007	not ascribable	Fresh/Processing	Flat
TRTH	TRTH0200	GRC005	ANP-182/07		GRC005						Traditional tomato		LIMNI	PAROS ISL	South Aegean	GRC	37.0854	25.1515	8	300	20		2007	not ascribable	Fresh/Processing	not ascribable
TRTH	TRTH0210	GRC005	ANP-236/07		GRC005						Traditional tomato		ASPRO CHORIO	PAROS ISL	South Aegean	GRC	37.0029	25.2008	125	300	20		2007	not ascribable	Fresh/Processing	Flat
TRTH	TRTH0220	GRC005	AO-023/07		GRC005						Traditional tomato		KELI AG. ANDREAS	AG. OROS	Central Macedonia	GRC	40.6212	23.1918	251	300	20		2007	not ascribable	Fresh	Flat
TRTH	TRTH0230	GRC005	AO-027/07		GRC005						Traditional tomato		KELI AG. ANDREAS	AG. OROS	Central Macedonia	GRC	40.6212	23.1918	251	300	20		2007	not ascribable	unclassified	not ascribable
TRTH	TRTH0240	GRC005	AO-037/07		GRC005						Traditional tomato		KELI AG. SKEPIS	AG. OROS	Central Macedonia	GRC	40.7866	21.6897	247	300	20		2007	not ascribable	Fresh	Flat
TRTH	TRTH0250										ARETI		ELGO-DEMETER	THESSALONIKI	Central Macedonia	GRC	40.6401	22.9444		500	40			Areti	Fresh	Flat
TRTH	TRTH0260										ARETI		ELGO-DEMETER	THESSALONIKI	Central Macedonia	GRC	40.6401	22.9444		500	40			Areti	Fresh	Flat
TRTH	TRTH0270										ARETI		ELGO-DEMETER	THESSALONIKI	Central Macedonia	GRC	40.6401	22.9444		500	40			Areti	Fresh	Flat
TRTH	TRTH0280										ARETI		ELGO-DEMETER	THESSALONIKI	Central Macedonia	GRC	40.6401	22.9444		500	40			Areti	Fresh	Flat
TRTH	TRTH0290										ARETI		ELGO-DEMETER	THESSALONIKI	Central Macedonia	GRC	40.6401	22.9444		500	40			Areti	Fresh	Flat
TRTH	TRTH0300										ARTEMIDA		ELGO-DEMETER	THESSALONIKI	Central Macedonia	GRC	40.6401	22.9444		500	40			ARTEMIDA	Fresh	Round
TRTH	TRTH0310	GRC005	ATS-028/06		GRC005						Traditional tomato		ARNI	ANDROS ISL.	South Aegean	GRC	37.8606	24.8477	471	300	20		2006	not ascribable	unclassified	not ascribable
TRTH	TRTH0320	GRC005	ATS-131/06		GRC005						Traditional tomato		KAMPOS	SIROS ISL.	South Aegean	GRC	37.4934	24.916		300	20		2006	not ascribable	unclassified	not ascribable
TRTH	TRTH0330	GRC005	LKK-035/07		GRC005						AUGO		XIROKAMPOS	LEROS ISL.	South Aegean	GRC	37.1113	26.8647	11	300	20		2007	egg	Processing	Pear-plum
TRTH	TRTH0340	GRC005	MFS-106/07		GRC005						CHALIA		ANO MERIA	FOLEGANDROS ISL.	South Aegean	GRC	36.6437	24.8833	218	300	20		2007	not ascribable	Fresh	Flat
TRTH	TRTH0350	GRC005	IS-100/07		GRC005						CHERRY		AKAMATRA	IKARIA ISL.	North Aegean	GRC	37.6069	26.1696	549	300	20		2007	Cherry	Fresh/Processing	Cherry
TRTH	TRTH0360	GRC005	XKA-087/07		GRC005						CHERRY		TRISTINICA	CHALKIDIKI	Central Macedonia	GRC	40.3695	23.2871	2	300	20		2007	Cherry	Fresh/Processing	Cherry
TRTH	TRTH0370	GRC005	P-100/06		GRC005						CHONTROKATSARI		METAMORFOSI	MESSINIA	Peloponnese	GRC	37.0548	21.7627	190	300	20		2006	CHONTROKATSARI	unclassified	not ascribable
TRTH	TRTH0380	GRC005	IS-009/07		GRC005						DIPLI (DOUBLE)		ARETHOUSA	IKARIA ISL.	North Aegean	GRC	37.6122	26.2128	381	300	20		2007	not ascribable	Fresh/Processing	Flat
TRTH	TRTH0390	GRC005	ATS-048/06		GRC005						FELATADIANI		LIMANI	TINOS ISL.	South Aegean	GRC	37.5773	25.1652		300	20		2006	FELATADIANI	unclassified	not ascribable
TRTH	TRTH0400	GRC005	GRC058/05		GRC005						FILLOTO		VLAMARI	SAMOS ISL.	North Aegean	GRC	37.7534	26.9838		300	20		2005	not ascribable	Processing	not ascribable
TRTH	TRTH0420	GRC005	RK-020/07		GRC005						FOUSKAKI or KOTIKO		SALAKOS	RODOS ISL	South Aegean	GRC	36.2896	27.9433		300	20		2007	FOUSKAKI or KOTIKO	unclassified	not ascribable
TRTH	TRTH0440	GRC005	RK-016/07		GRC005						FOUSKAKI		SALAKOS	RODOS ISL	South Aegean	GRC	36.2896	27.9433		300	20		2007	FOUSKAKI	unclassified	not ascribable
TRTH	TRTH0450	GRC005	IK-078/06		GRC005						GRAIZA		PERACHORI	ITHAKI ISL.	Ionian Islands	GRC	38.3496	20.7174	313	300	20		2006	GRAIZA	unclassified	not ascribable
TRTH	TRTH0460	GRC005	IK-159/06		GRC005						GRAIZA		SCHINEAS	KEFALONIA ISL.	Ionian Islands	GRC	38.1754	20.5692	211	300	20		2006	GRAIZA	unclassified	not ascribable
TRTH	TRTH0470	GRC005	KD-086/07		GRC005						GRAN-SASO ITALIAS		AG.SILLAS	KAVALA	East Macedonia and Thrace	GRC	40.9416	24.3786	37	300	20		2007	not ascribable	Fresh	Pear-plum
TRTH	TRTH0480	GRC005	GRC 006/07		GRC005						Traditional tomato		CHIOS	CHIOS ISL.	North Aegean	GRC	38.3682	26.131		300	20		2007	not ascribable	Fresh/Processing	Flat
TRTH	TRTH0490	GRC005	GRC 056/07		GRC005						Traditional tomato		GREVENA	GREVENA	West Macedonia	GRC	40.0838	21.4273		300	20		2007	not ascribable	unclassified	not ascribable
TRTH	TRTH0500	GRC005	GRC003/08		GRC005						Traditional tomato		POTAMIA	THASSOS ISL.	East Macedonia and Thrace	GRC	40.7167	24.729		300	20		2008	not ascribable	Processing	Round
TRTH	TRTH0510	GRC005	GRC006/08		GRC005						Traditional tomato		MESOCHORI	LEMNOS ISL	North Aegean	GRC	35.6316	27.1087		300	20		2008	not ascribable	Processing	not ascribable
TRTH	TRTH0520	GRC005	GRC013/08		GRC005						Traditional tomato		MESOCHORI	DRAMA	East Macedonia and Thrace	GRC	41.2688	24.4765		300	20		2008	not ascribable	unclassified	not ascribable
TRTH	TRTH0530	GRC005	GRC017/06		GRC005						Traditional tomato		THOLARIA	AMORGOS ISL.	South Aegean	GRC	36.9174	25.9837		300	20		2006	not ascribable	Fresh	Round
TRTH	TRTH0540	GRC005	GRC018/06		GRC005						Traditional tomato		ERMENIO	EVROS	East Macedonia and Thrace	GRC	41.2444	26.1359		300	20		2006	not ascribable	Fresh	Flat
TRTH	TRTH0550	GRC005	GRC019/06		GRC005						Traditional tomato		ERMENIO	EVROS	East Macedonia and Thrace	GRC	41.2444	26.1359		300	20		2006	not ascribable	Processing	not ascribable
TRTH	TRTH0560	GRC005	GRC031/06		GRC005						Traditional tomato		MOUNTAIN ATHOS, GALATAKI MONASTERY	AG. OROS	Central Macedonia	GRC	40.2645	24.2153		300	20		2006	not ascribable	Fresh	Flat
TRTH	TRTH0570	GRC005	GRC032/06		GRC005						Traditional tomato		MOUNTAIN ATHOS, GALATAKI MONASTERY	AG. OROS	Central Macedonia	GRC	40.2645	24.2153		300	20		2006	not ascribable	unclassified	not ascribable
TRTH	TRTH0580	GRC005	GRC1032/04		GRC005						Traditional tomato		NAUPAKTOS	AETOLOAKARNANIA	West Greece	GRC	38.393	21.8349	2	300	20		2004	not ascribable	unclassified	not ascribable
TRTH	TRTH0590	GRC005	GRC1112/04		GRC005						Traditional tomato		ITEA	FOKIDA	Central Greece	GRC	38.4325	22.426	3	300	20		2004	not ascribable	Fresh	Flat
TRTH	TRTH0600	GRC005	GRC1113A/04		GRC005						Traditional tomato		ITEA	FOKIDA	Central Greece	GRC	38.4325	22.426	3	300	20		2004	not ascribable	Fresh	Flat
TRTH	TRTH0610	GRC005	GRC1113C/04		GRC005						Traditional tomato		ITEA	FOKIDA	Central Greece	GRC	38.4325	22.426	3	300	20		2004	not ascribable	Fresh/Processing	not ascribable
TRTH	TRTH0620	GRC005	GRC1113D/04		GRC005						Traditional tomato		ITEA	FOKIDA	Central Greece	GRC	38.4325	22.426	3	300	20		2004	not ascribable	Fresh	Flat
TRTH	TRTH0630	GRC005	GRC1388/04		GRC005						Traditional tomato		ATHAMANIO	ARTA	Epirus	GRC	39.375	21.2165	796	300	20		2004	not ascribable	Fresh	Flat
TRTH	TRTH0640	GRC005	GRC1389/04		GRC005						Traditional tomato		ATHAMANIO	ARTA	Epirus	GRC	39.375	21.2165	796	300	20		2004	not ascribable	Fresh	not ascribable
TRTH	TRTH0650	GRC005	GRC1480/04		GRC005						Traditional tomato		KLEIDONIA	IOANNINA	Epirus	GRC	39.981	20.6674	460	300	20		2004	not ascribable	Fresh	Flat
TRTH	TRTH0660	GRC005	GRC1594/04		GRC005						Traditional tomato		ARGALASTH	MAGNHSIA	Thessaly	GRC	39.2259	23.2195	300	300	20		2004	not ascribable	Fresh	Flat
TRTH	TRTH0670	GRC005	GRC445/04		GRC005						Traditional tomato		CHANIA	CHANIA	Crete	GRC	35.5138	24.018	17	300	20		2004	not ascribable	Fresh	Round
TRTH	TRTH0680	GRC005	GRC448/04		GRC005						Traditional tomato		CHANIA	CHANIA	Crete	GRC	35.5138	24.018	17	300	20		2004	not ascribable	Processing	not ascribable
TRTH	TRTH0690	GRC005	GRC448/04-2		GRC005						Traditional tomato		ELGO-DEMETER	THESSALONIKI	Central Macedonia	GRC	40.6401	22.9444	17	300	40		2004	not ascribable	Processing	not ascribable
TRTH	TRTH0700	GRC005	GRC452/04		GRC005						Traditional tomato		CHANIA	CHANIA	Crete	GRC	35.5138	24.018	17	300	20		2004	not ascribable	Fresh	Flat
TRTH	TRTH0710	GRC005	GRC488/04		GRC005						Traditional tomato		AG.MARINA	CHANIA	Crete	GRC	35.5172	23.9255	29	300	20		2004	not ascribable	Fresh	Flat
TRTH	TRTH0720	GRC005	GRC491/04		GRC005						Traditional tomato		PLATANIAS	CHANIA	Crete	GRC	35.5167	23.9089	13	300	20		2004	not ascribable	Fresh	Flat
TRTH	TRTH0740	GRC005	HL-057/07		GRC005						Traditional tomato		AMARGIANO	IRAKLION	Crete	GRC	35.3387	25.1442		300	20		2007	not ascribable	Fresh	Flat
TRTH	TRTH0750	GRC005	HL-123/07		GRC005						Traditional tomato		ASIMI	IRAKLION	Crete	GRC	35.0435	25.0929	260	300	20		2007	not ascribable	unclassified	not ascribable
TRTH	TRTH0760	GRC005	HL-226/07		GRC005						Traditional tomato		MONI SABBATIANON	IRAKLION	Crete	GRC	35.3387	25.1442	467	300	20		2007	not ascribable	unclassified	not ascribable
TRTH	TRTH0770	GRC005	HL-229/07		GRC005						Traditional tomato		MONI SABBATIANON	IRAKLION	Crete	GRC	35.3387	25.1442	467	300	20		2007	not ascribable	unclassified	not ascribable
TRTH	TRTH0790	GRC005	IK-134/06		GRC005						Traditional tomato		LOURDATA	KEFALONIA ISL.	Ionian Islands	GRC	38.1159	20.6339	50	300	20		2006	not ascribable	Processing	not ascribable
TRTH	TRTH0800	GRC005	IK-160/06		GRC005						Traditional tomato		SCHINEAS	KEFALONIA ISL.	Ionian Islands	GRC	38.1754	20.5692	211	300	20		2006	not ascribable	unclassified	not ascribable
TRTH	TRTH0810										ILIDA		ELGO-DEMETER	THESSALONIKI	Central Macedonia	GRC	40.6401	22.9444		500	40			not ascribable	Fresh/Processing	Round
TRTH	TRTH0820	GRC005	IS-002/07		GRC005						Traditional tomato		ARETHOUSA	IKARIA ISL.	North Aegean	GRC	37.6122	26.2128	381	300	20		2007	not ascribable	Fresh	Flat
TRTH	TRTH0830	GRC005	IS-025/07		GRC005						Traditional tomato		KERAMION	IKARIA ISL.	North Aegean	GRC	37.5967	26.1123	13	300	20		2007	not ascribable	Fresh	Flat
TRTH	TRTH0840	GRC005	IS-026/07		GRC005						Traditional tomato		KERAMION	IKARIA ISL.	North Aegean	GRC	37.5967	26.1123	13	300	20		2007	not ascribable	Processing	Round
TRTH	TRTH0850	GRC005	IS-026/07-2		GRC005						Traditional tomato		ELGO-DEMETER	THESSALONIKI	Central Macedonia	GRC	40.6401	22.9444	13	300	40		2007	not ascribable	Processing	Flat
TRTH	TRTH0860	GRC005	IS-026/07-3		GRC005						Traditional tomato		ELGO-DEMETER	THESSALONIKI	Central Macedonia	GRC	40.6401	22.9444	13	300	40		2007	not ascribable	Fresh/Processing	Round
TRTH	TRTH0870	GRC005	IS-032/07		GRC005						Traditional tomato		DROUTSOULAS	IKARIA ISL.	North Aegean	GRC	37.6047	26.1923	410	300	20		2007	not ascribable	Fresh	Round
TRTH	TRTH0880	GRC005	IS-034/07		GRC005						Traditional tomato		DROUTSOULAS	IKARIA ISL.	North Aegean	GRC	37.6047	26.1923	410	300	20		2007	not ascribable	Fresh/Processing	Round
TRTH	TRTH0890	GRC005	IS-060/07		GRC005						Traditional tomato		BRACHADES	IKARIA ISL.	North Aegean	GRC	37.5967	26.1123	563	300	20		2007	not ascribable	unclassified	not ascribable
TRTH	TRTH0900	GRC005	IS-074/07		GRC005						Traditional tomato		KOUNIADI	IKARIA ISL.	North Aegean	GRC	37.584	26.0359	491	300	20		2007	not ascribable	Fresh	Flat
TRTH	TRTH0910	GRC005	IS-075/07		GRC005						Traditional tomato		KOUNIADI	IKARIA ISL.	North Aegean	GRC	37.584	26.0359	491	300	20		2007	not ascribable	unclassified	not ascribable
TRTH	TRTH0920	GRC005	IS-103/07		GRC005						Traditional tomato		AKAMATRA	IKARIA ISL.	North Aegean	GRC	37.6069	26.1696	549	300	20		2007	not ascribable	Fresh/Processing	Flat
TRTH	TRTH0930	GRC005	IS-141/07		GRC005						Traditional tomato		KAMARES	SAMOS ISL.	North Aegean	GRC	37.7606	27.0088	117	300	20		2007	not ascribable	Processing	not ascribable
TRTH	TRTH0940	GRC005	IS-145/07		GRC005						Traditional tomato		KAMARES	SAMOS ISL.	North Aegean	GRC	37.7606	27.0088	117	300	20		2007	not ascribable	Fresh/Processing	Flat
TRTH	TRTH0950	GRC005	IS-189/07		GRC005						Traditional tomato		AG. DIMITRIOS	SAMOS ISL.	North Aegean	GRC	37.8082	26.7362		300	20		2007	not ascribable	Fresh/Processing	not ascribable
TRTH	TRTH0960	GRC005	IS-189/07-2		GRC005						Traditional tomato		ELGO-DEMETER	THESSALONIKI	Central Macedonia	GRC	40.6401	22.9444		300	40		2007	not ascribable	unclassified	not ascribable
TRTH	TRTH0970	GRC005	XKA-031/07		GRC005						ITALIAN or MELANI or VOIDOKARDIA		NEOCHORI	CHALKIDIKI	Central Macedonia	GRC	40.5086	23.6797	517	300	20		2007	VOIDOKARDIA	Fresh	Heart-like
TRTH	TRTH0980	GRC005	XKA-058/07		GRC005						ITALIAN or MELANI or VOIDOKARDIA		ARNAIA	CHALKIDIKI	Central Macedonia	GRC	40.4868	23.5964	577	300	20		2007	VOIDOKARDIA	Fresh	Heart-like
TRTH	TRTH0990	GRC005	KThI-040/07		GRC005						ITALIAN		CHARAVGI	THESPROTIA	Epirus	GRC	39.6879	20.4715	314	300	20		2007	not ascribable	Fresh	Flat
TRTH	TRTH1010										ITHAKI		ELGO-DEMETER	THESSALONIKI	Central Macedonia	GRC	40.6401	22.9444		300	40			not ascribable	Fresh	Flat
TRTH	TRTH1020	GRC005	P-153/06		GRC005						KALAMIA		AG.APOSTOLOUS	LAKONIA	Peloponnese	GRC	37.0299	22.5245	25	300	20		2006	KALAMIA	unclassified	not ascribable
TRTH	TRTH1030	GRC005	SAS-104/07		GRC005						KALIVIOTIKI		AEROLIMIN	SKIATHOS ISL.	Thessaly	GRC	39.1635	23.4902	21	300	20		2007	KALIVIOTIKI	unclassified	not ascribable
TRTH	TRTH1040	GRC005	F-157/06		GRC005						KARAMPOLA		VELOS	KASTORIA	West Macedonia	GRC	40.3798	21.2935	651	300	20		2006	KARAMPOLA	Fresh	Round
TRTH	TRTH1050	GRC005	IK-054/06		GRC005						KARAMPOLA		SILVAS	LEFKADA ISL.	Ionian Islands	GRC	38.7405	20.7314	60	300	20		2006	KARAMPOLA	Fresh	Round
TRTH	TRTH1060	GRC005	K-001/06		GRC005						KARAMPOLA		VELBENTOS	KOZANI	West Macedonia	GRC	40.3006	21.7898		300	20		2006	KARAMPOLA	Fresh	Round
TRTH	TRTH1070	GRC005	K-118/06		GRC005						KARAMPOLA		EXARXOS	GREVENA	West Macedonia	GRC	40.0134	21.1891	711	300	20		2006	KARAMPOLA	Fresh	Round
TRTH	TRTH1080	GRC005	K-139/06		GRC005						KARAMPOLA		PONTINH	GREVENA	West Macedonia	GRC	40.0709	21.6781	819	300	20		2006	KARAMPOLA	Fresh	Round
TRTH	TRTH1090	GRC005	K-140/06		GRC005						KARAMPOLA		PONTINH	GREVENA	West Macedonia	GRC	40.0709	21.6781	819	300	20		2006	KARAMPOLA	Fresh	Round
TRTH	TRTH1100	GRC005	K-179/06		GRC005						KARAMPOLA		KATAKALOI	GREVENA	West Macedonia	GRC	40.0134	21.1891	532	300	20		2006	KARAMPOLA	Fresh	Round
TRTH	TRTH1110	GRC005	P-070a/06		GRC005						KARAMPOLA		RODAKI	MESSINIA	Peloponnese	GRC	37.1425	21.9522	75	300	20		2006	KARAMPOLA	Fresh	Round
TRTH	TRTH1120	GRC005	19		GRC005						KARAMPOLA		RODAKI	MESSINIA	Peloponnese	GRC	37.1425	21.9522	75	300	20		2006	KARAMPOLA	Fresh	Round
TRTH	TRTH1130	GRC005	ANP-135/07		GRC005						KARDIA		KECHROKAMPOS	KAVALA	East Macedonia and Thrace	GRC	41.1574	24.6364	43	300	20		2007	KARDIA	Fresh	Heart-like
TRTH	TRTH1150	GRC005	XKA-060/07		GRC005						KARDIA		PALAIOCHORI	CHALKIDIKI	Central Macedonia	GRC	40.4931	23.6503	510	300	20		2007	KARDIA	Fresh	Heart-like
TRTH	TRTH1160	GRC005	SAS-100/07		GRC005						KASTRINI		AEROLIMIN	SKIATHOS ISL.	Peloponnese	GRC	39.1635	23.4902	21	300	20		2007	not ascribable	Fresh	Pear-plum
TRTH	TRTH1170	GRC005	P-072/06		GRC005						KATSARI		KYPARISSIA	MESSINIA	Peloponnese	GRC	37.2512	21.6694	36	300	20		2006	KATSARI	Fresh	Ribbed
TRTH	TRTH1180	GRC005	P-088/06		GRC005						KATSARI		MOURATIADA	MESSINIA	Peloponnese	GRC	37.1425	21.9522	316	300	20		2006	KATSARI	Fresh	Ribbed
TRTH	TRTH1190	GRC005	P-093/06		GRC005						KATSARI		VASILIKO	MESSINIA	Peloponnese	GRC	37.267	21.8954	184	300	20		2006	KATSARI	Fresh	Ribbed
TRTH	TRTH1200	GRC005	KD-062/07		GRC005						Traditional tomato		PLATANOTOPOS	KAVALA	East Macedonia and Thrace	GRC	40.8475	24.0611	263	300	20		2007	not ascribable	unclassified	not ascribable
TRTH	TRTH1210	GRC005	KD-143/07		GRC005						Traditional tomato		PLATAMONAS	KAVALA	East Macedonia and Thrace	GRC	41.0975	24.5344	718	300	20		2007	not ascribable	unclassified	not ascribable
TRTH	TRTH1220	GRC005	KD-241/07		GRC005						Traditional tomato		KSAGNANTO	DRAMA	East Macedonia and Thrace	GRC	41.1295	24.8877	146	300	20		2007	not ascribable	Fresh	Flat
TRTH	TRTH1230	GRC005	KD-249/07		GRC005						Traditional tomato		PRASINADA	DRAMA	East Macedonia and Thrace	GRC	41.3618	24.5515	661	300	20		2007	not ascribable	Fresh	Flat
TRTH	TRTH1240	GRC005	KD-270/07		GRC005						Traditional tomato		TAKSIARCHES	DRAMA	East Macedonia and Thrace	GRC	41.226	24.1871	399	300	20		2007	not ascribable	unclassified	not ascribable
TRTH	TRTH1250	GRC005	KD-271/07		GRC005						Traditional tomato		TAKSIARCHES	DRAMA	East Macedonia and Thrace	GRC	41.226	24.1871	399	300	20		2007	not ascribable	unclassified	not ascribable
TRTH	TRTH1260	GRC005	ROX-068/07		GRC005						KERASOTI		ORESTINI	XANTHI	East Macedonia and Thrace	GRC	41.2266	24.8143	600	300	20		2007	KERASOTI	unclassified	not ascribable
TRTH	TRTH1270	GRC005	IK-161/06		GRC005						KOMIDORI		SCHINEAS	KEFALONIA ISL.	Ionian Islands	GRC	38.1754	20.5692	211	300	20		2006	KOMIDORI	unclassified	not ascribable
TRTH	TRTH1280	GRC005	GRC007/06		GRC005						KOMONTORA		ACHARAVI	KERKYRA ISL.	Ionian Islands	GRC	39.793	19.8194		300	20		2006	KOMONTORA	unclassified	not ascribable
TRTH	TRTH1290	GRC005	MFS-098/07		GRC005						KORKOKILES		ANO MERIA	FOLEGANDROS ISL.	South Aegean	GRC	36.6437	24.8833	218	300	20		2007	KORKOKILES	unclassified	not ascribable
TRTH	TRTH1300	GRC005	LKK-034/07		GRC005						KOTIKOS KOURMAS		XIROKAMPOS	LEROS ISL.	South Aegean	GRC	37.1113	26.8647	11	300	20		2007	not ascribable	Processing	not ascribable
TRTH	TRTH1320	GRC005	ANP-081/07		GRC005						KOUMENTERA		CHORA	AMORGOS ISL.	South Aegean	GRC	36.8321	25.8982		300	20		2007	KOUMENTERA	unclassified	not ascribable
TRTH	TRTH1330	GRC005	HL-073/07		GRC005						KRASATI KRASOTOMATA		AG. VARVARA	IRAKLION	Crete	GRC	35.138	25.0019	619	300	20		2007	KRASATI	Fresh	Flat
TRTH	TRTH1340	GRC005	HL-122/07		GRC005						KRASATI		ASIMI	IRAKLION	Crete	GRC	35.0435	25.0929	260	300	20		2007	KRASATI	unclassified	not ascribable
TRTH	TRTH1350	GRC005	M-056/06		GRC005						KRASATI		EVRIAKI-PALEOKIPOS	LESVOS ISL.	North Aegean	GRC	39.0554	26.4524	59	300	20		2006	KRASATI	unclassified	not ascribable
TRTH	TRTH1370	GRC005	M-076/06		GRC005						KRASOYLIA		KARINI	LESVOS ISL.	North Aegean	GRC	39.1191	26.3897	92	300	20		2006	KRASOYLIA	unclassified	not ascribable
TRTH	TRTH1380	GRC005	M-110/06		GRC005						KRASOYLIA		AG.PARASKEVI	LESVOS ISL.	North Aegean	GRC	39.2481	26.2714	98	300	20		2006	KRASOYLIA	unclassified	not ascribable
TRTH	TRTH1390	GRC005	M-197/06		GRC005						KRASOYLIA		AGIASOS	LESVOS ISL.	North Aegean	GRC	39.0821	26.3724	433	300	20		2006	KRASOYLIA	unclassified	not ascribable
TRTH	TRTH1400	GRC005	GRC451/04		GRC005						KRITIKO		CHANIA	CHANIA	Crete	GRC	35.5138	24.018	17	300	20		2004	KRITIKO	Fresh/Processing	Round
TRTH	TRTH1410	GRC005	KThI-002/07		GRC005						Traditional tomato		MAKRADES	KERKIRA ISL.	Ionian Islands	GRC	39.6895	19.6879	250	300	20		2007	not ascribable	Fresh	Round
TRTH	TRTH1420	GRC005	KThI-077/07		GRC005						Traditional tomato		M.PERISTERI	IOANNINA	Epirus	GRC	39.684	21.123	630	300	20		2007	not ascribable	Fresh	Flat
TRTH	TRTH1430	GRC005	KThI-078/07		GRC005						Traditional tomato		M.PERISTERI	IOANNINA	Epirus	GRC	39.684	21.123	630	300	20		2007	not ascribable	Fresh	Flat
TRTH	TRTH1440	GRC005	KThI-079/07		GRC005						Traditional tomato		M.PERISTERI	IOANNINA	Epirus	GRC	39.684	21.123	630	300	20		2007	not ascribable	Fresh	Flat
TRTH	TRTH1450	GRC005	KThI-085/07		GRC005						Traditional tomato		not applicable	KERKIRA ISL.	Ionian Islands	GRC	39.6243	19.9217		300	20		2007	not ascribable	unclassified	not ascribable
TRTH	TRTH1460										KYTHIRA		ELGO-DEMETER	THESSALONIKI	Central Macedonia	GRC	40.6401	22.9444		300	40			KYTHIRA	Fresh/Processing	Flat
TRTH	TRTH1470	GRC005	LKK-089/07		GRC005						LAGINATI		MASTICHARI	KOS ISL.	South Aegean	GRC	36.8496	27.0757	30	300	20		2007	LAGINATI	unclassified	not ascribable
TRTH	TRTH1480	GRC005	GRC047/05		GRC005						LAINATES		LANGADA	KRETE ISL.	Crete	GRC	35.2401	24.8093	125	300	20		2005	LAINATES	Processing	not ascribable
TRTH	TRTH1490	GRC005	GRC075/05		GRC005						LAINATES		LANGADA	KRETE ISL.	Crete	GRC	35.2401	24.8093	125	300	20		2005	LAINATES	unclassified	not ascribable
TRTH	TRTH1500										LEMONIA		ELGO-DEMETER	THESSALONIKI	Central Macedonia	GRC	40.6401	22.9444		300	40			LEMONIA	Fresh/Processing	lemonia
TRTH	TRTH1510										LEMONIA		ELGO-DEMETER	THESSALONIKI	Central Macedonia	GRC	40.6401	22.9444		300	40			LEMONIA	Fresh/Processing	lemonia
TRTH	TRTH1520										LEMONIA		ELGO-DEMETER	THESSALONIKI	Central Macedonia	GRC	40.6401	22.9444		300	40			LEMONIA	Fresh/Processing	lemonia
TRTH	TRTH1530	GRC005	LKK-091/07		GRC005						Traditional tomato		ANTIMACHEIA	KOS ISL.	South Aegean	GRC	36.8093	27.0981	133	300	20		2007	not ascribable	unclassified	not ascribable
TRTH	TRTH1540	GRC005	LKK-092/07		GRC005						Traditional tomato		ANTIMACHEIA	KOS ISL.	South Aegean	GRC	36.8093	27.0981	133	300	20		2007	not ascribable	Processing	not ascribable
TRTH	TRTH1550	GRC005	M-055/06		GRC005						Traditional tomato		EVRIAKI-PALEOKIPOS	LESVOS ISL.	North Aegean	GRC	39.0554	26.4524	59	300	20		2006	not ascribable	unclassified	not ascribable
TRTH	TRTH1560	GRC005	M-059/06		GRC005						Traditional tomato		EVRIAKI-PALEOKIPOS	LESVOS ISL.	North Aegean	GRC	39.0554	26.4524	59	300	20		2006	not ascribable	Processing	not ascribable
TRTH	TRTH1570	GRC005	M-103/06		GRC005						Traditional tomato		LISBORI	LESVOS ISL.	North Aegean	GRC	39.2645	26.2777	149	300	20		2006	not ascribable	unclassified	not ascribable
TRTH	TRTH1580	GRC005	M-105/06		GRC005						Traditional tomato		LISBORI	LESVOS ISL.	North Aegean	GRC	39.2645	26.2777	149	300	20		2006	not ascribable	Fresh	Flat
TRTH	TRTH1590	GRC005	M-137/06		GRC005						Traditional tomato		FILIA	LESVOS ISL.	North Aegean	GRC	39.2622	26.1403	329	300	20		2006	not ascribable	unclassified	not ascribable
TRTH	TRTH1600	GRC005	M-138α/06		GRC005						Traditional tomato		SIGRI	LESVOS ISL.	North Aegean	GRC	39.2114	25.8525	20	300	20		2006	not ascribable	unclassified	not ascribable
TRTH	TRTH1610	GRC005	M-138β/06		GRC005						Traditional tomato		SIGRI	LESVOS ISL.	North Aegean	GRC	39.2114	25.8525	20	300	20		2006	not ascribable	Fresh/Processing	Round
TRTH	TRTH1620	GRC005	M-149/06		GRC005						Traditional tomato		ERESOS	LESVOS ISL.	North Aegean	GRC	39.1705	25.9342	44	300	20		2006	not ascribable	Fresh/Processing	Round
TRTH	TRTH1630	GRC005	M-157/06		GRC005						Traditional tomato		KAPI	LESVOS ISL.	North Aegean	GRC	39.334	26.3111	355	300	20		2006	not ascribable	unclassified	not ascribable
TRTH	TRTH1640	GRC005	M-170/06		GRC005						Traditional tomato		LEPETINOS	LESVOS ISL.	North Aegean	GRC	39.2645	26.2777	292	300	20		2006	not ascribable	unclassified	not ascribable
TRTH	TRTH1650	GRC005	M-186a/06		GRC005						Traditional tomato		PARAKILA	LESVOS ISL.	North Aegean	GRC	39.1695	26.1402	24	300	20		2006	not ascribable	Processing	not ascribable
TRTH	TRTH1670										MAKEDONIA		ELGO-DEMETER	THESSALONIKI	Central Macedonia	GRC	40.6401	22.9444		500	40			Makedonia	Fresh	Flat
TRTH	TRTH1680										MAKEDONIA		ELGO-DEMETER	THESSALONIKI	Central Macedonia	GRC	40.6401	22.9444		500	40			Makedonia	Fresh	Flat
TRTH	TRTH1690										MAKEDONIA		ELGO-DEMETER	THESSALONIKI	Central Macedonia	GRC	40.6401	22.9444		500	40			Makedonia	unclassified	Flat
TRTH	TRTH1700										MAKEDONIA		ELGO-DEMETER	THESSALONIKI	Central Macedonia	GRC	40.6401	22.9444		500	40			Makedonia	Fresh	Flat
TRTH	TRTH1710										MAKEDONIA		ELGO-DEMETER	THESSALONIKI	Central Macedonia	GRC	40.6401	22.9444		500	40			Makedonia	Fresh	Flat
TRTH	TRTH1720	GRC005	GRC004/08		GRC005						MALLIOTIKI		not applicable	not applicable	not applicable	GRC				300	20		2008	MALLIOTIKI	unclassified	not ascribable
TRTH	TRTH1730	GRC005	GRC1926/04		GRC005						MANTANOZA		ORMENIO	EVROS	East Macedonia and Thrace	GRC	41.7197	26.2124	74	300	20		2004	MANTANOZA	unclassified	not ascribable
TRTH	TRTH1740	GRC005	SAS-030/07		GRC005						MELANES		STENI VALLA	ALONNISOS ISL.	Thessaly	GRC	39.193	23.9256	8	300	20		2007	MELANES	Fresh	Flat
TRTH	TRTH1750	GRC005	ANP-001/07		GRC005						METAXOTI		LAGADA	AMORGOS ISL.	South Aegean	GRC	37.0237	25.1962	324	300	20		2007	METAXOTI	Fresh	Flat
TRTH	TRTH1760	GRC005	ANP-016/07		GRC005						METAXOTI		AEGIALI	AMORGOS ISL.	South Aegean	GRC	36.9064	25.9974	298	300	20		2007	METAXOTI	Fresh	Flat
TRTH	TRTH1770	GRC005	MFS-001/07		GRC005						Traditional tomato		PLAKES	MILOS ISL.	South Aegean	GRC	36.7439	24.4226		300	20		2007	not ascribable	unclassified	not ascribable
TRTH	TRTH1780	GRC005	GRC006/05		GRC005						MILATI		ARGOSTOLI	CEFALONIA ISL.	Ionian Islands	GRC	38.1732	20.49	20	300	20		2005	MILATI	unclassified	not ascribable
TRTH	TRTH1790	GRC005	GRC031/05		GRC005						MILO		ORMYLIA	CHALKIDIKI	Central Macedonia	GRC	40.2948	23.5428	29	300	20		2005	MILO	Fresh	Round
TRTH	TRTH1800	GRC005	GRC032/05		GRC005						MILO		ORMYLIA	CHALKIDIKI	Central Macedonia	GRC	40.2948	23.5428	29	300	20		2005	MILO	Fresh	not ascribable
TRTH	TRTH1810	GRC005	KD-289/07		GRC005						MILO		VATHITOPOS	DRAMA	East Macedonia and Thrace	GRC	41.3521	23.7124	692	300	20		2007	MILO	Fresh	Flat
TRTH	TRTH1820	GRC005	XKA-080/07		GRC005						MILO		SYKIA	CHALKIDIKI	Central Macedonia	GRC	40.0385	23.9395	10	300	20		2007	MILO	Fresh	not ascribable
TRTH	TRTH1830	GRC005	ANP-110/07		GRC005						MONI		GLINADO	NAXOS ISL.	South Aegean	GRC	37.0713	25.4018	105	300	20		2007	MONI	Fresh/Processing	Flat
TRTH	TRTH1840	GRC005	ANP-110/07-2		GRC005						MONI		ELGO-DEMETER	THESSALONIKI	Central Macedonia	GRC	40.6401	22.9444	105	300	40		2007	MONI	Fresh/Processing	Flat
TRTH	TRTH1860	GRC005	IS-001/07		GRC005						MONI		ARETHOUSA	IKARIA ISL.	North Aegean	GRC	37.6122	26.2128	381	300	20		2007	MONI	Fresh	not ascribable
TRTH	TRTH1870	GRC005	M-109 (ab)/06		GRC005						MOYSKLIA		AG.PARASKEVI	LESVOS ISL.	North Aegean	GRC	39.2481	26.2714	98	300	20		2006	MOYSKLIA	unclassified	not ascribable
TRTH	TRTH1880	GRC005	IS-030/07		GRC005						MPOUKALOTI		DROUTSOULAS	IKARIA ISL.	North Aegean	GRC	37.6047	26.1923	410	300	20		2007	MPOUKALOTI	Fresh/Processing	Pear-plum
TRTH	TRTH1890	GRC005	GRC058/04		GRC005						MPOURNELATES		KOKKINI CHANI	IRAKLION	Crete	GRC	35.3307	25.2563	12	300	20		2004	MPOURNELATES	unclassified	not ascribable
TRTH	TRTH1900	GRC005	X-029/06		GRC005						MPOURNELA		AG.GEORGIOS SIKOUSIS	CHIOS ISL.	North Aegean	GRC	38.319	26.057		300	20		2006	MPOURNELA	unclassified	not ascribable
TRTH	TRTH1910	GRC005	X-058/06		GRC005						MPOURNELI		OLYMPI	CHIOS ISL.	North Aegean	GRC	38.8902	25.9918	101	300	20		2006	MPOURNELI	Processing	Pear-plum
TRTH	TRTH1920	GRC005	GRC051/05		GRC005						MPOYRNELI		BARBATO	IKARIA ISL.	North Aegean	GRC	37.5967	26.1123	503	300	20		2005	MPOYRNELI	Processing	Pear-plum
TRTH	TRTH1930	GRC005	GRC073/05		GRC005						MPOYRNELI		BARBATO	IKARIA ISL.	North Aegean	GRC	37.5967	26.1123	503	300	20		2005	MPOYRNELI	Processing	Pear-plum
TRTH	TRTH1940										OLYMPIA		ELGO-DEMETER	THESSALONIKI	Central Macedonia	GRC	40.6401	22.9444		500	40			OLYMPIA	Fresh	Flat
TRTH	TRTH1950	GRC005	P-040/06		GRC005						Traditional tomato		VALTESINIKO	ARKADIA	Peloponnese	GRC	37.7048	22.0973	1084	300	20		2006	not ascribable	Fresh	Flat
TRTH	TRTH1960	GRC005	P-073/06		GRC005						Traditional tomato		KYPARISSIA	MESSINIA	Peloponnese	GRC	37.2512	21.6694	36	300	20		2006	not ascribable	unclassified	not ascribable
TRTH	TRTH1970	GRC005	P-080/06		GRC005						Traditional tomato		KAKANA	MESSINIA	Peloponnese	GRC	37.1425	21.9522	136	300	20		2006	not ascribable	Fresh	Round
TRTH	TRTH1980	GRC005	P-081/06		GRC005						Traditional tomato		KAKANA	MESSINIA	Peloponnese	GRC	37.1425	21.9522	136	300	20		2006	not ascribable	unclassified	not ascribable
TRTH	TRTH1990	GRC005	P-159/06		GRC005						Traditional tomato		NEAPOLI	LAKONIA	Peloponnese	GRC	36.5122	23.06	27	300	20		2006	not ascribable	unclassified	not ascribable
TRTH	TRTH2000	GRC005	P-179/06		GRC005						Traditional tomato		LYRA	LAKONIA	Peloponnese	GRC	37.0299	22.5245	400	300	20		2006	not ascribable	unclassified	not ascribable
TRTH	TRTH2010	GRC005	P-188/06		GRC005						Traditional tomato		ELLINIKO	LAKONIA	Peloponnese	GRC	36.6134	22.9836	502	300	20		2006	not ascribable	unclassified	not ascribable
TRTH	TRTH2020	GRC005	P-189/06		GRC005						Traditional tomato		ELLINIKO	LAKONIA	Peloponnese	GRC	36.6134	22.9836	502	300	20		2006	not ascribable	unclassified	not ascribable
TRTH	TRTH2040	GRC005	P-249/06		GRC005						Traditional tomato		ARTEMISIO	ARKADIA	Peloponnese	GRC	37.6754	22.3772	670	300	20		2006	not ascribable	Fresh	Flat
TRTH	TRTH2050	GRC005	KD-228/07		GRC005						PAGGEOY		MONI NIKITON	KAVALA	East Macedonia and Thrace	GRC	40.9293	24.379		300	20		2007	PAGGEOY	Fresh	Flat
TRTH	TRTH2060	GRC005	GRC026/05		GRC005						PANTAROZA		ARGOSTOLI	CEFALONIA ISL.	Ionian Islands	GRC	38.1732	20.49	20	300	20		2005	Pantaroza	Fresh	Flat
TRTH	TRTH2070	GRC005	IK-079/06		GRC005						PANTAROZA		PERACHORI	ITHAKI ISL.	Ionian Islands	GRC	38.3496	20.7174	313	300	20		2006	Pantaroza	Fresh	Flat
TRTH	TRTH2090	GRC005	IS-033/07		GRC005						PERAMARITIKIA		DROUTSOULAS	IKARIA ISL.	North Aegean	GRC	37.6047	26.1923	410	300	20		2007	PERAMARITIKIA	Fresh/Processing	Piriforme-liguria
TRTH	TRTH2100	GRC005	GRC492/04		GRC005						PLATANIANI		PLATANIAS	CHANIA	Crete	GRC	35.5167	23.9089	13	300	20		2004	PLATANIANI	Fresh/Processing	Flat
TRTH	TRTH2110										PORTARIA		ELGO-DEMETER	THESSALONIKI	Central Macedonia	GRC	40.6401	22.9444		300	40			PORTARIA	Fresh/Processing	Flat
TRTH	TRTH2120	GRC005	GRC011/05		GRC005						PSILI STROGGILI		PASTRA	CEFALONIA ISL.	Ionian Islands	GRC	38.1754	20.5692	269	300	20		2005	PSILI STROGGILI	unclassified	not ascribable
TRTH	TRTH2130	GRC005	RK-016/07-2		GRC005						Traditional tomato		ELGO-DEMETER	THESSALONIKI	Central Macedonia	GRC	40.6401	22.9444		300	40		2007	not ascribable	Processing	long
TRTH	TRTH2140	GRC005	T-516/06		GRC005						ROSIKI		MEGARXIS	TRIKALA	Thessaly	GRC	39.5557	21.7679	142	300	20		2006	ROSIKI	Fresh	Beef
TRTH	TRTH2150	GRC005	MFS-006/07		GRC005						ROUSIKO		APOLONIA	MILOS ISL.	South Aegean	GRC	36.6914	24.3936	3	300	20		2007	ROUSIKO	Fresh/Processing	Pear-plum
TRTH	TRTH2160	GRC005	ROX-002/07		GRC005						Traditional tomato		AG.ATHANASIOS	XANTHI	East Macedonia and Thrace	GRC	41.041	24.7839	35	300	20		2007	not ascribable	unclassified	not ascribable
TRTH	TRTH2170	GRC005	ROX-041/07		GRC005						Traditional tomato		STAUROUPOLI	XANTHI	East Macedonia and Thrace	GRC	41.198	24.7055		300	20		2007	not ascribable	Fresh	Flat
TRTH	TRTH2180	GRC005	ROX-096/07		GRC005						Traditional tomato		KEDAVROS	RODOPI	East Macedonia and Thrace	GRC	41.0796	25.5681	337	300	20		2007	not ascribable	unclassified	not ascribable
TRTH	TRTH2190										ROZ EXOHIS		ELGO-DEMETER	THESSALONIKI	Central Macedonia	GRC	40.6401	22.9444		300	40			ROZ EXOHIS	Fresh	Flat
TRTH	TRTH2200	GRC005	M-163/06		GRC005						ROZAKIA		KAPI	LESVOS ISL.	North Aegean	GRC	39.334	26.3111	355	300	20		2006	ROZAKIA	unclassified	not ascribable
TRTH	TRTH2210	GRC005	IK-075/06		GRC005						ROZE		EXOGI	ITHAKI ISL.	Ionian Islands	GRC	38.4285	20.6765	338	300	20		2006	ROZE	Fresh	not ascribable
TRTH	TRTH2220	GRC005	LKK-090/07		GRC005						SAMARZANA		ANTIMACHEIA	KOS ISL.	South Aegean	GRC	36.8093	27.0981	133	300	20		2007	San Marzano	Fresh/Processing	cylindrical elongated
TRTH	TRTH2230										SANTORINI AUTHENTIKI		ELGO-DEMETER	THESSALONIKI	Central Macedonia	GRC	40.6401	22.9444		500	40			Santorini	unclassified	Flat
TRTH	TRTH2240										SANTORINI AUTHENTIKI		ELGO-DEMETER	THESSALONIKI	Central Macedonia	GRC	40.6401	22.9444		500	40			Santorini	unclassified	Flat
TRTH	TRTH2250										SANTORINI PARADOSIAKI		ELGO-DEMETER	THESSALONIKI	Central Macedonia	GRC	40.6401	22.9444		500	40			Santorini	unclassified	Flat
TRTH	TRTH2260										SANTORINI PARADOSIAKI		ELGO-DEMETER	THESSALONIKI	Central Macedonia	GRC	40.6401	22.9444		500	40			Santorini	unclassified	Flat
TRTH	TRTH2280	GRC005	GRC198/08		GRC005						SANTORINI TOMATAKI		PARANESTI	DRAMA	East Macedonia and Thrace	GRC	41.2671	24.5008		300	20		2008	Santorini	Fresh/Processing	Flat
TRTH	TRTH2310	GRC005	SAS-029/07		GRC005						Traditional tomato		STENI VALLA	ALONNISOS ISL.	Thessaly	GRC	39.193	23.9256	8	300	20		2007	not ascribable	unclassified	not ascribable
TRTH	TRTH2320	GRC005	SAS-053/07		GRC005						Traditional tomato		AGIOS TRIFONAS	SKOPELOS ISL.	Thessaly	GRC	39.1251	23.68	16	300	20		2007	not ascribable	unclassified	not ascribable
TRTH	TRTH2330	GRC005	SAS-056/07		GRC005						Traditional tomato		AGIOS TRIFONAS	SKOPELOS ISL.	Thessaly	GRC	39.1251	23.68	16	300	20		2007	not ascribable	Fresh	Flat
TRTH	TRTH2340	GRC005	SAS-068/07		GRC005						Traditional tomato		KOUTSOULIES	SKOPELOS ISL.	Thessaly	GRC	39.1251	23.68	500	300	20		2007	not ascribable	Fresh	not ascribable
TRTH	TRTH2350	GRC005	SAS-069/07		GRC005						Traditional tomato		KOUTSOULIES	SKOPELOS ISL.	Thessaly	GRC	39.1251	23.68	500	300	20		2007	not ascribable	unclassified	not ascribable
TRTH	TRTH2360	GRC005	SAS-070/07		GRC005						Traditional tomato		KOUTSOULIES	SKOPELOS ISL.	Thessaly	GRC	39.1251	23.68	500	300	20		2007	not ascribable	unclassified	not ascribable
TRTH	TRTH2370	GRC005	SAS-099/07		GRC005						Traditional tomato		AEROLIMIN	SKIATHOS ISL.	Thessaly	GRC	39.1635	23.4902	21	300	20		2007	not ascribable	unclassified	not ascribable
TRTH	TRTH2380	GRC005	SK-001/06		GRC005						Traditional tomato		OMALOS	KILKIS	Central Macedonia	GRC	40.9089	22.3988	390	300	20		2006	not ascribable	unclassified	not ascribable
TRTH	TRTH2410	GRC005	SK-045/06		GRC005						Traditional tomato		EPTALOFOS	KILKIS	Central Macedonia	GRC	41.0093	23.012	451	300	20		2006	not ascribable	Fresh/Processing	Round
TRTH	TRTH2420	GRC005	SK-053/06		GRC005						Traditional tomato		PLATANAKIA	SERRES	Central Macedonia	GRC	41.2913	22.9498	313	300	20		2006	not ascribable	unclassified	not ascribable
TRTH	TRTH2430	GRC005	SK-053/06-2		GRC005						Traditional tomato		ELGO-DEMETER	THESSALONIKI	Central Macedonia	GRC	40.6401	22.9444	313	300	40		2006	not ascribable	unclassified	not ascribable
TRTH	TRTH2440	GRC005	SK-053/06-3		GRC005						Traditional tomato		ELGO-DEMETER	THESSALONIKI	Central Macedonia	GRC	40.6401	22.9444	313	300	40		2006	not ascribable	Processing	heart-like
TRTH	TRTH2450	GRC005	SK-066/06		GRC005						Traditional tomato		KARTERES	SERRES	Central Macedonia	GRC	40.9092	23.0824		300	20		2006	not ascribable	unclassified	not ascribable
TRTH	TRTH2460	GRC005	SK-068/06		GRC005						Traditional tomato		KARTERES	SERRES	Central Macedonia	GRC	40.9092	23.0824		300	20		2006	not ascribable	unclassified	not ascribable
TRTH	TRTH2470	GRC005	GRC020/05		GRC005						SOUVRITIKI		KYPRINOS	EVROS	East Macedonia and Thrace	GRC	41.5752	26.2288	68	300	20		2005	SOUVRITIKI	unclassified	not ascribable
TRTH	TRTH2480	GRC005	F-143/06		GRC005						SOYVLERI		AMPELOKIPOI	KASTORIA	West Macedonia	GRC	40.4647	21.3094	638	300	20		2006	SOYVLERI	unclassified	not ascribable
TRTH	TRTH2490	GRC005	GRC034/05		GRC005						STROGILI MEGALI		PASTRA	CEFALONIA ISL.	Ionian Islands	GRC	38.1754	20.5692	269	300	20		2005	STROGILI	Fresh	Round
TRTH	TRTH2500	GRC005	GRC033/05		GRC005						STROGILI MIKRH		PASTRA	CEFALONIA ISL.	Ionian Islands	GRC	38.1754	20.5692	269	300	20		2005	STROGILI	Fresh	Round
TRTH	TRTH2510	GRC005	GRC033/05-2		GRC005						STROGILI MIKRH		ELGO-DEMETER	THESSALONIKI	Central Macedonia	GRC	40.6401	22.9444	269	300	40		2005	STROGILI	Fresh	Round
TRTH	TRTH2520	GRC005	GRC033/05-3		GRC005						STROGILI MIKRH		ELGO-DEMETER	THESSALONIKI	Central Macedonia	GRC	40.6401	22.9444	269	300	40		2005	STROGILI	Fresh	Round
TRTH	TRTH2530	GRC005	GRC012/05		GRC005						STROGILI		PASTRA	CEFALONIA ISL.	Ionian Islands	GRC	38.1754	20.5692	269	300	20		2005	STROGILI	Fresh	Round
TRTH	TRTH2540	GRC005	LKK-036/07		GRC005						STROGILI		XIROKAMPOS	LEROS ISL.	South Aegean	GRC	37.1113	26.8647	11	300	20		2007	STROGILI	Fresh	Round
TRTH	TRTH2550	GRC005	T-010/06		GRC005						Traditional tomato		SYKEON	KARDITSA	Thessaly	GRC	39.364	21.9214		300	20		2006	not ascribable	Fresh/Processing	Flat
TRTH	TRTH2560	GRC005	T-025/06		GRC005						Traditional tomato		ITEA	KARDITSA	Thessaly	GRC	39.4584	22.1655	93	300	20		2006	not ascribable	unclassified	not ascribable
TRTH	TRTH2580	GRC005	T-230/06		GRC005						Traditional tomato		MOYZAKI OIKISMOS KSIROKAMPOS	KARDITSA	Thessaly	GRC	39.415	21.7376	205	300	20		2006	not ascribable	unclassified	not ascribable
TRTH	TRTH2600	GRC005	T-426/06		GRC005						Traditional tomato		SPATHADES	TRIKALA	Thessaly	GRC	39.6974	21.717	265	300	20		2006	not ascribable	unclassified	not ascribable
TRTH	TRTH2610	GRC005	T-427/06		GRC005						Traditional tomato		SPATHADES	TRIKALA	Thessaly	GRC	39.6974	21.717	265	300	20		2006	not ascribable	Fresh	Flat
TRTH	TRTH2620	GRC005	T-433/06		GRC005						Traditional tomato		KASTRAKI	TRIKALA	Thessaly	GRC	39.7165	21.6183	282	300	20		2006	not ascribable	unclassified	not ascribable
TRTH	TRTH2630										Traditional tomato		not applicable	not applicable	not applicable	Unknown								not ascribable	unclassified	not ascribable
TRTH	TRTH2640	GRC005	T-514/06		GRC005						Traditional tomato		MEGARXIS	TRIKALA	Thessaly	GRC	39.5557	21.7679	142	300	20		2006	not ascribable	unclassified	not ascribable
TRTH	TRTH2650	GRC005	T-525/06		GRC005						Traditional tomato		MEGARXIS	TRIKALA	Thessaly	GRC	39.5557	21.7679	142	300	20		2006	not ascribable	Fresh/Processing	Round
TRTH	TRTH2660	GRC005	F-077/06		GRC005						THERBASTRA		AG. ACHILLEIOS	FLORINA	West Macedonia	GRC	40.7883	21.0788	848	300	20		2006	THERBASTRA	unclassified	not ascribable
TRTH	TRTH2670	GRC005	GRC057/05		GRC005						TOMATA AHL		KOUKKARI	SAMOS ISL.	North Aegean	GRC	37.779	26.8912	6	300	20		2005	not ascribable	Processing	heart-like
TRTH	TRTH2680	GRC005	GRC056/05		GRC005						TOMATA NTO		KOUKKARI	SAMOS ISL.	North Aegean	GRC	37.779	26.8912	6	300	20		2005	not ascribable	unclassified	not ascribable
TRTH	TRTH2690	GRC005	GRC025/05		GRC005						TOMATA OMOSPONDIAS		not applicable	THESSALONIKI	Central Macedonia	GRC	40.6401	22.9444		300	20		2005	not ascribable	unclassified	not ascribable
TRTH	TRTH2700	GRC005	X-118/06		GRC005						TOMATAKI MILOUDIA		KONTOPOULI	LEMNOS ISL	North Aegean	GRC	39.9274	25.3329	40	300	20		2006	TOMATAKI	Fresh	Cherry
TRTH	TRTH2710	GRC005	GRC016/06		GRC005						TOMATAKI		THOLARIA	AMORGOS ISL.	South Aegean	GRC	36.9174	25.9837		300	20		2006	TOMATAKI	Fresh	Cherry
TRTH	TRTH2720	GRC005	GRC026/08		GRC005						TOMATAKI		MEGALOCHORI	SANTORINI ISL.	South Aegean	GRC	36.3758	25.4317		300	20		2008	TOMATAKI	Fresh/Processing	Cherry
TRTH	TRTH2730	GRC005	X-019/06		GRC005						TOMATAKI		ZIFIAS	CHIOS ISL.	North Aegean	GRC	38.3274	26.0795	77	300	20		2006	TOMATAKI	Fresh	Cherry
TRTH	TRTH2740	GRC005	X-112/06		GRC005						TOMATAKI		KONTOPOULI	LEMNOS ISL	North Aegean	GRC	39.9274	25.3329	40	300	20		2006	TOMATAKI	Fresh	Cherry
TRTH	TRTH2750	GRC005	GRC490/04		GRC005						TZANERIKATES		AG.MARINA	CHANIA	Crete	GRC	35.5172	23.9255		300	20		2004	TZANERIKATES	Processing	Pear-plum
TRTH	TRTH2760	GRC005	IK-074/06		GRC005						VARVATSA		EXOGI	ITHAKI ISL.	Ionian Islands	GRC	38.4285	20.6765	338	300	20		2006	VARVATSA	unclassified	not ascribable
TRTH	TRTH2770	GRC005	IK-077/06		GRC005						VOIDOKARDIA		PERACHORI	ITHAKI ISL.	Ionian Islands	GRC	38.3496	20.7174	313	300	20		2006	VOIDOKARDIA	Fresh	Heart-like
TRTH	TRTH2780	GRC005	GRC 055/07		GRC005						VRAONA PINK		not applicable	ATTIKA	Attica	GRC	38.0458	23.8585		300	20		2007	VRAONA	unclassified	not ascribable
TRTH	TRTH2790	GRC005	GRC 054/07		GRC005						VRAONA RED		not applicable	ATTIKA	Attica	GRC	38.0458	23.8585		300	20		2007	VRAONA	unclassified	not ascribable
TRTH	TRTH2800	GRC005	X-027/06		GRC005						Traditional tomato		AG.GEORGIOS SIKOUSIS	CHIOS ISL.	North Aegean	GRC	38.319	26.057		300	20		2006	not ascribable	unclassified	not ascribable
TRTH	TRTH2810	GRC005	X-031/06		GRC005						Traditional tomato		AG.GEORGIOS SIKOUSIS	CHIOS ISL.	North Aegean	GRC	38.319	26.057		300	20		2006	not ascribable	unclassified	not ascribable
TRTH	TRTH2820	GRC005	X-049/06		GRC005						Traditional tomato		MESTA	CHIOS ISL.	North Aegean	GRC	38.3682	26.131	126	300	20		2006	not ascribable	unclassified	not ascribable
TRTH	TRTH2830	GRC005	X-051/06		GRC005						Traditional tomato		MESTA	CHIOS ISL.	North Aegean	GRC	38.3682	26.131	126	300	20		2006	not ascribable	unclassified	not ascribable
TRTH	TRTH2840	GRC005	X-052/06		GRC005						Traditional tomato		MESTA	CHIOS ISL.	North Aegean	GRC	38.3682	26.131	126	300	20		2006	not ascribable	unclassified	not ascribable
TRTH	TRTH2850	GRC005	XKA-059/07		GRC005						XIDATI		PALAIOCHORI	CHALKIDIKI	Central Macedonia	GRC	40.4931	23.6503	510	300	20		2007	XIDATI	Fresh	Flat
TRTH	TRTH2860	GRC005	XKA-011/07		GRC005						Traditional tomato		PALAIOKASTRO	CHALKIDIKI	Central Macedonia	GRC	40.4374	23.4249	510	300	20		2007	not ascribable	unclassified	not ascribable
TRTH	TRTH2870	GRC005	XKA-057/07		GRC005						Traditional tomato		ARNAIA	CHALKIDIKI	Central Macedonia	GRC	40.4868	23.5964	577	300	20		2007	not ascribable	Fresh	Flat
TRTH	TRTH2880	GRC005	XKA-061/07		GRC005						Traditional tomato		VARVARA	CHALKIDIKI	Central Macedonia	GRC	40.5693	23.659	540	300	20		2007	not ascribable	Fresh	Flat
TRTH	TRTH2890	GRC005	XKA-061/07-2		GRC005						Traditional tomato		ELGO-DEMETER	THESSALONIKI	Central Macedonia	GRC	40.6401	22.9444	540	300	40		2007	not ascribable	Fresh	Flat
TRTH	TRTH2900	GRC005	XKA-061/07-3		GRC005						Traditional tomato		ELGO-DEMETER	THESSALONIKI	Central Macedonia	GRC	40.6401	22.9444	540	300	40		2007	not ascribable	Fresh	Flat
TRTH	TRTH2910	GRC005	XKA-086/07		GRC005						Traditional tomato		TRISTINICA	CHALKIDIKI	Central Macedonia	GRC	40.3695	23.2871	2	300	20		2007	not ascribable	unclassified	not ascribable
TRTH	TRTH2920	GRC005	XKA-090/07		GRC005						Traditional tomato		MOLA KALYBA	CHALKIDIKI	Central Macedonia	GRC	39.9719	23.4537	0	300	20		2007	not ascribable	Fresh	Flat
TRTH	TRTH2930										ZAKINTHOS		ELGO-DEMETER	THESSALONIKI	Central Macedonia	GRC	40.6401	22.9444		500	40			ZAKINTHOS	Fresh	Round
TRTH	TRTH2980										Traditional tomato		not applicable	not applicable	not applicable	Unknown								not ascribable	unclassified	not ascribable
TRVA	TRVA0010	ESP026	BGV005643		ESP026						Muchamiel		Orihuela	Alicante	Comunitat Valenciana	ESP	38.0856	-0.948005		300				Muchamiel	Fresh	Flat
TRVA	TRVA0020			PE1							Valenciano		El Perelló	València	Comunitat Valenciana	ESP	39.2761	-0.278477		300				Valenciano	Fresh	Heart-like
TRVA	TRVA0030			ALX1							De Penjar		Alcala de Xivert	Castelló	Comunitat Valenciana	ESP	40.306	0.226582		300				De penjar	LSL	De penjar
TRVA	TRVA0110	ESP026	BGV000094	A-L-4	ESP026						Tomate		Gea de Albarracín	Teruel	Aragón	ESP	40.4113	-1.34753	1031	300	22	1984	1984	not ascribable	Fresh	Beef
TRVA	TRVA0120	ESP026	BGV000096	A-L-6	ESP026						Tomate		Gea de Albarracín	Teruel	Aragón	ESP	40.4113	-1.34753	1031	300	22	1984	1984	not ascribable	Fresh	Round
TRVA	TRVA0130	ESP026	BGV000098	A-L-8	ESP026						Tomate rosa		Quicena	Huesca	Aragón	ESP	42.1471	-0.359831	470	300	22	1984	1984	Rosa aplanado grande	Fresh	Flat
TRVA	TRVA0140	ESP026	BGV000109	A-L-19	ESP026						Tomate gordo colorado		Rueda de Jalón	Zaragoza	Aragón	ESP	41.6334	-1.27406	301	300	26	1985	1985	gordo	Fresh	Beef
TRVA	TRVA0150	ESP026	BGV000110	A-L-20	ESP026						Tomate gordo morado		Rueda de Jalón	Zaragoza	Aragón	ESP	41.6334	-1.27406	301	300	26	1985	1985	Marmande	Fresh	Flat
TRVA	TRVA0160	ESP026	BGV000111	A-L-21	ESP026						Tomate morado de plaza		Alcañiz	Teruel	Aragón	ESP	41.051	-0.133537	400	300	40	1984	1981	Beef rosa	Fresh	Beef
TRVA	TRVA0170	ESP026	BGV000902	AN-L-3	ESP026						Tomate de la estrella		Castro del Río	Córdoba	Andalucía	ESP	37.6887	-4.47956		300	26	1984	1984	Beef semideterminado	Fresh	Beef
TRVA	TRVA0180	ESP026	BGV000904	AN-L-5	ESP026						Tomate pimiento		Purchil	Granada	Andalucía	ESP	37.1716	-3.66606	600	300	26	1984	1984	Aplastado	Fresh	Flat
TRVA	TRVA0190	ESP026	BGV000909	AN-L-10	ESP026						Tomate caqui		Ugíjar	Granada	Andalucía	ESP	36.962	-3.05386	900	300	26	1984	1984	Caqui	Fresh	Round
TRVA	TRVA0200	ESP026	BGV000915	AN-L-16	ESP026					EA03986	Tomate morado		Jimera de Líbar	Málaga	Andalucía	ESP	36.6513	-5.27432	539	300	26	1984	1984	Morado	Fresh	Purple-brown
TRVA	TRVA0210	ESP026	BGV000917	AN-L-18	ESP026						Tomate de pera		Ronda dirección Arriate	Málaga	Andalucía	ESP	36.797	-5.13865	723	300	26	1984	1984	Pera/Roma	Processing	Pear-plum
TRVA	TRVA0220	ESP026	BGV000928	AN-L-29	ESP026						Tomate		Algeciras	Cádiz	Andalucía	ESP	36.1408	-5.45623	17	300	26	1984	1984	not ascribable	Fresh	Beef
TRVA	TRVA0230	ESP026	BGV000932	AN-L-33	ESP026						Tomate caqui		Benaocaz	Cádiz	Andalucía	ESP	36.7014	-5.42203	793	300	26	1984	1984	Caqui	Fresh	Round
TRVA	TRVA0240	ESP026	BGV000934	AN-L-35	ESP026						Tomate corriente		Benaocaz	Cádiz	Andalucía	ESP	36.7014	-5.42203	793	300	26	1984	1984	Marmande	Fresh	Flat
TRVA	TRVA0250	ESP026	BGV000936	AN-L-37	ESP026						Tomate de pera		Tarifa	Cádiz	Andalucía	ESP	36.0143	-5.60445	7	300	26	1984	1984	Pera/Roma	Processing	Pear-plum
TRVA	TRVA0260	ESP026	BGV000942	AN-L-43	ESP026						Tomate roteño		Rota	Cádiz	Andalucía	ESP	36.6237	-6.36014	9	300	26	1984	1984	Roteño	Fresh	Round
TRVA	TRVA0270	ESP026	BGV000954	AN-L-55	ESP026						Tomate gordo borondo		Alcalá la Real	Jaén	Andalucía	ESP	37.4645	-3.9241	900	300	26	1984	1984	not ascribable	Fresh	Beef
TRVA	TRVA0280	ESP026	BGV000965	AN-L-66	ESP026						Tomate gordo		Canena	Jaén	Andalucía	ESP	38.0474	-3.48392	550	300	26	1984	1984	Beef semideterminado	Fresh	Beef
TRVA	TRVA0290	ESP026	BGV000970	AN-L-71	ESP026						Tomate		Güéjar Sierra	Granada	Andalucía	ESP	37.1591	-3.44045	1084	300	26	1984	1984	Americano	Fresh	Beef
TRVA	TRVA0300	ESP026	BGV000973	AN-L-74	ESP026						Tomate caqui		Santa Fé	Granada	Andalucía	ESP	37.1879	-3.72024	580	300	26	1985	1985	Caqui	Fresh	Round
TRVA	TRVA0310	ESP026	BGV000974	AN-L-75	ESP026						Tomate de pera		Santa Fé	Granada	Andalucía	ESP	37.1879	-3.72024	580	300	26	1985	1985	Pera/Roma	Processing	Pear-plum
TRVA	TRVA0320	ESP026	BGV000989	AN-L-90	ESP026					EA04000	Tomate pimiento largo		Jauja	Córdoba	Andalucía	ESP	37.3031	-4.65569	483	300	26	1984	1984	Pimiento	Fresh/Processing	Long Pepper
TRVA	TRVA0330	ESP026	BGV000999	AN-L-100	ESP026						Tomate negro de Siles		Siles	Jaén	Andalucía	ESP	38.389	-2.58111	1300	300	26	1984	1984	Marmande	Fresh	Flat
TRVA	TRVA0340	ESP026	BGV001000	AN-L-101	ESP026					EA04005	Tomate del país		Puebla de Don Fadrique	Granada	Andalucía	ESP	37.9598	-2.43751	870	300	26	1984	1984	Del país	Fresh	Flat
TRVA	TRVA0350	ESP026	BGV001002	AN-L-103/2	ESP026					EA04006	Tomate		Ribera del río Nicoba	Huelva	Andalucía	ESP	37.3424	-6.88874	35	300	22	1985	1985	not ascribable	Fresh	Beef
TRVA	TRVA0360	ESP026	BGV001012	AN-L-113	ESP026					EA04015	Tomate		Cortegana	Huelva	Andalucía	ESP	37.9088	-6.82147	690	300	26	1985	1985	Beef semideterminado	Fresh	Beef
TRVA	TRVA0370	ESP026	BGV001027	AN-L-128	ESP026					EA04022	Tomate muchamiel		Laujar de Andarax	Almería	Andalucía	ESP	36.9937	-2.89675	950	300	22	1997	1997	Muchamiel	Fresh	Flat
TRVA	TRVA0380	ESP026	BGV001029	AN-L-130	ESP026						Tomate		Laujar de Andarax	Almería	Andalucía	ESP	36.9937	-2.89675	950	300	22	1997	1997	Pimiento	Fresh/Processing	Long Pepper
TRVA	TRVA0390	ESP026	BGV001030	AN-L-131	ESP026						Tomate de conserva		Laujar de Andarax	Almería	Andalucía	ESP	36.9937	-2.89675	950	300	22	1997	1997	Pera/Roma	Processing	Pear-plum
TRVA	TRVA0400	ESP026	BGV001031	AN-L-132/2	ESP026						Tomate de San Pedro		Laujar de Andarax	Almería	Andalucía	ESP	36.9937	-2.89675	950	300	22	1997	1997	Saint Pierre	Fresh	Round
TRVA	TRVA0410	ESP026	BGV001053	AN-L-154	ESP026						Tomate de perilla		Mecina Bombarón	Granada	Andalucía	ESP	36.9808	-3.15581	881	300	22	1997	1997	cherry pearshaped	Fresh	cherry pearshaped
TRVA	TRVA0420	ESP026	BGV001066	AN-L-167	ESP026						Tomate		Pitrés	Granada	Andalucía	ESP	36.9357	-3.32608	1250	300	22	1997	1997	not ascribable	Fresh	Beef
TRVA	TRVA0430	ESP026	BGV001070	AN-L-171	ESP026						Tomate huevo de toro		La Peza	Granada	Andalucía	ESP	37.2772	-3.28477	986	300	22	1997	1997	huevo de toro	Fresh	Beef
TRVA	TRVA0440	ESP026	BGV001071	AN-L-172	ESP026						Tomate corazón de toro		La Peza	Granada	Andalucía	ESP	37.2772	-3.28477	1029	300	22	1997	1997	Cor de bou	Fresh	Heart-like
TRVA	TRVA0450	ESP026	BGV001086	AN-L-187	ESP026						Tomate		Laujar de Andarax	Almería	Andalucía	ESP	36.9937	-2.89675	950	300	22	1997	1997	Marmande	Fresh	Flat
TRVA	TRVA0460	ESP026	BGV001334	AS-L-1	ESP026						Tomate de Arriondas		Arriondas	Asturias	Asturias	ESP	43.3863	-5.18755	39	300	26	1984	1984	Americano	Fresh	Beef
TRVA	TRVA0470	ESP026	BGV001534	B-L-4	ESP026						Tomate de pera		Menorca	Menorca	Illes Balears	ESP	39.9496	4.11045			40	1984		Pera/Roma	Processing	Pear-plum
TRVA	TRVA0480	ESP026	BGV001544	B-L-14	ESP026						Tomate pruna		Porreres	Mallorca	Illes Balears	ESP	39.5149	3.02388		300	26	1994	1994	Plum/Pruna	Processing	Pear-plum
TRVA	TRVA0490	ESP026	BGV001546	B-L-16	ESP026						Tomate de pera;de indústria		Son Ferriol	Mallorca	Illes Balears	ESP	39.5738	2.7133		300	30	1994	1994	Pera/Roma	Processing	Pear-plum
TRVA	TRVA0500	ESP026	BGV001571	B-L-41	ESP026						Tomate de penjar		Son Figuerola	Mallorca	Illes Balears	ESP	39.7208	2.91138	40	300	23	2004	2004	De penjar	LSL	De penjar
TRVA	TRVA0510	ESP026	BGV001572	B-L-42	ESP026					EA04035	Traditional tomato		Sa Pobla	Mallorca	Illes Balears	ESP	39.7697	3.02508			30	2004	2004	Cherry	Fresh	Cherry
TRVA	TRVA0520	ESP026	BGV001573	B-L-43	ESP026						Tomate de colgar		Es Llombards	Mallorca	Illes Balears	ESP	39.3412	3.09457	40	300	23	2004	2004	De penjar	LSL	De penjar
TRVA	TRVA0530	ESP026	BGV002042	C-L-19	ESP026						Tomate de conserva		García	Tarragona	Catalunya	ESP	41.1364	0.650628	73	300	26	1984	1984	Pera/Roma	Processing	Pear-plum
TRVA	TRVA0540	ESP026	BGV002047	C-L-24	ESP026						Tomate de Alcañiz;bombilla		Lloá	Tarragona	Catalunya	ESP	41.1858	0.748825	219	300	26	1984	1984	cherry pearshaped	Fresh	cherry pearshaped
TRVA	TRVA0550	ESP026	BGV002063	C-L-40	ESP026						Tomate de conserva		Sabadell	Barcelona	Catalunya	ESP	41.5463	2.10861	190	300	26	1984	1984	Pera/Roma	Processing	Pear-plum
TRVA	TRVA0560	ESP026	BGV002086	C-L-63	ESP026						Tomate de penjar rosa		Torroella de Montgrí	Girona	Catalunya	ESP	42.0419	3.12653	31	300	26	1985	1985	Piennolo type	LSL/Processing	De penjar
TRVA	TRVA0570	ESP026	BGV002089	C-L-66	ESP026						Tomate de poma		Torroella de Montgrí	Girona	Catalunya	ESP	42.0419	3.12653	31	300	26	1985	1985	Palosanto-pometa	Fresh	Round
TRVA	TRVA0580	ESP026	BGV002092	C-L-69	ESP026						Tomate tres cantons		Verges	Girona	Catalunya	ESP	42.0627	3.0426	23	300	26	1985	1985	Palosanto-pometa	Fresh	Round
TRVA	TRVA0590	ESP026	BGV002097	C-L-74	ESP026						Tomate de entremes		Montiró	Girona	Catalunya	ESP	42.1549	3.06983	7	300	26	1985	1985	cherry pearshaped	Fresh	cherry pearshaped
TRVA	TRVA0600	ESP026	BGV002103	C-L-80	ESP026					EA04050	Tomate esquena verd rosa		Manresa	Barcelona	Catalunya	ESP	41.7164	1.82208	300	300	40	1984	1981	esquena verd	Fresh	Ribbed
TRVA	TRVA0610	ESP026	BGV002108	C-L-85	ESP026					EA04051	Tomate esquena verd		Manresa	Barcelona	Catalunya	ESP	41.7164	1.82208	300	300	40	1984	1981	esquena verd	Fresh	Ribbed
TRVA	TRVA0620	ESP026	BGV002109	C-L-86	ESP026						Tomate ramet		Balaguer	Lleida	Catalunya	ESP	41.7877	0.800839	200	300	40	1984	1981	De penjar	LSL	De penjar
TRVA	TRVA0630	ESP026	BGV002129	C-L-106	ESP026						Tomate marmande;cuarenteno		Verges	Girona	Catalunya	ESP	42.0627	3.0426	320	300	40	1986		Cuarenteno	Fresh	Flat
TRVA	TRVA0640	ESP026	BGV002142	C-L-119	ESP026					EA04056	Tomate de penjar		Caldes de Montbui	Barcelona	Catalunya	ESP	41.6512	2.1352	226	300	26	1989	1986	De penjar	LSL	De penjar
TRVA	TRVA0650	ESP026	BGV002154	C-L-131	ESP026					EA04060	Tomate de penjar bombeta		Cervelló	Barcelona	Catalunya	ESP	41.3897	1.95391	122	300	26	1989	1987	De penjar	LSL	De penjar
TRVA	TRVA0660	ESP026	BGV002165	C-L-142	ESP026					EA04061	Tomate de penjar;cirereta		El Masnou	Barcelona	Catalunya	ESP	41.4806	2.31477	27	300	26	1989	1987	De penjar	LSL	De penjar
TRVA	TRVA0670	ESP026	BGV002192	C-L-169	ESP026						Tomate rosa de penjar		Can Castelló	Barcelona	Catalunya	ESP	41.399	2.14027	65	300	26	1989	1987	De penjar	LSL	De penjar
TRVA	TRVA0680	ESP026	BGV002203	C-L-180	ESP026						Tomate de penjar tisic		Caldes de Montbui	Barcelona	Catalunya	ESP	41.6512	2.1352	226	300	26	1989	1987	De penjar	LSL	De penjar
TRVA	TRVA0690	ESP026	BGV002216	C-L-193	ESP026						Tomate de penjar		Arenys de Munt	Barcelona	Catalunya	ESP	41.6094	2.54084		300	26	1989	1988	De penjar	LSL	De penjar
TRVA	TRVA0700	ESP026	BGV002220	C-L-197	ESP026						Tomate pometa tres caires		Ca l'anima	Barcelona	Catalunya	ESP	41.5542	2.41339	116	300	26	1989	1988	Palosanto-pometa	Fresh	Round
TRVA	TRVA0710	ESP026	BGV002221	C-L-198/1	ESP026						Tomate de penjar groc		Ca l'anima	Barcelona	Catalunya	ESP	41.5542	2.41339	116	300	26	1989	1988	De penjar	LSL	De penjar
TRVA	TRVA0720	ESP026	BGV002233	C-L-210	ESP026						Tomate Gros buit vermell;de plat acostellat		Ca l'Hortela	Barcelona	Catalunya	ESP	41.3851	2.1734		300	26	1989	1988	Pare Benet	Fresh	Piriforme-liguria
TRVA	TRVA0730	ESP026	BGV002243	C-L-220	ESP026						Tomate petit		El Vendrell	Tarragona	Catalunya	ESP	41.2197	1.53431	52	300	26	1989	1988	not ascribable	Fresh	Purple-brown
TRVA	TRVA0740	ESP026	BGV002244	C-L-221	ESP026						Tomacó penjar petit		El Vendrell	Tarragona	Catalunya	ESP	41.2197	1.53431	52	300	26	1989	1988	De penjar	LSL	De penjar
TRVA	TRVA0750	ESP026	BGV002267	C-L-244	ESP026						Tomate de penjar allargat		San Quintí de Mediona	Barcelona	Catalunya	ESP	41.4543	1.66149		300	26	1989	1988	De penjar	LSL	De penjar
TRVA	TRVA0760	ESP026	BGV002268	C-L-245	ESP026						Tomate de penjar francés rodó		San Quintí de Mediona	Barcelona	Catalunya	ESP	41.4543	1.66149		300	26	1989	1988	De penjar	LSL	De penjar
TRVA	TRVA0770	ESP026	BGV002275	C-L-252	ESP026						Tomate de penjar francés		La Bauma	Barcelona	Catalunya	ESP	42.0408	1.99902	140	300	26	1989	1988	De penjar	LSL	De penjar
TRVA	TRVA0780	ESP026	BGV002301	C-L-278	ESP026						Tomate de penjar de Vilademat		Torroella de Montgrí	Girona	Catalunya	ESP	42.0419	3.12653		300		1999	1999	De penjar	LSL	De penjar
TRVA	TRVA0790	ESP026	BGV002302	C-L-279	ESP026						Tomate de penjar de la granja		Torroella de Montgrí	Girona	Catalunya	ESP	42.0419	3.12653		300		1999	1999	De penjar	LSL	De penjar
TRVA	TRVA0800	ESP026	BGV002991	CA-L-10	ESP026						Tomate		Alajeró	La Gomera	Islas Canárias	ESP	28.0634	-17.2378	200		22	1987	1987	Cagon	Fresh	Cherry
TRVA	TRVA0810	ESP026	BGV002993	CA-L-12	ESP026						Tomate negro		Valle de Guerra	Tenerife	Islas Canárias	ESP	28.5179	-16.3901	150		22	1987	1987	not ascribable	Fresh	not ascribable
TRVA	TRVA0820	ESP026	BGV003015	CA-L-34	ESP026						Tomate de manzana negra		Guatiza	Lanzarote	Islas Canárias	ESP	29.0739	-13.4786	360		22	1987	1987	Manzana negra	Fresh	Beef
TRVA	TRVA0830	ESP026	BGV003018	CA-L-37	ESP026						Tomate blanco		Conil	Lanzarote	Islas Canárias	ESP	28.9682	-13.6667			22	1987	1987	Canario	Fresh	Round
TRVA	TRVA0840	ESP026	BGV003052	CA-L-71	ESP026					EA04075	Tomate		Barranco Agua Asensio	La Palma	Islas Canárias	ESP	28.684	-17.7634		300	26	1989	1989	Beef semideterminado	Fresh	Beef
TRVA	TRVA0850	ESP026	BGV003059	CA-L-78	ESP026					EA04077	Tomatillo		La Caleta	El Hierro	Islas Canárias	ESP	27.8035	-17.886				1990	1990	Cagon	Fresh	Cherry
TRVA	TRVA0860	ESP026	BGV003070	CA-L-89	ESP026					EA04083	Tomate cagón		Vallehermoso	La Gomera	Islas Canárias	ESP	28.1802	-17.2659		100	61	1990	1990	Cagon	Fresh	Cherry
TRVA	TRVA0870	ESP026	BGV003080	CA-L-99	ESP026					EA04084	Tomate		La Laguna	Tenerife	Islas Canárias	ESP	28.4874	-16.3159		300	30	1990	1990	Marmande	Fresh	Flat
TRVA	TRVA0880	ESP026	BGV003086	CA-L-105	ESP026						Tomate chicón		Tetir	Fuerteventura	Islas Canárias	ESP	28.5318	-13.9336		200	22	1998	1998	huevo de gallo	Processing	Pear-plum
TRVA	TRVA0890	ESP026	BGV003088	CA-L-107/1	ESP026						Tomate		Betancuria	Fuerteventura	Islas Canárias	ESP	28.4249	-14.0573		200	22	1998	1998	huevo de gallo	Processing	Pear-plum
TRVA	TRVA0900	ESP026	BGV003098	CA-L-117	ESP026						Tomate cagón		El Estanquillo	La Gomera	Islas Canárias	ESP	28.1493	-17.2041	300	200	61		2004	Cagon	Fresh	Cherry
TRVA	TRVA0910	ESP026	BGV003130	CA-L-149	ESP026						Tomate		Lomo el Balo	La Gomera	Islas Canárias	ESP	28.1204	-17.3102	453				2004	Canario	Fresh	Round
TRVA	TRVA0920	ESP026	BGV003132	CA-L-151	ESP026						Tomate cagón grande		Valle Gran Rey	La Gomera	Islas Canárias	ESP	28.085	-17.3339	20				2004	Cagon	Fresh	Cherry
TRVA	TRVA0930	ESP026	BGV003493	CL-L-15	ESP026						Tomate		Cacabelos	León	Castilla y León	ESP	42.5987	-6.72591		300	22	1991	1991	Amarillo	Fresh	Round
TRVA	TRVA0940	ESP026	BGV003497	CL-L-19	ESP026						Tomate		Quilós	León	Castilla y León	ESP	42.6322	-6.7225		300	22	1991	1991	not ascribable	Fresh	Beef
TRVA	TRVA0950	ESP026	BGV003498	CL-L-20	ESP026						Tomate		Quilós	León	Castilla y León	ESP	42.6322	-6.7225		300	22	1991	1991	Marmande	Fresh	Flat
TRVA	TRVA0960	ESP026	BGV003511	CL-L-33	ESP026						Tomate pequeño		Balouta	León	Castilla y León	ESP	42.8893	-6.80529		300	26	1993	1993	not ascribable	Fresh	Flat
TRVA	TRVA0970	ESP026	BGV003516	CL-L-38	ESP026						Tomate		Palencia	Palencia	Castilla y León	ESP	42.0097	-4.5288			40	1997	1990	not ascribable	Fresh	Beef
TRVA	TRVA0980	ESP026	BGV003519	CL-L-41	ESP026						Tomate		Alaejos	Valladolid	Castilla y León	ESP	41.307	-5.21753			40	1998	1997	not ascribable	Fresh	Beef
TRVA	TRVA0990	ESP026	BGV003524	CL-L-46	ESP026						Tomate		Jiménez de Jamuz	León	Castilla y León	ESP	42.2641	-5.93173	780		22	2004	2004	Valenciano	Fresh	Heart-like
TRVA	TRVA1000	ESP026	BGV003857	CM-L-1	ESP026						Tomate		Retamoso de la Jara	Toledo	Castilla La Mancha	ESP	39.7434	-4.75557	608	300	22	1984	1984	not ascribable	Fresh	not ascribable
TRVA	TRVA1010	ESP026	BGV003866	CM-L-10	ESP026						Tomate alimonado		Villatoya	Albacete	Castilla La Mancha	ESP	39.3233	-1.33728	450	300	22	1985	1985	not ascribable	Fresh	Flat
TRVA	TRVA1020	ESP026	BGV003874	CM-L-18	ESP026						Tomate		Tolosa	Albacete	Castilla La Mancha	ESP	39.1992	-1.37979	600	300	22	1985	1985	Marmande	Fresh	Flat
TRVA	TRVA1030	ESP026	BGV003887	CM-L-31	ESP026						Tomate pimiento		Mariana	Cuenca	Castilla La Mancha	ESP	40.1772	-2.11557	958	300	22	1985	1985	Pimiento	Fresh/Processing	Long Pepper
TRVA	TRVA1040	ESP026	BGV003890	CM-L-34	ESP026						Tomate		Villaseca	Cuenca	Castilla La Mancha	ESP	40.3187	-2.21229	962	300	26	1985	1985	Marmande	Fresh	Flat
TRVA	TRVA1050	ESP026	BGV003919	CM-L-63	ESP026					EA04090	Tomate tempranillo		Belvís de la Jara	Toledo	Castilla La Mancha	ESP	39.7604	-4.94808		300	22	1998	1998	not ascribable	unclassified	Round
TRVA	TRVA1060	ESP026	BGV003920	CM-L-64	ESP026					EA04093	Tomate de pera		Aldeanueva de Barbarroya	Toledo	Castilla La Mancha	ESP	39.7612	-5.01955		300	22	1998	1998	Pera/Roma	Processing	Pear-plum
TRVA	TRVA1070	ESP026	BGV003921	CM-L-65	ESP026						Tomate pompero		Aldeanueva de Barbarroya	Toledo	Castilla La Mancha	ESP	39.7612	-5.01955		300	22	1998	1998	not ascribable	unclassified	not ascribable
TRVA	TRVA1080	ESP026	BGV003925	CM-L-69	ESP026						Tomate		Sigüenza	Guadalajara	Castilla La Mancha	ESP	41.0671	-2.64623	1049	300	26	2003	2003	not ascribable	Fresh	Beef
TRVA	TRVA1090	ESP026	BGV003928	CM-L-72	ESP026						Tomate moruno		Cañete	Cuenca	Castilla La Mancha	ESP	40.0427	-1.64814	1070			2004	2004	Moruno	Fresh	Purple-brown
TRVA	TRVA1100	ESP026	BGV004123	E-L-4	ESP026						Tomate gordo rosa		Hoyos	Cáceres	Extremadura	ESP	40.1721	-6.72063	320	300	26	1984	1984	Marmande	Fresh	Flat
TRVA	TRVA1110	ESP026	BGV004377	MU-L-1	ESP026						Tomate flor de baladre		Campo de Cartagena	Murcia	Murcia	ESP	37.6768	-1.02032	20	300	26	1984	1984	Flor de baladre	Fresh	Beef
TRVA	TRVA1120	ESP026	BGV004378	MU-L-2	ESP026						Tomate pimiento		Campo de Cartagena	Murcia	Murcia	ESP	37.6768	-1.02032	20	300	26	1984	1984	Pimiento	Fresh/Processing	Long Pepper
TRVA	TRVA1130	ESP026	BGV004379	MU-L-3	ESP026						Tomate de pera		Murcia	Murcia	Murcia	ESP	37.9922	-1.13065	100	300	26	1984	1984	Pera/Roma	Processing	Pear-plum
TRVA	TRVA1140	ESP026	BGV004381	MU-L-5	ESP026						Tomate apunzonado		Murcia	Murcia	Murcia	ESP	37.9922	-1.13065	100	300	26	1984	1984	apunzonado	Fresh	Heart-like
TRVA	TRVA1150	ESP026	BGV004384	MU-L-8	ESP026					EA04116	Tomate de adorno		El Raal	Murcia	Murcia	ESP	38.0409	-1.01255	30	300	23	1984	1984	Cherry	Fresh	Cherry
TRVA	TRVA1160	ESP026	BGV004407	MU-L-31	ESP026						Tomate muchamiel		Campillo	Murcia	Murcia	ESP	37.6576	-1.69507	350	300	26	1984	1984	Muchamiel	Fresh	Flat
TRVA	TRVA1170	ESP026	BGV004421	MU-L-45	ESP026						Tomate		Murcia	Murcia	Murcia	ESP	37.9922	-1.13065			99	1999	1999	Cherry	Fresh	Cherry
TRVA	TRVA1180	ESP026	BGV004463	PV-L-2	ESP026						Tomate redondo		Lourdes	Bizkaia	País Vasco	ESP	43.2204	-2.69839						Cherry	Fresh	Cherry
TRVA	TRVA1190	ESP026	BGV004464	PV-L-3	ESP026						Tomate		Bilbao	Bizkaia	País Vasco	ESP	43.263	-2.93499	150	300	22	1996	1996	not ascribable	Fresh	Heart-like
TRVA	TRVA1200	ESP026	BGV004486	R-L-2	ESP026						Tomate acorazonado		Calahorra	La Rioja	La Rioja	ESP	42.3074	-1.96731	358	300	26			Corazon de toro	Fresh	Heart-like
TRVA	TRVA1210	ESP026	BGV004521	S-L-7	ESP026						Tomate cabezón		Cabezón de la Sal	Cantabria	Cantabria	ESP	43.3091	-4.23766	128	300	26	1984	1984	Beef semideterminado	Fresh	Beef
TRVA	TRVA1220	ESP026	BGV004522	S-L-8	ESP026						Tomate del país		Cabezón de la Sal	Cantabria	Cantabria	ESP	43.3091	-4.23766	128	300	22	1984	1984	Del país	Fresh	Flat
TRVA	TRVA1230	ESP026	BGV005411	V-L-2	ESP026						Tomate marmande		Xeraco	València	Comunitat Valenciana	ESP	39.0331	-0.21626	34		22	1984	1984	Marmande	Fresh	Flat
TRVA	TRVA1240	ESP026	BGV005414	V-L-5	ESP026						Tomate de conserva de pera		Chelva	València	Comunitat Valenciana	ESP	39.7494	-0.995213	800	300	40	1984	1984	Pera/Roma	Processing	Pear-plum
TRVA	TRVA1250	ESP026	BGV005415	V-L-6	ESP026						Tomate valenciano		Chelva	València	Comunitat Valenciana	ESP	39.7494	-0.995213	800	300	40	1984	1984	Valenciano	Fresh	Heart-like
TRVA	TRVA1260	ESP026	BGV005418	V-L-9	ESP026						Tomate liso gordo		Venta del Moro	València	Comunitat Valenciana	ESP	39.4366	-1.40482	730	300	22	1984	1984	liso	Fresh	Beef
TRVA	TRVA1270	ESP026	BGV005419	V-L-10	ESP026						Tomate hoja de patata		Venta del Moro	València	Comunitat Valenciana	ESP	39.4366	-1.40482	730	300	22	1984	1984	hoja de patata	Fresh	not ascribable
TRVA	TRVA1280	ESP026	BGV005420	V-L-11/1	ESP026						Tomate largo		Venta del Moro	València	Comunitat Valenciana	ESP	39.4366	-1.40482	730	300	22	1984	1984	Pimiento	Fresh/Processing	Long Pepper
TRVA	TRVA1290	ESP026	BGV005423	V-L-14	ESP026						Tomate cuarenteno		Aldaia	València	Comunitat Valenciana	ESP	39.4595	-0.492713	50	300	22	1984	1984	Cuarenteno	Fresh	Flat
TRVA	TRVA1300	ESP026	BGV005425	V-L-16	ESP026						Tomate		Jalón	Alacant	Comunitat Valenciana	ESP	38.7407	-0.011014	225	300	22	1984	1984	Marmande	Fresh	Flat
TRVA	TRVA1310	ESP026	BGV005426	V-L-17/2	ESP026						Tomate de colgar		Llíber	Alacant	Comunitat Valenciana	ESP	38.7427	0.006412	200	300	22	1984	1984	Piennolo type	LSL	De penjar
TRVA	TRVA1320	ESP026	BGV005430	V-L-21	ESP026						Tomate elchero de cuatro esquinas		Novelda	Alacant	Comunitat Valenciana	ESP	38.3841	-0.766847	270	300	22	1984	1984	Cuatro esquinas	Fresh	Piriforme-liguria
TRVA	TRVA1330	ESP026	BGV005431	V-L-22	ESP026						Tomate muchamiel		Novelda	Alacant	Comunitat Valenciana	ESP	38.3841	-0.766847	300	300	22	1984	1984	Muchamiel	Fresh	Flat
TRVA	TRVA1340	ESP026	BGV005432	V-L-23	ESP026						Tomate elchero		Novelda	Alacant	Comunitat Valenciana	ESP	38.3841	-0.766847	290	300	22	1984	1984	Elchero	Fresh	Piriforme-liguria
TRVA	TRVA1350	ESP026	BGV005435	V-L-26	ESP026						Tomate muchamiel		La Aparecida	Alacant	Comunitat Valenciana	ESP	38.0806	-1.00896	23	300	22	1984	1984	Muchamiel	Fresh	Flat
TRVA	TRVA1360	ESP026	BGV005436	V-L-27	ESP026						Tomate de pera		La Aparecida	Alacant	Comunitat Valenciana	ESP	38.0806	-1.00896	23	300	22	1984	1984	Pera/Roma	Fresh/Processing	Pear-plum
TRVA	TRVA1370	ESP026	BGV005450	V-L-41	ESP026						Tomate de la zona		Viver	Castelló	Comunitat Valenciana	ESP	39.9219	-0.59792	550	300	22	1984	1984	Marmande	Fresh	Flat
TRVA	TRVA1380	ESP026	BGV005453	V-L-44	ESP026						Tomate de pera alargado		Jérica	Castelló	Comunitat Valenciana	ESP	39.9118	-0.571888	426	300	22	1984	1984	Pimiento	Fresh/Processing	Long Pepper
TRVA	TRVA1390	ESP026	BGV005454	V-L-45	ESP026						Tomate de colgar		Jérica	Castelló	Comunitat Valenciana	ESP	39.9118	-0.571888	426	300	22	1984	1984	De colgar	LSL	De penjar
TRVA	TRVA1400	ESP026	BGV005460	V-L-51/3	ESP026						Tomate de colgar		Borriol	Castelló	Comunitat Valenciana	ESP	40.0415	-0.071173	200	300	22	1984	1984	De colgar	LSL	De penjar
TRVA	TRVA1410	ESP026	BGV005461	V-L-52	ESP026						Tomate de pimentón		Culla	Castelló	Comunitat Valenciana	ESP	40.3375	-0.164813	1200	300	22	1984	1984	pebrot?	unclassified	not ascribable
TRVA	TRVA1420	ESP026	BGV005462	V-L-53	ESP026						Tomate de pera		Hostalet de Benasal	Castelló	Comunitat Valenciana	ESP	40.3797	-0.141951	820	300	22	1984	1984	Pera/Roma	Processing	Pear-plum
TRVA	TRVA1430	ESP026	BGV005470	V-L-61	ESP026						Tomate de pera		Ademuz	València	Comunitat Valenciana	ESP	40.0613	-1.287	670	300	22	1984	1984	Pera/Roma	Processing	Pear-plum
TRVA	TRVA1440	ESP026	BGV005471	V-L-62	ESP026						Tomate		Ademuz	València	Comunitat Valenciana	ESP	40.0613	-1.287	670	300	22	1984	1984	Marmande	Fresh	Flat
TRVA	TRVA1450	ESP026	BGV005478	V-L-69	ESP026						Tomate de pimentón		Fontanars del Alforins	València	Comunitat Valenciana	ESP	38.7828	-0.785215	600	300	22	1984	1984	Pimiento	Fresh/Processing	Long Pepper
TRVA	TRVA1460	ESP026	BGV005482	V-L-73	ESP026						Tomate pequeño de colgar		Onda	Castelló	Comunitat Valenciana	ESP	39.9604	-0.243231	60	300	22	1984	1984	De penjar	LSL	De penjar
TRVA	TRVA1470	ESP026	BGV005484	V-L-75	ESP026						Tomate		València	València	Comunitat Valenciana	ESP	39.4699	-0.376288	13	300	26	1984	1984	Pera/Roma	Processing	Pear-plum
TRVA	TRVA1480	ESP026	BGV005485	V-L-76	ESP026						Tomate de colgar		L'Alcora	Castelló	Comunitat Valenciana	ESP	40.0746	-0.213915	150	300	22	1984	1984	Piennolo type	LSL	De penjar
TRVA	TRVA1490	ESP026	BGV005490	V-L-81	ESP026						Tomate de colgar;de todo el año		Figueroles	Castelló	Comunitat Valenciana	ESP	40.1175	-0.236779	340	300	22	1984	1984	Piennolo type	LSL/Processing	De penjar
TRVA	TRVA1500	ESP026	BGV005494	V-L-85/2	ESP026						Tomate de colgar		Villahermosa del Río	Castelló	Comunitat Valenciana	ESP	40.2059	-0.431373	731	300	22	1984	1984	Piennolo type	LSL	De penjar
TRVA	TRVA1510	ESP026	BGV005495	V-L-86	ESP026						Tomate de conserva		Villahermosa del Río	Castelló	Comunitat Valenciana	ESP	40.2059	-0.431373	731	300	22	1984	1984	Pimiento	Fresh/Processing	Long Pepper
TRVA	TRVA1520	ESP026	BGV005496	V-L-87	ESP026						Tomate de colgar		Villahermosa del Río	Castelló	Comunitat Valenciana	ESP	40.2059	-0.431373	731	300	22	1984	1984	De colgar	LSL	De penjar
TRVA	TRVA1530	ESP026	BGV005498	V-L-89	ESP026						Tomate		Villahermosa del Río	Castelló	Comunitat Valenciana	ESP	40.2059	-0.431373	731	300	22	1984	1984	Marmande	Fresh	Flat
TRVA	TRVA1540	ESP026	BGV005502	V-L-93	ESP026						Tomate de colgar;de todo el año		Castillo de Villamalefa	Castelló	Comunitat Valenciana	ESP	40.1303	-0.37925	808	300	22	1984	1984	Piennolo type	LSL/Processing	De penjar
TRVA	TRVA1550	ESP026	BGV005505	V-L-96/2	ESP026						Tomate de colgar		Ludiente	Castelló	Comunitat Valenciana	ESP	40.0874	-0.371599	450	300	22	1984	1984	De penjar	LSL	De penjar
TRVA	TRVA1560	ESP026	BGV005508	V-L-99	ESP026						Tomate rosado		Onda	Castelló	Comunitat Valenciana	ESP	39.9604	-0.243231	60	300	22	1984	1984	Marmande	Fresh	Flat
TRVA	TRVA1570	ESP026	BGV005509	V-L-100	ESP026						Tomate de colgar grande		Onda	Castelló	Comunitat Valenciana	ESP	39.9604	-0.243231	60	300	22	1984	1984	De penjar	LSL	De penjar
TRVA	TRVA1580	ESP026	BGV005510	V-L-101	ESP026						Tomate de conserva		Fanzara	Castelló	Comunitat Valenciana	ESP	40.019	-0.315735	120	300	22	1984	1984	Pera/Roma	Processing	Pear-plum
TRVA	TRVA1590	ESP026	BGV005511	V-L-102	ESP026						Tomate de colgar		Fanzara	Castelló	Comunitat Valenciana	ESP	40.019	-0.315735	120	300	22	1984	1984	De penjar	LSL	De penjar
TRVA	TRVA1600	ESP026	BGV005512	V-L-103	ESP026						Tomate de pera		Fanzara	Castelló	Comunitat Valenciana	ESP	40.019	-0.315735	120	300	22	1984	1984	Pera/Roma	Processing	Pear-plum
TRVA	TRVA1610	ESP026	BGV005514	V-L-105	ESP026						Tomate de colgar		Argelita	Castelló	Comunitat Valenciana	ESP	40.0541	-0.35042	311	300	22	1984	1984	De colgar	LSL	De penjar
TRVA	TRVA1620	ESP026	BGV005520	V-L-111	ESP026						Tomate beninova		València	València	Comunitat Valenciana	ESP	39.4699	-0.376288	13	300	26			Valenciano	Fresh	Heart-like
TRVA	TRVA1630	ESP026	BGV005526	V-L-117	ESP026						Tomate de colgar		Torrebaja	València	Comunitat Valenciana	ESP	40.0981	-1.25882	760	300	22	1984	1984	De colgar	LSL	De penjar
TRVA	TRVA1640	ESP026	BGV005528	V-L-119	ESP026						Tomate de colgar		Sarratella	Castelló	Comunitat Valenciana	ESP	40.3191	0.046656	779	300	22	1985	1985	De penjar	LSL	De penjar
TRVA	TRVA1650	ESP026	BGV005530	V-L-121	ESP026						Tomate valenciano		Llíria	València	Comunitat Valenciana	ESP	39.6274	-0.596856	164	300	22	1985	1985	Valenciano	Fresh	Heart-like
TRVA	TRVA1660	ESP026	BGV005531	V-L-122	ESP026					EA04135	Tomate de colgar		Llíria	València	Comunitat Valenciana	ESP	39.6274	-0.596856	164	300	22	1985	1985	De colgar	LSL	De penjar
TRVA	TRVA1670	ESP026	BGV005534	V-L-125	ESP026						Tomate		Aras de los Olmos	València	Comunitat Valenciana	ESP	39.9242	-1.13319	936	300	22	1985	1985	Marmande	Fresh	Flat
TRVA	TRVA1680	ESP026	BGV005544	V-L-135	ESP026						Tomate cuarentón		Rojales	Alacant	Comunitat Valenciana	ESP	38.086	-0.723586	15	300	22	1984	1984	Cuarenteno	Fresh	Flat
TRVA	TRVA1690	ESP026	BGV005554	V-L-145	ESP026					EA04141	Tomate muchamiel del terreno		El Campello	Alacant	Comunitat Valenciana	ESP	38.429	-0.397816	3	300	26	1984	1984	Muchamiel	Fresh	Flat
TRVA	TRVA1700	ESP026	BGV005557	V-L-148	ESP026						Tomate muchamiel		Sant Joan d'Alacant	Alacant	Comunitat Valenciana	ESP	38.402	-0.43603	50	300	40	1984	1981	Muchamiel	Fresh	Flat
TRVA	TRVA1710	ESP026	BGV005561	V-L-152	ESP026						Tomate valenciano		Casas Altas	València	Comunitat Valenciana	ESP	40.0393	-1.26297		300	22	1989	1989	De penjar	LSL	De penjar
TRVA	TRVA1720	ESP026	BGV005569	V-L-160	ESP026					EA04150	Tomate de colgar		Las Rinconadas	Cuenca	Castilla La Mancha	ESP	39.9532	-1.23467		300	22	1989	1989	De colgar	LSL	De penjar
TRVA	TRVA1730	ESP026	BGV005572	V-L-163	ESP026					EA04159	Tomate de pera		Beneixama	Alacant	Comunitat Valenciana	ESP	38.7016	-0.766354		300	22	1989	1989	De penjar	LSL	De penjar
TRVA	TRVA1740	ESP026	BGV005577	V-L-168	ESP026						Tomate valenciano		Alboraya	València	Comunitat Valenciana	ESP	39.499	-0.351014		300	22	1992	1992	Valenciano	Fresh	Heart-like
TRVA	TRVA1750	ESP026	BGV005581	V-L-172	ESP026						Tomate de pruna		Yátova	València	Comunitat Valenciana	ESP	39.3839	-0.809167		300	22	1992	1992	Plum/Pruna	Fresh/Processing	Pear-plum
TRVA	TRVA1760	ESP026	BGV005586	V-L-177	ESP026						Tomate de pimenton		Yátova	València	Comunitat Valenciana	ESP	39.3839	-0.809167		300	22	1992	1992	Pimiento?	Fresh/Processing	not ascribable
TRVA	TRVA1770	ESP026	BGV005588	V-L-179	ESP026						Tomate de Celedonio		Cañada	Alacant	Comunitat Valenciana	ESP	38.6868	-0.824639		300	26	1992	1992	Pimiento	Fresh/Processing	Long Pepper
TRVA	TRVA1780	ESP026	BGV005592	V-L-183	ESP026						Tomate de colgar		Cañada	Alacant	Comunitat Valenciana	ESP	38.6868	-0.824639		300	26	1992	1992	De penjar	LSL	De penjar
TRVA	TRVA1790	ESP026	BGV005612	V-L-203	ESP026						Tomate		Moraira	Alacant	Comunitat Valenciana	ESP	38.6889	0.132534		300	22	1990	1990	De penjar	LSL	De penjar
TRVA	TRVA1800	ESP026	BGV005615	V-L-206	ESP026						Tomate valenciano		Turís	València	Comunitat Valenciana	ESP	39.3898	-0.711714		300	22	1994	1994	Valenciano	Fresh	Heart-like
TRVA	TRVA1810	ESP026	BGV005623	V-L-214	ESP026						Tomate elchero		Mutxamel	Alacant	Comunitat Valenciana	ESP	38.4197	-0.447101		300	22	1995	1995	Elchero	Fresh	Piriforme-liguria
TRVA	TRVA1820	ESP026	BGV005624	V-L-215	ESP026						Tomate muchamiel		Mutxamel	Alacant	Comunitat Valenciana	ESP	38.4197	-0.447101		300	22	1995	1995	Muchamiel	Fresh	Flat
TRVA	TRVA1830	ESP026	BGV005625	V-L-216	ESP026						Tomate muchamiel		Mutxamel	Alacant	Comunitat Valenciana	ESP	38.4197	-0.447101		300	22	1995	1995	Muchamiel	Fresh	Flat
TRVA	TRVA1840	ESP026	BGV005627	V-L-218	ESP026						Tomate muchamiel		Mutxamel	Alacant	Comunitat Valenciana	ESP	38.4197	-0.447101		300	22	1995	1995	Muchamiel	Fresh	Flat
TRVA	TRVA1850	ESP026	BGV005641	V-L-232	ESP026						Tomate valenciano		Moncada	València	Comunitat Valenciana	ESP	39.5633	-0.398383		300	99	1997	1997	Valenciano	Fresh	Heart-like
TRVA	TRVA1860	ESP026	BGV005642	V-L-233	ESP026						Tomate valenciano		València	València	Comunitat Valenciana	ESP	39.4699	-0.376288		300	99	1997	1997	Valenciano	Fresh	Heart-like
TRVA	TRVA1870	ESP026	BGV005644	V-L-235	ESP026						Tomate valenciano		L'Alcúdia	València	Comunitat Valenciana	ESP	39.1975	-0.504521		300	22	1997	1997	Valenciano	Fresh	Heart-like
TRVA	TRVA1880	ESP026	BGV005645	V-L-236	ESP026						Tomate valenciano		Albuixech	València	Comunitat Valenciana	ESP	39.5448	-0.324844		300	26	1998	1998	Valenciano	Fresh	Heart-like
TRVA	TRVA1890	ESP026	BGV005648	V-L-239	ESP026						Tomate muchamiel-1		Sant Joan D'alacant	Alacant	Comunitat Valenciana	ESP	38.402	-0.43603		300	22	1999	1993	Muchamiel	Fresh	Flat
TRVA	TRVA1900	ESP026	BGV005649	V-L-240	ESP026						Tomate muchamiel-2		Sant Joan D'alacant	Alacant	Comunitat Valenciana	ESP	38.402	-0.43603		300	22	1999	1993	Muchamiel	Fresh	Flat
TRVA	TRVA1910	ESP026	BGV005650	V-L-241	ESP026						Tomate muchamiel		Alboraya	València	Comunitat Valenciana	ESP	39.499	-0.351014		300	26	1999	1995	Muchamiel	Fresh	Flat
TRVA	TRVA1920	ESP026	BGV005652	V-L-243	ESP026						Tomate valenciano		El Perelló	València	Comunitat Valenciana	ESP	39.2761	-0.278477		300	26	1999	1993	Valenciano	Fresh	Heart-like
TRVA	TRVA1930	ESP026	BGV005653	V-L-244	ESP026						Tomate valenciano;patots		Foios	València	Comunitat Valenciana	ESP	39.5363	-0.352478		300	40	1999	1994	Valenciano	Fresh	Heart-like
TRVA	TRVA1940	ESP026	BGV005654	V-L-245	ESP026						Tomate valenciano		Cullera	València	Comunitat Valenciana	ESP	39.1645	-0.252616		300	40	1999	1996	Valenciano	Fresh	Heart-like
TRVA	TRVA1950	ESP026	BGV005655	V-L-246	ESP026						Tomate valenciano		Vinalesa	València	Comunitat Valenciana	ESP	39.5382	-0.370716		300	40	1999	1998	Valenciano	Fresh	Heart-like
TRVA	TRVA1960	ESP026	BGV005656	V-L-247	ESP026						Tomate valenciano rosa		Moncada	València	Comunitat Valenciana	ESP	39.5633	-0.398383		300	40	1999	1993	Valenciano	Fresh	Heart-like
TRVA	TRVA1970	ESP026	BGV005657	V-L-248	ESP026						Tomate valenciano		Moncada	València	Comunitat Valenciana	ESP	39.5633	-0.398383		300	40	1999	1998	Valenciano	Fresh	Heart-like
TRVA	TRVA1980	ESP026	BGV005658	V-L-249	ESP026						Tomate pimiento;pereta de Alicante		Catarroja	València	Comunitat Valenciana	ESP	39.4039	-0.403458		300	40	1999	1993	Pimiento	Fresh/Processing	Long Pepper
TRVA	TRVA1990	ESP026	BGV005659	V-L-250	ESP026						Tomate pimiento;pereta de Alicante		Moncada	València	Comunitat Valenciana	ESP	39.5633	-0.398383		300	40	1999	1987	Pimiento	Fresh/Processing	Long Pepper
TRVA	TRVA2000	ESP026	BGV005660	V-L-251	ESP026						Tomate de colgar		Serra	València	Comunitat Valenciana	ESP	39.6859	-0.427837		300	26	1999	1994	De colgar	LSL	De penjar
TRVA	TRVA2010	ESP026	BGV005661	V-L-252	ESP026						Tomate de colgar		Serra	València	Comunitat Valenciana	ESP	39.6859	-0.427837		300	40	1999	1995	De colgar	LSL	De penjar
TRVA	TRVA2020	ESP026	BGV005662	V-L-253	ESP026						Tomate tot l'any de penjar		Náquera	València	Comunitat Valenciana	ESP	39.6599	-0.426889		300	40	1999	1995	De penjar	LSL	De penjar
TRVA	TRVA2030	ESP026	BGV005663	V-L-254	ESP026						Tomate de colgar		Benicarló	Castelló	Comunitat Valenciana	ESP	40.4126	0.424301		300	40	1999	1996	De colgar	LSL	De penjar
TRVA	TRVA2040	ESP026	BGV005668	V-L-259	ESP026						Tomate cuarenteno		El Perelló	València	Comunitat Valenciana	ESP	39.2761	-0.278477		300	40	2000		Cuarenteno	Fresh	Flat
TRVA	TRVA2050	ESP026	BGV005670	V-L-261	ESP026						Tomate valenciano		Paterna	València	Comunitat Valenciana	ESP	39.5037	-0.443162		300	40	2000		Valenciano	Fresh	Heart-like
TRVA	TRVA2060	ESP026	BGV005671	V-L-262	ESP026						Tomate valenciano		Llíria	València	Comunitat Valenciana	ESP	39.6274	-0.596856		300	26	2000	2000	Valenciano	Fresh	Heart-like
TRVA	TRVA2070	ESP026	BGV005673	V-L-264	ESP026						Tomate valenciano		L'Alcúdia	València	Comunitat Valenciana	ESP	39.1975	-0.504521		500	50	2000	2000	Valenciano	Fresh	Heart-like
TRVA	TRVA2080	ESP026	BGV005687	V-L-278	ESP026						Tomate de colgar		La Romana	Alacant	Comunitat Valenciana	ESP	38.3671	-0.897314		300	26	2001	2001	De penjar	LSL	De penjar
TRVA	TRVA2090	ESP026	BGV005690	V-L-281	ESP026						Tomate		Xirivella	València	Comunitat Valenciana	ESP	39.4598	-0.426658	10	300	22	2001	2000	Beef semideterminado	Fresh	Beef
TRVA	TRVA2100	ESP026	BGV005699	V-L-290	ESP026						Tomate		Silla	València	Comunitat Valenciana	ESP	39.3627	-0.412006		999	22	2001	2000	not ascribable	Fresh	Round
TRVA	TRVA2110	ESP026	BGV005703	V-L-294	ESP026						Tomate		El Puig	València	Comunitat Valenciana	ESP	39.5907	-0.303103	7		22	2001	2000	Negro	Fresh	Purple-brown
TRVA	TRVA2120	ESP026	BGV005707	V-L-298	ESP026						Tomate valenciano		Paterna	València	Comunitat Valenciana	ESP	39.5037	-0.443162		300	30	2002	2002	Valenciano	Fresh	Heart-like
TRVA	TRVA2130	ESP026	BGV005709	V-L-300	ESP026						Tomate muchamiel		Torrellano	Alacant	Comunitat Valenciana	ESP	38.2927	-0.586086	83	300	22	2001	2000	Muchamiel	Fresh	Flat
TRVA	TRVA2140	ESP026	BGV005712	V-L-303	ESP026						Tomate de la pera		Almoradí	Alacant	Comunitat Valenciana	ESP	38.1107	-0.793701	20	300	22	2001	2000	Pera/Roma	Processing	Pear-plum
TRVA	TRVA2150	ESP026	BGV005718	V-L-309	ESP026						Tomate amarillo de Ademuz		Casas Altas	València	Comunitat Valenciana	ESP	40.0393	-1.26297		300	26	2001	2001	Amarillo	Fresh	Flat
TRVA	TRVA2160	ESP026	BGV008466	IVIA-355	ESP026						Tomate		Masía de la Baseta	Castelló	Comunitat Valenciana	ESP	40.1539	-0.015638		300	40	2002	1994	not ascribable	Fresh	Beef
TRVA	TRVA2170	ESP026	BGV008538	IVIA-523	ESP026						Tomate flor de baladre		Elx	Alacant	Comunitat Valenciana	ESP	38.2699	-0.712561		300	26	2002	1998	Flor de baladre	Fresh	Beef
TRVA	TRVA2180	ESP026	BGV009555	TB-284	ESP026						Tomate valenciano apuntado mediano		Cobatillas	Murcia	Murcia	ESP	38.0562	-1.07717			40	1999		Valenciano	Fresh	Heart-like
TRVA	TRVA2190	ESP026	BGV009558	TB-287	ESP026						Tomate huevo paloma mediano		Águilas	Murcia	Murcia	ESP	37.4119	-1.58261			40	1999		Cherry	Fresh	Cherry
TRVA	TRVA2200	ESP026	BGV009775	CIDA-44/a	ESP026						Tomate pera de Algezares		Los Algezares.Murcia	Murcia	Murcia	ESP	38.1511	-1.74582	70	300	26	1996		not ascribable	Fresh/Processing	Pear-plum
TRVA	TRVA2210	ESP026	BGV009778	CIDA-46	ESP026						Tomate muchamiel		Yecla	Murcia	Murcia	ESP	38.6122	-1.11011	602	300	26	1996	1994	Muchamiel	Fresh	Flat
TRVA	TRVA2220	ESP026	BGV009790	CIDA-55	ESP026						Tomate		Aledo	Murcia	Murcia	ESP	37.795	-1.57355	622	300	26	1996	1994	Marmande	Fresh	Flat
TRVA	TRVA2230	ESP026	BGV009792	CIDA-57	ESP026						Tomate americano		Los Cegarras	Murcia	Murcia	ESP	37.9851	-1.13023	705	300	26	1996	1996	Americano	Fresh	Beef
TRVA	TRVA2240	ESP026	BGV009803	CIDA-63/b	ESP026						Tomate de colgar		Zarzadilla de Totana.Lorca	Murcia	Murcia	ESP	37.878	-1.70706	895	300	26	1996	1994	De penjar	LSL	De penjar
TRVA	TRVA2250	ESP026	BGV010197		ESP026						Tomate enano		Chinchón	Madrid	Madrid	ESP	40.1403	-3.42217	753	300			1981	not ascribable	Fresh	Flat
TRVA	TRVA2260	ESP026	BGV010782		ESP026						Tomate de pico rosa		Oliveira	Orense	Galicia	ESP	42.3358	-7.86388	104	300	20	1990	1989	rosa	Fresh	Flat
TRVA	TRVA2270	ESP026	BGV010797	Flor de baladre	ESP026						Tomate flor de baladre		València	València	Comunitat Valenciana	ESP	39.4699	-0.376288		300	40	1990		Flor de baladre	Fresh	Beef
TRVA	TRVA2280	ESP026	BGV011706		ESP026						Tomate Berriatua		Markina-Xemein	Bizkaia	País Vasco	ESP	43.2673	-2.49628	83	300	26		1997	Berriatua	Fresh	Ribbed
TRVA	TRVA2290	ESP026	BGV011857	VI94/2	ESP026						Tomate verde redondo pequeño		Calp	Alacant	Comunitat Valenciana	ESP	38.6436	0.045688	59	300	40	1999		not ascribable	Fresh	Round
TRVA	TRVA2300	ESP026	BGV011982	Z-01-039/1	ESP026						Tomate gordo sangre de toro rosa		Sevilla	Sevilla	Andalucía	ESP	37.3891	-5.98446		300	40	2001	2001	not ascribable	Fresh	Flat
TRVA	TRVA2310	ESP026	BGV012481	LE-33	ESP026						Tomate valenciano		Villargordo del Cabriel	València	Comunitat Valenciana	ESP	39.5357	-1.43985	739	300	22	2008		Valenciano	Fresh	Heart-like
TRVA	TRVA2320	ESP026	BGV012486		ESP026						Tomate valenciano		Museros	València	Comunitat Valenciana	ESP	39.5738	-0.360714	12	300	22	2008		Valenciano	Fresh	Heart-like
TRVA	TRVA2330	ESP026	BGV012490		ESP026						Tomate valenciano		Macastre	València	Comunitat Valenciana	ESP	39.3821	-0.78716	360	300	22	2008		Valenciano	Fresh	Heart-like
TRVA	TRVA2340	ESP026	BGV012502		ESP026						Traditional tomato		Cabanes	Castelló	Comunitat Valenciana	ESP	40.1248	0.093369	280	500		2008		Valenciano	Fresh	Heart-like
TRVA	TRVA2350	ESP026	BGV012503		ESP026						Tomate redondo		Vilanova d'Alcolea	Castelló	Comunitat Valenciana	ESP	40.2316	0.072733	340	300	22	2008		Valenciano	Fresh	Heart-like
TRVA	TRVA2360	ESP026	BGV012567	Beninova	ESP026						Tomate beninova		València	València	Comunitat Valenciana	ESP	39.4699	-0.376288		500	40	1989		Valenciano	Fresh	Heart-like
TRVA	TRVA2370	ESP026	BGV012570	Cuarenteno	ESP026						Tomate cuarenteno		València	València	Comunitat Valenciana	ESP	39.4699	-0.376288		300		1981		Cuarenteno	Fresh	Flat
TRVA	TRVA2380	ESP026	BGV012579	Apunzonado	ESP026						Tomate apunzonado		Murcia	Murcia	Murcia	ESP	37.9922	-1.13065		300		1989		beef	Fresh	Beef
TRVA	TRVA2390	ESP026	BGV012839	N-L-1	ESP026						Tomate Corazón de Fitero		Fitero	Navarra	Navarra	ESP	42.0595	-1.85988	420	300		2005	2005	Corazón de Fitero	Fresh	Heart-like
TRVA	TRVA2400	ESP026	BGV012840	N-L-2	ESP026						Tomate Narbarte		Narbarte	Navarra	Navarra	ESP	43.1335	-1.62811	220	300		2005	2005	not ascribable	Fresh	Flat
TRVA	TRVA2410	ESP026	BGV012843	PV-L-6	ESP026						Tomate morado de Aretxabaleta		Aretxabaleta	Guipúzcoa	País Vasco	ESP	43.0323	-2.5037	211	300		2005	2005	Morado	Fresh	Purple-brown
TRVA	TRVA2420	ESP026	BGV012844	N-L-5	ESP026						Tomate morado tardío		Navarra	Navarra	Navarra	ESP	42.6954	-1.67607		300		2005	2005	Morado	Fresh	Purple-brown
TRVA	TRVA2430	ESP026	BGV012845	PV-L-7	ESP026						Tomate mokoluze;puntaluze		Markina/Guernika	Bizkaia	País Vasco	ESP	43.2673	-2.49628		300		2005	2005	Puntaluze	Fresh	Heart-like
TRVA	TRVA2440	ESP026	BGV013205	LE-27	ESP026						Tomate morado		Anchuras	Ciudad Real	Castilla La Mancha	ESP	39.4798	-4.83716	551			2006		Morado	Fresh	Purple-brown
TRVA	TRVA2450	ESP026	BGV013207	LE-33	ESP026						Tomate negrillo		La Almoguera	Guadalajara	Castilla La Mancha	ESP	40.298	-2.98193	659			2006		Moruno	Fresh	Purple-brown
TRVA	TRVA2460	ESP026	BGV013665	NC080754	ESP026						Tetilla de Santa Quiteria rojo		Agüero	Huesca	Aragón	ESP	42.3557	-0.794117	696	300		2006	2003	not ascribable	Fresh	Flat
TRVA	TRVA2470	ESP026	BGV013949	Muchamiel	ESP026						Tomate muchamiel		Catarroja	València	Comunitat Valenciana	ESP	39.4039	-0.403458		300		1981		Muchamiel	Fresh	Flat
TRVA	TRVA2480	ESP026	BGV013964		ESP026						Tomate		Portell de Morella	Castelló	Comunitat Valenciana	ESP	40.5334	-0.262591	900	300	22	2006	2005	not ascribable	Fresh	Flat
TRVA	TRVA2490	ESP026	BGV013965		ESP026						Tomate		Castellón de la Plana	Castelló	Comunitat Valenciana	ESP	39.9864	-0.051325		300	22	2006	2005	not ascribable	Fresh	Flat
TRVA	TRVA2500	ESP026	BGV014181	LE-11	ESP026						Tomate moruno de El Avellanar		San Pablo de los Montes	Toledo	Castilla La Mancha	ESP	39.5416	-4.33211	963			2007	2004	Moruno	Fresh	Purple-brown
TRVA	TRVA2510	ESP026	BGV014435	07-A02-02	ESP026						Tomate valenciano		Partida El Serradal	Castelló	Comunitat Valenciana	ESP	40.0057	0.032724	0	300	26	2007	2004	Valenciano	Fresh	Heart-like
TRVA	TRVA2520	ESP026	BGV014438	07-A21-02	ESP026						Tomate de pera		Tales	Castelló	Comunitat Valenciana	ESP	39.9449	-0.304278	353	300	22	2007	2007	Pera/Roma	Processing	Pear-plum
TRVA	TRVA2530	ESP026	BGV014533	CM-L-36	ESP026						Tomate casco duro		Ribagorda	Cuenca	Castilla La Mancha	ESP	40.3327	-2.23043	1010	300	26	1985	1985	not ascribable	Fresh	Flat
TRVA	TRVA2540	ESP026	BGV014535	SL-20B	ESP026						Tomate gordo naranja-rojo		Priego	Cuenca	Castilla La Mancha	ESP	40.4691	-2.32216	847	300	23	2008	2004	not ascribable	Fresh	Flat
TRVA	TRVA2550	ESP026	BGV014539	SL-69	ESP026						Tomate moruno		Azucaica	Toledo	Castilla La Mancha	ESP	39.8833	-3.9719	471	300	23	2008	2005	Moruno	Fresh	Purple-brown
TRVA	TRVA2560	ESP026	BGV014661	Soler-51	ESP026						Tomate valenciano		Geldo	Castelló	Comunitat Valenciana	ESP	39.837	-0.46734	300	300	22	2008		Valenciano	Fresh	Heart-like
TRVA	TRVA2570	ESP026	BGV014718	V-L-324	ESP026						Tomate		Almussafes	València	Comunitat Valenciana	ESP	39.2928	-0.413208		300	26	2009	2008	Valenciano	Fresh	Heart-like
TRVA	TRVA2580	ESP026	BGV014787	V-L-319	ESP026						Tomate valenciano		El Perelló	València	Comunitat Valenciana	ESP	39.2761	-0.278477		300	26	2007	2007	Valenciano	Fresh	Heart-like
TRVA	TRVA2590	ESP026	BGV014788	V-L-321	ESP026						Tomate valenciano		Picassent	València	Comunitat Valenciana	ESP	39.3638	-0.462031	54	300	22	2008	2008	Valenciano	Fresh	Heart-like
TRVA	TRVA2600	ESP026	BGV014789	V-L-325	ESP026						Tomate valenciano		València	València	Comunitat Valenciana	ESP	39.4699	-0.376288		300	26	2009	2008	Valenciano	Fresh	Heart-like
TRVA	TRVA2610	ESP026	BGV014804	V-L-339	ESP026						Tomate valenciano		El Perelló	València	Comunitat Valenciana	ESP	39.2761	-0.278477		500	99	2009	2009	Valenciano	Fresh	Heart-like
TRVA	TRVA2620	ESP026	BGV014805	V-L-340	ESP026						Tomate valenciano		Quatretonda	València	Comunitat Valenciana	ESP	38.9465	-0.401916		500	99	2009	2009	Valenciano	Fresh	Heart-like
TRVA	TRVA2630	ESP026	BGV014807	V-L-342	ESP026						Tomate valenciano		Alginet	València	Comunitat Valenciana	ESP	39.2677	-0.478549		500	99	2009		Valenciano	Fresh	Heart-like
TRVA	TRVA2640	ESP026	BGV014985	V-L-21	ESP026						Tomate elchero de cuatro esquinas		Novelda	Alacant	Comunitat Valenciana	ESP	38.3841	-0.766847	270	300	22	1984	1984	Cuatro esquinas	Fresh	Piriforme-liguria
TRVA	TRVA2650	ESP026	BGV014993	V-L-235	ESP026						Tomate valenciano		L'Alcúdia	València	Comunitat Valenciana	ESP	39.1975	-0.504521		300	22	1997	1997	Valenciano	Fresh	Heart-like
TRVA	TRVA2660	ESP026	BGV014995	V-L-152	ESP026						Tomate valenciano		Casas Altas	València	Comunitat Valenciana	ESP	40.0393	-1.26297		300	22	1989	1989	Valenciano	Fresh	Heart-like
TRVA	TRVA2670	ESP026	BGV015050	V-L-332	ESP026						Tomaca de penjar		Arañuel	Castelló	Comunitat Valenciana	ESP	40.0706	-0.4815		300	26	2010	2009	De penjar	LSL	De penjar
TRVA	TRVA2680	ESP026	BGV015051	V-L-333	ESP026						Tomaca de penjar		Montán	Castelló	Comunitat Valenciana	ESP	40.0354	-0.555036		300	26	2010	2009	De penjar	LSL	De penjar
TRVA	TRVA2690	ESP026	BGV015054	V-L-336	ESP026						Tomaca negreta		Alquerias del Niño Perdido	Castelló	Comunitat Valenciana	ESP	39.8972	-0.114747		300	26	2010	2009	not ascribable	Fresh	Flat
TRVA	TRVA2700	ESP026	BGV015356	07-A12-02	ESP026						Tomate de colgar		Benlloch	Castelló	Comunitat Valenciana	ESP	40.2105	0.02682	320	300	21	2007	2007	De penjar	LSL	De penjar
TRVA	TRVA2710	ESP026	BGV015486	BGHZ5019	ESP026						Tomate tres cantos		Elx	Alacant	Comunitat Valenciana	ESP	38.2699	-0.712561			30	2012	1997	Palosanto-pometa	Fresh	Round
TRVA	TRVA2720	ESP026	BGV015551	BGHZ5356	ESP026						Tomate de colgar		Los Giles	Teruel	Aragón	ESP	40.1243	-0.662038		300		2012	2010	De penjar	LSL	De penjar
TRVA	TRVA2730	ESP026	BGV015613	TB-1121	ESP026						Tomate pimiento		Santiago de la Espada	Jaén	Andalucía	ESP	38.1115	-2.55261	1335			2012	2010	Pimiento	Fresh/Processing	Long Pepper
TRVA	TRVA2740	ESP026	BGV015615	TB-1123	ESP026						Tomate rizado		Liétor	Albacete	Castilla La Mancha	ESP	38.5417	-1.9533	671			2012	2010	cherry pearshaped	Fresh	cherry pearshaped
TRVA	TRVA2750	ESP026	BGV015828	S-L-11	ESP026						Tomate		Marina de Cudeyo	Cantabria	Cantabria	ESP	43.4133	-3.73335	31	300	26	2013	2013	Valenciano	Fresh	Heart-like
TRVA	TRVA2760	ESP026	BGV015830	AN-L-191	ESP026						Tomate negro de Jaén		Jaén	Jaén	Andalucía	ESP	37.7796	-3.78491		300	40	2013	2010	Negro	Fresh	Purple-brown
TRVA	TRVA2770	ESP026	BGV015832	A-L-37	ESP026						Tomate rosa de Barbastro		Huesca	Huesca	Aragón	ESP	42.1318	-0.407806		300	30	2013	2013	Rosa de Barbastro	Fresh	Flat
TRVA	TRVA2780	ESP026		ALX2	ESP026						De Penjar		Alcala de Xivert	Castelló	Comunitat Valenciana	ESP	40.306	0.226582		300				De penjar	LSL	De penjar
TRVA	TRVA2790	ESP026		CAST3	ESP026						De Penjar		Castellfort	Castelló	Comunitat Valenciana	ESP	40.5005	-0.189893		300				De penjar	LSL	De penjar
TRVA	TRVA2800	ESP026		CINC2	ESP026						De Penjar		Cinctorres	Castelló	Comunitat Valenciana	ESP	40.5837	-0.21686		300				De penjar	LSL	De penjar
TRVA	TRVA2810	ESP026		LJ1	ESP026						De Penjar		La Jana	Castelló	Comunitat Valenciana	ESP	40.5118	0.25203		300				De penjar	LSL	De penjar
TRVA	TRVA2820	ESP026		MO2	ESP026						De Penjar		Montan	Castelló	Comunitat Valenciana	ESP	40.0354	-0.555036		300				De penjar	LSL	De penjar
TRVA	TRVA2830	ESP026		MT1	ESP026						De Penjar		Montcada	València	Comunitat Valenciana	ESP	39.5633	-0.398383		300				De penjar	LSL	De penjar
TRVA	TRVA2840	ESP026		SM2	ESP026						De Penjar		Sant Mateu	Castelló	Comunitat Valenciana	ESP	40.4655	0.178766		300				De penjar	LSL	De penjar
TRVA	TRVA2850	ESP026		SZ2	ESP026						De Penjar		Salzadella	Castelló	Comunitat Valenciana	ESP	40.4235	0.170158		300				De penjar	LSL	De penjar
TRVA	TRVA2860	ESP026		T1	ESP026						De Penjar		Traiguera	Castelló	Comunitat Valenciana	ESP	40.5244	0.289594		300				De penjar	LSL	De penjar
TRVA	TRVA2870	ESP026		TD1	ESP026						De Penjar		Torre d'En Domenech	Castelló	Comunitat Valenciana	ESP	40.2622	0.069421		300				De penjar	LSL	De penjar
TRVA	TRVA2880	ESP026		V1	ESP026						De Penjar		Vinarós	Castelló	Comunitat Valenciana	ESP	40.468	0.47473		300				De penjar	LSL	De penjar
TRVA	TRVA2890	ESP026		V2	ESP026						De Penjar		Vinarós	Castelló	Comunitat Valenciana	ESP	40.468	0.47473		300				De penjar	LSL	De penjar
TRVA	TRVA2900	ESP026		VI1	ESP026						De Penjar		Vistabella	Castelló	Comunitat Valenciana	ESP	40.2938	-0.293118		300				De penjar	LSL	De penjar
TRVA	TRVA2910	ESP026		ADZ3	ESP026						Rodona Rosada		Ademuz	València	Comunitat Valenciana	ESP	40.0613	-1.287		300				not ascribable	Fresh	Round
TRVA	TRVA2920	ESP026		AG1	ESP026						Valenciana Rosada		Agullent	València	Comunitat Valenciana	ESP	38.823	-0.549406		300				Valenciano	Fresh	Heart-like
TRVA	TRVA2930	ESP026		AG5	ESP026						Plana Rosada		Agullent	València	Comunitat Valenciana	ESP	38.823	-0.549406		300				Aplastado	Fresh	Flat
TRVA	TRVA2940	ESP026		AG7	ESP026						Valenciana		Agullent	València	Comunitat Valenciana	ESP	38.823	-0.549406		300				Valenciano	Fresh	Heart-like
TRVA	TRVA2950	ESP026		AL1	ESP026						Valenciana		Albalat de la Ribera	València	Comunitat Valenciana	ESP	39.2214	-0.370128		300				Valenciano	Fresh	Heart-like
TRVA	TRVA2960	ESP026		ALG2	ESP026						De Borseta		Algorfa	Alacant	Comunitat Valenciana	ESP	38.0849	-0.796675		300				Borseta	Fresh	Piriforme-liguria
TRVA	TRVA2970	ESP026		BOC1	ESP026						Valenciana Rosada		Bocairent	València	Comunitat Valenciana	ESP	38.7653	-0.612127		300				Valenciano	Fresh	Heart-like
TRVA	TRVA2980	ESP026		BUR1	ESP026						Plana		Burriana	Castelló	Comunitat Valenciana	ESP	39.8896	-0.08483		300				Aplastado	Fresh	Flat
TRVA	TRVA2990	ESP026		CAMP1	ESP026						Plana		Camporrobles	València	Comunitat Valenciana	ESP	39.6472	-1.40362		300				Aplastado	Fresh	Flat
TRVA	TRVA3000	ESP026		CAST1	ESP026						Plana		Castellfort	Castelló	Comunitat Valenciana	ESP	40.5005	-0.189893		300				Aplastado	Fresh	Flat
TRVA	TRVA3010	ESP026		CC1	ESP026						Valenciana		Castellonet de la Conquesta	València	Comunitat Valenciana	ESP	38.9148	-0.263618		300				Valenciano	Fresh	Heart-like
TRVA	TRVA3020	ESP026		CINC3	ESP026						Pimentó		Cinctorres	Castelló	Comunitat Valenciana	ESP	40.5837	-0.21686		300				Pimiento	Fresh/Processing	Long Pepper
TRVA	TRVA3030	ESP026		F1	ESP026						Plana Rosada		Fuenterrobles	València	Comunitat Valenciana	ESP	39.5857	-1.36501		300				Aplastado	Fresh	Flat
TRVA	TRVA3040	ESP026		FONT1	ESP026						Pimentó		Fontanars del Alforins	València	Comunitat Valenciana	ESP	38.7828	-0.785215		300				Pimiento	Fresh/Processing	Long Pepper
TRVA	TRVA3050	ESP026		LE1	ESP026						Valenciana		L'Elinana	València	Comunitat Valenciana	ESP	39.5248	-0.334837		300				Valenciano	Fresh	Heart-like
TRVA	TRVA3060	ESP026		MA1	ESP026						Rodona Cordiforme		Macastre	València	Comunitat Valenciana	ESP	39.3821	-0.78716		300				Valenciano	Fresh	Heart-like
TRVA	TRVA3070	ESP026		MOR2	ESP026						Plana Rosada		Morella	Castelló	Comunitat Valenciana	ESP	40.6181	-0.101549		300				Aplastado	Fresh	Flat
TRVA	TRVA3080	ESP026		NAQ1	ESP026						Valenciana		Naquera	València	Comunitat Valenciana	ESP	39.6599	-0.426889		300				Valenciano	Fresh	Heart-like
TRVA	TRVA3090	ESP026		O3	ESP026						Mutxamel		Oriola	Alacant	Comunitat Valenciana	ESP	38.0856	-0.948005		300				Muchamiel	Fresh	Flat
TRVA	TRVA3100	ESP026		P1	ESP026						Valenciana		Picanya	València	Comunitat Valenciana	ESP	39.439	-0.436088		300				Valenciano	Fresh	Heart-like
TRVA	TRVA3110	ESP026		PIN1	ESP026						Valenciana		Pinedo	València	Comunitat Valenciana	ESP	39.4083	-0.341893		300				Valenciano	Fresh	Heart-like
TRVA	TRVA3120	ESP026		PUÇ1	ESP026						Valenciana		Puçol	València	Comunitat Valenciana	ESP	39.6153	-0.304278		300				Valenciano	Fresh	Heart-like
TRVA	TRVA3130	ESP026		PUIG1	ESP026						Valenciana		El Puig	València	Comunitat Valenciana	ESP	39.5907	-0.303103		300				Valenciano	Fresh	Heart-like
TRVA	TRVA3140	ESP026		PV1	ESP026						Valenciana		La Pobla de Vallbona	València	Comunitat Valenciana	ESP	39.5963	-0.551784		300				Valenciano	Fresh	Heart-like
TRVA	TRVA3150	ESP026		R2	ESP026						Plana		Requena	València	Comunitat Valenciana	ESP	39.4391	-1.1737		300				Valenciano	Fresh	Heart-like
TRVA	TRVA3160	ESP026		S1	ESP026						Plana Rosada		Sellent	València	Comunitat Valenciana	ESP	39.0312	-0.587861		300				Aplastado	Fresh	Flat
TRVA	TRVA3170	ESP026		SA1	ESP026						Valenciana Rosada		Set Aigües	València	Comunitat Valenciana	ESP	39.4738	-0.916398		300				Valenciano	Fresh	Heart-like
TRVA	TRVA3180	ESP026		SAG1	ESP026						Valenciana		Sagunt	València	Comunitat Valenciana	ESP	39.6799	-0.278438		300				Valenciano	Fresh	Heart-like
TRVA	TRVA3190	ESP026		SI1	ESP026						Valenciana		Silla	València	Comunitat Valenciana	ESP	39.3627	-0.412006		300				Valenciano	Fresh	Heart-like
TRVA	TRVA3200	ESP026		SJA1	ESP026						Valenciana		Sant Joan d'Alacant	Alacant	Comunitat Valenciana	ESP	38.402	-0.43603		300				Valenciano	Fresh	Heart-like
TRVA	TRVA3210	ESP026		SUE1	ESP026						Valenciana		Sueca	València	Comunitat Valenciana	ESP	39.2034	-0.311328		300				Valenciano	Fresh	Heart-like
TRVA	TRVA3220	ESP026		TO1	ESP026						Valenciana		Toga	Castelló	Comunitat Valenciana	ESP	40.0416	-0.366009		300				Valenciano	Fresh	Heart-like
TRVA	TRVA3230	ESP026		TOR1	ESP026						Valenciana		Torrent	València	Comunitat Valenciana	ESP	39.4322	-0.472373		300				Valenciano	Fresh	Heart-like
TRVA	TRVA3240	ESP026		TT1	ESP026						Valenciana		Torres Torres	València	Comunitat Valenciana	ESP	39.7435	-0.357772		300				Valenciano	Fresh	Heart-like
TRVA	TRVA3250	ESP026		TUR1	ESP026						Valenciana		Turís	València	Comunitat Valenciana	ESP	39.3898	-0.711714		300				Valenciano	Fresh	Heart-like
TRVA	TRVA3260	ESP026		U1	ESP026						Valenciana		Utiel	València	Comunitat Valenciana	ESP	39.5694	-1.20372		300				Valenciano	Fresh	Heart-like
TRVA	TRVA3270	ESP026		XA1	ESP026						Rodona		Xàtiva	València	Comunitat Valenciana	ESP	38.99	-0.523547		300				Valenciano	Fresh	Heart-like
TRVA	TRVA3280	ESP026		XE1	ESP026						Rodona		Xella	València	Comunitat Valenciana	ESP	39.0419	-0.659518		300				not ascribable	Fresh	Round
TRVI	TRVI0010	ITA067	V710148		ITA067						San Marzano	Campania	Bolsena	Viterbo	Latium	ITA	42.6442	11.9864	350	300	23	1994	1994	San Marzano	Fresh/Processing	cylindrical elongated
TRVI	TRVI0020	ITA067	V710150		ITA067					EA01848	Monalbo		not applicable	not applicable	not applicable	Unknown				500	40	1995	1995	Moneymaker	Fresh	Round
TRVI	TRVI0030	ITA067	V710171		ITA067						Ailsa Craig		not applicable	not applicable	not applicable	Unknown				500	40	2004	2004	Tondo picolo	Fresh	Cherry
TRVI	TRVI0040	ITA067	V710301		ITA067						Da Serbo	Latium, Campania	Gaeta	Latina	Latium	ITA	41.2107	13.5714	2	300	23	2008	2008	Da Serbo	LSL	Da serbo
TRVI	TRVI0050	ITA067	V710314		ITA067						Pera Abruzzo	Abruzzo	not applicable	Teramo	Abruzzo	ITA	42.6594	13.6972	432	300	23	2008	2008	Liguria	Fresh	Piriforme-liguria
TRVI	TRVI0060	ITA067	V711278		ITA067						M82		not applicable	not applicable	not applicable	Unknown				500	40	2002	2002	Pera/Roma	Processing	Pear-plum
TRVI	TRVI0110	ITA067	V710046		ITA067						Scatolone di Bolsena	Bolsena	Bolsena	Viterbo	Latium	ITA	42.6442	11.9864	350	300	23	1991	1991	Scatolone di Bolsena	Fresh	Ribbed
TRVI	TRVI0120	ITA067	V710050		ITA067						Pat-Merc-87		not applicable	not applicable	not applicable	ESP				300	30	1987	1987	Tondo picolo	Fresh	Cherry
TRVI	TRVI0130	ITA067	V710051		ITA067					EA01852	Da appendere	Latium	Viterbo	Viterbo	Latium	ITA	42.4207	12.1077	326	300	23			Da Appendere	LSL	Da serbo
TRVI	TRVI0140	ITA067	V710091		ITA067						Canestrino GRAVIR	Tuscany (Italy)	Pontedera	Pisa	Tuscany	ITA	43.6625	10.6364	14	300	23	1996	1996	Canestrino	Fresh	Piriforme-liguria
TRVI	TRVI0150	ITA067	V710092		ITA067					EA01835	Anto	Apulia	Mola di Bari	Bari	Apulia	ITA	41.063	17.0903	5	300	23	1995	1995	Ovale	Processing	Pear-plum
TRVI	TRVI0160	ITA067	V710093		ITA067					EA01845	Giano	Apulia	Mola di Bari	Bari	Apulia	ITA	41.063	17.0903	5	300	23	1995	1995	Ovale	Processing	Pear-plum
TRVI	TRVI0170	ITA067	V710094		ITA067					EA01853	Vito	Apulia	Mola di Bari	Bari	Apulia	ITA	41.063	17.0903	5	300	23	1995	1995	Ovale	Processing	Pear-plum
TRVI	TRVI0180	ITA067	V710095		ITA067						S.Marzano SAIS		not applicable	not applicable	not applicable	Unknown				300	50	1995	1995	San Marzano	Fresh/Processing	cylindrical elongated
TRVI	TRVI0190	ITA067	V710098		ITA067					EA01846	Linosa	Sicily	Linosa	Agrigento	Sicilia	ITA	35.8661	12.8687	0	300	23	1995	1995	Da Serbo	LSL	Da serbo
TRVI	TRVI0200	ITA067	V710102		ITA067						YELLOW PEPPER		not applicable	KRETE ISL.	Crete	GRC	35.2401	24.8093		300	23	1996	1996	Bell pepper	Fresh/Processing	Bell pepper
TRVI	TRVI0210	ITA067	V710103		ITA067						Yellow Pepper Bolsena		Bolsena	Viterbo	Latium	ITA	42.6442	11.9864	350	300	23	1995	1995	Bell pepper	Fresh/Processing	Bell pepper
TRVI	TRVI0220	ITA067	V710104		ITA067						S. Marzano scatolone		Bolsena	Viterbo	Latium	ITA	42.6442	11.9864	350	300	23	1995	1995	San Marzano	Fresh/Processing	cylindrical elongated
TRVI	TRVI0230	ITA067	V710109		ITA067						SUN-DRY Tomato	Latium	Viterbo	Viterbo	Latium	ITA	42.4207	12.1077	326	300	30	1977	1977	Pera/Roma	Processing	Pear-plum
TRVI	TRVI0240	ITA067	V710110		ITA067						Pantano DOM	Latium	not applicable	not applicable	not applicable	ITA				300	50	1997	1997	Pantano romanesco	Fresh	Beef
TRVI	TRVI0250	ITA067	V710112		ITA067						S.Marzano DOM	Campania	not applicable	not applicable	not applicable	ITA				300	50	1997	1997	San Marzano	Fresh/Processing	cylindrical elongated
TRVI	TRVI0260	ITA067	V710115		ITA067					EA01840	Costoluto fiorentino	Tuscany (Italy)	not applicable	not applicable	not applicable	ITA				300	50	1997	1997	Costoluto	Fresh	Ribbed
TRVI	TRVI0270	ITA067	V710116		ITA067						Pantano romanesco	Latium	not applicable	not applicable	not applicable	ITA				300	50	1997	1997	Pantano romanesco	Fresh	Beef
TRVI	TRVI0280	ITA067	V710117		ITA067						S.Marzano nano		not applicable	not applicable	not applicable	ITA				300	50	1997	1997	San Marzano	Fresh/Processing	cylindrical elongated
TRVI	TRVI0290	ITA067	V710118		ITA067						A pera abruzzese	Abruzzo	Teramo	Teramo	Abruzzo	ITA	42.6611	13.6987	432	300	23	1997	1997	Liguria	Fresh	Piriforme-liguria
TRVI	TRVI0300	ITA067	V710122		ITA067						MOBALCON		not applicable	not applicable	not applicable	GRC				300	14	1997	1997	Cherry	Fresh	Cherry
TRVI	TRVI0310	ITA067	V710127		ITA067						CANESTRINO	Tuscany (Italy)	Fornoli	Lucca	Tuscany	ITA	44.0063	10.5602	0	300	30	1999	1999	Canestrino	Fresh	Piriforme-liguria
TRVI	TRVI0320	ITA067	V710128		ITA067						S.Marzano SMEC	Campania	not applicable	not applicable	not applicable	ITA				300	50	1999	1999	San Marzano	Fresh/Processing	cylindrical elongated
TRVI	TRVI0330	ITA067	V710133		ITA067						Corbarino	Campania	Battipaglia	Salerno	Campania	ITA	40.6094	14.9808	72	300	23	1999	1999	Corbarino	LSL/Processing	Da serbo
TRVI	TRVI0340	ITA067	V710134		ITA067						A PERA ABRUZZESE	Abruzzo	not applicable	not applicable	not applicable	ITA				300	50	2001	2001	Liguria	Fresh	Piriforme-liguria
TRVI	TRVI0350	ITA067	V710135		ITA067					EA01849	PANTANO	Latium	not applicable	not applicable	not applicable	ITA				300	50	2001	2001	Pantano romanesco	Fresh	Beef
TRVI	TRVI0360	ITA067	V710136		ITA067						S.M. SCATOLONE		not applicable	not applicable	not applicable	ITA				300	50	2001	2001	San Marzano	Fresh/Processing	cylindrical elongated
TRVI	TRVI0370	ITA067	V710137		ITA067					EA01841	CUOR DI BUE		not applicable	not applicable	not applicable	ITA				300	50	2001	2001	Cuor di bue	Fresh	Heart-like
TRVI	TRVI0380	ITA067	V710142		ITA067						Scatolone di Bolsena	Bolsena	Bolsena	Viterbo	Latium	ITA	42.6442	11.9864	350	300	23	1995	1995	Scatolone di Bolsena	Fresh	Ribbed
TRVI	TRVI0390	ITA067	V710143		ITA067						Scatolone di Bolsena	Bolsena	Bolsena	Viterbo	Latium	ITA	42.6442	11.9864	350	300	23	1995	1995	Scatolone di Bolsena	Fresh	Ribbed
TRVI	TRVI0400	ITA067	V710144		ITA067						Scatolone di Bolsena	Bolsena	Bolsena	Viterbo	Latium	ITA	42.6442	11.9864	350	300	23	1995	1995	Scatolone di Bolsena	Fresh	Ribbed
TRVI	TRVI0410	ITA067	V710145		ITA067						Scatolone di Bolsena	Bolsena	Bolsena	Viterbo	Latium	ITA	42.6442	11.9864	350	300	23	1995	1995	Scatolone di Bolsena	Fresh	Ribbed
TRVI	TRVI0420	ITA067	V710146		ITA067						Scatolone di Bolsena	Bolsena	Bolsena	Viterbo	Latium	ITA	42.6442	11.9864	350	300	23	1995	1995	Scatolone di Bolsena	Fresh	Ribbed
TRVI	TRVI0430	ITA067	V710149		ITA067						Principe Borghese		Bolsena	Viterbo	Latium	ITA	42.6442	11.9864	350	300	23	1994	1994	Piennolo	LSL	Da serbo
TRVI	TRVI0440	ITA067	V710152		ITA067						SM Scatolato		Trevignano	Roma	Latium	ITA	42.1576	12.2431	220	300	23	2002	2002	San Marzano	Fresh/Processing	cylindrical elongated
TRVI	TRVI0450	ITA067	V710154	ANGRMO1	UNIVPM						Locale Marche	Marche/Abruzzo	not applicable	not applicable	Marche	ITA				300	23	2002	2002	San Marzano	Fresh/Processing	cylindrical elongated
TRVI	TRVI0460	ITA067	V710155	ANGRMO5	UNIVPM						Invernale	Marche	not applicable	not applicable	Marche	ITA				300	23	2002	2002	Invernale	LSL	Invernale
TRVI	TRVI0470	ITA067	V710156	ANGRMO7	UNIVPM						A pera (tipo Albenga)	Marche/Abruzzo	not applicable	not applicable	Marche	ITA				300	23	2002	2002	Liguria	Fresh	Piriforme-liguria
TRVI	TRVI0480	ITA067	V710157	ANGRMO14	UNIVPM						A pera (tipo Albenga)	Marche/Abruzzo	not applicable	not applicable	Marche	ITA				300	23	2002	2002	Liguria	Fresh	Piriforme-liguria
TRVI	TRVI0490	ITA067	V710158	ANGRMO18	UNIVPM						Cuor di Bue (tipo pera abruzzo)	Marche/Abruzzo	not applicable	not applicable	Marche	ITA				300	23	2002	2002	Liguria	Fresh	Piriforme-liguria
TRVI	TRVI0500	ITA067	V710159	ANGRMO19	UNIVPM						Allungato	Marche	not applicable	not applicable	Marche	ITA				300	23	2002	2002	A corno	Fresh/Processing	Long Pepper
TRVI	TRVI0510	ITA067	V710160	ANGRMO20	UNIVPM						Allungato	Marche	not applicable	not applicable	Marche	ITA				300	23	2002	2002	A corno	Fresh/Processing	Long Pepper
TRVI	TRVI0520	ITA067	V710161		ITA067						San Marzano (DOP)	Napoli and province	Napoli	Napoli	Campania	ITA	40.8518	14.2681	17	300	23	2002	2002	San Marzano	Fresh/Processing	cylindrical elongated
TRVI	TRVI0530	ITA067	V710162		ITA067						Pantano di Ardea	Latium	Ardea	Roma	Latium	ITA	41.608	12.5433	37	300	23	2002	2002	Pantano romanesco	Fresh	Beef
TRVI	TRVI0540	ITA067	V710163		ITA067						San Marzano Nano		Trevignano	Roma	Latium	ITA	42.1576	12.2431	220	300	23	2002	2002	San Marzano	Fresh/Processing	cylindrical elongated
TRVI	TRVI0550	ITA067	V710164		ITA067						Pantano	Latium	Trevignano	Roma	Latium	ITA	42.1576	12.2431	220	300	23	2002	2002	Pantano romanesco	Fresh	Beef
TRVI	TRVI0560	ITA067	V710165		ITA067						Pantano "Marmanto"	Latium	Trevignano	Roma	Latium	ITA	42.1576	12.2431	220	300	23	2001	2001	Pantano romanesco	Fresh	Beef
TRVI	TRVI0570	ITA067	V710166		ITA067						Cuor di Bue		not applicable	not applicable	not applicable	ITA				300	30	2003	2003	Cuor di bue	Fresh	Heart-like
TRVI	TRVI0580	ITA067	V710167		ITA067						Cuor di Bue		not applicable	not applicable	not applicable	ITA				300	30	2003	2003	Cuor di bue	Fresh	Heart-like
TRVI	TRVI0590	ITA067	V710168		ITA067					EA01842	Black Plum		not applicable	not applicable	not applicable	ITA				300	50	2003	2003	Plum/Pruna	Fresh	Pear-plum
TRVI	TRVI0600	ITA067	V710169		ITA067						Pantano Romanesco	Latium	not applicable	not applicable	not applicable	ITA				300	30	2003	2003	Pantano romanesco	Fresh	Beef
TRVI	TRVI0610	ITA067	V710178		ITA067						Cuor di Bue		not applicable	not applicable	not applicable	ITA				300	30	2003	2003	Cuor di bue	Fresh	Heart-like
TRVI	TRVI0620	ITA067	V710179		ITA067						Cuor di Bue		not applicable	not applicable	Marche	ITA				300	23	2003	2004	Cuor di bue	Fresh	Heart-like
TRVI	TRVI0630	ITA067	V710180		ITA067						Costoluto fiorentino	Tuscany (Italy)	not applicable	not applicable	Marche	ITA				300	23	2003	2004	Costoluto	Fresh	Ribbed
TRVI	TRVI0640	ITA067	V710181		ITA067						Costoluto allungato		not applicable	not applicable	Marche	ITA				300	23	2004	2004	A corno	Fresh/Processing	Long Pepper
TRVI	TRVI0650	ITA067	V710182		ITA067						Invernale		not applicable	not applicable	Marche	ITA				300	23	2004	2004	Invernale	LSL	Invernale
TRVI	TRVI0660	ITA067	V710183		ITA067						Spagnoletta	Formia and Gaeta	Formia	Latina	Latium	ITA	41.256	13.6069	19	300	23	2004	2004	Spagnoletta	Processing	Ribbed
TRVI	TRVI0670	ITA067	V710184		ITA067						Fiaschetta	Campania	Formia	Latina	Latium	ITA	41.256	13.6069	19	300	23	2004	2004	San Marzano	Fresh/Processing	cylindrical elongated
TRVI	TRVI0680	ITA067	V710187		ITA067						Spagnoletta	Formia and Gaeta	Minturno	Latina	Latium	ITA	41.2657	13.7444	141	300	23	2004	2004	Spagnoletta	Processing	Ribbed
TRVI	TRVI0690	ITA067	V710189		ITA067						Scatolone di Bolsena	Bolsena	not applicable	not applicable	not applicable	ITA						2004	2004	Scatolone di Bolsena	Fresh	Ribbed
TRVI	TRVI0700	ITA067	V710190		ITA067						Scatolone di Bolsena	Bolsena	Bolsena	Viterbo	Latium	ITA	42.6442	11.9864	350	300	23	1994	1994	Scatolone di Bolsena	Fresh	Ribbed
TRVI	TRVI0710	ITA067	V710191		ITA067						Scatolone di Bolsena	Bolsena	Bolsena	Viterbo	Latium	ITA	42.6442	11.9864	350	300	23	1994	1994	Scatolone di Bolsena	Fresh	Ribbed
TRVI	TRVI0720	ITA067	V710192		ITA067						Scatolone di Bolsena	Bolsena	Bolsena	Viterbo	Latium	ITA	42.6442	11.9864	350	300	23	1994	1994	Scatolone di Bolsena	Fresh	Ribbed
TRVI	TRVI0730	ITA067	V710195		ITA067						Scatolone di Bolsena	Bolsena	Bolsena	Viterbo	Latium	ITA	42.6442	11.9864	350	300	23	1994	1994	Scatolone di Bolsena	Fresh	Ribbed
TRVI	TRVI0740	ITA067	V710196		ITA067						Scatolone di Bolsena	Bolsena	Bolsena	Viterbo	Latium	ITA	42.6442	11.9864	350	300	23	1994	1994	Scatolone di Bolsena	Fresh	Ribbed
TRVI	TRVI0750	ITA067	V710197		ITA067						Scatolone di Bolsena	Bolsena	Bolsena	Viterbo	Latium	ITA	42.6442	11.9864	350	300	23	1994	1994	Scatolone di Bolsena	Fresh	Ribbed
TRVI	TRVI0760	ITA067	V710199		ITA067						Quarantino	Tuscany (Italy)	Bolsena	Viterbo	Latium	ITA	42.6442	11.9864	350	300	23	1994	1994	Quarantino	Fresh	Flat
TRVI	TRVI0770	ITA067	V710200		ITA067						Quarantino	Tuscany (Italy)	Bolsena	Viterbo	Latium	ITA	42.6442	11.9864	350	300	23	1994	1994	Quarantino	Fresh	Flat
TRVI	TRVI0780	ITA067	V710201		ITA067						Scatolone di Bolsena	Bolsena	Bolsena	Viterbo	Latium	ITA	42.6442	11.9864	350	300	23	1994	1994	Scatolone di Bolsena	Fresh	Ribbed
TRVI	TRVI0790	ITA067	V710202		ITA067						Scatolone di Bolsena	Bolsena	Bolsena	Viterbo	Latium	ITA	42.6442	11.9864	350	300	23	1994	1994	Scatolone di Bolsena	Fresh	Ribbed
TRVI	TRVI0800	ITA067	V710203		ITA067						Scatolone di Bolsena	Bolsena	Bolsena	Viterbo	Latium	ITA	42.6442	11.9864	350	300	23	1994	1994	Scatolone di Bolsena	Fresh	Ribbed
TRVI	TRVI0810	ITA067	V710205		ITA067						Scatolone di Bolsena	Bolsena	Bolsena	Viterbo	Latium	ITA	42.6442	11.9864	350	300	23	1994	1994	Scatolone di Bolsena	Fresh	Ribbed
TRVI	TRVI0820	ITA067	V710206		ITA067						Scatolone di Bolsena	Bolsena	Bolsena	Viterbo	Latium	ITA	42.6442	11.9864	350	300	23	1994	1994	Scatolone di Bolsena	Fresh	Ribbed
TRVI	TRVI0830	ITA067	V710208		ITA067						Scatolone di Bolsena	Bolsena	Bolsena	Viterbo	Latium	ITA	42.6442	11.9864	350	300	23	1994	1994	Scatolone di Bolsena	Fresh	Ribbed
TRVI	TRVI0840	ITA067	V710209		ITA067						Scatolone di Bolsena	Bolsena	Bolsena	Viterbo	Latium	ITA	42.6442	11.9864	350	300	23	1994	1994	Scatolone di Bolsena	Fresh	Ribbed
TRVI	TRVI0850	ITA067	V710210		ITA067						Scatolone di Bolsena	Bolsena	Bolsena	Viterbo	Latium	ITA	42.6442	11.9864	350	300	23	1994	1994	Scatolone di Bolsena	Fresh	Ribbed
TRVI	TRVI0860	ITA067	V710212		ITA067						Scatolone di Bolsena	Bolsena	Bolsena	Viterbo	Latium	ITA	42.6442	11.9864	350	300	23	1994	1994	Scatolone di Bolsena	Fresh	Ribbed
TRVI	TRVI0870	ITA067	V710213		ITA067						Scatolone di Bolsena	Bolsena	Bolsena	Viterbo	Latium	ITA	42.6442	11.9864	350	300	23	1994	1994	Scatolone di Bolsena	Fresh	Ribbed
TRVI	TRVI0880	ITA067	V710214		ITA067						Scatolone di Bolsena	Bolsena	Bolsena	Viterbo	Latium	ITA	42.6442	11.9864	350	300	23	1994	1994	Scatolone di Bolsena	Fresh	Ribbed
TRVI	TRVI0890	ITA067	V710215		ITA067						Scatolone di Bolsena	Bolsena	Bolsena	Viterbo	Latium	ITA	42.6442	11.9864	350	300	23	1994	1994	Scatolone di Bolsena	Fresh	Ribbed
TRVI	TRVI0900	ITA067	V710220		ITA067						Scatolone di Bolsena	Bolsena	Bolsena	Viterbo	Latium	ITA	42.6442	11.9864	350	300	23	1994	1994	Scatolone di Bolsena	Fresh	Ribbed
TRVI	TRVI0910	ITA067	V710224		ITA067						Scatolone di Bolsena	Bolsena	Bolsena	Viterbo	Latium	ITA	42.6442	11.9864	350	300	23	1994	1994	Scatolone di Bolsena	Fresh	Ribbed
TRVI	TRVI0920	ITA067	V710225		ITA067						Scatolone di Bolsena	Bolsena	Bolsena	Viterbo	Latium	ITA	42.6442	11.9864	350	300	23	1994	1994	Scatolone di Bolsena	Fresh	Ribbed
TRVI	TRVI0930	ITA067	V710226		ITA067						San Marzano Scatolato		Bolsena	Viterbo	Latium	ITA	42.6442	11.9864	350	300	23	1994	1994	San Marzano	Fresh/Processing	cylindrical elongated
TRVI	TRVI0940	ITA067	V710227		ITA067						San Marzano Scatolato		Bolsena	Viterbo	Latium	ITA	42.6442	11.9864	350	300	23	1994	1994	San Marzano	Fresh/Processing	cylindrical elongated
TRVI	TRVI0950	ITA067	V710228		ITA067						San Marzano Scatolato		Bolsena	Viterbo	Latium	ITA	42.6442	11.9864	350	300	23	1994	1994	San Marzano	Fresh/Processing	cylindrical elongated
TRVI	TRVI0960	ITA067	V710230		ITA067						San Marzano Scatolato		Bolsena	Viterbo	Latium	ITA	42.6442	11.9864	350	300	23	1994	1994	San Marzano	Fresh/Processing	cylindrical elongated
TRVI	TRVI0970	ITA067	V710231		ITA067						San Marzano Scatolato		Bolsena	Viterbo	Latium	ITA	42.6442	11.9864	350	300	23	1994	1994	San Marzano	Fresh/Processing	cylindrical elongated
TRVI	TRVI0980	ITA067	V710232		ITA067						San Marzano Scatolato		Bolsena	Viterbo	Latium	ITA	42.6442	11.9864	350	300	23	1994	1994	San Marzano	Fresh/Processing	cylindrical elongated
TRVI	TRVI0990	ITA067	V710234	5147	ITA363						Tondo di Sulmona	Abruzzo	Sulmona	L'Aquila	Abruzzo	ITA	42.0482	13.9289	405	300	23	2003	2003	di Sulmona	Processing	Round
TRVI	TRVI1000	ITA067	V710235	5148	ITA363						A Pera abruzzese	Abruzzo	not applicable	not applicable	not applicable	ITA				300	23	2003	2003	Liguria	Fresh	Piriforme-liguria
TRVI	TRVI1010	ITA067	V710236								A Lesche		not applicable	not applicable	not applicable	Unknown								A Lesche	unclassified	not ascribable
TRVI	TRVI1020	ITA067	V710238	5151	ITA363						A cuore Villanova	Abruzzo	Cepagatti	Pescara	Abruzzo	ITA	42.3657	14.0723	145	300	23	2003	2003	Cuor di bue	Fresh	Heart-like
TRVI	TRVI1030	ITA067	V710239	3613	ITA363						Alberello	Umbria	San Martino in Colle	Perugia	Umbria	ITA	43.0322	12.3647	493	300	23	2003	1993	Tondo picolo	Fresh	Cherry
TRVI	TRVI1040	ITA067	V710240	3714	ITA363						Tondo	Tuscany (Italy)	Piancastagnaio	Siena	Tuscany	ITA	42.85	11.6867	772	300	23	2003	1994	not ascribable	Fresh	Round
TRVI	TRVI1050	ITA067	V710241	3727	ITA363						Tondino	Umbria	Trestina	Perugia	Umbria	ITA	43.366	12.2371	288	300	23	2003	1994	Tondo picolo	Fresh	Cherry
TRVI	TRVI1060	ITA067	V710242	3969	ITA363						Da Appendere	Umbria	Panicale	Perugia	Umbria	ITA	43.0286	12.0975	431	300	23	2003	1994	Da Appendere	LSL	Da serbo
TRVI	TRVI1070	ITA067	V710243	3994	ITA363						Tondo conserva	Umbria	Castiglione del Lago	Perugia	Umbria	ITA	43.1264	12.0478	304	300	23	2003	1994	Pera/Roma	Processing	Pear-plum
TRVI	TRVI1080	ITA067	V710244	4010	ITA363						Nostrale	Umbria	Cannara	Perugia	Umbria	ITA	42.9919	12.5824	100	300	23	2003	1995	Nostrale	Processing	Round
TRVI	TRVI1090	ITA067	V710245	4017	ITA363						Francescano	Umbria	Tuoro	Perugia	Umbria	ITA	43.2079	12.0706	309	300	23	2003	1996	A corno	Fresh/Processing	Long Pepper
TRVI	TRVI1100	ITA067	V710246	4379	ITA363						Resistente siccità	Umbria	Monte Castello di Vibio	Perugia	Umbria	ITA	42.8379	12.3483	423	300	23	2003	1998	not ascribable	Fresh	Round
TRVI	TRVI1110	ITA067	V710247		ITA067						Arancione		Monte Castello di Vibio	Perugia	Umbria	ITA	42.8379	12.3483	423	415	40	2004	2004	not ascribable	Fresh	Round
TRVI	TRVI1120	ITA067	V710248	4697	ITA363						Tondo Polposo	Umbria	Todi	Perugia	Umbria	ITA	42.7819	12.4066	400	300	23	2003	2001	not ascribable	Fresh	Round
TRVI	TRVI1130	ITA067	V710249		ITA067						Ciliegino	Campania	Grottaminarda	Avellino	Campania	ITA	41.0727	15.0623	398	300	23	2003	2003	Corbarino	LSL/Processing	Da serbo
TRVI	TRVI1140	ITA067	V710250		ITA067						Ciliegino	Campania	Mercato San Severino	Salerno	Campania	ITA	40.7816	14.7528	146	300	23	2003	2003	Corbarino	LSL/Processing	Da serbo
TRVI	TRVI1150	ITA067	V710252		ITA067						Cuor di Bue		Groppo Ducale	Piacenza	Emilia Romagna	ITA	44.7378	9.64039	760	300	23	1997	1997	Cuor di bue	Fresh	Heart-like
TRVI	TRVI1160	ITA067	V710253		ITA067						Spagnoletta	Formia and Gaeta	Formia	Latina	Latium	ITA	41.256	13.6069	19	300	23	2006	2006	Spagnoletta	Processing	Ribbed
TRVI	TRVI1170	ITA067	V710254		ITA067						Spagnoletta	Formia and Gaeta	Sperlonga	Latina	Latium	ITA	41.2637	13.4271	10	300	23	2006	2006	Spagnoletta	Processing	Ribbed
TRVI	TRVI1180	ITA067	V710258		ITA067						Spagnoletta	Formia and Gaeta	Formia	Latina	Latium	ITA	41.256	13.6069	19	300	23	2006	2006	Spagnoletta	Processing	Ribbed
TRVI	TRVI1190	ITA067	V710259		ITA067						Grandi Vetriolo		not applicable	not applicable	not applicable	Unknown						2005		not ascribable	Fresh	not ascribable
TRVI	TRVI1200	ITA067	V710260		ITA067						Ovale Ischia	Ischia	Ischia	Napoli	Campania	ITA	40.727	13.9029	210	300	23	2005	2005	Ovale	Processing	Pear-plum
TRVI	TRVI1210	ITA067	V710261		ITA067						Canestrino (Pisa)	Pisa, Italy	Pisa	Pisa	Tuscany	ITA	43.7228	10.4017	4	300	30	2006	2006	Canestrino	Fresh	Piriforme-liguria
TRVI	TRVI1220	ITA067	V710264		ITA067						Stella (Pisa)	Pisa, Italy	Pisa	Pisa	Tuscany	ITA	43.7228	10.4017	4	300	30	2006	2006	Costoluto	Fresh	Ribbed
TRVI	TRVI1230	ITA067	V710265		ITA067						Canestrino (Pisa)	Pisa, Italy	Pisa	Pisa	Tuscany	ITA	43.7228	10.4017	4	300	30	2006	2006	Canestrino	Fresh	Piriforme-liguria
TRVI	TRVI1240	ITA067	V710267		ITA067						Pera abruzzese	Marche/Abruzzo	Ascoli Piceno	Ascoli Piceno	Marche	ITA	42.8536	13.5749	154	300	23	2006	2006	Liguria	Fresh	Piriforme-liguria
TRVI	TRVI1250	ITA067	V710268		ITA067						Pera abruzzese	Marche/Abruzzo	Pescara	Pescara	Abruzzo	ITA	42.4618	14.2161	4	300	23	2006	2006	Liguria	Fresh	Piriforme-liguria
TRVI	TRVI1260	ITA067	V710269		ITA067						Pera abruzzese	Marche/Abruzzo	Teramo	Teramo	Abruzzo	ITA	42.6611	13.6987	432	300	23	2006	2006	Liguria	Fresh	Piriforme-liguria
TRVI	TRVI1270	ITA067	V710270		ITA067						Pera Loreto Aprutino		not applicable	not applicable	not applicable	Unknown						2006		Liguria	Fresh	Piriforme-liguria
TRVI	TRVI1280	ITA067	V710271		ITA067						Pera abruzzese	Marche/Abruzzo	Teramo	Teramo	Abruzzo	ITA	42.6611	13.6987	432	300	23	2006	2006	Liguria	Fresh	Piriforme-liguria
TRVI	TRVI1290	ITA067	V710272		ITA067						Pera abruzzese	Marche/Abruzzo	Teramo	Teramo	Abruzzo	ITA	42.6611	13.6987	432	300	23	2006	2006	Liguria	Fresh	Piriforme-liguria
TRVI	TRVI1300	ITA067	V710273		ITA067						Cuor di bue (costoluto)		not applicable	not applicable	not applicable	Unknown						2006	2006	Costoluto	Fresh	Ribbed
TRVI	TRVI1310	ITA067	V710282		ITA067						Cuor di bue Albenga		Arzachena	Nuoro	Sardinia	ITA	41.078	9.39015	85	300	30	2007	2007	Liguria	Fresh	Piriforme-liguria
TRVI	TRVI1320	ITA067	V710285		ITA067						Cuor di Bue Albenga		not applicable	not applicable	not applicable	ITA				300	50	2007	2007	Liguria	Fresh	Piriforme-liguria
TRVI	TRVI1330	ITA067	V710286		ITA067						Liguria (Cuor Bue Albenga		not applicable	not applicable	not applicable	ITA				300	50	2007	2007	Liguria	Fresh	Piriforme-liguria
TRVI	TRVI1340	ITA067	V710289		ITA067						Vesuviano	Campania	Viterbo	Viterbo	Latium	ITA	42.4207	12.1077	326	300	30	2008	2008	Piennolo	LSL	Da serbo
TRVI	TRVI1350	ITA067	V710295		ITA067						Cuore di Bue (hortus)		not applicable	not applicable	not applicable	ITA				300	50	2003	2003	Ovale	Processing	Pear-plum
TRVI	TRVI1360	ITA067	V710296		ITA067						Marzano (Hortus)	Campania	not applicable	not applicable	not applicable	ITA				300	50	2000	2000	San Marzano	Fresh/Processing	cylindrical elongated
TRVI	TRVI1370	ITA067	V710298		ITA067						San Marzano scatolone		not applicable	not applicable	not applicable	ITA				300	50	2007	2007	San Marzano	Fresh/Processing	cylindrical elongated
TRVI	TRVI1380	ITA067	V710299		ITA067						San Marzano Scatolone		not applicable	not applicable	not applicable	ITA				300	50	2003	2003	San Marzano	Fresh/Processing	cylindrical elongated
TRVI	TRVI1390	ITA067	V710304		ITA067						Ciliegino Mercato VT		Viterbo	Viterbo	Latium	ITA	42.4207	12.1077	326	300	30	1997	1997	Tondo picolo	Fresh	Cherry
TRVI	TRVI1400	ITA067	V710305		ITA067						Locale Viterbo	Latium	Viterbo	Viterbo	Latium	ITA	42.4207	12.1077	326	300	23	1997	1997	not ascribable	Fresh	Round
TRVI	TRVI1410	ITA067	V710306		ITA067						Da serbo	Latium	Viterbo	Viterbo	Latium	ITA	42.4207	12.1077	326	300	23	2000	2000	Da Serbo	LSL	Da serbo
TRVI	TRVI1420	ITA067	V710307		ITA067						Insalataro		not applicable	not applicable	not applicable	ITA				300	50	2001	2001	Insalataro	Fresh	Beef
TRVI	TRVI1430	ITA067	V710308		ITA067						Goccia rosso	Latium	not applicable	not applicable	not applicable	ITA				300	23	2006	2006	San Marzano	Fresh/Processing	cylindrical elongated
TRVI	TRVI1440	ITA067	V710309		ITA067						Ovale goccia	Latium	not applicable	not applicable	not applicable	ITA				300	23	2006	2006	Tondo picolo	Fresh	cherry elongated
TRVI	TRVI1450	ITA067	V710310		ITA067						Marzanino-1		not applicable	not applicable	not applicable	ITA				300	23	2006	2006	San Marzano	Fresh/Processing	cylindrical elongated
TRVI	TRVI1460	ITA067	V710311		ITA067						Marzanino-2		not applicable	not applicable	not applicable	ITA				300	23	2006	2006	San Marzano	Fresh/Processing	cylindrical elongated
TRVI	TRVI1470	ITA067	V710312		ITA067						Ovoidale		Riva del Garda	Trento	Trentino Alto Adige	ITA	45.8892	10.8431	73	300	23	2001	2001	Ovale	Processing	Pear-plum
TRVI	TRVI1480	ITA067	V710334		ITA067						Spagnoletta	Formia and Gaeta	Gaeta	Latina	Latium	ITA	41.2107	13.5714	2	300	23	2008	2008	Spagnoletta	Processing	Ribbed
TRVI	TRVI1490	ITA067	V710335		ITA067						Isola Liri	Latium	Isola del Liri	Frosinone	Latium	ITA	41.6773	13.5749	217	300	23	2008	2008	Invernale	LSL	Invernale
TRVI	TRVI1500	ITA067	V710344		ITA067						Cuor di bue (coer de beuf)		Porto Vecchio	Corse	Corse	FRA	41.5914	9.27831	0	300	30	2010	2010	Cuor di bue	Fresh	Heart-like
TRVI	TRVI1510	ITA067	V710345		ITA067						Tondino di Parma	Emilia Romagna	not applicable	not applicable	not applicable	ITA				300	30	1994	1994	Tondo picolo	Fresh	cherry elongated
TRVI	TRVI1520	ITA067	V710349		ITA067						Vesuviano	Campania	Battipaglia	Salerno	Campania	ITA	40.6094	14.9808	72	300	23	2010	2010	Piennolo	LSL	Da serbo
TRVI	TRVI1530	ITA067	V710350		ITA067						Corbarino	Campania	Battipaglia	Salerno	Campania	ITA	40.6094	14.9808	72	300	23	2010	2010	Corbarino	LSL/Processing	Da serbo
TRVI	TRVI1540	ITA067	V710351		ITA067						Corbarino	Campania	Battipaglia	Salerno	Campania	ITA	40.6094	14.9808	72	300	23	2010	2010	Corbarino	LSL/Processing	Da serbo
TRVI	TRVI1550	ITA067	V710352		ITA067						San Marzano 2	Campania	not applicable	not applicable	not applicable	ITA				300	50	2010	2010	San Marzano	Fresh/Processing	cylindrical elongated
TRVI	TRVI1560	ITA067	V710353		ITA067						Corbarino	Campania	not applicable	not applicable	not applicable	ITA				300	23	2010	2010	Corbarino	LSL/Processing	Da serbo
TRVI	TRVI1570	ITA067	V710354		ITA067						Vesuviano	Campania	not applicable	not applicable	not applicable	ITA				300	23	2010	2010	Piennolo	LSL	Da serbo
TRVI	TRVI1580	ITA067	V710361		ITA067						San Marzano (antico)	Campania	not applicable	not applicable	not applicable	ITA				300	23	2010	2010	San Marzano	Fresh/Processing	cylindrical elongated
TRVI	TRVI1590	ITA067	V710362		ITA067						San Marzano (vero)	Campania	not applicable	not applicable	not applicable	ITA				300	23	2010	2010	San Marzano	Fresh/Processing	cylindrical elongated
TRVI	TRVI1600	ITA067	V710363		ITA067						Costoluto genovese	Ligury	not applicable	not applicable	not applicable	ITA				300	50	2010	2010	Costoluto	Fresh	Ribbed
TRVI	TRVI1610	ITA067	V710364		ITA067						Costoluto di Parma	Emilia Romagna	not applicable	not applicable	not applicable	ITA				300	50	2010	2010	Costoluto	Fresh	Ribbed
TRVI	TRVI1620	ITA067	V710369		ITA067						San Marzano gigante	Campania	not applicable	not applicable	not applicable	ITA				300	50	2010	2010	San Marzano	Fresh/Processing	cylindrical elongated
TRVI	TRVI1630	ITA067	V710371		ITA067						Principe Borghese		not applicable	not applicable	not applicable	ITA				300	50	2010	2010	Piennolo	LSL	Da serbo
TRVI	TRVI1640	ITA067	V710373		ITA067						Gigante d'Abruzzo	Abruzzo	not applicable	not applicable	not applicable	ITA				300	30	2010	2010	Gigante	Fresh	Beef
TRVI	TRVI1650	ITA067	V710379		ITA067						Gigante d'Ingegnoli		not applicable	not applicable	not applicable	ITA				300	30	2010	2010	Gigante	Fresh	Beef
TRVI	TRVI1660	ITA067	V710380		ITA067						Cuore di Bue		not applicable	not applicable	not applicable	ITA				300	50	2010	2010	Cuor di bue	Fresh	Heart-like
TRVI	TRVI1670	ITA067	V710437		ITA067						Mezzo Tempo	Abruzzo	Chieti	Chieti	Abruzzo	ITA	42.3479	14.1636	330	300	23	2011	2011	Mezzo tempo	Fresh/Processing	Ribbed
TRVI	TRVI1680	ITA067	V710438		ITA067						Pomodoro di Cellere	Cellere (Viterbo, Italy)	Cellere	Viterbo	Latium	ITA	42.5115	11.7747	344	300	23	2011	2011	Piennolo	LSL	Da serbo
TRVI	TRVI1690	ITA067	V710439		ITA067						Mezzo Tempo	Abruzzo	Chieti	Chieti	Abruzzo	ITA	42.3479	14.1636	330	300	23	2011	2011	Mezzo tempo	Fresh/Processing	Ribbed
TRVI	TRVI1700	ITA067	V710440		ITA067						Mezzo Tempo	Abruzzo	Chieti	Chieti	Abruzzo	ITA	42.3479	14.1636	330	300	23	2011	2011	Mezzo tempo	Fresh/Processing	Ribbed
TRVI	TRVI1710	ITA067	V710441		ITA067						Mezzo Tempo	Abruzzo	Chieti	Chieti	Abruzzo	ITA	42.3479	14.1636	330	300	23	2011	2011	Mezzo tempo	Fresh/Processing	Ribbed
TRVI	TRVI1720	ITA067	V710442		ITA067						Mezzo Tempo	Abruzzo	Chieti	Chieti	Abruzzo	ITA	42.3479	14.1636	330	300	23	2011	2011	Mezzo tempo	Fresh/Processing	Ribbed
TRVI	TRVI1730	ITA067	V710443		ITA067						Mezzo Tempo	Abruzzo	Chieti	Chieti	Abruzzo	ITA	42.3479	14.1636	330	300	23	2011	2011	Mezzo tempo	Fresh/Processing	Ribbed
TRVI	TRVI1740	ITA067	V710444		ITA067						Mezzo Tempo	Abruzzo	Chieti	Chieti	Abruzzo	ITA	42.3479	14.1636	330	300	23	2011	2011	Mezzo tempo	Fresh/Processing	Ribbed
TRVI	TRVI1750	ITA067	V710450		ITA067						San Marzano WT (da reincro.)	Campania	not applicable	not applicable	not applicable	ITA				300	23	1998	1998	San Marzano	Fresh/Processing	cylindrical elongated
TRVI	TRVI1760	ITA067	V710466		ITA067						Leccesino		not applicable	not applicable	not applicable	ITA				300	23	2014	2014	Da Serbo	LSL	Da serbo
TRVI	TRVI1770	ITA067	V710467		ITA067						Gigante invernale		not applicable	not applicable	not applicable	ITA				300	23	2014	2014	Invernale	LSL	Invernale
TRVI	TRVI1780	ITA067	V711229		ITA067						Locale Viterbo	Viterbo	Viterbo	Viterbo	Latium	ITA	42.4207	12.1077	326	300	23	1995	1995	Tondo picolo	Fresh	Cherry
TRVI	TRVI1790	ITA067	V711254		ITA067						Invernale (IS1)	Latium	Isola del Liri	Frosinone	Latium	ITA	41.6773	13.5749	217	300	23	2000		Invernale	LSL	Invernale
TRVI	TRVI1800	ITA067	V711255		ITA067						Bell pepper		Isola del Liri	Frosinone	Latium	ITA	41.6773	13.5749	217	300	23	2000	2000	Bell pepper	Fresh/Processing	Bell pepper
TRVI	TRVI1810	ITA067	V711256		ITA067						Bell pepper (URB1c)		Urbania	Pesaro e Urbino	Marche	ITA	43.655	12.5069	273	300	23	2000	2000	Bell pepper	Fresh/Processing	Bell pepper
TRVI	TRVI1820	ITA067	V711257		ITA067						Bell pepper (URB2c)		Urbania	Pesaro e Urbino	Marche	ITA	43.655	12.5069	274	300	23	2000	2000	Bell pepper	Fresh/Processing	Bell pepper
TRVI	TRVI1830	ITA067	V711258		ITA067						Bell pepper (URB1g-1)		Urbania	Pesaro e Urbino	Marche	ITA	43.655	12.5069	275	300	23	2000	2000	Bell pepper	Fresh/Processing	Bell pepper
TRVI	TRVI1840	ITA067	V711259		ITA067						Invernale	Marche	Urbania	Pesaro e Urbino	Marche	ITA	43.655	12.5069	276	300	23	2000	2000	Invernale	LSL	Invernale
TRVI	TRVI1850	ITA067	V711306		ITA067						Invernale Minturno	Latium	Minturno	Latina	Latium	ITA	41.2657	13.7444	141	300	23	2005	2005	Invernale	LSL	Invernale
TRVI	TRVI1860	ITA067	V711349		ITA067						Invernale (nor-2)	Campania	Maddaloni	Caserta	Campania	ITA	41.0367	14.3812	73	300	23	1968	1968	Invernale	LSL	Invernale
TRVI	TRVI1870	ITA067	V711389		ITA067						Da serbo (nor?)	Tuscany (Italy)	Pontedera	Pisa	Tuscany	ITA	43.6625	10.6364	14	300	23	2008	2008	Da Serbo	LSL	Da serbo
TRVI	TRVI1880	ITA067	V710337		ITA067						Tondo Ucraina	Ukraine	not applicable	not applicable	not applicable	UKR				300	50	2009	2009	not ascribable	Processing	Round
TRVI	TRVI1890	ITA067	V710338		ITA067						Perino Ucraina	Ukraine	not applicable	not applicable	not applicable	UKR				300	50	2009	2009	cherry pearshaped	Fresh	cherry pearshaped
TRVI	TRVI1900	ITA067	V710339		ITA067						Ovale Ucraina	Ukraine	not applicable	not applicable	not applicable	UKR				300	50	2009	2009	Ovale	Processing	Pear-plum
TRVI	TRVI1910	ITA067	V710340		ITA067						Ovale Ucraina	Ukraine	not applicable	not applicable	not applicable	UKR				300	50	2009	2009	Ovale	Processing	Pear-plum
TRVI	TRVI1920	ITA067	V710366		ITA067						Tondo liscio		not applicable	not applicable	not applicable	ITA				300	50	2010	2010	not ascribable	Processing	Round
TRVI	TRVI1930	ITA067	V710367		ITA067						Geant d'Orembourg	France	not applicable	not applicable	not applicable	FRA				300	50	2010	2010	Russe	Fresh	Beef
TRVI	TRVI1940	ITA067	V710411		ITA067						Geant de Bordeaux	France	not applicable	not applicable	not applicable	FRA				300	50	2010	2010	Insalataro	Fresh	Beef
TRVI	TRVI1950	ITA067	V710433		ITA067						Sweet Israeli	Israel	not applicable	not applicable	not applicable	IL				300	50	2010	2010	Sweet Israeli	Fresh	Round
TRVI	TRVI1960	ITA067	V710468		ITA067						Velluto Canavesano	Piedmont	Ivrea	Torino	Piedmont	ITA	45.4503	7.90386	253	300	23	2015	2015	Velluto Canavesano	Fresh	Heart-like
