# Supplementary material for: Atlas of phenotypic, genotypic and geographical diversity present in the European traditional tomato
Source: Hortic Res. 2022 May 17;9:uhac112. doi: 10.1093/hr/uhac112 (PMC9252105; doi:10.1093/hr/uhac112)
Supplement: Web_Material_uhac112 [file web_material_uhac112.zip › File S10.xlsx]

## Sheet: Hoja1
Supplementary Data 10. Comparison of associations found in meta-analysis with those obtained in individual GWAS panels. Associations-SNPs are grouped according if they were identified in individual GWAS panels, meta-analysis or both. In the case of associations found only in individual GWAS panels the trial where the association was found is indicated.
not clear	total associations	SNP	Trait	TRIAL_individual GWASpannel	Loci
GWAs panel	295	SL2.50ch00p8335879	Brix	HUJI	L005
GWAs panel	295	SL2.50ch00p8409066	EFC_brown	INRA	L005
GWAs panel	295	SL2.50ch00p8679137	Circular	UNITUS	L006
GWAs panel	295	SL2.50ch00p8679137	Curved_Height	INRA	L006
GWAs panel	295	SL2.50ch00p8679137	Distal_Ange_Macro	UNITUS	L006
GWAs panel	295	SL2.50ch00p8679137	Width_Widest_Pos	UNITUS	L006
GWAs panel	295	SL2.50ch00p9033135	Puffiness_appearance	INRA	L007
GWAs panel	295	SL2.50ch00p9105947	Jointless_pedicel	GARBI	L007
GWAs panel	295	SL2.50ch00p10992605	Heigh_until_1st_inflorescence__cm_	ACKTYMPAKY	L013
GWAs panel	295	SL2.50ch01p7342078	Fruit_Shape_Triangle	ALCALAX	L025
GWAs panel	295	SL2.50ch01p25082536	EFC_red	PERELLO	L032
GWAs panel	295	SL2.50ch01p58898855	Fruit_fasciation	ALCALAX	L040
GWAs panel	295	SL2.50ch01p77267501	EFC_purple	INRA	L044
GWAs panel	295	SL2.50ch01p78965718	EFC_pink	ARCA	L045
GWAs panel	295	SL2.50ch01p85235164	FPS_ovoboid	ACKTYMPAKY	L050
GWAs panel	295	SL2.50ch01p91280286	Brix	INRA	L054
GWAs panel	295	SL2.50ch01p91280286	Distal_shape_area_index	ALCALAX	L054
GWAs panel	295	SL2.50ch01p91280286	proximal_Fruit_Blockiness	ALCALAX	L054
GWAs panel	295	SL2.50ch01p91280286	Rectangular	ALCALAX	L054
GWAs panel	295	SL2.50ch01p91290202	Rectangular	ALCALAX	L054
GWAs panel	295	SL2.50ch01p91296872	Rectangular	ALCALAX	L054
GWAs panel	295	SL2.50ch01p94160537	Curved_Fruit_Shape_Index	PERELLO	L056
GWAs panel	295	SL2.50ch01p94160537	FPS_ellipsoid	PERELLO	L056
GWAs panel	295	SL2.50ch01p94160537	FPS_long	PERELLO	L056
GWAs panel	295	SL2.50ch01p95625763	FPS_round	ACKTYMPAKY	L059
GWAs panel	295	SL2.50ch01p96446988	Jointless_pedicel	INRA	L059
GWAs panel	295	SL2.50ch01p98185340	Distal_Eccentricity	ARCA	L060
GWAs panel	295	SL2.50ch01p98185340	Distal_shape_area_index	ARCA	L060
GWAs panel	295	SL2.50ch02p24531411	LShdouble_feathered	GARBI	L065
GWAs panel	295	SL2.50ch02p40768134	Growth_habit	UNITUS	L072
GWAs panel	295	SL2.50ch02p40768176	Growth_habit	UNITUS	L072
GWAs panel	295	SL2.50ch02p40768229	Growth_habit	UNITUS	L072
GWAs panel	295	SL2.50ch02p42058733	Jointless_pedicel	INRA	L073
GWAs panel	295	SL2.50ch02p42058742	Jointless_pedicel	INRA	L073
GWAs panel	295	SL2.50ch02p42058749	Jointless_pedicel	INRA	L073
GWAs panel	295	SL2.50ch02p45319670	EFC_red	ARCA	L077
GWAs panel	295	SL2.50ch02p45329456	EFC_yellow	PERELLO	L077
GWAs panel	295	SL2.50ch02p45329469	EFC_yellow	PERELLO	L077
GWAs panel	295	SL2.50ch02p45329479	EFC_yellow	PERELLO	L077
GWAs panel	295	SL2.50ch02p45592632	Fruit_shoulder_shape	INRA	L078
GWAs panel	295	SL2.50ch02p46137648	Eccentricity	UNITUS	L080
GWAs panel	295	SL2.50ch02p47224195	Distal_Ange_Macro	ARCA	L081
GWAs panel	295	SL2.50ch02p47224195	Distal_Fruit_Bockiness	ALCALAX	L081
GWAs panel	295	SL2.50ch02p47224195	Total_number_of_inflorescences	PERELLO	L081
GWAs panel	295	SL2.50ch02p47224195	V__Asymmetry	ARCA	L081
GWAs panel	295	SL2.50ch02p53391932	Curved_Fruit_Shape_Index	ALCALAX	L083
GWAs panel	295	SL2.50ch02p53391932	Fruit_Shape_Index_External_I	ALCALAX	L083
GWAs panel	295	SL2.50ch03p1061333	EFC_red	INRA	L085
GWAs panel	295	SL2.50ch03p1061333	Skin_color	INRA	L085
GWAs panel	295	SL2.50ch03p3733434	LSh_potato_leaf	ALCALAX	L087
GWAs panel	295	SL2.50ch03p3733434	LSh_regular_leaf	ALCALAX	L087
GWAs panel	295	SL2.50ch03p5048075	Jointless_pedicel	ALCALAX	L088
GWAs panel	295	SL2.50ch03p5231807	EFC_yellow	HUJI	L088
GWAs panel	295	SL2.50ch03p5231807	FPS_oxheart	INRA	L088
GWAs panel	295	SL2.50ch03p5231807	SPS_linear	ARCA	L088
GWAs panel	295	SL2.50ch03p8227856	FPS_ovoboid	UNITUS	L089
GWAs panel	295	SL2.50ch03p53296355	EFC_orange	PERELLO	L097
GWAs panel	295	SL2.50ch03p53345009	EFC_orange	PERELLO	L097
GWAs panel	295	SL2.50ch03p54369217	EFC_orange	PERELLO	L098
GWAs panel	295	SL2.50ch03p56795081	Growth_habit	PERELLO	L101
GWAs panel	295	SL2.50ch03p63268432	Jointless_pedicel	ACKTYMPAKY	L104
GWAs panel	295	SL2.50ch03p63556610	FPS_long	ARCA	L104
GWAs panel	295	SL2.50ch03p63969655	proximal_Eccentricity	ARCA	L104
GWAs panel	295	SL2.50ch03p63969655	SPS_stellate	UNITUS	L104
GWAs panel	295	SL2.50ch03p64490290	Jointless_pedicel	INRA	L104
GWAs panel	295	SL2.50ch03p65185234	EFC_orange	UNITUS	L105
GWAs panel	295	SL2.50ch03p65312829	EFC_orange	UNITUS	L105
GWAs panel	295	SL2.50ch03p65317946	EFC_orange	UNITUS	L105
GWAs panel	295	SL2.50ch03p65629718	FPS_long	UNITUS	L105
GWAs panel	295	SL2.50ch03p67322254	EFC_orange	UNITUS	L105
GWAs panel	295	SL2.50ch03p70092122	Tomato_Pericarp_Thickness	PERELLO	L107
GWAs panel	295	SL2.50ch04p2695488	proximal_Ange_Micro	PERELLO	L108
GWAs panel	295	SL2.50ch04p2695488	Tomato_Pericarp_Area_Ratio	UNITUS	L108
GWAs panel	295	SL2.50ch04p7021868	FPS_long	ARCA	L109
GWAs panel	295	SL2.50ch04p15861101	SPS_linear	ARCA	L111
GWAs panel	295	SL2.50ch04p25353968	SPS_linear	ARCA	L112
GWAs panel	295	SL2.50ch04p50723223	FPS_heart	ARCA	L114
GWAs panel	295	SL2.50ch04p50837444	SPS_linear	ARCA	L114
GWAs panel	295	SL2.50ch04p55486053	LSh_potato_leaf	INRA	L115
GWAs panel	295	SL2.50ch04p55684628	LSh_potato_leaf	INRA	L115
GWAs panel	295	SL2.50ch04p55684633	LSh_potato_leaf	INRA	L115
GWAs panel	295	SL2.50ch04p55684801	LSh_potato_leaf	INRA	L115
GWAs panel	295	SL2.50ch04p55894898	Growth_habit	PERELLO	L115
GWAs panel	295	SL2.50ch04p55956315	Growth_habit	PERELLO	L115
GWAs panel	295	SL2.50ch04p56011090	Growth_habit	PERELLO	L115
GWAs panel	295	SL2.50ch04p59541872	Width_Widest_Pos	ACKTYMPAKY	L116
GWAs panel	295	SL2.50ch04p59787424	Jointless_pedicel	ALCALAX	L116
GWAs panel	295	SL2.50ch04p59951319	Jointless_pedicel	PERELLO	L116
GWAs panel	295	SL2.50ch04p61476938	FPS_oxheart	PERELLO	L117
GWAs panel	295	SL2.50ch04p62579463	FPS_long	PERELLO	L117
GWAs panel	295	SL2.50ch04p63497531	Curved_Fruit_Shape_Index	INRA	L117
GWAs panel	295	SL2.50ch04p63497531	Distal_Ange_Macro	INRA	L117
GWAs panel	295	SL2.50ch04p63497531	Fruit_Shape_Index_Internal	INRA	L117
GWAs panel	295	SL2.50ch04p64506818	FPS_oxheart	ARCA	L117
GWAs panel	295	SL2.50ch04p65909375	LSh_potato_leaf	INRA	L118
GWAs panel	295	SL2.50ch04p65981929	LSh_potato_leaf	INRA	L118
GWAs panel	295	SL2.50ch04p66290484	Fruit_fasciation	ARCA	L118
GWAs panel	295	SL2.50ch04p66370384	Curved_Height	ALCALAX	L118
GWAs panel	295	SL2.50ch04p66370384	Maximum_Height	ALCALAX	L118
GWAs panel	295	SL2.50ch05p2392961	Ellipsoid	ACKTYMPAKY	L120
GWAs panel	295	SL2.50ch05p2828785	Curved_Height	INRA	L120
GWAs panel	295	SL2.50ch05p2828785	Distal_Ange_Macro	INRA	L120
GWAs panel	295	SL2.50ch05p4014079	EFC_orange	UNITUS	L120
GWAs panel	295	SL2.50ch05p4918363	SPS_linear	UNITUS	L120
GWAs panel	295	SL2.50ch05p6428345	EFC_orange	UNITUS	L120
GWAs panel	295	SL2.50ch05p6441090	EFC_orange	UNITUS	L120
GWAs panel	295	SL2.50ch05p13516356	Fruit_weight	ARCA	L121
GWAs panel	295	SL2.50ch05p15911901	SPS_linear	ARCA	L121
GWAs panel	295	SL2.50ch05p20883475	Jointless_pedicel	PERELLO	L122
GWAs panel	295	SL2.50ch05p38112747	SPS_linear	ARCA	L124
GWAs panel	295	SL2.50ch05p51994431	Fruit_weight	ARCA	L124
GWAs panel	295	SL2.50ch05p54540794	EFC_pink	INRA	L124
GWAs panel	295	SL2.50ch05p59773215	Distal_Eccentricity	UNITUS	L124
GWAs panel	295	SL2.50ch05p59964521	Curved_Fruit_Shape_Index	UNITUS	L124
GWAs panel	295	SL2.50ch05p59964521	Distal_Eccentricity	UNITUS	L124
GWAs panel	295	SL2.50ch05p60005078	Fruit_Shape_Index_External_II	UNITUS	L124
GWAs panel	295	SL2.50ch05p60005078	Fruit_Shape_Index_Internal	UNITUS	L124
GWAs panel	295	SL2.50ch05p60285130	proximal_Indentation_Area	PERELLO	L124
GWAs panel	295	SL2.50ch05p60672112	FPS_ellipsoid	UNITUS	L124
GWAs panel	295	SL2.50ch05p61575752	Jointless_pedicel	INRA	L124
GWAs panel	295	SL2.50ch05p61632828	Jointless_pedicel	INRA	L124
GWAs panel	295	SL2.50ch06p3253622	proximal_Ange_Micro	ALCALAX	L125
GWAs panel	295	SL2.50ch06p12913906	FPS_heart	ACKTYMPAKY	L127
GWAs panel	295	SL2.50ch06p12913906	FPS_ovoboid	ACKTYMPAKY	L127
GWAs panel	295	SL2.50ch06p40868650	FPS_ellipsoid	PERELLO	L134
GWAs panel	295	SL2.50ch06p45179203	LSh_potato_leaf	UNITUS	L135
GWAs panel	295	SL2.50ch06p45179203	LSh_regular_leaf	UNITUS	L135
GWAs panel	295	SL2.50ch06p45709883	LSh_potato_leaf	UNITUS	L136
GWAs panel	295	SL2.50ch06p45709883	LSh_regular_leaf	UNITUS	L136
GWAs panel	295	SL2.50ch06p48637368	LSh_potato_leaf	UNITUS	L136
GWAs panel	295	SL2.50ch06p48637368	LSh_regular_leaf	UNITUS	L136
GWAs panel	295	SL2.50ch06p48650955	LSh_potato_leaf	UNITUS	L136
GWAs panel	295	SL2.50ch06p48650955	LSh_regular_leaf	UNITUS	L136
GWAs panel	295	SL2.50ch06p48824215	Area	PERELLO	L136
GWAs panel	295	SL2.50ch06p48824215	Perimeter	PERELLO	L136
GWAs panel	295	SL2.50ch06p48824215	proximal_Ange_Macro	PERELLO	L136
GWAs panel	295	SL2.50ch06p48838772	locule_number	PERELLO	L136
GWAs panel	295	SL2.50ch06p49236083	EFC_yellow	ACKTYMPAKY	L136
GWAs panel	295	SL2.50ch07p13512310	LSh_potato_leaf	PERELLO	L142
GWAs panel	295	SL2.50ch07p13512310	LSh_regular_leaf	PERELLO	L142
GWAs panel	295	SL2.50ch07p13512330	LSh_potato_leaf	PERELLO	L142
GWAs panel	295	SL2.50ch07p13512330	LSh_regular_leaf	PERELLO	L142
GWAs panel	295	SL2.50ch07p60387068	Growth_habit	PERELLO	L146
GWAs panel	295	SL2.50ch07p60608325	Growth_habit	PERELLO	L146
GWAs panel	295	SL2.50ch08p1681669	Distal_Ange_Macro	PERELLO	L153
GWAs panel	295	SL2.50ch08p1681669	Distal_shape_area_index	PERELLO	L153
GWAs panel	295	SL2.50ch08p240661	FPS_heart	ACKTYMPAKY	L153
GWAs panel	295	SL2.50ch08p2778020	Obovoid_ovoid_index	INRA	L153
GWAs panel	295	SL2.50ch08p2778086	Obovoid_ovoid_index	INRA	L153
GWAs panel	295	SL2.50ch08p2778121	Obovoid_ovoid_index	INRA	L153
GWAs panel	295	SL2.50ch08p3496896	Distal_Ange_Macro	GARBI	L153
GWAs panel	295	SL2.50ch08p738340	Leaf_shape	HUJI	L153
GWAs panel	295	SL2.50ch08p12700454	EFC_yellow	ACKTYMPAKY	L154
GWAs panel	295	SL2.50ch08p15429666	Eccentricity_Area_Index	ARCA	L155
GWAs panel	295	SL2.50ch08p15429666	EFC_pink	UNITUS	L155
GWAs panel	295	SL2.50ch08p15429666	Skin_color	UNITUS	L155
GWAs panel	295	SL2.50ch08p15429666	SPS_irregular	ARCA	L155
GWAs panel	295	SL2.50ch08p39248736	Tomato_Pericarp_Thickness_Ratio	ALCALAX	L157
GWAs panel	295	SL2.50ch08p47492944	FPS_ovoboid	PERELLO	L158
GWAs panel	295	SL2.50ch08p52628415	LShdouble_feathered	GARBI	L160
GWAs panel	295	SL2.50ch08p54219656	LSh_potato_leaf	INRA	L160
GWAs panel	295	SL2.50ch08p54219656	Tomato_Pericarp_Thickness_Ratio	ALCALAX	L160
GWAs panel	295	SL2.50ch08p54372654	Tomato_Pericarp_Thickness_Ratio	ALCALAX	L160
GWAs panel	295	SL2.50ch08p54789933	FPS_ovoboid	ACKTYMPAKY	L160
GWAs panel	295	SL2.50ch08p54789933	Growth_habit	ACKTYMPAKY	L160
GWAs panel	295	SL2.50ch08p55266151	Average_Green	ACKTYMPAKY	L160
GWAs panel	295	SL2.50ch08p55266151	Average_L_Vaue	ACKTYMPAKY	L160
GWAs panel	295	SL2.50ch08p55266151	Distal_shape_area_index	PERELLO	L160
GWAs panel	295	SL2.50ch08p55266151	EFC_pink	ALCALAX	L160
GWAs panel	295	SL2.50ch08p55266151	EFC_red	ALCALAX	L160
GWAs panel	295	SL2.50ch08p55266151	EFC_yellow	ACKTYMPAKY	L160
GWAs panel	295	SL2.50ch08p55318349	Average_Green	ACKTYMPAKY	L160
GWAs panel	295	SL2.50ch08p55318349	EFC_red	ALCALAX	L160
GWAs panel	295	SL2.50ch08p55318349	EFC_yellow	ACKTYMPAKY	L160
GWAs panel	295	SL2.50ch08p55342954	Distal_shape_area_index	PERELLO	L160
GWAs panel	295	SL2.50ch08p55342954	EFC_red	ALCALAX	L160
GWAs panel	295	SL2.50ch08p60822270	FPS_long	PERELLO	L161
GWAs panel	295	SL2.50ch08p61612775	Curved_Fruit_Shape_Index	PERELLO	L161
GWAs panel	295	SL2.50ch08p61612775	Curved_Height	PERELLO	L161
GWAs panel	295	SL2.50ch08p61612775	Distal_Ange_Macro	PERELLO	L161
GWAs panel	295	SL2.50ch08p61612775	Distal_Fruit_Bockiness	PERELLO	L161
GWAs panel	295	SL2.50ch08p61612775	Distal_shape_area_index	PERELLO	L161
GWAs panel	295	SL2.50ch08p61612775	FPS_long	PERELLO	L161
GWAs panel	295	SL2.50ch08p61612775	Fruit_Shape_Index_External_II	PERELLO	L161
GWAs panel	295	SL2.50ch08p61612775	Fruit_Shape_Index_External_I	PERELLO	L161
GWAs panel	295	SL2.50ch08p61612775	Fruit_Shape_Index_Internal	PERELLO	L161
GWAs panel	295	SL2.50ch08p61612775	Fruit_Shape_Triangle	PERELLO	L161
GWAs panel	295	SL2.50ch08p61612775	Height_Mid_width	PERELLO	L161
GWAs panel	295	SL2.50ch08p61612775	Maximum_Height	PERELLO	L161
GWAs panel	295	SL2.50ch08p61612775	Width_Widest_Pos	PERELLO	L161
GWAs panel	295	SL2.50ch08p63328385	Jointless_pedicel	PERELLO	L162
GWAs panel	295	SL2.50ch08p64644939	FPS_ovoboid	UNITUS	L163
GWAs panel	295	SL2.50ch08p64679591	FPS_ovoboid	UNITUS	L163
GWAs panel	295	SL2.50ch09p2872567	EFC_orange	PERELLO	L167
GWAs panel	295	SL2.50ch09p2872567	External_fruit_color_L	INRA	L167
GWAs panel	295	SL2.50ch10p1587157	FPS_bell_pepper	UNITUS	L177
GWAs panel	295	SL2.50ch10p51833832	Tomato_Pericarp_Thickness	GARBI	L184
GWAs panel	295	SL2.50ch10p58285727	Circular	ALCALAX	L185
GWAs panel	295	SL2.50ch10p58285727	FPS_long	ALCALAX	L185
GWAs panel	295	SL2.50ch10p61479349	Average_a_Vaue	ACKTYMPAKY	L186
GWAs panel	295	SL2.50ch10p61479349	Average_Hue	ACKTYMPAKY	L186
GWAs panel	295	SL2.50ch10p61479349	EFC_yellow	ACKTYMPAKY	L186
GWAs panel	295	SL2.50ch10p61479349	External_fruit_color_a	ACKTYMPAKY	L186
GWAs panel	295	SL2.50ch10p63395716	Average_b_Vaue	INRA	L188
GWAs panel	295	SL2.50ch10p63830249	LSh_potato_leaf	UNITUS	L189
GWAs panel	295	SL2.50ch10p63830249	LSh_regular_leaf	UNITUS	L189
GWAs panel	295	SL2.50ch11p3259158	Jointless_pedicel	INRA	L191
GWAs panel	295	SL2.50ch11p4230371	EFC_purple	INRA	L191
GWAs panel	295	SL2.50ch11p4775556	Average_Green	ACKTYMPAKY	L191
GWAs panel	295	SL2.50ch11p4775556	EFC_yellow	ACKTYMPAKY	L191
GWAs panel	295	SL2.50ch11p7842938	Jointless_pedicel	PERELLO	L192
GWAs panel	295	SL2.50ch11p7843040	Jointless_pedicel	PERELLO	L192
GWAs panel	295	SL2.50ch11p7980943	Jointless_pedicel	PERELLO	L192
GWAs panel	295	SL2.50ch11p7990797	Jointless_pedicel	PERELLO	L192
GWAs panel	295	SL2.50ch11p8040264	Jointless_pedicel	PERELLO	L192
GWAs panel	295	SL2.50ch11p8040285	Jointless_pedicel	PERELLO	L192
GWAs panel	295	SL2.50ch11p49957598	Jointless_pedicel	PERELLO	L197
GWAs panel	295	SL2.50ch11p50138475	Jointless_pedicel	PERELLO	L197
GWAs panel	295	SL2.50ch11p50138559	Growth_habit	PERELLO	L197
GWAs panel	295	SL2.50ch11p50267450	Growth_habit	PERELLO	L197
GWAs panel	295	SL2.50ch11p50267450	Jointless_pedicel	PERELLO	L197
GWAs panel	295	SL2.50ch11p50267461	Growth_habit	PERELLO	L197
GWAs panel	295	SL2.50ch11p50267461	Jointless_pedicel	PERELLO	L197
GWAs panel	295	SL2.50ch11p50459403	Jointless_pedicel	PERELLO	L197
GWAs panel	295	SL2.50ch11p50512081	Jointless_pedicel	PERELLO	L197
GWAs panel	295	SL2.50ch11p52078227	Jointless_pedicel	PERELLO	L197
GWAs panel	295	SL2.50ch11p52078265	Jointless_pedicel	ALCALAX	L197
GWAs panel	295	SL2.50ch11p52190683	Jointless_pedicel	ACKTYMPAKY	L197
GWAs panel	295	SL2.50ch11p54253430	Eccentricity	UNITUS	L197
GWAs panel	295	SL2.50ch11p54264243	EFC_red	HUJI	L197
GWAs panel	295	SL2.50ch11p54264243	FPS_ovoboid	UNITUS	L197
GWAs panel	295	SL2.50ch11p55069352	V__Asymmetry	ARCA	L197
GWAs panel	295	SL2.50ch11p55191426	Tomato_Pericarp_Thickness_Ratio	ARCA	L197
GWAs panel	295	SL2.50ch11p55191426	Tomato_Pericarp_Thickness	UNITUS	L197
GWAs panel	295	SL2.50ch11p55191426	V__Asymmetry	PERELLO	L197
GWAs panel	295	SL2.50ch11p55195437	V__Asymmetry	ALCALAX	L197
GWAs panel	295	SL2.50ch12p1998865	V__Asymmetry	ARCA	L199
GWAs panel	295	SL2.50ch12p3150720	FPS_rectangular	ACKTYMPAKY	L200
GWAs panel	295	SL2.50ch12p8279657	FPS_heart	ACKTYMPAKY	L201
GWAs panel	295	SL2.50ch12p37062591	EFC_yellow	INRA	L204
GWAs panel	295	SL2.50ch12p37063668	EFC_yellow	INRA	L204
GWAs panel	295	SL2.50ch12p37063668	External_fruit_color_a	INRA	L204
GWAs panel	295	SL2.50ch12p39415564	FPS_oxheart	ARCA	L205
GWAs panel	295	SL2.50ch12p39415569	FPS_oxheart	ARCA	L205
GWAs panel	295	SL2.50ch12p39877434	EFC_brown	HUJI	L205
GWAs panel	295	SL2.50ch12p40178133	Growth_habit	PERELLO	L205
GWAs panel	295	SL2.50ch12p44336830	SPS_linear	ARCA	L206
GWAs panel	295	SL2.50ch00p7780085	Shoulder_Height	INRA	L212
GWAs panel	295	SL2.50ch00p13304576	Distal_Fruit_Bockiness	ARCA	L213
GWAs panel	295	SL2.50ch01p23080214	SPS_dot	ALCALAX	L214
GWAs panel	295	SL2.50ch01p23080214	SPS_stellate	ALCALAX	L214
GWAs panel	295	SL2.50ch01p92304509	LSh_potato_leaf	UNITUS	L215
GWAs panel	295	SL2.50ch01p92304509	LSh_regular_leaf	UNITUS	L215
GWAs panel	295	SL2.50ch02p34077149	FPS_long	ARCA	L216
GWAs panel	295	SL2.50ch02p39110448	Fruit_Shape_Triangle	ALCALAX	L217
GWAs panel	295	SL2.50ch02p49008335	FPS_ovoboid	UNITUS	L218
GWAs panel	295	SL2.50ch02p49008335	proximal_Fruit_Blockiness	UNITUS	L218
GWAs panel	295	SL2.50ch02p49008335	Rectangular	UNITUS	L218
GWAs panel	295	SL2.50ch03p3212560	Average_a_Vaue	INRA	L218
GWAs panel	295	SL2.50ch03p3212560	Average_Hue	INRA	L218
GWAs panel	295	SL2.50ch03p3212560	EFC_yellow	INRA	L218
GWAs panel	295	SL2.50ch03p3212560	External_fruit_color_a	INRA	L218
GWAs panel	295	SL2.50ch03p3212674	Average_a_Vaue	INRA	L218
GWAs panel	295	SL2.50ch03p3212674	Average_Hue	INRA	L218
GWAs panel	295	SL2.50ch03p3212674	EFC_yellow	INRA	L218
GWAs panel	295	SL2.50ch03p3212674	External_fruit_color_a	INRA	L218
GWAs panel	295	SL2.50ch03p3213732	Average_a_Vaue	INRA	L218
GWAs panel	295	SL2.50ch03p3213732	Average_Hue	INRA	L218
GWAs panel	295	SL2.50ch03p3213732	EFC_yellow	INRA	L218
GWAs panel	295	SL2.50ch03p3213732	External_fruit_color_a	INRA	L218
GWAs panel	295	SL2.50ch05p1042618	FPS_ovoboid	ACKTYMPAKY	L219
GWAs panel	295	SL2.50ch05p2622701	EFC_orange	UNITUS	L220
GWAs panel	295	SL2.50ch05p7693663	Jointless_pedicel	ACKTYMPAKY	L221
GWAs panel	295	SL2.50ch05p7896226	Jointless_pedicel	ACKTYMPAKY	L221
GWAs panel	295	SL2.50ch05p27350714	Jointless_pedicel	ACKTYMPAKY	L222
GWAs panel	295	SL2.50ch05p29122962	Area	ARCA	L223
GWAs panel	295	SL2.50ch05p29122962	Fruit_weight	ARCA	L223
GWAs panel	295	SL2.50ch05p29122962	Perimeter	ARCA	L223
GWAs panel	295	SL2.50ch06p2181350	Jointless_pedicel	INRA	L224
GWAs panel	295	SL2.50ch07p11112007	EFC_orange	ALCALAX	L225
GWAs panel	295	SL2.50ch07p56022872	Average_Luminosity	ACKTYMPAKY	L226
GWAs panel	295	SL2.50ch07p65598218	Jointless_pedicel	INRA	L227
GWAs panel	295	SL2.50ch08p15081967	Tomato_Pericarp_Thickness_Ratio	ALCALAX	L228
GWAs panel	295	SL2.50ch08p15081967	Tomato_Pericarp_Thickness	PERELLO	L228
GWAs panel	295	SL2.50ch08p24776451	EFC_yellow	ACKTYMPAKY	L229
GWAs panel	295	SL2.50ch09p920117	Jointless_pedicel	ACKTYMPAKY	L230
GWAs panel	295	SL2.50ch09p955079	Jointless_pedicel	ACKTYMPAKY	L230
GWAs panel	295	SL2.50ch09p17747743	FPS_ovoboid	GARBI	L231
GWAs panel	295	SL2.50ch09p56960025	Jointless_pedicel	INRA	L232
GWAs panel	295	SL2.50ch06p750267	LSh_potato_leaf	UNITUS	L233
GWAs panel	295	SL2.50ch06p750267	LSh_regular_leaf	UNITUS	L233
GWAs panel	295	SL2.50ch09p61758962	FPS_long	PERELLO	L233
GWAs panel	295	SL2.50ch10p45426947	Distal_Fruit_Bockiness	ARCA	L234
GWAs panel	295	SL2.50ch12p4075696	locule_number	ALCALAX	L235
GWAs panel	295	SL2.50ch12p38766945	proximal_Ange_Micro	ARCA	L236
GWAs panel& Meta	306	SL2.50ch00p5671258	Jointless_pedicel	PERELLO	L001
GWAs panel& Meta	306	SL2.50ch00p5671282	Jointless_pedicel	INRA	L001
GWAs panel& Meta	306	SL2.50ch00p5671366	Jointless_pedicel	PERELLO	L001
GWAs panel& Meta	306	SL2.50ch00p7942948	Jointless_pedicel	PERELLO	L004
GWAs panel& Meta	306	SL2.50ch00p8679137	Fruit_Shape_Index_Internal	UNITUS	L006
GWAs panel& Meta	306	SL2.50ch00p8679137	Height_Mid_width	UNITUS	L006
GWAs panel& Meta	306	SL2.50ch00p8679137	Curved_Fruit_Shape_Index	UNITUS	L006
GWAs panel& Meta	306	SL2.50ch00p8679137	proximal_Ange_Macro	UNITUS	L006
GWAs panel& Meta	306	SL2.50ch00p8679137	FPS_long	INRA	L006
GWAs panel& Meta	306	SL2.50ch00p8679137	Fruit_Shape_Index_External_II	UNITUS	L006
GWAs panel& Meta	306	SL2.50ch00p8679137	Puffiness_appearance	INRA	L006
GWAs panel& Meta	306	SL2.50ch00p8679137	Maximum_Height	INRA	L006
GWAs panel& Meta	306	SL2.50ch00p8679137	Fruit_Shape_Index_External_I	UNITUS	L006
GWAs panel& Meta	306	SL2.50ch00p8679193	Curved_Fruit_Shape_Index	UNITUS	L006
GWAs panel& Meta	306	SL2.50ch00p9568885	Jointless_pedicel	HUJI	L009
GWAs panel& Meta	306	SL2.50ch00p10502843	SPS_linear	ARCA	L012
GWAs panel& Meta	306	SL2.50ch01p360606	EFC_purple	INRA	L020
GWAs panel& Meta	306	SL2.50ch01p6615971	FPS_bell_pepper	HUJI	L024
GWAs panel& Meta	306	SL2.50ch01p7342078	FPS_bell_pepper	HUJI	L025
GWAs panel& Meta	306	SL2.50ch01p9907423	FPS_bell_pepper	HUJI	L026
GWAs panel& Meta	306	SL2.50ch01p11123756	Jointless_pedicel	HUJI	L027
GWAs panel& Meta	306	SL2.50ch01p11123788	Jointless_pedicel	HUJI	L027
GWAs panel& Meta	306	SL2.50ch01p13848711	Distal_Eccentricity	ALCALAX	L028
GWAs panel& Meta	306	SL2.50ch01p13848711	Area	INRA	L028
GWAs panel& Meta	306	SL2.50ch01p13848711	Perimeter	INRA	L028
GWAs panel& Meta	306	SL2.50ch01p21977529	Perimeter	INRA	L030
GWAs panel& Meta	306	SL2.50ch01p23958116	Fruit_Shape_Triangle	ALCALAX	L031
GWAs panel& Meta	306	SL2.50ch01p43098238	Perimeter	INRA	L037
GWAs panel& Meta	306	SL2.50ch01p78514535	Skin_color	HUJI	L045
GWAs panel& Meta	306	SL2.50ch01p78514535	EFC_pink	HUJI	L045
GWAs panel& Meta	306	SL2.50ch01p78514535	External_fruit_color_b	ALCALAX	L045
GWAs panel& Meta	306	SL2.50ch01p78514535	EFC_red	HUJI	L045
GWAs panel& Meta	306	SL2.50ch01p78823494	EFC_red	ALCALAX	L045
GWAs panel& Meta	306	SL2.50ch01p78823494	Skin_color	HUJI	L045
GWAs panel& Meta	306	SL2.50ch01p84615392	Growth_habit	HUJI	L049
GWAs panel& Meta	306	SL2.50ch01p89244607	SPS_stellate	ARCA	L052
GWAs panel& Meta	306	SL2.50ch01p90560310	Distal_Fruit_Bockiness	PERELLO	L053
GWAs panel& Meta	306	SL2.50ch01p90560310	Fruit_Shape_Triangle	PERELLO	L053
GWAs panel& Meta	306	SL2.50ch01p91290202	Distal_shape_area_index	ALCALAX	L054
GWAs panel& Meta	306	SL2.50ch01p91290202	Distal_Fruit_Bockiness	ALCALAX	L054
GWAs panel& Meta	306	SL2.50ch01p95806956	FPS_heart	UNITUS	L059
GWAs panel& Meta	306	SL2.50ch01p96122800	FPS_heart	UNITUS	L059
GWAs panel& Meta	306	SL2.50ch01p98185340	SPS_linear	UNITUS	L060
GWAs panel& Meta	306	SL2.50ch01p98185340	FPS_oxheart	UNITUS	L060
GWAs panel& Meta	306	SL2.50ch02p3220943	FPS_bell_pepper	HUJI	L062
GWAs panel& Meta	306	SL2.50ch02p3920179	FPS_long	ALCALAX	L063
GWAs panel& Meta	306	SL2.50ch02p36790187	FPS_heart	GARBI	L069
GWAs panel& Meta	306	SL2.50ch02p36790206	FPS_heart	GARBI	L069
GWAs panel& Meta	306	SL2.50ch02p37190357	FPS_long	GARBI	L070
GWAs panel& Meta	306	SL2.50ch02p37193574	FPS_long	HUJI	L070
GWAs panel& Meta	306	SL2.50ch02p37399921	SPS_linear	INRA	L070
GWAs panel& Meta	306	SL2.50ch02p38068639	EFC_brown	HUJI	L071
GWAs panel& Meta	306	SL2.50ch02p38149264	EFC_brown	HUJI	L071
GWAs panel& Meta	306	SL2.50ch02p40068079	FPS_heart	GARBI	L072
GWAs panel& Meta	306	SL2.50ch02p40068079	FPS_ovoboid	HUJI	L072
GWAs panel& Meta	306	SL2.50ch02p42202884	FPS_bell_pepper	UNITUS	L073
GWAs panel& Meta	306	SL2.50ch02p42796989	SPS_linear	ARCA	L074
GWAs panel& Meta	306	SL2.50ch02p42803141	SPS_linear	ARCA	L074
GWAs panel& Meta	306	SL2.50ch02p42803241	SPS_linear	ARCA	L074
GWAs panel& Meta	306	SL2.50ch02p45319670	EFC_orange	ARCA	L077
GWAs panel& Meta	306	SL2.50ch02p47224195	Eccentricity_Area_Index	ARCA	L081
GWAs panel& Meta	306	SL2.50ch02p47224195	locule_number	ARCA	L081
GWAs panel& Meta	306	SL2.50ch02p47224195	Rectangular	ALCALAX	L081
GWAs panel& Meta	306	SL2.50ch02p47224195	Fruit_Shape_Index_External_II	ARCA	L081
GWAs panel& Meta	306	SL2.50ch02p47224195	proximal_Ange_Macro	ARCA	L081
GWAs panel& Meta	306	SL2.50ch02p47224195	Curved_Fruit_Shape_Index	ARCA	L081
GWAs panel& Meta	306	SL2.50ch02p47224195	FPS_flat	HUJI	L081
GWAs panel& Meta	306	SL2.50ch02p47224195	Tomato_Pericarp_Area_Ratio	ARCA	L081
GWAs panel& Meta	306	SL2.50ch02p47224195	Eccentricity	ARCA	L081
GWAs panel& Meta	306	SL2.50ch02p47224195	Width_Mid_height	ARCA	L081
GWAs panel& Meta	306	SL2.50ch02p47224195	Fruit_Shape_Index_Internal	ARCA	L081
GWAs panel& Meta	306	SL2.50ch02p47224195	Shoulder_Height	ARCA	L081
GWAs panel& Meta	306	SL2.50ch02p47224195	Fruit_shoulder_shape	HUJI	L081
GWAs panel& Meta	306	SL2.50ch02p47224195	SPS_dot	HUJI	L081
GWAs panel& Meta	306	SL2.50ch02p47224195	proximal_Indentation_Area	ARCA	L081
GWAs panel& Meta	306	SL2.50ch02p47224195	Fruit_weight	PERELLO	L081
GWAs panel& Meta	306	SL2.50ch02p47224195	Ribbing_at_calyx_end	HUJI	L081
GWAs panel& Meta	306	SL2.50ch02p47224195	Fruit_fasciation	HUJI	L081
GWAs panel& Meta	306	SL2.50ch02p47224195	Fruit_Shape_Index_External_I	ARCA	L081
GWAs panel& Meta	306	SL2.50ch02p47224195	Maximum_Width	PERELLO	L081
GWAs panel& Meta	306	SL2.50ch03p1061333	EFC_pink	INRA	L085
GWAs panel& Meta	306	SL2.50ch03p55834643	SPS_linear	HUJI	L100
GWAs panel& Meta	306	SL2.50ch03p55834643	FPS_oxheart	HUJI	L100
GWAs panel& Meta	306	SL2.50ch03p61864233	FPS_ovoboid	ALCALAX	L103
GWAs panel& Meta	306	SL2.50ch03p64449296	FPS_rectangular	ARCA	L104
GWAs panel& Meta	306	SL2.50ch03p69579481	FPS_oxheart	HUJI	L106
GWAs panel& Meta	306	SL2.50ch04p11591681	SPS_linear	ARCA	L110
GWAs panel& Meta	306	SL2.50ch04p11591841	SPS_linear	ARCA	L110
GWAs panel& Meta	306	SL2.50ch04p18177053	SPS_linear	ARCA	L111
GWAs panel& Meta	306	SL2.50ch04p18177074	SPS_linear	ARCA	L111
GWAs panel& Meta	306	SL2.50ch04p28238780	SPS_linear	ARCA	L112
GWAs panel& Meta	306	SL2.50ch04p38988595	SPS_linear	ARCA	L113
GWAs panel& Meta	306	SL2.50ch04p39168912	SPS_linear	ARCA	L113
GWAs panel& Meta	306	SL2.50ch04p41105136	SPS_linear	ARCA	L113
GWAs panel& Meta	306	SL2.50ch04p41618519	SPS_linear	ARCA	L113
GWAs panel& Meta	306	SL2.50ch04p50948882	LSh_regular_leaf	UNITUS	L114
GWAs panel& Meta	306	SL2.50ch04p50948882	LSh_potato_leaf	UNITUS	L114
GWAs panel& Meta	306	SL2.50ch04p55058883	LSh_potato_leaf	INRA	L115
GWAs panel& Meta	306	SL2.50ch04p55182467	LSh_potato_leaf	INRA	L115
GWAs panel& Meta	306	SL2.50ch04p55204891	LSh_potato_leaf	INRA	L115
GWAs panel& Meta	306	SL2.50ch04p55478527	LSh_potato_leaf	INRA	L115
GWAs panel& Meta	306	SL2.50ch04p55635332	LSh_regular_leaf	INRA	L115
GWAs panel& Meta	306	SL2.50ch04p55635332	LSh_potato_leaf	INRA	L115
GWAs panel& Meta	306	SL2.50ch04p55683173	LSh_potato_leaf	INRA	L115
GWAs panel& Meta	306	SL2.50ch04p55683242	LSh_potato_leaf	INRA	L115
GWAs panel& Meta	306	SL2.50ch04p59541872	FPS_bell_pepper	UNITUS	L116
GWAs panel& Meta	306	SL2.50ch04p59736874	FPS_bell_pepper	INRA	L116
GWAs panel& Meta	306	SL2.50ch04p61497146	FPS_bell_pepper	UNITUS	L117
GWAs panel& Meta	306	SL2.50ch04p61497146	Jointless_pedicel	PERELLO	L117
GWAs panel& Meta	306	SL2.50ch04p63497531	Fruit_Shape_Index_External_II	INRA	L117
GWAs panel& Meta	306	SL2.50ch04p63497531	Fruit_Shape_Index_External_I	INRA	L117
GWAs panel& Meta	306	SL2.50ch04p63708613	Rectangular	PERELLO	L117
GWAs panel& Meta	306	SL2.50ch05p2392961	FPS_oxheart	UNITUS	L120
GWAs panel& Meta	306	SL2.50ch05p2782933	Brix	HUJI	L120
GWAs panel& Meta	306	SL2.50ch05p2828785	Fruit_Shape_Triangle	UNITUS	L120
GWAs panel& Meta	306	SL2.50ch05p2828785	Fruit_Shape_Index_External_II	INRA	L120
GWAs panel& Meta	306	SL2.50ch05p2828785	Distal_shape_area_index	UNITUS	L120
GWAs panel& Meta	306	SL2.50ch05p2828785	Fruit_Shape_Index_External_I	INRA	L120
GWAs panel& Meta	306	SL2.50ch05p2828785	Distal_Fruit_Bockiness	UNITUS	L120
GWAs panel& Meta	306	SL2.50ch05p2828785	Maximum_Height	INRA	L120
GWAs panel& Meta	306	SL2.50ch05p2828785	Height_Mid_width	INRA	L120
GWAs panel& Meta	306	SL2.50ch05p2828785	Curved_Fruit_Shape_Index	INRA	L120
GWAs panel& Meta	306	SL2.50ch05p2828785	FPS_oxheart	UNITUS	L120
GWAs panel& Meta	306	SL2.50ch05p2828785	Rectangular	INRA	L120
GWAs panel& Meta	306	SL2.50ch05p2828785	Fruit_Shape_Index_Internal	INRA	L120
GWAs panel& Meta	306	SL2.50ch05p2985364	SPS_linear	UNITUS	L120
GWAs panel& Meta	306	SL2.50ch05p3742527	SPS_linear	ARCA	L120
GWAs panel& Meta	306	SL2.50ch05p3742533	SPS_linear	ARCA	L120
GWAs panel& Meta	306	SL2.50ch05p4710361	SPS_linear	UNITUS	L120
GWAs panel& Meta	306	SL2.50ch05p4918363	FPS_oxheart	UNITUS	L120
GWAs panel& Meta	306	SL2.50ch05p6225321	proximal_Indentation_Area	ARCA	L120
GWAs panel& Meta	306	SL2.50ch05p6225321	Shoulder_Height	ARCA	L120
GWAs panel& Meta	306	SL2.50ch05p6441090	FPS_oxheart	UNITUS	L120
GWAs panel& Meta	306	SL2.50ch05p6483834	Rectangular	INRA	L120
GWAs panel& Meta	306	SL2.50ch05p6483834	Curved_Fruit_Shape_Index	INRA	L120
GWAs panel& Meta	306	SL2.50ch05p6483834	FPS_oxheart	HUJI	L120
GWAs panel& Meta	306	SL2.50ch05p6500708	FPS_oxheart	HUJI	L120
GWAs panel& Meta	306	SL2.50ch05p11342373	FPS_rectangular	ARCA	L121
GWAs panel& Meta	306	SL2.50ch05p13094482	Jointless_pedicel	ACKTYMPAKY	L121
GWAs panel& Meta	306	SL2.50ch05p16510484	SPS_linear	ARCA	L121
GWAs panel& Meta	306	SL2.50ch05p16510522	SPS_linear	ARCA	L121
GWAs panel& Meta	306	SL2.50ch05p16510534	SPS_linear	ARCA	L121
GWAs panel& Meta	306	SL2.50ch05p16510864	SPS_linear	ARCA	L121
GWAs panel& Meta	306	SL2.50ch05p16510894	SPS_linear	ARCA	L121
GWAs panel& Meta	306	SL2.50ch05p24805543	EFC_pink	INRA	L122
GWAs panel& Meta	306	SL2.50ch05p36230663	Skin_color	INRA	L123
GWAs panel& Meta	306	SL2.50ch05p36230663	EFC_pink	INRA	L123
GWAs panel& Meta	306	SL2.50ch05p38112552	SPS_linear	ARCA	L123
GWAs panel& Meta	306	SL2.50ch05p38112799	SPS_linear	ARCA	L123
GWAs panel& Meta	306	SL2.50ch05p38550813	SPS_linear	ARCA	L123
GWAs panel& Meta	306	SL2.50ch05p46568078	EFC_pink	INRA	L124
GWAs panel& Meta	306	SL2.50ch05p46568078	Skin_color	INRA	L124
GWAs panel& Meta	306	SL2.50ch05p48446314	Skin_color	INRA	L124
GWAs panel& Meta	306	SL2.50ch05p48446314	EFC_pink	INRA	L124
GWAs panel& Meta	306	SL2.50ch05p50153054	Skin_color	ARCA	L124
GWAs panel& Meta	306	SL2.50ch05p51532700	SPS_linear	ARCA	L124
GWAs panel& Meta	306	SL2.50ch05p51532705	SPS_linear	ARCA	L124
GWAs panel& Meta	306	SL2.50ch05p55569624	SPS_linear	ARCA	L124
GWAs panel& Meta	306	SL2.50ch05p55570038	SPS_linear	ARCA	L124
GWAs panel& Meta	306	SL2.50ch05p60005078	Curved_Fruit_Shape_Index	UNITUS	L124
GWAs panel& Meta	306	SL2.50ch05p60005078	Jointless_pedicel	PERELLO	L124
GWAs panel& Meta	306	SL2.50ch05p61161431	SPS_linear	ARCA	L124
GWAs panel& Meta	306	SL2.50ch05p61473324	Jointless_pedicel	INRA	L124
GWAs panel& Meta	306	SL2.50ch05p62802575	EFC_brown	HUJI	L124
GWAs panel& Meta	306	SL2.50ch06p3253622	Fruit_Shape_Index_External_II	GARBI	L125
GWAs panel& Meta	306	SL2.50ch06p3253622	Fruit_Shape_Index_External_I	GARBI	L125
GWAs panel& Meta	306	SL2.50ch06p3253622	Curved_Fruit_Shape_Index	GARBI	L125
GWAs panel& Meta	306	SL2.50ch06p3253622	Fruit_Shape_Index_Internal	GARBI	L125
GWAs panel& Meta	306	SL2.50ch06p3253622	FPS_long	GARBI	L125
GWAs panel& Meta	306	SL2.50ch06p6937735	Jointless_pedicel	PERELLO	L126
GWAs panel& Meta	306	SL2.50ch06p12851001	Jointless_pedicel	PERELLO	L127
GWAs panel& Meta	306	SL2.50ch06p12880581	Jointless_pedicel	PERELLO	L127
GWAs panel& Meta	306	SL2.50ch06p12910510	Jointless_pedicel	PERELLO	L127
GWAs panel& Meta	306	SL2.50ch06p22808288	Jointless_pedicel	PERELLO	L129
GWAs panel& Meta	306	SL2.50ch06p36470806	FPS_bell_pepper	HUJI	L133
GWAs panel& Meta	306	SL2.50ch06p37636377	FPS_bell_pepper	UNITUS	L134
GWAs panel& Meta	306	SL2.50ch06p37636377	FPS_ovoboid	ARCA	L134
GWAs panel& Meta	306	SL2.50ch06p45238362	LSh_regular_leaf	UNITUS	L135
GWAs panel& Meta	306	SL2.50ch06p45238362	LSh_potato_leaf	UNITUS	L135
GWAs panel& Meta	306	SL2.50ch06p48824215	Maximum_Width	PERELLO	L136
GWAs panel& Meta	306	SL2.50ch06p48824215	Width_Mid_height	PERELLO	L136
GWAs panel& Meta	306	SL2.50ch07p3735289	FPS_bell_pepper	HUJI	L140
GWAs panel& Meta	306	SL2.50ch07p13512310	Jointless_pedicel	HUJI	L142
GWAs panel& Meta	306	SL2.50ch07p13512330	Jointless_pedicel	HUJI	L142
GWAs panel& Meta	306	SL2.50ch08p1192234	FPS_heart	GARBI	L153
GWAs panel& Meta	306	SL2.50ch08p1239474	FPS_heart	GARBI	L153
GWAs panel& Meta	306	SL2.50ch08p1239513	FPS_heart	GARBI	L153
GWAs panel& Meta	306	SL2.50ch08p1681669	Fruit_Shape_Index_External_I	PERELLO	L153
GWAs panel& Meta	306	SL2.50ch08p1681669	Puffiness_appearance	INRA	L153
GWAs panel& Meta	306	SL2.50ch08p1681669	FPS_long	PERELLO	L153
GWAs panel& Meta	306	SL2.50ch08p233565	Curved_Fruit_Shape_Index	INRA	L153
GWAs panel& Meta	306	SL2.50ch08p233565	Fruit_Shape_Index_Internal	INRA	L153
GWAs panel& Meta	306	SL2.50ch08p233565	Fruit_Shape_Index_External_II	INRA	L153
GWAs panel& Meta	306	SL2.50ch08p233565	FPS_long	GARBI	L153
GWAs panel& Meta	306	SL2.50ch08p233565	Fruit_Shape_Index_External_I	UNITUS	L153
GWAs panel& Meta	306	SL2.50ch08p240661	Puffiness_appearance	INRA	L153
GWAs panel& Meta	306	SL2.50ch08p240661	FPS_long	PERELLO	L153
GWAs panel& Meta	306	SL2.50ch08p2776436	FPS_ellipsoid	ARCA	L153
GWAs panel& Meta	306	SL2.50ch08p2777979	FPS_rectangular	PERELLO	L153
GWAs panel& Meta	306	SL2.50ch08p2778020	FPS_rectangular	PERELLO	L153
GWAs panel& Meta	306	SL2.50ch08p2778086	FPS_rectangular	PERELLO	L153
GWAs panel& Meta	306	SL2.50ch08p3496896	Fruit_Shape_Index_Internal	GARBI	L153
GWAs panel& Meta	306	SL2.50ch08p3496896	Fruit_Shape_Index_External_II	GARBI	L153
GWAs panel& Meta	306	SL2.50ch08p3496896	Fruit_Shape_Index_External_I	GARBI	L153
GWAs panel& Meta	306	SL2.50ch08p738340	LShdouble_feathered	HUJI	L153
GWAs panel& Meta	306	SL2.50ch08p10435318	FPS_rectangular	HUJI	L154
GWAs panel& Meta	306	SL2.50ch08p15429666	Fruit_shoulder_shape	ARCA	L155
GWAs panel& Meta	306	SL2.50ch08p28057339	EFC_yellow	ACKTYMPAKY	L156
GWAs panel& Meta	306	SL2.50ch08p39248736	FPS_rectangular	HUJI	L157
GWAs panel& Meta	306	SL2.50ch08p47492944	Fruit_Shape_Triangle	PERELLO	L158
GWAs panel& Meta	306	SL2.50ch08p47492944	Distal_Fruit_Bockiness	PERELLO	L158
GWAs panel& Meta	306	SL2.50ch08p47492944	FPS_heart	UNITUS	L158
GWAs panel& Meta	306	SL2.50ch08p54789933	FPS_ellipsoid	PERELLO	L160
GWAs panel& Meta	306	SL2.50ch08p60822270	Curved_Fruit_Shape_Index	PERELLO	L161
GWAs panel& Meta	306	SL2.50ch08p60822270	Fruit_Shape_Index_External_I	PERELLO	L161
GWAs panel& Meta	306	SL2.50ch08p61612775	FPS_bell_pepper	HUJI	L161
GWAs panel& Meta	306	SL2.50ch08p63328385	Fruit_Shape_Triangle	PERELLO	L162
GWAs panel& Meta	306	SL2.50ch08p64368100	FPS_bell_pepper	UNITUS	L163
GWAs panel& Meta	306	SL2.50ch08p64368234	FPS_bell_pepper	UNITUS	L163
GWAs panel& Meta	306	SL2.50ch09p2872567	FPS_bell_pepper	UNITUS	L167
GWAs panel& Meta	306	SL2.50ch09p27862117	FPS_long	INRA	L168
GWAs panel& Meta	306	SL2.50ch09p51732942	Jointless_pedicel	INRA	L170
GWAs panel& Meta	306	SL2.50ch09p69466732	FPS_bell_pepper	HUJI	L174
GWAs panel& Meta	306	SL2.50ch10p4324132	Green_shoulder	PERELLO	L179
GWAs panel& Meta	306	SL2.50ch10p35863347	SPS_linear	GARBI	L182
GWAs panel& Meta	306	SL2.50ch10p40583941	Growth_habit	PERELLO	L183
GWAs panel& Meta	306	SL2.50ch10p50192534	FPS_bell_pepper	HUJI	L184
GWAs panel& Meta	306	SL2.50ch10p53141008	FPS_bell_pepper	INRA	L184
GWAs panel& Meta	306	SL2.50ch10p57440432	SPS_stellate	HUJI	L185
GWAs panel& Meta	306	SL2.50ch10p57956428	FPS_bell_pepper	HUJI	L185
GWAs panel& Meta	306	SL2.50ch10p62444318	FPS_ovoboid	HUJI	L187
GWAs panel& Meta	306	SL2.50ch10p63830249	FPS_heart	HUJI	L189
GWAs panel& Meta	306	SL2.50ch11p4775556	FPS_oxheart	ALCALAX	L191
GWAs panel& Meta	306	SL2.50ch11p17906906	Jointless_pedicel	PERELLO	L193
GWAs panel& Meta	306	SL2.50ch11p41992504	Jointless_pedicel	PERELLO	L195
GWAs panel& Meta	306	SL2.50ch11p46555435	FPS_oxheart	ALCALAX	L196
GWAs panel& Meta	306	SL2.50ch11p49226488	Jointless_pedicel	PERELLO	L197
GWAs panel& Meta	306	SL2.50ch11p49352826	Jointless_pedicel	PERELLO	L197
GWAs panel& Meta	306	SL2.50ch11p49957598	Growth_habit	PERELLO	L197
GWAs panel& Meta	306	SL2.50ch11p50512015	Jointless_pedicel	PERELLO	L197
GWAs panel& Meta	306	SL2.50ch11p52017271	Jointless_pedicel	ACKTYMPAKY	L197
GWAs panel& Meta	306	SL2.50ch11p52190657	Jointless_pedicel	ACKTYMPAKY	L197
GWAs panel& Meta	306	SL2.50ch11p53253440	FPS_bell_pepper	INRA	L197
GWAs panel& Meta	306	SL2.50ch11p53365260	FPS_bell_pepper	INRA	L197
GWAs panel& Meta	306	SL2.50ch11p54253430	FPS_flat	UNITUS	L197
GWAs panel& Meta	306	SL2.50ch11p54253430	Eccentricity_Area_Index	UNITUS	L197
GWAs panel& Meta	306	SL2.50ch11p54264243	Obovoid_ovoid_index	UNITUS	L197
GWAs panel& Meta	306	SL2.50ch11p55069352	FPS_flat	UNITUS	L197
GWAs panel& Meta	306	SL2.50ch11p55069352	Shoulder_Height	UNITUS	L197
GWAs panel& Meta	306	SL2.50ch11p55069352	SPS_irregular	HUJI	L197
GWAs panel& Meta	306	SL2.50ch11p55069352	Maximum_Width	INRA	L197
GWAs panel& Meta	306	SL2.50ch11p55069352	locule_number	ARCA	L197
GWAs panel& Meta	306	SL2.50ch11p55069352	Fruit_weight	HUJI	L197
GWAs panel& Meta	306	SL2.50ch11p55069352	Tomato_Pericarp_Area_Ratio	ARCA	L197
GWAs panel& Meta	306	SL2.50ch11p55069352	SPS_dot	HUJI	L197
GWAs panel& Meta	306	SL2.50ch11p55069352	Eccentricity	ARCA	L197
GWAs panel& Meta	306	SL2.50ch11p55069352	Ribbing_at_calyx_end	HUJI	L197
GWAs panel& Meta	306	SL2.50ch11p55069352	Perimeter	INRA	L197
GWAs panel& Meta	306	SL2.50ch11p55069352	Width_Mid_height	INRA	L197
GWAs panel& Meta	306	SL2.50ch11p55069352	proximal_Indentation_Area	ARCA	L197
GWAs panel& Meta	306	SL2.50ch11p55069352	Area	INRA	L197
GWAs panel& Meta	306	SL2.50ch11p55069352	Tomato_Pericarp_Thickness_Ratio	ARCA	L197
GWAs panel& Meta	306	SL2.50ch11p55069352	FPS_round	HUJI	L197
GWAs panel& Meta	306	SL2.50ch11p55069352	Fruit_fasciation	HUJI	L197
GWAs panel& Meta	306	SL2.50ch11p55069352	Fruit_shoulder_shape	HUJI	L197
GWAs panel& Meta	306	SL2.50ch11p55069352	lobedness_Degree	ARCA	L197
GWAs panel& Meta	306	SL2.50ch11p55191426	FPS_flat	UNITUS	L197
GWAs panel& Meta	306	SL2.50ch11p55191426	Ribbing_at_calyx_end	HUJI	L197
GWAs panel& Meta	306	SL2.50ch11p55191426	Area	PERELLO	L197
GWAs panel& Meta	306	SL2.50ch11p55191426	Tomato_Pericarp_Area	UNITUS	L197
GWAs panel& Meta	306	SL2.50ch11p55191426	Fruit_weight	HUJI	L197
GWAs panel& Meta	306	SL2.50ch11p55191426	Tomato_Pericarp_Area_Ratio	ARCA	L197
GWAs panel& Meta	306	SL2.50ch11p55191426	Ellipsoid	PERELLO	L197
GWAs panel& Meta	306	SL2.50ch11p55191426	Fruit_shoulder_shape	HUJI	L197
GWAs panel& Meta	306	SL2.50ch11p55191426	SPS_dot	HUJI	L197
GWAs panel& Meta	306	SL2.50ch11p55191426	Perimeter	PERELLO	L197
GWAs panel& Meta	306	SL2.50ch11p55191426	Width_Mid_height	PERELLO	L197
GWAs panel& Meta	306	SL2.50ch11p55191426	SPS_irregular	HUJI	L197
GWAs panel& Meta	306	SL2.50ch11p55191426	Eccentricity	PERELLO	L197
GWAs panel& Meta	306	SL2.50ch11p55191426	Maximum_Width	PERELLO	L197
GWAs panel& Meta	306	SL2.50ch11p55191426	locule_number	UNITUS	L197
GWAs panel& Meta	306	SL2.50ch11p55191426	Fruit_fasciation	HUJI	L197
GWAs panel& Meta	306	SL2.50ch11p55191426	Eccentricity_Area_Index	PERELLO	L197
GWAs panel& Meta	306	SL2.50ch11p55191426	Shoulder_Height	UNITUS	L197
GWAs panel& Meta	306	SL2.50ch11p55195437	SPS_irregular	HUJI	L197
GWAs panel& Meta	306	SL2.50ch11p55195437	FPS_round	INRA	L197
GWAs panel& Meta	306	SL2.50ch11p55195437	Maximum_Width	INRA	L197
GWAs panel& Meta	306	SL2.50ch11p55195437	Eccentricity	PERELLO	L197
GWAs panel& Meta	306	SL2.50ch11p55195437	locule_number	UNITUS	L197
GWAs panel& Meta	306	SL2.50ch11p55195437	Ellipsoid	INRA	L197
GWAs panel& Meta	306	SL2.50ch11p55195437	Ribbing_at_calyx_end	HUJI	L197
GWAs panel& Meta	306	SL2.50ch11p55195437	FPS_flat	HUJI	L197
GWAs panel& Meta	306	SL2.50ch11p55195437	Fruit_weight	HUJI	L197
GWAs panel& Meta	306	SL2.50ch11p55195437	Area	INRA	L197
GWAs panel& Meta	306	SL2.50ch11p55195437	Perimeter	INRA	L197
GWAs panel& Meta	306	SL2.50ch11p55195437	SPS_dot	UNITUS	L197
GWAs panel& Meta	306	SL2.50ch11p55195437	Width_Mid_height	INRA	L197
GWAs panel& Meta	306	SL2.50ch11p55195437	Tomato_Pericarp_Area_Ratio	INRA	L197
GWAs panel& Meta	306	SL2.50ch11p55195437	FPS_oxheart	ARCA	L197
GWAs panel& Meta	306	SL2.50ch11p55195437	Fruit_fasciation	HUJI	L197
GWAs panel& Meta	306	SL2.50ch11p55195437	Fruit_shoulder_shape	INRA	L197
GWAs panel& Meta	306	SL2.50ch11p55214790	Maximum_Width	PERELLO	L197
GWAs panel& Meta	306	SL2.50ch11p55214790	Width_Mid_height	PERELLO	L197
GWAs panel& Meta	306	SL2.50ch11p55214790	locule_number	PERELLO	L197
GWAs panel& Meta	306	SL2.50ch12p3150720	Fruit_Shape_Index_Internal	UNITUS	L200
GWAs panel& Meta	306	SL2.50ch12p3150720	Fruit_Shape_Index_External_II	UNITUS	L200
Meta	1180	SL2.50ch00p7620451	EFC_purple		L002
Meta	1180	SL2.50ch00p7767277	FPS_long		L003
Meta	1180	SL2.50ch00p7987402	FPS_oxheart		L004
Meta	1180	SL2.50ch00p8335879	Green_shoulder		L005
Meta	1180	SL2.50ch00p8654510	FPS_oxheart		L006
Meta	1180	SL2.50ch00p8654510	proximal_Ange_Macro		L006
Meta	1180	SL2.50ch00p8654555	FPS_oxheart		L006
Meta	1180	SL2.50ch00p8679133	SPS_stellate		L006
Meta	1180	SL2.50ch00p8679137	Average_Red		L006
Meta	1180	SL2.50ch00p8679137	Fruit_shoulder_shape		L006
Meta	1180	SL2.50ch00p8679137	curved_height		L006
Meta	1180	SL2.50ch00p8679137	SPS_dot		L006
Meta	1180	SL2.50ch00p8679137	FPS_bell_pepper		L006
Meta	1180	SL2.50ch00p8679137	circular		L006
Meta	1180	SL2.50ch00p8679137	Distal_Angle_Macro		L006
Meta	1180	SL2.50ch00p8679137	Tomato_Pericarp_Area_Ratio		L006
Meta	1180	SL2.50ch00p8679137	Average_Luminosity		L006
Meta	1180	SL2.50ch00p8679193	Fruit_Shape_Index_Internal		L006
Meta	1180	SL2.50ch00p8679193	FPS_long		L006
Meta	1180	SL2.50ch00p8679193	Puffiness_appearance		L006
Meta	1180	SL2.50ch00p8679193	Fruit_Shape_Index_External_II		L006
Meta	1180	SL2.50ch00p8679193	Distal_Angle_Macro		L006
Meta	1180	SL2.50ch00p8679193	Fruit_Shape_Index_External_I		L006
Meta	1180	SL2.50ch00p9078202	FPS_flat		L007
Meta	1180	SL2.50ch00p9331911	FPS_rectangular		L008
Meta	1180	SL2.50ch00p9360521	SPS_linear		L008
Meta	1180	SL2.50ch00p9360526	SPS_linear		L008
Meta	1180	SL2.50ch00p9442052	FPS_heart		L008
Meta	1180	SL2.50ch00p9564490	FPS_long		L009
Meta	1180	SL2.50ch00p9893744	Leaf_border		L010
Meta	1180	SL2.50ch00p10299935	FPS_flat		L011
Meta	1180	SL2.50ch00p10485445	FPS_oxheart		L012
Meta	1180	SL2.50ch00p10485445	Maximum_Height		L012
Meta	1180	SL2.50ch00p10496497	FPS_oxheart		L012
Meta	1180	SL2.50ch00p10505790	Maximum_Height		L012
Meta	1180	SL2.50ch00p10505790	curved_height		L012
Meta	1180	SL2.50ch00p10505790	Perimeter		L012
Meta	1180	SL2.50ch00p10505790	Area		L012
Meta	1180	SL2.50ch00p10505807	Maximum_Height		L012
Meta	1180	SL2.50ch00p10505807	Perimeter		L012
Meta	1180	SL2.50ch00p10505807	Area		L012
Meta	1180	SL2.50ch00p10505807	curved_height		L012
Meta	1180	SL2.50ch00p11297244	Skin_color		L013
Meta	1180	SL2.50ch00p12090943	Jointless_pedicel		L014
Meta	1180	SL2.50ch00p12090961	Jointless_pedicel		L014
Meta	1180	SL2.50ch00p13041778	FPS_heart		L015
Meta	1180	SL2.50ch00p16797910	SPS_dot		L016
Meta	1180	SL2.50ch00p17618212	SPS_stellate		L017
Meta	1180	SL2.50ch00p17618289	SPS_stellate		L017
Meta	1180	SL2.50ch00p18136716	FPS_rectangular		L018
Meta	1180	SL2.50ch00p18867724	EFC_orange		L019
Meta	1180	SL2.50ch01p301597	SPS_stellate		L020
Meta	1180	SL2.50ch01p301603	SPS_stellate		L020
Meta	1180	SL2.50ch01p1092318	proximal_Eccentricity		L021
Meta	1180	SL2.50ch01p2430084	FPS_oxheart		L022
Meta	1180	SL2.50ch01p4659973	Puffiness_appearance		L023
Meta	1180	SL2.50ch01p6615971	Width_Mid_height		L024
Meta	1180	SL2.50ch01p6615971	Area		L024
Meta	1180	SL2.50ch01p6615971	Perimeter		L024
Meta	1180	SL2.50ch01p9907423	Average_a_Vaue		L026
Meta	1180	SL2.50ch01p9907423	Perimeter		L026
Meta	1180	SL2.50ch01p9907423	Area		L026
Meta	1180	SL2.50ch01p9907423	Maximum_Height		L026
Meta	1180	SL2.50ch01p9907423	Height_Mid_width		L026
Meta	1180	SL2.50ch01p11014456	Skin_color		L027
Meta	1180	SL2.50ch01p11014456	Leaf_border		L027
Meta	1180	SL2.50ch01p11014462	Skin_color		L027
Meta	1180	SL2.50ch01p11014462	Leaf_border		L027
Meta	1180	SL2.50ch01p13848711	FPS_rectangular		L028
Meta	1180	SL2.50ch01p13848711	Tomato_Pericarp_Area		L028
Meta	1180	SL2.50ch01p13848711	Maximum_Width		L028
Meta	1180	SL2.50ch01p13848711	Height_Mid_width		L028
Meta	1180	SL2.50ch01p13848711	Width_Mid_height		L028
Meta	1180	SL2.50ch01p13848711	Maximum_Height		L028
Meta	1180	SL2.50ch01p13848711	curved_height		L028
Meta	1180	SL2.50ch01p13848711	SPS_dot		L028
Meta	1180	SL2.50ch01p20304346	FPS_ellipsoid		L029
Meta	1180	SL2.50ch01p20304346	Perimeter		L029
Meta	1180	SL2.50ch01p20304346	Maximum_Height		L029
Meta	1180	SL2.50ch01p20304346	Area		L029
Meta	1180	SL2.50ch01p21977529	Fruit_weight		L030
Meta	1180	SL2.50ch01p21977529	Tomato_Pericarp_Thickness		L030
Meta	1180	SL2.50ch01p21977529	Area		L030
Meta	1180	SL2.50ch01p21977529	Width_Mid_height		L030
Meta	1180	SL2.50ch01p21977529	Tomato_Pericarp_Area		L030
Meta	1180	SL2.50ch01p21977529	curved_height		L030
Meta	1180	SL2.50ch01p21977529	Maximum_Width		L030
Meta	1180	SL2.50ch01p21977529	Maximum_Height		L030
Meta	1180	SL2.50ch01p23958116	Distal_Fruit_Bockiness		L031
Meta	1180	SL2.50ch01p25082536	Jointless_pedicel		L032
Meta	1180	SL2.50ch01p27278182	FPS_rectangular		L033
Meta	1180	SL2.50ch01p28506665	FPS_bell_pepper		L034
Meta	1180	SL2.50ch01p29194849	Width_Mid_height		L035
Meta	1180	SL2.50ch01p29194849	Ribbing_at_calyx_end		L035
Meta	1180	SL2.50ch01p29194849	Tomato_Pericarp_Area		L035
Meta	1180	SL2.50ch01p29194849	Perimeter		L035
Meta	1180	SL2.50ch01p29194849	Total_number_of_inflorescences		L035
Meta	1180	SL2.50ch01p29194849	Tomato_Pericarp_Thickness		L035
Meta	1180	SL2.50ch01p29194849	Fruit_weight		L035
Meta	1180	SL2.50ch01p29194849	Height_Mid_width		L035
Meta	1180	SL2.50ch01p29194849	Area		L035
Meta	1180	SL2.50ch01p29194849	curved_height		L035
Meta	1180	SL2.50ch01p29194849	Maximum_Height		L035
Meta	1180	SL2.50ch01p29194849	Maximum_Width		L035
Meta	1180	SL2.50ch01p36194614	Maximum_Height		L036
Meta	1180	SL2.50ch01p36194614	curved_height		L036
Meta	1180	SL2.50ch01p36194614	Perimeter		L036
Meta	1180	SL2.50ch01p36194614	Tomato_Pericarp_Area		L036
Meta	1180	SL2.50ch01p36194614	FPS_heart		L036
Meta	1180	SL2.50ch01p36194614	Width_Mid_height		L036
Meta	1180	SL2.50ch01p36194614	V_Asymmetry		L036
Meta	1180	SL2.50ch01p36194614	Maximum_Width		L036
Meta	1180	SL2.50ch01p36194614	Eccentricity_Area_Index		L036
Meta	1180	SL2.50ch01p36194614	Area		L036
Meta	1180	SL2.50ch01p43098238	V_Asymmetry		L037
Meta	1180	SL2.50ch01p43098238	Ribbing_at_calyx_end		L037
Meta	1180	SL2.50ch01p43098238	curved_height		L037
Meta	1180	SL2.50ch01p43098238	Area		L037
Meta	1180	SL2.50ch01p43098238	Tomato_Pericarp_Area		L037
Meta	1180	SL2.50ch01p43098238	Tomato_Pericarp_Thickness		L037
Meta	1180	SL2.50ch01p43098238	FPS_heart		L037
Meta	1180	SL2.50ch01p43098238	Total_number_of_inflorescences		L037
Meta	1180	SL2.50ch01p43098238	Width_Mid_height		L037
Meta	1180	SL2.50ch01p43098238	Fruit_weight		L037
Meta	1180	SL2.50ch01p43098238	Maximum_Width		L037
Meta	1180	SL2.50ch01p43098238	Maximum_Height		L037
Meta	1180	SL2.50ch01p47092359	Puffiness_appearance		L038
Meta	1180	SL2.50ch01p52818101	EFC_pink		L039
Meta	1180	SL2.50ch01p52818101	EFC_red		L039
Meta	1180	SL2.50ch01p52818101	External_fruit_color_b		L039
Meta	1180	SL2.50ch01p52818101	Skin_color		L039
Meta	1180	SL2.50ch01p58827911	curved_height		L040
Meta	1180	SL2.50ch01p58827911	V_Asymmetry		L040
Meta	1180	SL2.50ch01p58827911	Maximum_Width		L040
Meta	1180	SL2.50ch01p58827911	Maximum_Height		L040
Meta	1180	SL2.50ch01p58827911	FPS_bell_pepper		L040
Meta	1180	SL2.50ch01p58827911	Height_Mid_width		L040
Meta	1180	SL2.50ch01p58827911	Distal_Fruit_Bockiness		L040
Meta	1180	SL2.50ch01p58827911	Perimeter		L040
Meta	1180	SL2.50ch01p58827911	Width_Mid_height		L040
Meta	1180	SL2.50ch01p58827911	FPS_heart		L040
Meta	1180	SL2.50ch01p58827911	Total_number_of_inflorescences		L040
Meta	1180	SL2.50ch01p58827911	Area		L040
Meta	1180	SL2.50ch01p58827911	Tomato_Pericarp_Area_Ratio		L040
Meta	1180	SL2.50ch01p58898855	SPS_irregular		L040
Meta	1180	SL2.50ch01p58898855	SPS_stellate		L040
Meta	1180	SL2.50ch01p58898855	FPS_rectangular		L040
Meta	1180	SL2.50ch01p59637798	Width_Mid_height		L041
Meta	1180	SL2.50ch01p59637798	Area		L041
Meta	1180	SL2.50ch01p59637798	Maximum_Width		L041
Meta	1180	SL2.50ch01p59637798	Tomato_Pericarp_Thickness		L041
Meta	1180	SL2.50ch01p59637798	Height_Mid_width		L041
Meta	1180	SL2.50ch01p59637798	V_Asymmetry		L041
Meta	1180	SL2.50ch01p59637798	curved_height		L041
Meta	1180	SL2.50ch01p59637798	Perimeter		L041
Meta	1180	SL2.50ch01p59637798	Tomato_Pericarp_Area		L041
Meta	1180	SL2.50ch01p59637798	Maximum_Height		L041
Meta	1180	SL2.50ch01p59637798	FPS_bell_pepper		L041
Meta	1180	SL2.50ch01p70350238	Height_Mid_width		L042
Meta	1180	SL2.50ch01p70350238	curved_height		L042
Meta	1180	SL2.50ch01p70350238	Perimeter		L042
Meta	1180	SL2.50ch01p70350238	Area		L042
Meta	1180	SL2.50ch01p70350238	Maximum_Height		L042
Meta	1180	SL2.50ch01p70350238	EFC_brown		L042
Meta	1180	SL2.50ch01p70415561	Perimeter		L042
Meta	1180	SL2.50ch01p70415561	curved_height		L042
Meta	1180	SL2.50ch01p70415561	Tomato_Pericarp_Thickness		L042
Meta	1180	SL2.50ch01p70415561	Area		L042
Meta	1180	SL2.50ch01p70415561	Maximum_Height		L042
Meta	1180	SL2.50ch01p70415561	Height_Mid_width		L042
Meta	1180	SL2.50ch01p70415561	EFC_orange		L042
Meta	1180	SL2.50ch01p70415582	Perimeter		L042
Meta	1180	SL2.50ch01p70415582	curved_height		L042
Meta	1180	SL2.50ch01p70415582	Distal_Fruit_Bockiness		L042
Meta	1180	SL2.50ch01p70415582	Height_Mid_width		L042
Meta	1180	SL2.50ch01p70415582	Maximum_Height		L042
Meta	1180	SL2.50ch01p70415582	FPS_bell_pepper		L042
Meta	1180	SL2.50ch01p70584662	FPS_rectangular		L043
Meta	1180	SL2.50ch01p77267501	Skin_color		L044
Meta	1180	SL2.50ch01p78823494	FPS_round		L045
Meta	1180	SL2.50ch01p78823494	EFC_pink		L045
Meta	1180	SL2.50ch01p78965718	FPS_bell_pepper		L045
Meta	1180	SL2.50ch01p79441946	FPS_bell_pepper		L046
Meta	1180	SL2.50ch01p79441946	Average_distance_between_inflorescences		L046
Meta	1180	SL2.50ch01p79547216	FPS_bell_pepper		L046
Meta	1180	SL2.50ch01p79547216	SPS_linear		L046
Meta	1180	SL2.50ch01p79700514	FPS_bell_pepper		L046
Meta	1180	SL2.50ch01p80185248	Ribbing_at_calyx_end		L047
Meta	1180	SL2.50ch01p80185248	Height_Mid_width		L047
Meta	1180	SL2.50ch01p80185248	FPS_round		L047
Meta	1180	SL2.50ch01p80185248	Maximum_Height		L047
Meta	1180	SL2.50ch01p80185248	curved_height		L047
Meta	1180	SL2.50ch01p80185248	Puffiness_appearance		L047
Meta	1180	SL2.50ch01p82721900	Distal_Fruit_Bockiness		L048
Meta	1180	SL2.50ch01p82721900	Distal_shape_area_index		L048
Meta	1180	SL2.50ch01p82721900	Fruit_Shape_Triangle		L048
Meta	1180	SL2.50ch01p83436088	Tomato_Pericarp_Area		L049
Meta	1180	SL2.50ch01p83914999	Rectangular		L049
Meta	1180	SL2.50ch01p83914999	Distal_Fruit_Bockiness		L049
Meta	1180	SL2.50ch01p83914999	FPS_bell_pepper		L049
Meta	1180	SL2.50ch01p84565960	SPS_irregular		L049
Meta	1180	SL2.50ch01p84569619	SPS_irregular		L049
Meta	1180	SL2.50ch01p84569619	FPS_ellipsoid		L049
Meta	1180	SL2.50ch01p85064221	SPS_dot		L050
Meta	1180	SL2.50ch01p85064221	Maximum_Width		L050
Meta	1180	SL2.50ch01p85064221	Fruit_fasciation		L050
Meta	1180	SL2.50ch01p85064221	Fruit_weight		L050
Meta	1180	SL2.50ch01p85064221	Width_Mid_height		L050
Meta	1180	SL2.50ch01p85064221	Area		L050
Meta	1180	SL2.50ch01p85064221	Tomato_Pericarp_Area		L050
Meta	1180	SL2.50ch01p85136490	Growth_habit		L050
Meta	1180	SL2.50ch01p85948870	LShdouble_feathered		L051
Meta	1180	SL2.50ch01p89029434	FPS_long		L052
Meta	1180	SL2.50ch01p89244607	Fruit_Shape_Triangle		L052
Meta	1180	SL2.50ch01p89244607	FPS_rectangular		L052
Meta	1180	SL2.50ch01p89348895	Distal_Fruit_Bockiness		L052
Meta	1180	SL2.50ch01p89348895	Fruit_Shape_Triangle		L052
Meta	1180	SL2.50ch01p90560310	Fruit_shoulder_shape		L053
Meta	1180	SL2.50ch01p90560310	FPS_ellipsoid		L053
Meta	1180	SL2.50ch01p90560310	Distal_shape_area_index		L053
Meta	1180	SL2.50ch01p90560310	Shoulder_Height		L053
Meta	1180	SL2.50ch01p90560310	FPS_heart		L053
Meta	1180	SL2.50ch01p90560310	Tomato_Pericarp_Area		L053
Meta	1180	SL2.50ch01p90560310	proximal_Indentation_Area		L053
Meta	1180	SL2.50ch01p90560310	Tomato_Pericarp_Thickness		L053
Meta	1180	SL2.50ch01p90560310	proximal_Ange_Macro		L053
Meta	1180	SL2.50ch01p90560310	Rectangular		L053
Meta	1180	SL2.50ch01p93192418	SPS_dot		L055
Meta	1180	SL2.50ch01p93192418	Jointless_pedicel		L055
Meta	1180	SL2.50ch01p94038783	FPS_ovoboid		L056
Meta	1180	SL2.50ch01p94038783	Fruit_Shape_Index_External_I		L056
Meta	1180	SL2.50ch01p94038783	FPS_round		L056
Meta	1180	SL2.50ch01p94038783	Brix		L056
Meta	1180	SL2.50ch01p94038783	Fruit_Shape_Index_Internal		L056
Meta	1180	SL2.50ch01p94038783	Distal_shape_area_index		L056
Meta	1180	SL2.50ch01p94038783	Fruit_Shape_Index_External_II		L056
Meta	1180	SL2.50ch01p94038783	Curved_Fruit_Shape_Index		L056
Meta	1180	SL2.50ch01p94038783	FPS_oxheart		L056
Meta	1180	SL2.50ch01p94376961	SPS_linear		L057
Meta	1180	SL2.50ch01p94376961	FPS_oxheart		L057
Meta	1180	SL2.50ch01p95147717	FPS_oxheart		L058
Meta	1180	SL2.50ch01p95362297	Distal_Angle_Macro		L059
Meta	1180	SL2.50ch01p95362297	Fruit_Shape_Index_External_II		L059
Meta	1180	SL2.50ch01p95362297	Fruit_Shape_Index_Internal		L059
Meta	1180	SL2.50ch01p95362297	FPS_bell_pepper		L059
Meta	1180	SL2.50ch01p95362297	Fruit_Shape_Index_External_I		L059
Meta	1180	SL2.50ch01p95362297	Curved_Fruit_Shape_Index		L059
Meta	1180	SL2.50ch01p98185340	Rectangular		L060
Meta	1180	SL2.50ch02p1525154	Fruit_Shape_Index_Internal		L061
Meta	1180	SL2.50ch02p1525154	Distal_Angle_Macro		L061
Meta	1180	SL2.50ch02p1525154	Fruit_Shape_Index_External_I		L061
Meta	1180	SL2.50ch02p1525154	Curved_Fruit_Shape_Index		L061
Meta	1180	SL2.50ch02p1525154	Fruit_Shape_Index_External_II		L061
Meta	1180	SL2.50ch02p1525154	FPS_long		L061
Meta	1180	SL2.50ch02p3220943	FPS_long		L062
Meta	1180	SL2.50ch02p3920179	Curved_Fruit_Shape_Index		L063
Meta	1180	SL2.50ch02p3920179	Distal_Angle_Macro		L063
Meta	1180	SL2.50ch02p3920179	Fruit_Shape_Index_External_I		L063
Meta	1180	SL2.50ch02p3920179	Fruit_Shape_Index_Internal		L063
Meta	1180	SL2.50ch02p3920179	Fruit_Shape_Index_External_II		L063
Meta	1180	SL2.50ch02p13647724	Rectangular		L064
Meta	1180	SL2.50ch02p24530589	Fruit_Shape_Triangle		L065
Meta	1180	SL2.50ch02p35030477	Distal_shape_area_index		L066
Meta	1180	SL2.50ch02p35539680	circular		L067
Meta	1180	SL2.50ch02p35539680	Fruit_fasciation		L067
Meta	1180	SL2.50ch02p35607433	FPS_oxheart		L067
Meta	1180	SL2.50ch02p36236732	Fruit_Shape_Index_External_I		L068
Meta	1180	SL2.50ch02p36236732	Curved_Fruit_Shape_Index		L068
Meta	1180	SL2.50ch02p36236732	Fruit_Shape_Index_Internal		L068
Meta	1180	SL2.50ch02p36236732	Fruit_Shape_Index_External_II		L068
Meta	1180	SL2.50ch02p36790206	Fruit_shoulder_shape		L069
Meta	1180	SL2.50ch02p36806297	Skin_color		L069
Meta	1180	SL2.50ch02p36806297	EFC_pink		L069
Meta	1180	SL2.50ch02p36809258	Skin_color		L069
Meta	1180	SL2.50ch02p36809258	EFC_red		L069
Meta	1180	SL2.50ch02p37190357	Puffiness_appearance		L070
Meta	1180	SL2.50ch02p37190357	Curved_Fruit_Shape_Index		L070
Meta	1180	SL2.50ch02p37190357	Height_Mid_width		L070
Meta	1180	SL2.50ch02p37190357	curved_height		L070
Meta	1180	SL2.50ch02p37190357	Fruit_Shape_Index_External_I		L070
Meta	1180	SL2.50ch02p37190357	Fruit_Shape_Index_Internal		L070
Meta	1180	SL2.50ch02p37190357	Fruit_Shape_Index_External_II		L070
Meta	1180	SL2.50ch02p37190357	Maximum_Height		L070
Meta	1180	SL2.50ch02p37190357	circular		L070
Meta	1180	SL2.50ch02p37399921	Rectangular		L070
Meta	1180	SL2.50ch02p37399921	FPS_oxheart		L070
Meta	1180	SL2.50ch02p37749444	SPS_linear		L070
Meta	1180	SL2.50ch02p40068079	Fruit_Shape_Index_Internal		L072
Meta	1180	SL2.50ch02p40068079	FPS_bell_pepper		L072
Meta	1180	SL2.50ch02p40068079	Fruit_Shape_Index_External_II		L072
Meta	1180	SL2.50ch02p40068079	Fruit_Shape_Index_External_I		L072
Meta	1180	SL2.50ch02p40068079	Eccentricity_Area_Index		L072
Meta	1180	SL2.50ch02p40136280	FPS_ovoboid		L072
Meta	1180	SL2.50ch02p40375452	EFC_pink		L072
Meta	1180	SL2.50ch02p42796989	Height_Mid_width		L074
Meta	1180	SL2.50ch02p44240613	Width_Mid_height		L075
Meta	1180	SL2.50ch02p44240613	Maximum_Width		L075
Meta	1180	SL2.50ch02p44364097	proximal_Ange_Macro		L076
Meta	1180	SL2.50ch02p45322729	FPS_bell_pepper		L077
Meta	1180	SL2.50ch02p45330337	FPS_bell_pepper		L077
Meta	1180	SL2.50ch02p45766931	EFC_purple		L078
Meta	1180	SL2.50ch02p45997204	FPS_oxheart		L079
Meta	1180	SL2.50ch02p46137648	Obovoid_ovoid_index		L080
Meta	1180	SL2.50ch02p47224195	Distal_Angle_Macro		L081
Meta	1180	SL2.50ch02p47224195	Area		L081
Meta	1180	SL2.50ch02p47224195	FPS_ellipsoid		L081
Meta	1180	SL2.50ch02p47224195	FPS_heart		L081
Meta	1180	SL2.50ch02p47224195	FPS_ovoboid		L081
Meta	1180	SL2.50ch02p47224195	Perimeter		L081
Meta	1180	SL2.50ch02p47224195	circular		L081
Meta	1180	SL2.50ch02p47224195	SPS_irregular		L081
Meta	1180	SL2.50ch02p47224195	V_Asymmetry		L081
Meta	1180	SL2.50ch02p47224195	SPS_stellate		L081
Meta	1180	SL2.50ch02p47224195	Ellipsoid		L081
Meta	1180	SL2.50ch02p47224195	Tomato_Pericarp_Area		L081
Meta	1180	SL2.50ch02p53208872	Growth_habit		L082
Meta	1180	SL2.50ch02p53391932	Brix		L083
Meta	1180	SL2.50ch02p53391932	FPS_rectangular		L083
Meta	1180	SL2.50ch02p53400104	EFC_purple		L083
Meta	1180	SL2.50ch03p119838	FPS_oxheart		L084
Meta	1180	SL2.50ch03p119838	FPS_round		L084
Meta	1180	SL2.50ch03p1578846	lobedness_Degree		L086
Meta	1180	SL2.50ch03p3733445	SPS_dot		L087
Meta	1180	SL2.50ch03p4426965	Width_Mid_height		L088
Meta	1180	SL2.50ch03p4426965	SPS_linear		L088
Meta	1180	SL2.50ch03p4426965	Maximum_Width		L088
Meta	1180	SL2.50ch03p4426965	Tomato_Pericarp_Area		L088
Meta	1180	SL2.50ch03p4426971	Width_Mid_height		L088
Meta	1180	SL2.50ch03p4426971	Maximum_Width		L088
Meta	1180	SL2.50ch03p4426971	SPS_linear		L088
Meta	1180	SL2.50ch03p4937507	SPS_linear		L088
Meta	1180	SL2.50ch03p5048075	SPS_linear		L088
Meta	1180	SL2.50ch03p5141230	FPS_oxheart		L088
Meta	1180	SL2.50ch03p5231807	External_fruit_color_a		L088
Meta	1180	SL2.50ch03p8227856	FPS_long		L089
Meta	1180	SL2.50ch03p13358079	Ellipsoid		L090
Meta	1180	SL2.50ch03p13358079	Maximum_Height		L090
Meta	1180	SL2.50ch03p13358079	circular		L090
Meta	1180	SL2.50ch03p13358079	curved_height		L090
Meta	1180	SL2.50ch03p13358079	FPS_long		L090
Meta	1180	SL2.50ch03p15960847	Leaf_border		L091
Meta	1180	SL2.50ch03p16321217	FPS_long		L092
Meta	1180	SL2.50ch03p16321252	Fruit_fasciation		L092
Meta	1180	SL2.50ch03p20434702	Curved_Fruit_Shape_Index		L093
Meta	1180	SL2.50ch03p20434702	FPS_long		L093
Meta	1180	SL2.50ch03p20434702	Fruit_Shape_Index_External_I		L093
Meta	1180	SL2.50ch03p30555673	Fruit_Shape_Triangle		L094
Meta	1180	SL2.50ch03p30555673	curved_height		L094
Meta	1180	SL2.50ch03p30555673	Average_Red		L094
Meta	1180	SL2.50ch03p30555673	Distal_shape_area_index		L094
Meta	1180	SL2.50ch03p30555673	Maximum_Height		L094
Meta	1180	SL2.50ch03p40577327	Average_Red		L095
Meta	1180	SL2.50ch03p40577327	Perimeter		L095
Meta	1180	SL2.50ch03p40577327	Height_Mid_width		L095
Meta	1180	SL2.50ch03p40577327	Fruit_Shape_Index_Internal		L095
Meta	1180	SL2.50ch03p40577327	Curved_Fruit_Shape_Index		L095
Meta	1180	SL2.50ch03p40577327	Maximum_Height		L095
Meta	1180	SL2.50ch03p40577327	Fruit_Shape_Index_External_I		L095
Meta	1180	SL2.50ch03p40577327	curved_height		L095
Meta	1180	SL2.50ch03p40577327	FPS_long		L095
Meta	1180	SL2.50ch03p51768248	circular		L096
Meta	1180	SL2.50ch03p51768248	FPS_long		L096
Meta	1180	SL2.50ch03p53296355	FPS_bell_pepper		L097
Meta	1180	SL2.50ch03p54349721	FPS_bell_pepper		L098
Meta	1180	SL2.50ch03p54369217	Ribbing_at_calyx_end		L098
Meta	1180	SL2.50ch03p54369217	SPS_irregular		L098
Meta	1180	SL2.50ch03p54696154	Width_Widest_Pos		L098
Meta	1180	SL2.50ch03p55533766	Obovoid_ovoid_index		L099
Meta	1180	SL2.50ch03p59609868	Leaf_border		L101
Meta	1180	SL2.50ch03p59609868	Green_shoulder		L101
Meta	1180	SL2.50ch03p59609868	Distal_Fruit_Bockiness		L101
Meta	1180	SL2.50ch03p59609868	Fruit_Shape_Triangle		L101
Meta	1180	SL2.50ch03p59638871	Distal_Fruit_Bockiness		L101
Meta	1180	SL2.50ch03p59638871	Fruit_Shape_Triangle		L101
Meta	1180	SL2.50ch03p59638871	Green_shoulder		L101
Meta	1180	SL2.50ch03p59638871	Obovoid_ovoid_index		L101
Meta	1180	SL2.50ch03p59638871	FPS_heart		L101
Meta	1180	SL2.50ch03p59638871	Leaf_border		L101
Meta	1180	SL2.50ch03p59638871	Average_Hue		L101
Meta	1180	SL2.50ch03p59638871	Average_L_value		L101
Meta	1180	SL2.50ch03p60522685	FPS_heart		L102
Meta	1180	SL2.50ch03p60522704	FPS_heart		L102
Meta	1180	SL2.50ch03p61864233	Width_Widest_Pos		L103
Meta	1180	SL2.50ch03p63556610	Leaf_border		L104
Meta	1180	SL2.50ch03p64369173	FPS_rectangular		L104
Meta	1180	SL2.50ch03p64369234	FPS_rectangular		L104
Meta	1180	SL2.50ch03p64369276	FPS_rectangular		L104
Meta	1180	SL2.50ch03p64384923	FPS_rectangular		L104
Meta	1180	SL2.50ch03p64462086	FPS_rectangular		L104
Meta	1180	SL2.50ch03p64468607	FPS_rectangular		L104
Meta	1180	SL2.50ch03p64490290	FPS_rectangular		L104
Meta	1180	SL2.50ch03p64570996	FPS_rectangular		L104
Meta	1180	SL2.50ch03p64589179	FPS_rectangular		L104
Meta	1180	SL2.50ch03p64600484	FPS_rectangular		L104
Meta	1180	SL2.50ch03p64652305	FPS_rectangular		L104
Meta	1180	SL2.50ch03p65044829	Maximum_Height		L105
Meta	1180	SL2.50ch03p65044829	Perimeter		L105
Meta	1180	SL2.50ch03p65044829	Leaf_border		L105
Meta	1180	SL2.50ch03p65044829	Area		L105
Meta	1180	SL2.50ch03p65044829	curved_height		L105
Meta	1180	SL2.50ch03p65050227	Perimeter		L105
Meta	1180	SL2.50ch03p65050257	Perimeter		L105
Meta	1180	SL2.50ch03p65050311	Heigh_until_1st_inflorescence_cm		L105
Meta	1180	SL2.50ch03p65050311	Perimeter		L105
Meta	1180	SL2.50ch03p65050311	Maximum_Height		L105
Meta	1180	SL2.50ch03p65050311	curved_height		L105
Meta	1180	SL2.50ch03p65050347	Perimeter		L105
Meta	1180	SL2.50ch03p65312829	FPS_ovoboid		L105
Meta	1180	SL2.50ch03p65317946	FPS_ovoboid		L105
Meta	1180	SL2.50ch03p65363907	FPS_ovoboid		L105
Meta	1180	SL2.50ch03p65381062	Average_distance_between_inflorescences		L105
Meta	1180	SL2.50ch03p65563115	FPS_round		L105
Meta	1180	SL2.50ch03p65563191	FPS_round		L105
Meta	1180	SL2.50ch03p65566055	FPS_round		L105
Meta	1180	SL2.50ch03p65629718	curved_height		L105
Meta	1180	SL2.50ch03p65629718	Puffiness_appearance		L105
Meta	1180	SL2.50ch03p65629718	Maximum_Height		L105
Meta	1180	SL2.50ch03p65629718	Total_number_of_inflorescences		L105
Meta	1180	SL2.50ch03p66529549	SPS_irregular		L105
Meta	1180	SL2.50ch03p66536917	Total_height_cm		L105
Meta	1180	SL2.50ch03p66554772	SPS_irregular		L105
Meta	1180	SL2.50ch03p66568177	locule_number		L105
Meta	1180	SL2.50ch03p66720592	FPS_long		L105
Meta	1180	SL2.50ch03p66720661	FPS_long		L105
Meta	1180	SL2.50ch03p66720661	FPS_oxheart		L105
Meta	1180	SL2.50ch03p66750347	SPS_dot		L105
Meta	1180	SL2.50ch03p66753107	FPS_long		L105
Meta	1180	SL2.50ch03p66797203	Fruit_shoulder_shape		L105
Meta	1180	SL2.50ch03p66797203	Perimeter		L105
Meta	1180	SL2.50ch03p66797203	Area		L105
Meta	1180	SL2.50ch03p66797833	Area		L105
Meta	1180	SL2.50ch03p66911439	Puffiness_appearance		L105
Meta	1180	SL2.50ch03p67266651	Puffiness_appearance		L105
Meta	1180	SL2.50ch03p67266651	Growth_habit		L105
Meta	1180	SL2.50ch03p67825322	FPS_flat		L105
Meta	1180	SL2.50ch03p67825322	Fruit_fasciation		L105
Meta	1180	SL2.50ch03p68293719	Maximum_Height		L105
Meta	1180	SL2.50ch03p68293719	curved_height		L105
Meta	1180	SL2.50ch03p68293719	FPS_flat		L105
Meta	1180	SL2.50ch03p68293719	Height_Mid_width		L105
Meta	1180	SL2.50ch03p69555762	FPS_flat		L106
Meta	1180	SL2.50ch03p69555762	FPS_oxheart		L106
Meta	1180	SL2.50ch03p69555762	SPS_stellate		L106
Meta	1180	SL2.50ch03p69555762	Leaf_border		L106
Meta	1180	SL2.50ch03p69579481	SPS_stellate		L106
Meta	1180	SL2.50ch03p69579481	FPS_heart		L106
Meta	1180	SL2.50ch03p69579481	FPS_flat		L106
Meta	1180	SL2.50ch03p70283415	lobedness_Degree		L107
Meta	1180	SL2.50ch03p70283415	Height_Mid_width		L107
Meta	1180	SL2.50ch03p70283415	Fruit_fasciation		L107
Meta	1180	SL2.50ch03p70283415	Maximum_Height		L107
Meta	1180	SL2.50ch04p2138318	FPS_ovoboid		L108
Meta	1180	SL2.50ch04p2233992	Growth_habit		L108
Meta	1180	SL2.50ch04p2253672	EFC_red		L108
Meta	1180	SL2.50ch04p2258775	curved_height		L108
Meta	1180	SL2.50ch04p2258775	Maximum_Height		L108
Meta	1180	SL2.50ch04p2258775	Height_Mid_width		L108
Meta	1180	SL2.50ch04p2695488	EFC_brown		L108
Meta	1180	SL2.50ch04p2695488	Brix		L108
Meta	1180	SL2.50ch04p2783744	Curved_Fruit_Shape_Index		L108
Meta	1180	SL2.50ch04p2783744	Fruit_Shape_Index_Internal		L108
Meta	1180	SL2.50ch04p2783744	Fruit_Shape_Index_External_II		L108
Meta	1180	SL2.50ch04p2783744	Fruit_Shape_Index_External_I		L108
Meta	1180	SL2.50ch04p2814435	Fruit_Shape_Index_External_II		L108
Meta	1180	SL2.50ch04p2814435	Curved_Fruit_Shape_Index		L108
Meta	1180	SL2.50ch04p2814435	Fruit_Shape_Index_Internal		L108
Meta	1180	SL2.50ch04p2814435	Fruit_Shape_Index_External_I		L108
Meta	1180	SL2.50ch04p2814747	Fruit_Shape_Index_External_II		L108
Meta	1180	SL2.50ch04p2814747	Fruit_Shape_Index_Internal		L108
Meta	1180	SL2.50ch04p2814747	Fruit_Shape_Index_External_I		L108
Meta	1180	SL2.50ch04p2956066	FPS_oxheart		L108
Meta	1180	SL2.50ch04p2956066	Distal_Fruit_Bockiness		L108
Meta	1180	SL2.50ch04p2956282	Distal_Fruit_Bockiness		L108
Meta	1180	SL2.50ch04p2956282	FPS_oxheart		L108
Meta	1180	SL2.50ch04p2956282	Obovoid_ovoid_index		L108
Meta	1180	SL2.50ch04p4429713	EFC_pink		L108
Meta	1180	SL2.50ch04p4429713	Skin_color		L108
Meta	1180	SL2.50ch04p96325	FPS_ovoboid		L108
Meta	1180	SL2.50ch04p6009705	Fruit_shoulder_shape		L109
Meta	1180	SL2.50ch04p6009795	Fruit_shoulder_shape		L109
Meta	1180	SL2.50ch04p6790023	FPS_heart		L109
Meta	1180	SL2.50ch04p10925508	curved_height		L110
Meta	1180	SL2.50ch04p10925508	Maximum_Height		L110
Meta	1180	SL2.50ch04p10925508	Height_Mid_width		L110
Meta	1180	SL2.50ch04p11279918	SPS_linear		L110
Meta	1180	SL2.50ch04p11279918	Curved_Fruit_Shape_Index		L110
Meta	1180	SL2.50ch04p11279918	Fruit_Shape_Index_External_I		L110
Meta	1180	SL2.50ch04p11279918	FPS_long		L110
Meta	1180	SL2.50ch04p11279918	Fruit_shoulder_shape		L110
Meta	1180	SL2.50ch04p11279918	Fruit_Shape_Index_Internal		L110
Meta	1180	SL2.50ch04p11279918	Distal_Angle_Macro		L110
Meta	1180	SL2.50ch04p11279918	Fruit_Shape_Index_External_II		L110
Meta	1180	SL2.50ch04p25353968	Growth_habit		L112
Meta	1180	SL2.50ch04p50948882	SPS_linear		L114
Meta	1180	SL2.50ch04p55058883	Fruit_firmness		L115
Meta	1180	SL2.50ch04p55058883	LSh_regular_leaf		L115
Meta	1180	SL2.50ch04p55163307	LSh_potato_leaf		L115
Meta	1180	SL2.50ch04p55182467	LSh_regular_leaf		L115
Meta	1180	SL2.50ch04p55204891	LSh_regular_leaf		L115
Meta	1180	SL2.50ch04p55478527	LSh_regular_leaf		L115
Meta	1180	SL2.50ch04p55486053	Fruit_firmness		L115
Meta	1180	SL2.50ch04p55494634	LSh_potato_leaf		L115
Meta	1180	SL2.50ch04p55494634	Fruit_firmness		L115
Meta	1180	SL2.50ch04p55659757	Fruit_Shape_Index_External_II		L115
Meta	1180	SL2.50ch04p55659757	Curved_Fruit_Shape_Index		L115
Meta	1180	SL2.50ch04p55659757	Fruit_Shape_Index_Internal		L115
Meta	1180	SL2.50ch04p55659757	Fruit_Shape_Index_External_I		L115
Meta	1180	SL2.50ch04p55659757	FPS_long		L115
Meta	1180	SL2.50ch04p55673406	Fruit_Shape_Index_Internal		L115
Meta	1180	SL2.50ch04p55673406	Fruit_Shape_Index_External_II		L115
Meta	1180	SL2.50ch04p55673406	Curved_Fruit_Shape_Index		L115
Meta	1180	SL2.50ch04p55673406	FPS_long		L115
Meta	1180	SL2.50ch04p55673406	Fruit_Shape_Index_External_I		L115
Meta	1180	SL2.50ch04p55684628	Fruit_firmness		L115
Meta	1180	SL2.50ch04p55684633	Fruit_firmness		L115
Meta	1180	SL2.50ch04p55684801	Fruit_firmness		L115
Meta	1180	SL2.50ch04p57783448	EFC_pink		L115
Meta	1180	SL2.50ch04p57783448	SPS_linear		L115
Meta	1180	SL2.50ch04p57783448	Skin_color		L115
Meta	1180	SL2.50ch04p58290486	Eccentricity		L116
Meta	1180	SL2.50ch04p58294449	Curved_Fruit_Shape_Index		L116
Meta	1180	SL2.50ch04p58294449	Fruit_Shape_Index_External_I		L116
Meta	1180	SL2.50ch04p58294449	Fruit_Shape_Index_Internal		L116
Meta	1180	SL2.50ch04p58294449	Tomato_Pericarp_Area_Ratio		L116
Meta	1180	SL2.50ch04p58294449	Fruit_Shape_Index_External_II		L116
Meta	1180	SL2.50ch04p58294449	FPS_long		L116
Meta	1180	SL2.50ch04p58615337	FPS_oxheart		L116
Meta	1180	SL2.50ch04p59541872	Brix		L116
Meta	1180	SL2.50ch04p59767485	Average_Luminosity		L116
Meta	1180	SL2.50ch04p59787424	Fruit_Shape_Index_External_I		L116
Meta	1180	SL2.50ch04p59787424	Fruit_Shape_Index_External_II		L116
Meta	1180	SL2.50ch04p59787424	Curved_Fruit_Shape_Index		L116
Meta	1180	SL2.50ch04p59787424	Fruit_Shape_Index_Internal		L116
Meta	1180	SL2.50ch04p59828265	FPS_heart		L116
Meta	1180	SL2.50ch04p61497146	Average_Hue		L117
Meta	1180	SL2.50ch04p61497146	Average_a_Vaue		L117
Meta	1180	SL2.50ch04p62535036	Fruit_fasciation		L117
Meta	1180	SL2.50ch04p62535036	circular		L117
Meta	1180	SL2.50ch04p62535036	FPS_bell_pepper		L117
Meta	1180	SL2.50ch04p63021180	FPS_rectangular		L117
Meta	1180	SL2.50ch04p63021180	FPS_flat		L117
Meta	1180	SL2.50ch04p63021180	Distal_Fruit_Bockiness		L117
Meta	1180	SL2.50ch04p63021180	Obovoid_ovoid_index		L117
Meta	1180	SL2.50ch04p63021180	Width_Widest_Pos		L117
Meta	1180	SL2.50ch04p63021180	Fruit_Shape_Triangle		L117
Meta	1180	SL2.50ch04p63497531	FPS_bell_pepper		L117
Meta	1180	SL2.50ch04p63497531	FPS_long		L117
Meta	1180	SL2.50ch04p63708613	V_Asymmetry		L117
Meta	1180	SL2.50ch04p64506818	FPS_long		L117
Meta	1180	SL2.50ch04p66002265	FPS_round		L118
Meta	1180	SL2.50ch04p66002265	FPS_oxheart		L118
Meta	1180	SL2.50ch04p66002292	FPS_round		L118
Meta	1180	SL2.50ch04p66002292	FPS_oxheart		L118
Meta	1180	SL2.50ch04p66290484	FPS_bell_pepper		L118
Meta	1180	SL2.50ch04p66370384	EFC_pink		L118
Meta	1180	SL2.50ch04p66370384	FPS_bell_pepper		L118
Meta	1180	SL2.50ch04p66370384	Ribbing_at_calyx_end		L118
Meta	1180	SL2.50ch04p66370384	FPS_round		L118
Meta	1180	SL2.50ch04p66370384	Skin_color		L118
Meta	1180	SL2.50ch04p66412123	FPS_flat		L118
Meta	1180	SL2.50ch05p174308	FPS_flat		L119
Meta	1180	SL2.50ch05p2392961	SPS_linear		L120
Meta	1180	SL2.50ch05p2392961	Rectangular		L120
Meta	1180	SL2.50ch05p2782933	Rectangular		L120
Meta	1180	SL2.50ch05p2782933	V_Asymmetry		L120
Meta	1180	SL2.50ch05p2782933	curved_height		L120
Meta	1180	SL2.50ch05p2782933	Height_Mid_width		L120
Meta	1180	SL2.50ch05p2782933	Fruit_Shape_Index_External_I		L120
Meta	1180	SL2.50ch05p2782933	Maximum_Height		L120
Meta	1180	SL2.50ch05p2782933	EFC_pink		L120
Meta	1180	SL2.50ch05p2782933	FPS_oxheart		L120
Meta	1180	SL2.50ch05p2782933	Curved_Fruit_Shape_Index		L120
Meta	1180	SL2.50ch05p2782933	Skin_color		L120
Meta	1180	SL2.50ch05p2782933	Distal_shape_area_index		L120
Meta	1180	SL2.50ch05p2782933	Fruit_Shape_Index_External_II		L120
Meta	1180	SL2.50ch05p2828785	curved_height		L120
Meta	1180	SL2.50ch05p2828785	Skin_color		L120
Meta	1180	SL2.50ch05p2828785	SPS_linear		L120
Meta	1180	SL2.50ch05p2828785	V_Asymmetry		L120
Meta	1180	SL2.50ch05p2828785	FPS_flat		L120
Meta	1180	SL2.50ch05p2828785	EFC_pink		L120
Meta	1180	SL2.50ch05p2828785	Width_Widest_Pos		L120
Meta	1180	SL2.50ch05p2828785	Distal_Angle_Macro		L120
Meta	1180	SL2.50ch05p2985364	Height_Mid_width		L120
Meta	1180	SL2.50ch05p2985364	Distal_shape_area_index		L120
Meta	1180	SL2.50ch05p2985364	FPS_oxheart		L120
Meta	1180	SL2.50ch05p2985364	Skin_color		L120
Meta	1180	SL2.50ch05p2985364	FPS_flat		L120
Meta	1180	SL2.50ch05p2985364	SPS_irregular		L120
Meta	1180	SL2.50ch05p2985364	EFC_pink		L120
Meta	1180	SL2.50ch05p2985364	curved_height		L120
Meta	1180	SL2.50ch05p2985364	V_Asymmetry		L120
Meta	1180	SL2.50ch05p2985364	Maximum_Height		L120
Meta	1180	SL2.50ch05p2985364	EFC_red		L120
Meta	1180	SL2.50ch05p4710361	FPS_oxheart		L120
Meta	1180	SL2.50ch05p6225321	Fruit_Shape_Index_External_II		L120
Meta	1180	SL2.50ch05p6225321	Eccentricity		L120
Meta	1180	SL2.50ch05p6225321	Fruit_Shape_Index_Internal		L120
Meta	1180	SL2.50ch05p6225321	Fruit_Shape_Index_External_I		L120
Meta	1180	SL2.50ch05p6225321	Fruit_fasciation		L120
Meta	1180	SL2.50ch05p6225321	Eccentricity_Area_Index		L120
Meta	1180	SL2.50ch05p6225321	Rectangular		L120
Meta	1180	SL2.50ch05p6225321	FPS_flat		L120
Meta	1180	SL2.50ch05p6225321	Ribbing_at_calyx_end		L120
Meta	1180	SL2.50ch05p6225321	Fruit_shoulder_shape		L120
Meta	1180	SL2.50ch05p6225321	Curved_Fruit_Shape_Index		L120
Meta	1180	SL2.50ch05p6225321	Ellipsoid		L120
Meta	1180	SL2.50ch05p6310802	EFC_red		L120
Meta	1180	SL2.50ch05p6310802	EFC_pink		L120
Meta	1180	SL2.50ch05p6441090	SPS_linear		L120
Meta	1180	SL2.50ch05p6483834	Fruit_Shape_Index_External_I		L120
Meta	1180	SL2.50ch05p6483834	Fruit_Shape_Index_External_II		L120
Meta	1180	SL2.50ch05p6483834	Distal_shape_area_index		L120
Meta	1180	SL2.50ch05p6483834	Distal_Angle_Macro		L120
Meta	1180	SL2.50ch05p6483834	Fruit_Shape_Index_Internal		L120
Meta	1180	SL2.50ch05p6483834	SPS_linear		L120
Meta	1180	SL2.50ch05p6500708	Rectangular		L120
Meta	1180	SL2.50ch05p6500708	SPS_linear		L120
Meta	1180	SL2.50ch05p6500708	FPS_flat		L120
Meta	1180	SL2.50ch05p13094482	SPS_dot		L121
Meta	1180	SL2.50ch05p13094482	FPS_rectangular		L121
Meta	1180	SL2.50ch05p16510484	Rectangular		L121
Meta	1180	SL2.50ch05p16510522	Rectangular		L121
Meta	1180	SL2.50ch05p16510894	Rectangular		L121
Meta	1180	SL2.50ch05p19897931	FPS_long		L121
Meta	1180	SL2.50ch05p19897948	FPS_long		L121
Meta	1180	SL2.50ch05p8117135	Growth_habit		L121
Meta	1180	SL2.50ch05p9223528	Green_shoulder		L121
Meta	1180	SL2.50ch05p34298741	SPS_irregular		L123
Meta	1180	SL2.50ch05p34298741	SPS_dot		L123
Meta	1180	SL2.50ch05p50153054	EFC_pink		L124
Meta	1180	SL2.50ch05p50153054	FPS_rectangular		L124
Meta	1180	SL2.50ch05p50153054	EFC_red		L124
Meta	1180	SL2.50ch05p52667398	SPS_dot		L124
Meta	1180	SL2.50ch05p60672112	FPS_ovoboid		L124
Meta	1180	SL2.50ch05p61575752	FPS_rectangular		L124
Meta	1180	SL2.50ch06p1674346	FPS_oxheart		L125
Meta	1180	SL2.50ch06p1674672	FPS_oxheart		L125
Meta	1180	SL2.50ch06p1731508	Curved_Fruit_Shape_Index		L125
Meta	1180	SL2.50ch06p1731508	Fruit_Shape_Index_Internal		L125
Meta	1180	SL2.50ch06p1731508	Fruit_Shape_Index_External_I		L125
Meta	1180	SL2.50ch06p1731508	Distal_Angle_Macro		L125
Meta	1180	SL2.50ch06p1731508	Fruit_shoulder_shape		L125
Meta	1180	SL2.50ch06p1731508	Fruit_Shape_Index_External_II		L125
Meta	1180	SL2.50ch06p1731508	FPS_ellipsoid		L125
Meta	1180	SL2.50ch06p2397059	Jointless_pedicel		L125
Meta	1180	SL2.50ch06p2637033	EFC_purple		L125
Meta	1180	SL2.50ch06p2665447	Jointless_pedicel		L125
Meta	1180	SL2.50ch06p2887317	Jointless_pedicel		L125
Meta	1180	SL2.50ch06p3253622	Maximum_Width		L125
Meta	1180	SL2.50ch06p3253622	Width_Mid_height		L125
Meta	1180	SL2.50ch06p3253622	Tomato_Pericarp_Area_Ratio		L125
Meta	1180	SL2.50ch06p3253622	FPS_oxheart		L125
Meta	1180	SL2.50ch06p3253622	locule_number		L125
Meta	1180	SL2.50ch06p3253622	SPS_dot		L125
Meta	1180	SL2.50ch06p3253622	proximal_Ange_Macro		L125
Meta	1180	SL2.50ch06p3253622	circular		L125
Meta	1180	SL2.50ch06p3290004	SPS_dot		L125
Meta	1180	SL2.50ch06p7710309	Average_distance_between_inflorescences		L126
Meta	1180	SL2.50ch06p8576573	EFC_purple		L126
Meta	1180	SL2.50ch06p11582665	FPS_heart		L127
Meta	1180	SL2.50ch06p12398443	FPS_heart		L127
Meta	1180	SL2.50ch06p12398443	Average_Green		L127
Meta	1180	SL2.50ch06p13978034	EFC_purple		L127
Meta	1180	SL2.50ch06p15759002	Jointless_pedicel		L128
Meta	1180	SL2.50ch06p27639555	Growth_habit		L130
Meta	1180	SL2.50ch06p31920713	FPS_oxheart		L131
Meta	1180	SL2.50ch06p32371062	SPS_stellate		L132
Meta	1180	SL2.50ch06p38870040	FPS_oxheart		L134
Meta	1180	SL2.50ch06p39204033	FPS_ovoboid		L134
Meta	1180	SL2.50ch06p39631861	FPS_oxheart		L134
Meta	1180	SL2.50ch06p39631861	Skin_color		L134
Meta	1180	SL2.50ch06p40139262	FPS_ovoboid		L134
Meta	1180	SL2.50ch06p40167093	FPS_bell_pepper		L134
Meta	1180	SL2.50ch06p40848084	Jointless_pedicel		L134
Meta	1180	SL2.50ch06p40990573	Jointless_pedicel		L134
Meta	1180	SL2.50ch06p43641790	curved_height		L135
Meta	1180	SL2.50ch06p43641790	Maximum_Height		L135
Meta	1180	SL2.50ch06p43641790	Fruit_Shape_Index_Internal		L135
Meta	1180	SL2.50ch06p43641790	Height_Mid_width		L135
Meta	1180	SL2.50ch06p43641790	Fruit_Shape_Index_External_I		L135
Meta	1180	SL2.50ch06p43641790	Fruit_Shape_Index_External_II		L135
Meta	1180	SL2.50ch06p43641790	Curved_Fruit_Shape_Index		L135
Meta	1180	SL2.50ch06p44761042	FPS_bell_pepper		L135
Meta	1180	SL2.50ch06p44955568	Fruit_Shape_Index_Internal		L135
Meta	1180	SL2.50ch06p44955568	Fruit_Shape_Index_External_I		L135
Meta	1180	SL2.50ch06p44955568	Curved_Fruit_Shape_Index		L135
Meta	1180	SL2.50ch06p44955568	curved_height		L135
Meta	1180	SL2.50ch06p44955590	Maximum_Height		L135
Meta	1180	SL2.50ch06p44955590	curved_height		L135
Meta	1180	SL2.50ch06p44966964	Curved_Fruit_Shape_Index		L135
Meta	1180	SL2.50ch06p44966964	Puffiness_appearance		L135
Meta	1180	SL2.50ch06p44966964	Height_Mid_width		L135
Meta	1180	SL2.50ch06p44966964	Fruit_Shape_Index_Internal		L135
Meta	1180	SL2.50ch06p44966964	curved_height		L135
Meta	1180	SL2.50ch06p44966964	Maximum_Height		L135
Meta	1180	SL2.50ch06p44966964	Fruit_Shape_Index_External_I		L135
Meta	1180	SL2.50ch06p45238362	EFC_purple		L135
Meta	1180	SL2.50ch06p45283958	EFC_purple		L135
Meta	1180	SL2.50ch06p45283958	LSh_potato_leaf		L135
Meta	1180	SL2.50ch06p45283958	LSh_regular_leaf		L135
Meta	1180	SL2.50ch06p47420987	Green_shoulder		L136
Meta	1180	SL2.50ch06p47420987	FPS_heart		L136
Meta	1180	SL2.50ch06p48637368	Area		L136
Meta	1180	SL2.50ch06p48637368	Perimeter		L136
Meta	1180	SL2.50ch06p48824215	V_Asymmetry		L136
Meta	1180	SL2.50ch06p48824215	proximal_Indentation_Area		L136
Meta	1180	SL2.50ch06p48824215	Ellipsoid		L136
Meta	1180	SL2.50ch06p48824215	Tomato_Pericarp_Area_Ratio		L136
Meta	1180	SL2.50ch06p48824215	Height_until_last_inflorescence_cm		L136
Meta	1180	SL2.50ch06p48824215	Ribbing_at_calyx_end		L136
Meta	1180	SL2.50ch06p48824215	Tomato_Pericarp_Area		L136
Meta	1180	SL2.50ch06p48838772	Ellipsoid		L136
Meta	1180	SL2.50ch06p48838772	V_Asymmetry		L136
Meta	1180	SL2.50ch06p48838772	Tomato_Pericarp_Area		L136
Meta	1180	SL2.50ch06p48838772	Perimeter		L136
Meta	1180	SL2.50ch06p48838772	Eccentricity		L136
Meta	1180	SL2.50ch06p48838772	Fruit_fasciation		L136
Meta	1180	SL2.50ch06p48838772	Width_Mid_height		L136
Meta	1180	SL2.50ch06p48838772	Puffiness_appearance		L136
Meta	1180	SL2.50ch06p48838772	Maximum_Width		L136
Meta	1180	SL2.50ch06p48839495	Total_height_cm		L136
Meta	1180	SL2.50ch06p48839495	Height_until_last_inflorescence_cm		L136
Meta	1180	SL2.50ch06p48839495	Ellipsoid		L136
Meta	1180	SL2.50ch06p48839495	FPS_ellipsoid		L136
Meta	1180	SL2.50ch06p48839495	V_Asymmetry		L136
Meta	1180	SL2.50ch06p49236083	Fruit_fasciation		L136
Meta	1180	SL2.50ch06p49236083	Growth_habit		L136
Meta	1180	SL2.50ch06p49236083	Ellipsoid		L136
Meta	1180	SL2.50ch06p49236083	Green_shoulder		L136
Meta	1180	SL2.50ch06p49236083	Height_until_last_inflorescence_cm		L136
Meta	1180	SL2.50ch07p948931	EFC_pink		L137
Meta	1180	SL2.50ch07p948931	Skin_color		L137
Meta	1180	SL2.50ch07p1577841	FPS_oxheart		L138
Meta	1180	SL2.50ch07p1852616	SPS_linear		L138
Meta	1180	SL2.50ch07p1852616	Rectangular		L138
Meta	1180	SL2.50ch07p1852616	FPS_oxheart		L138
Meta	1180	SL2.50ch07p2248451	SPS_stellate		L139
Meta	1180	SL2.50ch07p2248451	SPS_dot		L139
Meta	1180	SL2.50ch07p2883786	Average_Chroma		L139
Meta	1180	SL2.50ch07p4017990	Width_Widest_Pos		L141
Meta	1180	SL2.50ch07p4018064	SPS_stellate		L141
Meta	1180	SL2.50ch07p37650544	Fruit_Shape_Triangle		L143
Meta	1180	SL2.50ch07p49977641	FPS_bell_pepper		L144
Meta	1180	SL2.50ch07p57756475	Distal_Angle_Macro		L145
Meta	1180	SL2.50ch07p58508359	Maximum_Height		L145
Meta	1180	SL2.50ch07p58508359	Rectangular		L145
Meta	1180	SL2.50ch07p58508359	Fruit_Shape_Index_Internal		L145
Meta	1180	SL2.50ch07p58508359	Fruit_Shape_Index_External_II		L145
Meta	1180	SL2.50ch07p58508359	Height_Mid_width		L145
Meta	1180	SL2.50ch07p58508359	Fruit_Shape_Index_External_I		L145
Meta	1180	SL2.50ch07p58508359	curved_height		L145
Meta	1180	SL2.50ch07p60577674	FPS_ellipsoid		L146
Meta	1180	SL2.50ch07p60577686	FPS_ellipsoid		L146
Meta	1180	SL2.50ch07p61069506	FPS_ellipsoid		L147
Meta	1180	SL2.50ch07p62132646	Height_Mid_width		L148
Meta	1180	SL2.50ch07p62132646	FPS_oxheart		L148
Meta	1180	SL2.50ch07p62132646	FPS_bell_pepper		L148
Meta	1180	SL2.50ch07p62392771	FPS_oxheart		L148
Meta	1180	SL2.50ch07p63996509	FPS_rectangular		L149
Meta	1180	SL2.50ch07p64024084	Average_Red		L149
Meta	1180	SL2.50ch07p65252971	Brix		L150
Meta	1180	SL2.50ch07p65831339	FPS_oxheart		L151
Meta	1180	SL2.50ch07p65831339	FPS_heart		L151
Meta	1180	SL2.50ch07p66971471	Maximum_Width		L152
Meta	1180	SL2.50ch07p66971471	Width_Mid_height		L152
Meta	1180	SL2.50ch07p66971471	Tomato_Pericarp_Area_Ratio		L152
Meta	1180	SL2.50ch07p66971471	Fruit_fasciation		L152
Meta	1180	SL2.50ch08p1239513	lobedness_Degree		L153
Meta	1180	SL2.50ch08p1681669	Distal_Angle_Macro		L153
Meta	1180	SL2.50ch08p1681669	Curved_Fruit_Shape_Index		L153
Meta	1180	SL2.50ch08p1681669	Fruit_Shape_Index_Internal		L153
Meta	1180	SL2.50ch08p1681669	proximal_Ange_Macro		L153
Meta	1180	SL2.50ch08p1681669	lobedness_Degree		L153
Meta	1180	SL2.50ch08p1681669	Fruit_Shape_Index_External_II		L153
Meta	1180	SL2.50ch08p1681669	Tomato_Pericarp_Area_Ratio		L153
Meta	1180	SL2.50ch08p233565	Tomato_Pericarp_Area_Ratio		L153
Meta	1180	SL2.50ch08p233565	Width_Mid_height		L153
Meta	1180	SL2.50ch08p233565	Distal_Angle_Macro		L153
Meta	1180	SL2.50ch08p233565	Shoulder_Height		L153
Meta	1180	SL2.50ch08p233565	curved_height		L153
Meta	1180	SL2.50ch08p233565	SPS_dot		L153
Meta	1180	SL2.50ch08p233565	proximal_Ange_Macro		L153
Meta	1180	SL2.50ch08p233565	Maximum_Width		L153
Meta	1180	SL2.50ch08p233565	Height_Mid_width		L153
Meta	1180	SL2.50ch08p233565	Maximum_Height		L153
Meta	1180	SL2.50ch08p233565	Distal_shape_area_index		L153
Meta	1180	SL2.50ch08p240661	Curved_Fruit_Shape_Index		L153
Meta	1180	SL2.50ch08p240661	proximal_Ange_Macro		L153
Meta	1180	SL2.50ch08p240661	Fruit_Shape_Index_Internal		L153
Meta	1180	SL2.50ch08p240661	Maximum_Height		L153
Meta	1180	SL2.50ch08p240661	Tomato_Pericarp_Area_Ratio		L153
Meta	1180	SL2.50ch08p240661	curved_height		L153
Meta	1180	SL2.50ch08p240661	Fruit_Shape_Index_External_I		L153
Meta	1180	SL2.50ch08p240661	Fruit_Shape_Index_External_II		L153
Meta	1180	SL2.50ch08p240661	Height_Mid_width		L153
Meta	1180	SL2.50ch08p3352366	FPS_heart		L153
Meta	1180	SL2.50ch08p3361135	FPS_heart		L153
Meta	1180	SL2.50ch08p3361135	Fruit_Shape_Index_External_II		L153
Meta	1180	SL2.50ch08p3361135	Fruit_Shape_Index_Internal		L153
Meta	1180	SL2.50ch08p3361135	Curved_Fruit_Shape_Index		L153
Meta	1180	SL2.50ch08p3361135	Maximum_Height		L153
Meta	1180	SL2.50ch08p3361135	Height_Mid_width		L153
Meta	1180	SL2.50ch08p3361135	Fruit_Shape_Index_External_I		L153
Meta	1180	SL2.50ch08p3496896	Curved_Fruit_Shape_Index		L153
Meta	1180	SL2.50ch08p3496896	Height_Mid_width		L153
Meta	1180	SL2.50ch08p3496896	FPS_heart		L153
Meta	1180	SL2.50ch08p3496896	Puffiness_appearance		L153
Meta	1180	SL2.50ch08p3496896	Shoulder_Height		L153
Meta	1180	SL2.50ch08p3496896	Maximum_Height		L153
Meta	1180	SL2.50ch08p3496896	lobedness_Degree		L153
Meta	1180	SL2.50ch08p3675939	proximal_Fruit_Blockiness		L153
Meta	1180	SL2.50ch08p738340	LSh_regular_leaf		L153
Meta	1180	SL2.50ch08p738340	FPS_oxheart		L153
Meta	1180	SL2.50ch08p10435250	FPS_rectangular		L154
Meta	1180	SL2.50ch08p15429666	Shoulder_Height		L155
Meta	1180	SL2.50ch08p47492944	Eccentricity_Area_Index		L158
Meta	1180	SL2.50ch08p47492944	Ribbing_at_calyx_end		L158
Meta	1180	SL2.50ch08p49295223	Obovoid_ovoid_index		L159
Meta	1180	SL2.50ch08p54219656	FPS_rectangular		L160
Meta	1180	SL2.50ch08p55266151	proximal_Ange_Macro		L160
Meta	1180	SL2.50ch08p55266151	Fruit_Shape_Index_External_II		L160
Meta	1180	SL2.50ch08p55266151	Curved_Fruit_Shape_Index		L160
Meta	1180	SL2.50ch08p55266151	Fruit_Shape_Index_Internal		L160
Meta	1180	SL2.50ch08p55266151	Puffiness_appearance		L160
Meta	1180	SL2.50ch08p55266151	Fruit_Shape_Index_External_I		L160
Meta	1180	SL2.50ch08p55266151	Height_Mid_width		L160
Meta	1180	SL2.50ch08p55318349	Maximum_Height		L160
Meta	1180	SL2.50ch08p55318349	Fruit_Shape_Index_External_I		L160
Meta	1180	SL2.50ch08p55318349	Height_Mid_width		L160
Meta	1180	SL2.50ch08p55318349	Puffiness_appearance		L160
Meta	1180	SL2.50ch08p55318349	Fruit_Shape_Index_Internal		L160
Meta	1180	SL2.50ch08p55318349	Fruit_Shape_Index_External_II		L160
Meta	1180	SL2.50ch08p55342954	Puffiness_appearance		L160
Meta	1180	SL2.50ch08p55342954	curved_height		L160
Meta	1180	SL2.50ch08p55342954	proximal_Ange_Macro		L160
Meta	1180	SL2.50ch08p55342954	Maximum_Height		L160
Meta	1180	SL2.50ch08p55342954	Fruit_Shape_Index_External_I		L160
Meta	1180	SL2.50ch08p55342954	Fruit_Shape_Index_External_II		L160
Meta	1180	SL2.50ch08p55342954	Fruit_Shape_Index_Internal		L160
Meta	1180	SL2.50ch08p55342954	Height_Mid_width		L160
Meta	1180	SL2.50ch08p55342954	Curved_Fruit_Shape_Index		L160
Meta	1180	SL2.50ch08p55394175	FPS_bell_pepper		L160
Meta	1180	SL2.50ch08p55394175	FPS_heart		L160
Meta	1180	SL2.50ch08p55957241	EFC_pink		L160
Meta	1180	SL2.50ch08p55957241	FPS_long		L160
Meta	1180	SL2.50ch08p58690174	FPS_ellipsoid		L161
Meta	1180	SL2.50ch08p58690174	Fruit_Shape_Triangle		L161
Meta	1180	SL2.50ch08p58690174	Distal_Fruit_Bockiness		L161
Meta	1180	SL2.50ch08p59735739	Fruit_Shape_Index_External_I		L161
Meta	1180	SL2.50ch08p59735739	Fruit_shoulder_shape		L161
Meta	1180	SL2.50ch08p59735739	Fruit_Shape_Index_Internal		L161
Meta	1180	SL2.50ch08p59735739	Maximum_Width		L161
Meta	1180	SL2.50ch08p59735739	Fruit_Shape_Index_External_II		L161
Meta	1180	SL2.50ch08p59735739	proximal_Indentation_Area		L161
Meta	1180	SL2.50ch08p59735739	locule_number		L161
Meta	1180	SL2.50ch08p59735739	Curved_Fruit_Shape_Index		L161
Meta	1180	SL2.50ch08p59735739	Distal_Angle_Macro		L161
Meta	1180	SL2.50ch08p59735739	Width_Mid_height		L161
Meta	1180	SL2.50ch08p59735739	Tomato_Pericarp_Thickness		L161
Meta	1180	SL2.50ch08p59735739	Tomato_Pericarp_Area		L161
Meta	1180	SL2.50ch08p59735739	Shoulder_Height		L161
Meta	1180	SL2.50ch08p60822270	FPS_bell_pepper		L161
Meta	1180	SL2.50ch08p60822270	Fruit_Shape_Index_Internal		L161
Meta	1180	SL2.50ch08p60822270	Fruit_Shape_Index_External_II		L161
Meta	1180	SL2.50ch08p62051850	FPS_round		L161
Meta	1180	SL2.50ch08p62213644	EFC_brown		L161
Meta	1180	SL2.50ch08p63301067	FPS_heart		L162
Meta	1180	SL2.50ch08p63328385	Growth_habit		L162
Meta	1180	SL2.50ch08p63328385	Distal_Fruit_Bockiness		L162
Meta	1180	SL2.50ch08p64131809	FPS_round		L163
Meta	1180	SL2.50ch08p64131809	FPS_flat		L163
Meta	1180	SL2.50ch08p64190377	FPS_oxheart		L163
Meta	1180	SL2.50ch08p64294092	SPS_linear		L163
Meta	1180	SL2.50ch08p64294092	Rectangular		L163
Meta	1180	SL2.50ch08p64294092	Distal_Fruit_Bockiness		L163
Meta	1180	SL2.50ch08p64294092	FPS_heart		L163
Meta	1180	SL2.50ch08p64368100	SPS_linear		L163
Meta	1180	SL2.50ch08p64368100	EFC_pink		L163
Meta	1180	SL2.50ch08p64368100	FPS_heart		L163
Meta	1180	SL2.50ch08p64368234	SPS_linear		L163
Meta	1180	SL2.50ch08p64644939	FPS_heart		L163
Meta	1180	SL2.50ch08p64644939	Eccentricity_Area_Index		L163
Meta	1180	SL2.50ch08p64679591	FPS_bell_pepper		L163
Meta	1180	SL2.50ch08p65114806	FPS_heart		L164
Meta	1180	SL2.50ch08p65114806	EFC_orange		L164
Meta	1180	SL2.50ch08p65259409	SPS_linear		L164
Meta	1180	SL2.50ch09p139562	Green_shoulder		L165
Meta	1180	SL2.50ch09p152976	FPS_rectangular		L165
Meta	1180	SL2.50ch09p152976	Green_shoulder		L165
Meta	1180	SL2.50ch09p153009	Green_shoulder		L165
Meta	1180	SL2.50ch09p154902	Green_shoulder		L165
Meta	1180	SL2.50ch09p155379	Green_shoulder		L165
Meta	1180	SL2.50ch09p155413	Green_shoulder		L165
Meta	1180	SL2.50ch09p259326	Green_shoulder		L165
Meta	1180	SL2.50ch09p416051	Green_shoulder		L165
Meta	1180	SL2.50ch09p427606	Jointless_pedicel		L165
Meta	1180	SL2.50ch09p427606	Green_shoulder		L165
Meta	1180	SL2.50ch09p447776	Growth_habit		L165
Meta	1180	SL2.50ch09p447776	Green_shoulder		L165
Meta	1180	SL2.50ch09p453674	circular		L165
Meta	1180	SL2.50ch09p72211	Distal_Angle_Micro		L165
Meta	1180	SL2.50ch09p1748562	FPS_rectangular		L166
Meta	1180	SL2.50ch09p2135101	Leaf_border		L166
Meta	1180	SL2.50ch09p2441695	Leaf_border		L166
Meta	1180	SL2.50ch09p27862117	Puffiness_appearance		L168
Meta	1180	SL2.50ch09p27862117	Maximum_Height		L168
Meta	1180	SL2.50ch09p27862117	Height_Mid_width		L168
Meta	1180	SL2.50ch09p44793734	LSh_potato_leaf		L169
Meta	1180	SL2.50ch09p53951025	FPS_long		L170
Meta	1180	SL2.50ch09p54697147	Puffiness_appearance		L170
Meta	1180	SL2.50ch09p58822621	FPS_long		L171
Meta	1180	SL2.50ch09p64097224	FPS_bell_pepper		L172
Meta	1180	SL2.50ch09p67234246	Maximum_Height		L173
Meta	1180	SL2.50ch09p67234246	curved_height		L173
Meta	1180	SL2.50ch09p67234246	Height_Mid_width		L173
Meta	1180	SL2.50ch09p71659626	Fruit_Shape_Index_External_II		L175
Meta	1180	SL2.50ch09p71659626	Fruit_Shape_Index_External_I		L175
Meta	1180	SL2.50ch09p71659626	Curved_Fruit_Shape_Index		L175
Meta	1180	SL2.50ch09p71659626	Fruit_Shape_Index_Internal		L175
Meta	1180	SL2.50ch09p71659626	Tomato_Pericarp_Area_Ratio		L175
Meta	1180	SL2.50ch09p71893565	EFC_pink		L176
Meta	1180	SL2.50ch09p71918533	FPS_heart		L176
Meta	1180	SL2.50ch09p71964878	EFC_red		L176
Meta	1180	SL2.50ch09p71964878	Distal_shape_area_index		L176
Meta	1180	SL2.50ch09p71964878	Skin_color		L176
Meta	1180	SL2.50ch09p71964878	EFC_pink		L176
Meta	1180	SL2.50ch10p1690069	Rectangular		L177
Meta	1180	SL2.50ch10p2593289	Green_shoulder		L177
Meta	1180	SL2.50ch10p2593289	SPS_stellate		L177
Meta	1180	SL2.50ch10p2593289	Growth_habit		L177
Meta	1180	SL2.50ch10p733456	Growth_habit		L177
Meta	1180	SL2.50ch10p3415046	SPS_irregular		L178
Meta	1180	SL2.50ch10p3415046	Distal_Fruit_Bockiness		L178
Meta	1180	SL2.50ch10p3415046	SPS_linear		L178
Meta	1180	SL2.50ch10p3415046	SPS_stellate		L178
Meta	1180	SL2.50ch10p7418067	FPS_ovoboid		L180
Meta	1180	SL2.50ch10p14490718	FPS_round		L181
Meta	1180	SL2.50ch10p50211310	SPS_stellate		L184
Meta	1180	SL2.50ch10p50211310	FPS_oxheart		L184
Meta	1180	SL2.50ch10p51898209	EFC_orange		L184
Meta	1180	SL2.50ch10p53141008	FPS_flat		L184
Meta	1180	SL2.50ch10p53764599	EFC_red		L184
Meta	1180	SL2.50ch10p53764599	Skin_color		L184
Meta	1180	SL2.50ch10p53764599	FPS_oxheart		L184
Meta	1180	SL2.50ch10p53764599	SPS_stellate		L184
Meta	1180	SL2.50ch10p53764599	Puffiness_appearance		L184
Meta	1180	SL2.50ch10p53764599	EFC_pink		L184
Meta	1180	SL2.50ch10p54018901	Width_Mid_height		L184
Meta	1180	SL2.50ch10p54018901	Maximum_Width		L184
Meta	1180	SL2.50ch10p54018901	FPS_bell_pepper		L184
Meta	1180	SL2.50ch10p54520777	Curved_Fruit_Shape_Index		L184
Meta	1180	SL2.50ch10p54520777	Fruit_Shape_Index_Internal		L184
Meta	1180	SL2.50ch10p54520777	Fruit_Shape_Index_External_I		L184
Meta	1180	SL2.50ch10p54520777	Fruit_Shape_Index_External_II		L184
Meta	1180	SL2.50ch10p57956305	Green_shoulder		L185
Meta	1180	SL2.50ch10p58192047	Total_number_of_inflorescences		L185
Meta	1180	SL2.50ch10p58192047	Brix		L185
Meta	1180	SL2.50ch10p58192047	Growth_habit		L185
Meta	1180	SL2.50ch10p58285727	Curved_Fruit_Shape_Index		L185
Meta	1180	SL2.50ch10p58285727	FPS_flat		L185
Meta	1180	SL2.50ch10p58285727	Brix		L185
Meta	1180	SL2.50ch10p58285727	Fruit_Shape_Index_Internal		L185
Meta	1180	SL2.50ch10p58285727	Fruit_Shape_Index_External_I		L185
Meta	1180	SL2.50ch10p58285727	Fruit_Shape_Index_External_II		L185
Meta	1180	SL2.50ch10p58285727	locule_number		L185
Meta	1180	SL2.50ch10p59183897	FPS_oxheart		L185
Meta	1180	SL2.50ch10p59183897	SPS_stellate		L185
Meta	1180	SL2.50ch10p59403452	FPS_ellipsoid		L185
Meta	1180	SL2.50ch10p61360268	Skin_color		L186
Meta	1180	SL2.50ch10p62444318	Fruit_Shape_Index_External_I		L187
Meta	1180	SL2.50ch10p62444318	Curved_Fruit_Shape_Index		L187
Meta	1180	SL2.50ch10p62444318	Fruit_Shape_Index_External_II		L187
Meta	1180	SL2.50ch10p62444318	Width_Widest_Pos		L187
Meta	1180	SL2.50ch10p62444318	circular		L187
Meta	1180	SL2.50ch10p62444318	Fruit_shoulder_shape		L187
Meta	1180	SL2.50ch10p62444318	Puffiness_appearance		L187
Meta	1180	SL2.50ch10p62444318	Fruit_Shape_Index_Internal		L187
Meta	1180	SL2.50ch10p63394901	SPS_stellate		L188
Meta	1180	SL2.50ch10p63660855	FPS_heart		L189
Meta	1180	SL2.50ch10p63759192	LSh_potato_leaf		L189
Meta	1180	SL2.50ch10p63759192	LSh_regular_leaf		L189
Meta	1180	SL2.50ch10p63759203	LSh_regular_leaf		L189
Meta	1180	SL2.50ch10p63759203	LSh_potato_leaf		L189
Meta	1180	SL2.50ch10p64511976	FPS_heart		L190
Meta	1180	SL2.50ch11p2070298	Fruit_Shape_Triangle		L191
Meta	1180	SL2.50ch11p2070298	Distal_Fruit_Bockiness		L191
Meta	1180	SL2.50ch11p3554604	FPS_round		L191
Meta	1180	SL2.50ch11p3554604	Fruit_Shape_Triangle		L191
Meta	1180	SL2.50ch11p3554604	Distal_Fruit_Bockiness		L191
Meta	1180	SL2.50ch11p3872256	FPS_rectangular		L191
Meta	1180	SL2.50ch11p4230371	Green_shoulder		L191
Meta	1180	SL2.50ch11p4486390	Green_shoulder		L191
Meta	1180	SL2.50ch11p4486390	Skin_color		L191
Meta	1180	SL2.50ch11p4486390	SPS_stellate		L191
Meta	1180	SL2.50ch11p4492425	Green_shoulder		L191
Meta	1180	SL2.50ch11p4775556	Width_Widest_Pos		L191
Meta	1180	SL2.50ch11p4775556	SPS_linear		L191
Meta	1180	SL2.50ch11p4775556	Distal_Fruit_Bockiness		L191
Meta	1180	SL2.50ch11p4775556	FPS_flat		L191
Meta	1180	SL2.50ch11p4781218	Leaf_border		L191
Meta	1180	SL2.50ch11p4922873	FPS_oxheart		L191
Meta	1180	SL2.50ch11p10016956	SPS_stellate		L192
Meta	1180	SL2.50ch11p10017064	SPS_stellate		L192
Meta	1180	SL2.50ch11p10032347	SPS_linear		L192
Meta	1180	SL2.50ch11p7703552	Average_Hue		L192
Meta	1180	SL2.50ch11p17886079	FPS_oxheart		L193
Meta	1180	SL2.50ch11p17886079	SPS_linear		L193
Meta	1180	SL2.50ch11p17907367	Jointless_pedicel		L193
Meta	1180	SL2.50ch11p17924861	Fruit_fasciation		L193
Meta	1180	SL2.50ch11p17973523	Obovoid_ovoid_index		L193
Meta	1180	SL2.50ch11p18016964	LShdouble_feathered		L193
Meta	1180	SL2.50ch11p18628870	Green_shoulder		L193
Meta	1180	SL2.50ch11p18723550	FPS_rectangular		L193
Meta	1180	SL2.50ch11p20429946	SPS_linear		L193
Meta	1180	SL2.50ch11p32037807	SPS_linear		L194
Meta	1180	SL2.50ch11p33893421	Jointless_pedicel		L194
Meta	1180	SL2.50ch11p41080257	SPS_linear		L195
Meta	1180	SL2.50ch11p41081697	Fruit_Shape_Triangle		L195
Meta	1180	SL2.50ch11p50138475	Growth_habit		L197
Meta	1180	SL2.50ch11p50459285	Jointless_pedicel		L197
Meta	1180	SL2.50ch11p50512015	Growth_habit		L197
Meta	1180	SL2.50ch11p50631608	FPS_bell_pepper		L197
Meta	1180	SL2.50ch11p51157866	FPS_long		L197
Meta	1180	SL2.50ch11p51232508	EFC_brown		L197
Meta	1180	SL2.50ch11p51771375	Jointless_pedicel		L197
Meta	1180	SL2.50ch11p51771841	Jointless_pedicel		L197
Meta	1180	SL2.50ch11p51774581	FPS_heart		L197
Meta	1180	SL2.50ch11p53253440	FPS_flat		L197
Meta	1180	SL2.50ch11p53253440	circular		L197
Meta	1180	SL2.50ch11p53472342	SPS_stellate		L197
Meta	1180	SL2.50ch11p53472342	SPS_dot		L197
Meta	1180	SL2.50ch11p54253430	Growth_habit		L197
Meta	1180	SL2.50ch11p54253430	Distal_shape_area_index		L197
Meta	1180	SL2.50ch11p54253430	Rectangular		L197
Meta	1180	SL2.50ch11p54253430	Distal_Fruit_Bockiness		L197
Meta	1180	SL2.50ch11p54253430	Ribbing_at_calyx_end		L197
Meta	1180	SL2.50ch11p54264243	Growth_habit		L197
Meta	1180	SL2.50ch11p54885790	Jointless_pedicel		L197
Meta	1180	SL2.50ch11p54969973	SPS_irregular		L197
Meta	1180	SL2.50ch11p54969994	SPS_irregular		L197
Meta	1180	SL2.50ch11p54970033	SPS_irregular		L197
Meta	1180	SL2.50ch11p55022521	FPS_rectangular		L197
Meta	1180	SL2.50ch11p55034473	Jointless_pedicel		L197
Meta	1180	SL2.50ch11p55069352	SPS_linear		L197
Meta	1180	SL2.50ch11p55069352	Fruit_Shape_Index_Internal		L197
Meta	1180	SL2.50ch11p55069352	FPS_oxheart		L197
Meta	1180	SL2.50ch11p55069352	Average_distance_between_inflorescences		L197
Meta	1180	SL2.50ch11p55069352	proximal_Ange_Macro		L197
Meta	1180	SL2.50ch11p55069352	Ellipsoid		L197
Meta	1180	SL2.50ch11p55069352	Eccentricity_Area_Index		L197
Meta	1180	SL2.50ch11p55069352	Fruit_Shape_Index_External_II		L197
Meta	1180	SL2.50ch11p55069352	circular		L197
Meta	1180	SL2.50ch11p55069352	V_Asymmetry		L197
Meta	1180	SL2.50ch11p55069352	Maximum_Height		L197
Meta	1180	SL2.50ch11p55069352	Fruit_Shape_Index_External_I		L197
Meta	1180	SL2.50ch11p55069352	curved_height		L197
Meta	1180	SL2.50ch11p55069352	Tomato_Pericarp_Area		L197
Meta	1180	SL2.50ch11p55069352	Average_a_Vaue		L197
Meta	1180	SL2.50ch11p55069352	Curved_Fruit_Shape_Index		L197
Meta	1180	SL2.50ch11p55081940	SPS_irregular		L197
Meta	1180	SL2.50ch11p55081940	Ellipsoid		L197
Meta	1180	SL2.50ch11p55081940	locule_number		L197
Meta	1180	SL2.50ch11p55081940	FPS_round		L197
Meta	1180	SL2.50ch11p55081940	Fruit_fasciation		L197
Meta	1180	SL2.50ch11p55081940	Width_Mid_height		L197
Meta	1180	SL2.50ch11p55081940	lobedness_Degree		L197
Meta	1180	SL2.50ch11p55081940	V_Asymmetry		L197
Meta	1180	SL2.50ch11p55081940	Area		L197
Meta	1180	SL2.50ch11p55081940	Average_Red		L197
Meta	1180	SL2.50ch11p55082042	lobedness_Degree		L197
Meta	1180	SL2.50ch11p55082042	V_Asymmetry		L197
Meta	1180	SL2.50ch11p55082042	locule_number		L197
Meta	1180	SL2.50ch11p55082042	Average_Red		L197
Meta	1180	SL2.50ch11p55082042	SPS_irregular		L197
Meta	1180	SL2.50ch11p55082042	Fruit_fasciation		L197
Meta	1180	SL2.50ch11p55082042	FPS_round		L197
Meta	1180	SL2.50ch11p55082042	Ribbing_at_calyx_end		L197
Meta	1180	SL2.50ch11p55082042	Ellipsoid		L197
Meta	1180	SL2.50ch11p55119831	FPS_round		L197
Meta	1180	SL2.50ch11p55119831	SPS_irregular		L197
Meta	1180	SL2.50ch11p55119831	Fruit_fasciation		L197
Meta	1180	SL2.50ch11p55119831	FPS_rectangular		L197
Meta	1180	SL2.50ch11p55119831	locule_number		L197
Meta	1180	SL2.50ch11p55119831	Fruit_weight		L197
Meta	1180	SL2.50ch11p55119831	lobedness_Degree		L197
Meta	1180	SL2.50ch11p55119831	Ribbing_at_calyx_end		L197
Meta	1180	SL2.50ch11p55119831	Ellipsoid		L197
Meta	1180	SL2.50ch11p55137273	FPS_round		L197
Meta	1180	SL2.50ch11p55137273	locule_number		L197
Meta	1180	SL2.50ch11p55137273	Average_Red		L197
Meta	1180	SL2.50ch11p55137273	SPS_irregular		L197
Meta	1180	SL2.50ch11p55191426	Average_distance_between_inflorescences		L197
Meta	1180	SL2.50ch11p55191426	proximal_Ange_Macro		L197
Meta	1180	SL2.50ch11p55191426	Fruit_Shape_Index_External_I		L197
Meta	1180	SL2.50ch11p55191426	lobedness_Degree		L197
Meta	1180	SL2.50ch11p55191426	Curved_Fruit_Shape_Index		L197
Meta	1180	SL2.50ch11p55191426	circular		L197
Meta	1180	SL2.50ch11p55191426	V_Asymmetry		L197
Meta	1180	SL2.50ch11p55191426	Fruit_Shape_Triangle		L197
Meta	1180	SL2.50ch11p55191426	SPS_linear		L197
Meta	1180	SL2.50ch11p55191426	FPS_round		L197
Meta	1180	SL2.50ch11p55191426	Fruit_Shape_Index_Internal		L197
Meta	1180	SL2.50ch11p55191426	proximal_Indentation_Area		L197
Meta	1180	SL2.50ch11p55191426	FPS_oxheart		L197
Meta	1180	SL2.50ch11p55191426	Fruit_Shape_Index_External_II		L197
Meta	1180	SL2.50ch11p55195437	proximal_Indentation_Area		L197
Meta	1180	SL2.50ch11p55195437	Shoulder_Height		L197
Meta	1180	SL2.50ch11p55195437	Average_distance_between_inflorescences		L197
Meta	1180	SL2.50ch11p55195437	circular		L197
Meta	1180	SL2.50ch11p55195437	EFC_pink		L197
Meta	1180	SL2.50ch11p55195437	V_Asymmetry		L197
Meta	1180	SL2.50ch11p55195437	SPS_linear		L197
Meta	1180	SL2.50ch11p55195437	Fruit_Shape_Index_Internal		L197
Meta	1180	SL2.50ch11p55195437	lobedness_Degree		L197
Meta	1180	SL2.50ch11p55195437	Eccentricity_Area_Index		L197
Meta	1180	SL2.50ch11p55195437	Fruit_Shape_Index_External_II		L197
Meta	1180	SL2.50ch11p55214790	Area		L197
Meta	1180	SL2.50ch11p55214790	Fruit_shoulder_shape		L197
Meta	1180	SL2.50ch11p55214790	SPS_dot		L197
Meta	1180	SL2.50ch11p55214790	Eccentricity		L197
Meta	1180	SL2.50ch11p55214790	Ellipsoid		L197
Meta	1180	SL2.50ch11p55214790	Perimeter		L197
Meta	1180	SL2.50ch11p55214790	Fruit_fasciation		L197
Meta	1180	SL2.50ch11p55214790	Shoulder_Height		L197
Meta	1180	SL2.50ch11p55214790	Ribbing_at_calyx_end		L197
Meta	1180	SL2.50ch11p55214790	SPS_irregular		L197
Meta	1180	SL2.50ch11p55214790	lobedness_Degree		L197
Meta	1180	SL2.50ch11p55214790	FPS_heart		L197
Meta	1180	SL2.50ch11p55214790	proximal_Indentation_Area		L197
Meta	1180	SL2.50ch11p55214790	Average_Red		L197
Meta	1180	SL2.50ch11p55214790	V_Asymmetry		L197
Meta	1180	SL2.50ch11p55214790	FPS_round		L197
Meta	1180	SL2.50ch11p55214790	Fruit_weight		L197
Meta	1180	SL2.50ch12p602628	Ellipsoid		L198
Meta	1180	SL2.50ch12p602628	circular		L198
Meta	1180	SL2.50ch12p616707	Ellipsoid		L198
Meta	1180	SL2.50ch12p616707	Eccentricity		L198
Meta	1180	SL2.50ch12p621594	Eccentricity		L198
Meta	1180	SL2.50ch12p621614	Eccentricity		L198
Meta	1180	SL2.50ch12p621614	circular		L198
Meta	1180	SL2.50ch12p621644	circular		L198
Meta	1180	SL2.50ch12p1998865	V_Asymmetry		L199
Meta	1180	SL2.50ch12p3150720	FPS_bell_pepper		L200
Meta	1180	SL2.50ch12p3150720	Fruit_Shape_Index_External_I		L200
Meta	1180	SL2.50ch12p3150720	FPS_ovoboid		L200
Meta	1180	SL2.50ch12p11806733	EFC_purple		L201
Meta	1180	SL2.50ch12p15350513	EFC_purple		L201
Meta	1180	SL2.50ch12p19139881	FPS_oxheart		L201
Meta	1180	SL2.50ch12p7888415	FPS_flat		L201
Meta	1180	SL2.50ch12p7888415	FPS_round		L201
Meta	1180	SL2.50ch12p9928847	EFC_purple		L201
Meta	1180	SL2.50ch12p21960763	locule_number		L202
Meta	1180	SL2.50ch12p24908937	EFC_purple		L203
Meta	1180	SL2.50ch12p37105099	FPS_heart		L204
Meta	1180	SL2.50ch12p39290161	SPS_linear		L205
Meta	1180	SL2.50ch12p39415564	curved_height		L205
Meta	1180	SL2.50ch12p39415564	FPS_long		L205
Meta	1180	SL2.50ch12p39415564	Maximum_Height		L205
Meta	1180	SL2.50ch12p39415564	Height_Mid_width		L205
Meta	1180	SL2.50ch12p39415564	SPS_linear		L205
Meta	1180	SL2.50ch12p39415569	curved_height		L205
Meta	1180	SL2.50ch12p39415569	Height_Mid_width		L205
Meta	1180	SL2.50ch12p39415569	FPS_long		L205
Meta	1180	SL2.50ch12p39415569	SPS_linear		L205
Meta	1180	SL2.50ch12p39415569	Maximum_Height		L205
Meta	1180	SL2.50ch12p44336830	EFC_purple		L206
Meta	1180	SL2.50ch12p47508499	EFC_purple		L206
Meta	1180	SL2.50ch12p60641902	FPS_heart		L207
Meta	1180	SL2.50ch12p60641902	SPS_linear		L207
Meta	1180	SL2.50ch12p60641902	Distal_Fruit_Bockiness		L207
Meta	1180	SL2.50ch12p60641997	SPS_linear		L207
Meta	1180	SL2.50ch12p60688529	FPS_ovoboid		L207
Meta	1180	SL2.50ch12p62484851	FPS_heart		L208
Meta	1180	SL2.50ch12p62484851	Leaf_border		L208
Meta	1180	SL2.50ch12p62814039	FPS_heart		L209
Meta	1180	SL2.50ch12p64159737	FPS_heart		L210
Meta	1180	SL2.50ch12p64163276	FPS_heart		L210
Meta	1180	SL2.50ch12p66814292	Growth_habit		L211
Meta	1180	SL2.50ch12p66814292	Average_Hue		L211
