# Supplementary material for: Atlas of phenotypic, genotypic and geographical diversity present in the European traditional tomato
Source: Hortic Res. 2022 May 17;9:uhac112. doi: 10.1093/hr/uhac112 (PMC9252105; doi:10.1093/hr/uhac112)
Supplement: Web_Material_uhac112 [file web_material_uhac112.zip › File S11.xlsx]

## Sheet: QUALITATIVE
Supplementary Data 11. HCPC results integrating genetic data with phenotypic, geographic and usage data. Data are divided in 3 tabs: qualitative traits, quantitative traits and genotype. In qualitative trait tab is indicated the percentage of accessions in each cluster appertaining to the category, the p-value associated to the enrichment v-test and the cluster. In quantitative trait tab, is indi…
id	%of indiv of clsuter that appertains to the category	p.value	v.test	cluster geno
Country=ESP	2.9851	0	-7.3776	C1
Country=FRA	0	0.0009	-3.3317	C1
Country=GRC	0	0.0003	-3.6088	C1
Country=ITA	97.0149	0	11.266	C1
External_fruit_color_CLASS=External_fruit_color_CLASS_pink	4.4776	0	-4.0889	C1
External_fruit_color_CLASS=External_fruit_color_CLASS_red	92.5373	0	4.1842	C1
Fruit_fasciation_CLASS=Fruit_fasciation_CLASS_intermediate	0	0.0012	-3.2357	C1
Fruit_fasciation_CLASS=Fruit_fasciation_CLASS_low	0	0	-4.5703	C1
Fruit_fasciation_CLASS=Fruit_fasciation_CLASS_not present	100	0	6.7638	C1
Fruit_fasciation_CLASS=Fruit_fasciation_CLASS_severe	0	0.0333	-2.1285	C1
Fruit_predominant_shape_CLASS=Fruit_predominant_shape_CLASS_ellipsoid	0	0.0074	-2.678	C1
Fruit_predominant_shape_CLASS=Fruit_predominant_shape_CLASS_flat	0	0	-7.5304	C1
Fruit_predominant_shape_CLASS=Fruit_predominant_shape_CLASS_heart	79.1045	0	16.1469	C1
Fruit_predominant_shape_CLASS=Fruit_predominant_shape_CLASS_obovoid	16.4179	0.0013	3.2261	C1
Fruit_predominant_shape_CLASS=Fruit_predominant_shape_CLASS_oxheart	0	0.0074	-2.678	C1
Fruit_predominant_shape_CLASS=Fruit_predominant_shape_CLASS_rectangular	0	0.0065	-2.7221	C1
Fruit_predominant_shape_CLASS=Fruit_predominant_shape_CLASS_round	1.4925	0	-5.4027	C1
Fruit_shoulder_shape_CLASS=Fruit_shoulder_shape_CLASS_flat	77.6119	0	10.3141	C1
Fruit_shoulder_shape_CLASS=Fruit_shoulder_shape_CLASS_moderately depressed	0	0	-6.6082	C1
Fruit_shoulder_shape_CLASS=Fruit_shoulder_shape_CLASS_slightly depressed	22.3881	0.0274	-2.2058	C1
Fruit_shoulder_shape_CLASS=Fruit_shoulder_shape_CLASS_strongly depressed	0	0	-4.4299	C1
Green_shoulder_CLASS=dark green	17.9104	0.0257	2.2309	C1
Green_shoulder_CLASS=light green	70.1493	0	5.3687	C1
Green_shoulder_CLASS=medium green	11.9403	0	-4.5082	C1
Green_shoulder_CLASS=uniform	0	0	-4.5394	C1
Leaf_border_CLASS=serrated	8.9552	0	-6.5591	C1
Leaf_border_CLASS=undulate	76.1194	0	5.267	C1
Puffiness_appearance_CLASS=Puffiness_appearance_CLASS_intermediate	0	0.0022	-3.0578	C1
Puffiness_appearance_CLASS=Puffiness_appearance_CLASS_not present	80.597	0.0018	3.1184	C1
Ribbing_at_calyx_end_CLASS=Ribbing_at_calyx_end_CLASS_intermediate	0	0	-5.2384	C1
Ribbing_at_calyx_end_CLASS=Ribbing_at_calyx_end_CLASS_strong	0	0.0186	-2.3541	C1
Ribbing_at_calyx_end_CLASS=Ribbing_at_calyx_end_CLASS_very weak	79.1045	0	9.9149	C1
Ribbing_at_calyx_end_CLASS=Ribbing_at_calyx_end_CLASS_weak	20.8955	0	-4.8095	C1
Shape_of_pistil_scar_CLASS=dot	100	0	7.7708	C1
Shape_of_pistil_scar_CLASS=irregular	0	0	-4.1242	C1
Shape_of_pistil_scar_CLASS=stellate	0	0	-5.267	C1
Skin_color_CLASS=Skin_color_CLASS_colourless	4.4776	0	-4.2101	C1
Skin_color_CLASS=Skin_color_CLASS_yellow	95.5224	0	4.2251	C1
Use=Fresh	1.4925	0	-8.8703	C1
Use=Fresh/Processing	1.4925	0.0135	-2.4706	C1
Use=LSL	77.6119	0	8.7836	C1
Use=Processing	0	0.0241	-2.2558	C1
Use=unclassified	19.403	0.0075	2.6727	C1
Country=ESP	0	0	-12.1114	C2a
Country=FRA	0.7519	0	-4.4292	C2a
Country=GRC	0	0	-5.4144	C2a
Country=ITA	99.2481	0	17.3473	C2a
External_fruit_color_CLASS=External_fruit_color_CLASS_orange	6.015	0.0006	3.4521	C2a
External_fruit_color_CLASS=External_fruit_color_CLASS_pink	6.7669	0	-5.0754	C2a
External_fruit_color_CLASS=External_fruit_color_CLASS_red	81.9549	0.0066	2.7141	C2a
Fruit_fasciation_CLASS=Fruit_fasciation_CLASS_intermediate	0	0	-4.885	C2a
Fruit_fasciation_CLASS=Fruit_fasciation_CLASS_low	6.015	0.0002	-3.6891	C2a
Fruit_fasciation_CLASS=Fruit_fasciation_CLASS_not present	93.985	0	7.2418	C2a
Fruit_fasciation_CLASS=Fruit_fasciation_CLASS_severe	0	0.0009	-3.3101	C2a
Fruit_predominant_shape_CLASS=Fruit_predominant_shape_CLASS_ellipsoid	23.3083	0	6.6602	C2a
Fruit_predominant_shape_CLASS=Fruit_predominant_shape_CLASS_flat	0.7519	0	-10.6009	C2a
Fruit_predominant_shape_CLASS=Fruit_predominant_shape_CLASS_heart	2.2556	0.0156	-2.4187	C2a
Fruit_predominant_shape_CLASS=Fruit_predominant_shape_CLASS_long	0.7519	0.0031	-2.9579	C2a
Fruit_predominant_shape_CLASS=Fruit_predominant_shape_CLASS_obovoid	14.2857	0.0001	3.9038	C2a
Fruit_predominant_shape_CLASS=Fruit_predominant_shape_CLASS_oxheart	1.5038	0.0036	-2.9071	C2a
Fruit_predominant_shape_CLASS=Fruit_predominant_shape_CLASS_round	45.8647	0	5.6386	C2a
Fruit_shoulder_shape_CLASS=Fruit_shoulder_shape_CLASS_flat	50.3759	0	8.1413	C2a
Fruit_shoulder_shape_CLASS=Fruit_shoulder_shape_CLASS_moderately depressed	0.7519	0	-9.2493	C2a
Fruit_shoulder_shape_CLASS=Fruit_shoulder_shape_CLASS_slightly depressed	48.8722	0.0003	3.5982	C2a
Fruit_shoulder_shape_CLASS=Fruit_shoulder_shape_CLASS_strongly depressed	0	0	-6.5807	C2a
Green_shoulder_CLASS=light green	69.9248	0	7.7942	C2a
Green_shoulder_CLASS=medium green	8.2707	0	-7.7527	C2a
Growth_habit_CLASS=determinate	19.5489	0	4.3434	C2a
Growth_habit_CLASS=indeterminate	66.9173	0	-5.906	C2a
Growth_habit_CLASS=semideterminate	13.5338	0.0004	3.5335	C2a
Jointless_pedicel_CLASS=absence	95.4887	0.029	-2.1833	C2a
Jointless_pedicel_CLASS=presence	4.5113	0.029	2.1833	C2a
Leaf_border_CLASS=Leaf_border_CLASS.NA	12.0301	0.0026	3.0075	C2a
Leaf_border_CLASS=undulate	36.0902	0.0244	-2.2512	C2a
Puffiness_appearance_CLASS=Puffiness_appearance_CLASS_low	15.7895	0.0141	-2.4558	C2a
Puffiness_appearance_CLASS=Puffiness_appearance_CLASS_not present	77.4436	0.0002	3.6845	C2a
Ribbing_at_calyx_end_CLASS=Ribbing_at_calyx_end_CLASS_intermediate	4.5113	0	-5.4109	C2a
Ribbing_at_calyx_end_CLASS=Ribbing_at_calyx_end_CLASS_strong	0.7519	0.0031	-2.9579	C2a
Ribbing_at_calyx_end_CLASS=Ribbing_at_calyx_end_CLASS_very weak	49.6241	0	7.0049	C2a
Shape_of_pistil_scar_CLASS=dot	96.2406	0	9.6565	C2a
Shape_of_pistil_scar_CLASS=irregular	1.5038	0	-5.1406	C2a
Shape_of_pistil_scar_CLASS=stellate	0.7519	0	-7.2843	C2a
Skin_color_CLASS=Skin_color_CLASS_colourless	7.5188	0	-4.9749	C2a
Skin_color_CLASS=Skin_color_CLASS_yellow	92.4812	0	4.9975	C2a
Use=Fresh	5.2632	0	-11.5106	C2a
Use=Fresh/Processing	1.5038	0.0002	-3.6883	C2a
Use=LSL	40.6015	0.0005	3.4809	C2a
Use=LSL/Processing	4.5113	0.0004	3.5599	C2a
Use=unclassified	42.8571	0	11.5588	C2a
Country=ESP	23.6842	0.0012	-3.2331	C2b
Country=GRC	23.6842	0.0011	3.2567	C2b
Country=IL	9.2105	0.0001	3.9075	C2b
Country=UKR	5.2632	0	4.2717	C2b
Country=Unknown	6.5789	0.0079	2.6581	C2b
External_fruit_color_CLASS=External_fruit_color_CLASS_pink	7.8947	0.0007	-3.4053	C2b
External_fruit_color_CLASS=External_fruit_color_CLASS_red	92.1053	0	4.3699	C2b
Fruit_fasciation_CLASS=Fruit_fasciation_CLASS_intermediate	0	0.0005	-3.494	C2b
Fruit_fasciation_CLASS=Fruit_fasciation_CLASS_low	6.5789	0.0118	-2.5175	C2b
Fruit_fasciation_CLASS=Fruit_fasciation_CLASS_not present	93.4211	0	5.1651	C2b
Fruit_fasciation_CLASS=Fruit_fasciation_CLASS_severe	0	0.0207	-2.3128	C2b
Fruit_predominant_shape_CLASS=Fruit_predominant_shape_CLASS_ellipsoid	35.5263	0	7.7512	C2b
Fruit_predominant_shape_CLASS=Fruit_predominant_shape_CLASS_flat	0	0	-8.073	C2b
Fruit_predominant_shape_CLASS=Fruit_predominant_shape_CLASS_heart	0	0.0037	-2.8994	C2b
Fruit_predominant_shape_CLASS=Fruit_predominant_shape_CLASS_obovoid	25	0	5.7727	C2b
Fruit_predominant_shape_CLASS=Fruit_predominant_shape_CLASS_rectangular	25	0	5.137	C2b
Fruit_predominant_shape_CLASS=Fruit_predominant_shape_CLASS_round	3.9474	0	-4.9763	C2b
Fruit_shoulder_shape_CLASS=Fruit_shoulder_shape_CLASS_flat	65.7895	0	8.8144	C2b
Fruit_shoulder_shape_CLASS=Fruit_shoulder_shape_CLASS_moderately depressed	1.3158	0	-6.5725	C2b
Fruit_shoulder_shape_CLASS=Fruit_shoulder_shape_CLASS_strongly depressed	0	0	-4.7665	C2b
Green_shoulder_CLASS=light green	18.4211	0.0001	-3.8714	C2b
Green_shoulder_CLASS=medium green	22.3684	0.0091	-2.6086	C2b
Green_shoulder_CLASS=uniform	53.9474	0	7.9467	C2b
Growth_habit_CLASS=determinate	19.7368	0.0013	3.2099	C2b
Growth_habit_CLASS=indeterminate	65.7895	0	-4.5338	C2b
Growth_habit_CLASS=semideterminate	14.4737	0.0043	2.8536	C2b
Jointless_pedicel_CLASS=absence	94.7368	0.0494	-1.9649	C2b
Jointless_pedicel_CLASS=presence	5.2632	0.0494	1.9649	C2b
Leaf_border_CLASS=Leaf_border_CLASS.NA	14.4737	0.0033	2.9365	C2b
Puffiness_appearance_CLASS=Puffiness_appearance_CLASS_intermediate	19.7368	0.0013	3.2099	C2b
Puffiness_appearance_CLASS=Puffiness_appearance_CLASS_low	36.8421	0.0103	2.5669	C2b
Puffiness_appearance_CLASS=Puffiness_appearance_CLASS_not present	40.7895	0	-4.1103	C2b
Ribbing_at_calyx_end_CLASS=Ribbing_at_calyx_end_CLASS.NA	6.5789	0.0126	2.4952	C2b
Ribbing_at_calyx_end_CLASS=Ribbing_at_calyx_end_CLASS_intermediate	6.5789	0.0008	-3.3408	C2b
Ribbing_at_calyx_end_CLASS=Ribbing_at_calyx_end_CLASS_strong	0	0.0107	-2.5538	C2b
Ribbing_at_calyx_end_CLASS=Ribbing_at_calyx_end_CLASS_very weak	39.4737	0.0014	3.1933	C2b
Shape_of_pistil_scar_CLASS=dot	85.5263	0	4.4929	C2b
Shape_of_pistil_scar_CLASS=irregular	1.3158	0.0001	-3.8168	C2b
Shape_of_pistil_scar_CLASS=Shape_of_pistil_scar_CLASS.NA	6.5789	0.0126	2.4952	C2b
Shape_of_pistil_scar_CLASS=stellate	6.5789	0.0007	-3.3757	C2b
Skin_color_CLASS=Skin_color_CLASS_colourless	7.8947	0.0004	-3.5405	C2b
Skin_color_CLASS=Skin_color_CLASS_yellow	92.1053	0.0004	3.5573	C2b
Use=Fresh	23.6842	0	-4.5117	C2b
Use=LSL	6.5789	0	-4.6877	C2b
Use=LSL/Processing	5.2632	0.0032	2.9468	C2b
Use=Processing	51.3158	0	12.5491	C2b
Use=unclassified	1.3158	0.0053	-2.7892	C2b
Country=ESP	25.8065	0.0116	-2.524	C3
Country=GRC	0	0.0006	-3.444	C3
Country=IL	9.6774	0.0003	3.6465	C3
Country=ITA	61.2903	0	4.4085	C3
External_fruit_color_CLASS=External_fruit_color_CLASS_pink	0	0	-5.3501	C3
External_fruit_color_CLASS=External_fruit_color_CLASS_red	100	0	6.1146	C3
Fruit_fasciation_CLASS=Fruit_fasciation_CLASS_intermediate	0	0.002	-3.0853	C3
Fruit_fasciation_CLASS=Fruit_fasciation_CLASS_low	29.0323	0.009	2.6125	C3
Fruit_fasciation_CLASS=Fruit_fasciation_CLASS_severe	0	0.0432	-2.0213	C3
Fruit_predominant_shape_CLASS=Fruit_predominant_shape_CLASS_ellipsoid	0	0.0108	-2.5492	C3
Fruit_predominant_shape_CLASS=Fruit_predominant_shape_CLASS_flat	0	0	-7.2147	C3
Fruit_predominant_shape_CLASS=Fruit_predominant_shape_CLASS_heart	0	0.0108	-2.5492	C3
Fruit_predominant_shape_CLASS=Fruit_predominant_shape_CLASS_long	85.4839	0	17.7987	C3
Fruit_predominant_shape_CLASS=Fruit_predominant_shape_CLASS_oxheart	0	0.0108	-2.5492	C3
Fruit_predominant_shape_CLASS=Fruit_predominant_shape_CLASS_round	0	0	-5.7051	C3
Fruit_shoulder_shape_CLASS=Fruit_shoulder_shape_CLASS_flat	45.1613	0	4.4197	C3
Fruit_shoulder_shape_CLASS=Fruit_shoulder_shape_CLASS_moderately depressed	9.6774	0.0002	-3.7464	C3
Fruit_shoulder_shape_CLASS=Fruit_shoulder_shape_CLASS_strongly depressed	3.2258	0.0022	-3.0578	C3
Leaf_border_CLASS=serrated	59.6774	0.0175	2.3766	C3
Puffiness_appearance_CLASS=Puffiness_appearance_CLASS_intermediate	46.7742	0	8.3769	C3
Puffiness_appearance_CLASS=Puffiness_appearance_CLASS_not present	19.3548	0	-7.2488	C3
Puffiness_appearance_CLASS=Puffiness_appearance_CLASS_severe	9.6774	0.0123	2.5021	C3
Ribbing_at_calyx_end_CLASS=Ribbing_at_calyx_end_CLASS_strong	0	0.0252	-2.238	C3
Ribbing_at_calyx_end_CLASS=Ribbing_at_calyx_end_CLASS_very weak	12.9032	0.035	-2.1079	C3
Ribbing_at_calyx_end_CLASS=Ribbing_at_calyx_end_CLASS_weak	62.9032	0.0225	2.2811	C3
Shape_of_pistil_scar_CLASS=dot	93.5484	0	5.7061	C3
Shape_of_pistil_scar_CLASS=irregular	0	0.0001	-3.9397	C3
Shape_of_pistil_scar_CLASS=stellate	6.4516	0.0023	-3.0476	C3
Skin_color_CLASS=Skin_color_CLASS_colourless	0	0	-5.4563	C3
Skin_color_CLASS=Skin_color_CLASS_yellow	100	0	5.4695	C3
Use=Fresh	14.5161	0	-5.6906	C3
Use=Fresh/Processing	80.6452	0	14.3838	C3
Use=LSL	0	0	-6.0893	C3
Use=unclassified	1.6129	0.0187	-2.3509	C3
Country=ESP	98.3333	0	18.2712	C4
Country=FRA	0	0	-6.0088	C4
Country=GRC	0	0	-6.4704	C4
Country=IL	0	0.0421	-2.0325	C4
Country=ITA	1.6667	0	-11.7719	C4
Country=Unknown	0	0.0352	-2.1055	C4
External_fruit_color_CLASS=External_fruit_color_CLASS_pink	83.3333	0	19.6321	C4
External_fruit_color_CLASS=External_fruit_color_CLASS_red	15.5556	0	-17.6746	C4
External_fruit_color_CLASS=External_fruit_color_CLASS_yellow	0	0.0049	-2.8111	C4
Fruit_fasciation_CLASS=Fruit_fasciation_CLASS_intermediate	0	0	-5.8491	C4
Fruit_fasciation_CLASS=Fruit_fasciation_CLASS_low	2.7778	0	-6.1236	C4
Fruit_fasciation_CLASS=Fruit_fasciation_CLASS_not present	97.2222	0	10.1154	C4
Fruit_fasciation_CLASS=Fruit_fasciation_CLASS_severe	0	0.0001	-4.0021	C4
Fruit_predominant_shape_CLASS=Fruit_predominant_shape_CLASS_flat	47.2222	0.0005	3.4973	C4
Fruit_predominant_shape_CLASS=Fruit_predominant_shape_CLASS_long	0	0	-4.3797	C4
Fruit_predominant_shape_CLASS=Fruit_predominant_shape_CLASS_obovoid	0.5556	0.0001	-3.8355	C4
Fruit_predominant_shape_CLASS=Fruit_predominant_shape_CLASS_oxheart	0.5556	0	-4.3209	C4
Fruit_predominant_shape_CLASS=Fruit_predominant_shape_CLASS_round	32.7778	0.0086	2.6291	C4
Fruit_shoulder_shape_CLASS=Fruit_shoulder_shape_CLASS_flat	6.6667	0	-5.593	C4
Fruit_shoulder_shape_CLASS=Fruit_shoulder_shape_CLASS_moderately depressed	37.7778	0.0067	2.7115	C4
Fruit_shoulder_shape_CLASS=Fruit_shoulder_shape_CLASS_slightly depressed	43.3333	0.0082	2.6457	C4
Green_shoulder_CLASS=dark green	2.2222	0	-4.0639	C4
Green_shoulder_CLASS=light green	14.4444	0	-7.6451	C4
Green_shoulder_CLASS=medium green	81.1111	0	13.6069	C4
Green_shoulder_CLASS=uniform	2.2222	0	-6.401	C4
Growth_habit_CLASS=determinate	3.3333	0.0037	-2.9012	C4
Jointless_pedicel_CLASS=absence	100	0.0295	2.1766	C4
Jointless_pedicel_CLASS=presence	0	0.0295	-2.1766	C4
Leaf_border_CLASS=entire	5	0.0194	2.3385	C4
Leaf_border_CLASS=Leaf_border_CLASS.NA	2.2222	0.0193	-2.3398	C4
Puffiness_appearance_CLASS=Puffiness_appearance_CLASS_intermediate	3.8889	0.0108	-2.5475	C4
Puffiness_appearance_CLASS=Puffiness_appearance_CLASS_low	36.1111	0.0001	3.9544	C4
Puffiness_appearance_CLASS=Puffiness_appearance_CLASS_severe	0	0.002	-3.0893	C4
Ribbing_at_calyx_end_CLASS=Ribbing_at_calyx_end_CLASS_intermediate	6.6667	0	-5.3984	C4
Ribbing_at_calyx_end_CLASS=Ribbing_at_calyx_end_CLASS_strong	0	0	-4.3797	C4
Ribbing_at_calyx_end_CLASS=Ribbing_at_calyx_end_CLASS_very weak	12.7778	0.0001	-3.901	C4
Ribbing_at_calyx_end_CLASS=Ribbing_at_calyx_end_CLASS_weak	80	0	9.3632	C4
Shape_of_pistil_scar_CLASS=dot	91.1111	0	9.3357	C4
Shape_of_pistil_scar_CLASS=irregular	0	0	-7.33	C4
Shape_of_pistil_scar_CLASS=stellate	8.3333	0	-4.7065	C4
Skin_color_CLASS=Skin_color_CLASS_colourless	84.4444	0	19.6619	C4
Skin_color_CLASS=Skin_color_CLASS_yellow	15.5556	0	-19.6192	C4
Use=Fresh	0.5556	0	-15.8673	C4
Use=Fresh/Processing	0	0	-5.7516	C4
Use=LSL	99.4444	0	23.3983	C4
Use=Processing	0	0	-4.2153	C4
Use=unclassified	0	0	-5.8167	C4
Country=ESP	27.5229	0	-4.5502	C5
Country=FRA	20.1835	0	5.3441	C5
Country=GRC	38.0734	0	12.4807	C5
Country=ITA	5.5046	0	-11.1353	C5
Country=Unknown	5.9633	0	4.6146	C5
External_fruit_color_CLASS=External_fruit_color_CLASS_pink	11.0092	0	-4.7501	C5
External_fruit_color_CLASS=External_fruit_color_CLASS_red	81.6514	0.0004	3.5163	C5
External_fruit_color_CLASS=External_fruit_color_CLASS_yellow	5.0459	0.0259	2.2282	C5
Fruit_fasciation_CLASS=Fruit_fasciation_CLASS_intermediate	0.9174	0	-5.5802	C5
Fruit_fasciation_CLASS=Fruit_fasciation_CLASS_low	6.8807	0	-4.459	C5
Fruit_fasciation_CLASS=Fruit_fasciation_CLASS_not present	92.2018	0	8.7911	C5
Fruit_fasciation_CLASS=Fruit_fasciation_CLASS_severe	0	0	-4.513	C5
Fruit_predominant_shape_CLASS=Fruit_predominant_shape_CLASS_ellipsoid	3.6697	0.0311	-2.1558	C5
Fruit_predominant_shape_CLASS=Fruit_predominant_shape_CLASS_flat	28.8991	0.0207	-2.3133	C5
Fruit_predominant_shape_CLASS=Fruit_predominant_shape_CLASS_heart	1.8349	0.0003	-3.6195	C5
Fruit_predominant_shape_CLASS=Fruit_predominant_shape_CLASS_long	0	0	-4.9317	C5
Fruit_predominant_shape_CLASS=Fruit_predominant_shape_CLASS_obovoid	1.8349	0.0024	-3.0307	C5
Fruit_predominant_shape_CLASS=Fruit_predominant_shape_CLASS_oxheart	2.2936	0.0012	-3.2306	C5
Fruit_predominant_shape_CLASS=Fruit_predominant_shape_CLASS_rectangular	3.6697	0.024	-2.2572	C5
Fruit_predominant_shape_CLASS=Fruit_predominant_shape_CLASS_round	57.7982	0	11.8037	C5
Fruit_shoulder_shape_CLASS=Fruit_shoulder_shape_CLASS_flat	11.0092	0	-4.1726	C5
Fruit_shoulder_shape_CLASS=Fruit_shoulder_shape_CLASS_slightly depressed	51.3761	0	5.6733	C5
Fruit_shoulder_shape_CLASS=Fruit_shoulder_shape_CLASS_strongly depressed	6.422	0	-4.3928	C5
Green_shoulder_CLASS=dark green	18.3486	0	4.6362	C5
Green_shoulder_CLASS=light green	29.3578	0.0018	-3.1275	C5
Green_shoulder_CLASS=medium green	28.8991	0.015	-2.4324	C5
Green_shoulder_CLASS=uniform	23.3945	0.0015	3.1808	C5
Growth_habit_CLASS=determinate	5.0459	0.0375	-2.0805	C5
Growth_habit_CLASS=indeterminate	90.8257	0.0126	2.4947	C5
Leaf_border_CLASS=entire	0	0.0034	-2.9268	C5
Leaf_border_CLASS=serrated	53.211	0.0064	2.7248	C5
Leaf_border_CLASS=strong serrated	3.6697	0.0462	1.9938	C5
Leaf_border_CLASS=undulate	38.9908	0.0403	-2.0509	C5
Puffiness_appearance_CLASS=Puffiness_appearance_CLASS_intermediate	1.8349	0	-4.4161	C5
Puffiness_appearance_CLASS=Puffiness_appearance_CLASS_low	16.055	0.0015	-3.1822	C5
Puffiness_appearance_CLASS=Puffiness_appearance_CLASS_not present	80.7339	0	6.1432	C5
Puffiness_appearance_CLASS=Puffiness_appearance_CLASS_severe	0	0.0005	-3.501	C5
Ribbing_at_calyx_end_CLASS=Ribbing_at_calyx_end_CLASS_intermediate	13.3028	0.0036	-2.9073	C5
Ribbing_at_calyx_end_CLASS=Ribbing_at_calyx_end_CLASS_very weak	34.8624	0	4.2229	C5
Shape_of_pistil_scar_CLASS=dot	54.5872	0.0062	-2.7373	C5
Shape_of_pistil_scar_CLASS=linear	0	0.0385	-2.0694	C5
Shape_of_pistil_scar_CLASS=stellate	28.4404	0.0014	3.19	C5
Skin_color_CLASS=Skin_color_CLASS_colourless	11.4679	0	-4.7959	C5
Skin_color_CLASS=Skin_color_CLASS_yellow	88.0734	0	4.6239	C5
Use=Fresh	86.6972	0	13.1585	C5
Use=LSL	1.3761	0	-11.3556	C5
Use=Processing	1.3761	0.0016	-3.15	C5
Use=unclassified	0.4587	0	-5.9956	C5
Country=ESP	13.4752	0	-7.5109	C6a
Country=FRA	1.4184	0	-4.1192	C6a
Country=GRC	4.9645	0.0088	-2.6193	C6a
Country=ITA	80.1418	0	11.93	C6a
External_fruit_color_CLASS=External_fruit_color_CLASS_pink	15.6028	0.0339	-2.1209	C6a
External_fruit_color_CLASS=External_fruit_color_CLASS_yellow	6.383	0.0106	2.5548	C6a
Fruit_fasciation_CLASS=Fruit_fasciation_CLASS_intermediate	30.4965	0	7.8744	C6a
Fruit_fasciation_CLASS=Fruit_fasciation_CLASS_low	43.2624	0	8.2944	C6a
Fruit_fasciation_CLASS=Fruit_fasciation_CLASS_not present	13.4752	0	-14.981	C6a
Fruit_fasciation_CLASS=Fruit_fasciation_CLASS_severe	12.766	0	4.0748	C6a
Fruit_predominant_shape_CLASS=Fruit_predominant_shape_CLASS_bell pepper	4.2553	0	4.2367	C6a
Fruit_predominant_shape_CLASS=Fruit_predominant_shape_CLASS_ellipsoid	0	0	-4.2411	C6a
Fruit_predominant_shape_CLASS=Fruit_predominant_shape_CLASS_flat	72.3404	0	9.5041	C6a
Fruit_predominant_shape_CLASS=Fruit_predominant_shape_CLASS_heart	0	0	-4.2411	C6a
Fruit_predominant_shape_CLASS=Fruit_predominant_shape_CLASS_long	0	0.0002	-3.766	C6a
Fruit_predominant_shape_CLASS=Fruit_predominant_shape_CLASS_oxheart	0.7092	0.0003	-3.6062	C6a
Fruit_predominant_shape_CLASS=Fruit_predominant_shape_CLASS_round	7.8014	0	-5.4749	C6a
Fruit_shoulder_shape_CLASS=Fruit_shoulder_shape_CLASS_flat	0.7092	0	-7.6628	C6a
Fruit_shoulder_shape_CLASS=Fruit_shoulder_shape_CLASS_moderately depressed	53.9007	0	6.5825	C6a
Fruit_shoulder_shape_CLASS=Fruit_shoulder_shape_CLASS_slightly depressed	26.2411	0.024	-2.2579	C6a
Green_shoulder_CLASS=dark green	3.5461	0.0057	-2.7637	C6a
Green_shoulder_CLASS=light green	51.773	0.0007	3.4038	C6a
Green_shoulder_CLASS=medium green	19.8582	0	-4.4017	C6a
Green_shoulder_CLASS=uniform	24.1135	0.0075	2.673	C6a
Growth_habit_CLASS=semideterminate	2.1277	0.0308	-2.1603	C6a
Puffiness_appearance_CLASS=Puffiness_appearance_CLASS_intermediate	14.1844	0.0146	2.443	C6a
Puffiness_appearance_CLASS=Puffiness_appearance_CLASS_not present	36.8794	0	-6.8086	C6a
Puffiness_appearance_CLASS=Puffiness_appearance_CLASS_severe	18.4397	0	8.556	C6a
Ribbing_at_calyx_end_CLASS=Ribbing_at_calyx_end_CLASS_intermediate	47.5177	0	7.8829	C6a
Ribbing_at_calyx_end_CLASS=Ribbing_at_calyx_end_CLASS_strong	22.695	0	7.6491	C6a
Ribbing_at_calyx_end_CLASS=Ribbing_at_calyx_end_CLASS_very weak	1.4184	0	-7.916	C6a
Ribbing_at_calyx_end_CLASS=Ribbing_at_calyx_end_CLASS_weak	24.8227	0	-6.1843	C6a
Shape_of_pistil_scar_CLASS=dot	38.2979	0	-6.2738	C6a
Shape_of_pistil_scar_CLASS=irregular	36.1702	0	7.3275	C6a
Skin_color_CLASS=Skin_color_CLASS_colourless	15.6028	0.0201	-2.3245	C6a
Skin_color_CLASS=Skin_color_CLASS_yellow	84.3972	0.0188	2.3497	C6a
Use=LSL	10.6383	0	-5.1456	C6a
Use=unclassified	21.2766	0	4.7372	C6a
Country=ESP	10.6667	0	-5.9182	C6b
Country=FRA	60	0	11.468	C6b
Country=GLP	2.6667	0.0129	2.4864	C6b
Country=GRC	21.3333	0.0074	2.6802	C6b
Country=ITA	4	0	-6.5228	C6b
External_fruit_color_CLASS=External_fruit_color_CLASS_pink	6.6667	0.0002	-3.7162	C6b
External_fruit_color_CLASS=External_fruit_color_CLASS_red	84	0.0157	2.415	C6b
Fruit_fasciation_CLASS=Fruit_fasciation_CLASS_intermediate	25.3333	0	4.2463	C6b
Fruit_fasciation_CLASS=Fruit_fasciation_CLASS_not present	45.3333	0	-4.5341	C6b
Fruit_predominant_shape_CLASS=Fruit_predominant_shape_CLASS_ellipsoid	0	0.004	-2.8754	C6b
Fruit_predominant_shape_CLASS=Fruit_predominant_shape_CLASS_flat	98.6667	0	12.2078	C6b
Fruit_predominant_shape_CLASS=Fruit_predominant_shape_CLASS_heart	0	0.004	-2.8754	C6b
Fruit_predominant_shape_CLASS=Fruit_predominant_shape_CLASS_long	0	0.0113	-2.5322	C6b
Fruit_predominant_shape_CLASS=Fruit_predominant_shape_CLASS_obovoid	0	0.0098	-2.5832	C6b
Fruit_predominant_shape_CLASS=Fruit_predominant_shape_CLASS_oxheart	0	0.004	-2.8754	C6b
Fruit_predominant_shape_CLASS=Fruit_predominant_shape_CLASS_rectangular	0	0.0035	-2.922	C6b
Fruit_predominant_shape_CLASS=Fruit_predominant_shape_CLASS_round	0	0	-6.3499	C6b
Fruit_shoulder_shape_CLASS=Fruit_shoulder_shape_CLASS_flat	0	0	-5.6916	C6b
Fruit_shoulder_shape_CLASS=Fruit_shoulder_shape_CLASS_moderately depressed	41.3333	0.0203	2.3199	C6b
Fruit_shoulder_shape_CLASS=Fruit_shoulder_shape_CLASS_slightly depressed	4	0	-6.5514	C6b
Fruit_shoulder_shape_CLASS=Fruit_shoulder_shape_CLASS_strongly depressed	54.6667	0	8.2202	C6b
Green_shoulder_CLASS=dark green	28	0	4.7976	C6b
Green_shoulder_CLASS=light green	20	0.0004	-3.5215	C6b
Leaf_shape_CLASS=potato leaf	9.3333	0.0262	2.2233	C6b
Leaf_shape_CLASS=regular leaf	90.6667	0.0335	-2.1259	C6b
Puffiness_appearance_CLASS=Puffiness_appearance_CLASS.NA	9.3333	0	4.8507	C6b
Puffiness_appearance_CLASS=Puffiness_appearance_CLASS_intermediate	0	0.001	-3.2776	C6b
Ribbing_at_calyx_end_CLASS=Ribbing_at_calyx_end_CLASS_intermediate	46.6667	0	5.3422	C6b
Ribbing_at_calyx_end_CLASS=Ribbing_at_calyx_end_CLASS_strong	18.6667	0	4.1471	C6b
Ribbing_at_calyx_end_CLASS=Ribbing_at_calyx_end_CLASS_very weak	1.3333	0	-5.6005	C6b
Ribbing_at_calyx_end_CLASS=Ribbing_at_calyx_end_CLASS_weak	32	0.0026	-3.0142	C6b
Shape_of_pistil_scar_CLASS=dot	22.6667	0	-7.2818	C6b
Shape_of_pistil_scar_CLASS=irregular	48	0	7.4754	C6b
Skin_color_CLASS=Skin_color_CLASS_colourless	10.6667	0.0051	-2.8008	C6b
Skin_color_CLASS=Skin_color_CLASS_yellow	89.3333	0.0048	2.8179	C6b
Use=Fresh	93.3333	0	8.6402	C6b
Use=LSL	0	0	-6.7733	C6b
Use=unclassified	0	0.0006	-3.4454	C6b
Country=ESP	83.7838	0	7.7992	C7
Country=GRC	0	0.0001	-3.8301	C7
Country=ITA	2.7027	0	-6.8539	C7
External_fruit_color_CLASS=External_fruit_color_CLASS_red	83.7838	0.0188	2.3497	C7
Fruit_fasciation_CLASS=Fruit_fasciation_CLASS_low	40.5405	0	5.1961	C7
Fruit_fasciation_CLASS=Fruit_fasciation_CLASS_not present	47.2973	0	-4.1483	C7
Fruit_predominant_shape_CLASS=Fruit_predominant_shape_CLASS_ellipsoid	1.3514	0.0342	-2.1179	C7
Fruit_predominant_shape_CLASS=Fruit_predominant_shape_CLASS_flat	0	0	-7.955	C7
Fruit_predominant_shape_CLASS=Fruit_predominant_shape_CLASS_obovoid	0	0.0104	-2.5611	C7
Fruit_predominant_shape_CLASS=Fruit_predominant_shape_CLASS_oxheart	87.8378	0	19.2677	C7
Fruit_predominant_shape_CLASS=Fruit_predominant_shape_CLASS_rectangular	0	0.0038	-2.8976	C7
Fruit_predominant_shape_CLASS=Fruit_predominant_shape_CLASS_round	0	0	-6.3022	C7
Fruit_shoulder_shape_CLASS=Fruit_shoulder_shape_CLASS_flat	0	0	-5.6484	C7
Fruit_shoulder_shape_CLASS=Fruit_shoulder_shape_CLASS_moderately depressed	45.9459	0.0017	3.1464	C7
Fruit_shoulder_shape_CLASS=Fruit_shoulder_shape_CLASS_strongly depressed	28.3784	0.0032	2.9504	C7
Green_shoulder_CLASS=light green	22.973	0.0037	-2.9061	C7
Green_shoulder_CLASS=medium green	66.2162	0	5.4419	C7
Green_shoulder_CLASS=uniform	1.3514	0	-4.2033	C7
Growth_habit_CLASS=determinate	1.3514	0.0108	-2.5502	C7
Growth_habit_CLASS=indeterminate	98.6486	0.0001	3.8707	C7
Growth_habit_CLASS=semideterminate	0	0.0097	-2.5861	C7
Leaf_border_CLASS=serrated	25.6757	0.0005	-3.4996	C7
Leaf_border_CLASS=undulate	72.973	0	4.9704	C7
Puffiness_appearance_CLASS=Puffiness_appearance_CLASS_intermediate	2.7027	0.0496	-1.9636	C7
Puffiness_appearance_CLASS=Puffiness_appearance_CLASS_not present	78.3784	0.0044	2.8451	C7
Ribbing_at_calyx_end_CLASS=Ribbing_at_calyx_end_CLASS_strong	0	0.0121	-2.5104	C7
Ribbing_at_calyx_end_CLASS=Ribbing_at_calyx_end_CLASS_very weak	5.4054	0	-4.255	C7
Ribbing_at_calyx_end_CLASS=Ribbing_at_calyx_end_CLASS_weak	71.6216	0	4.0933	C7
Shape_of_pistil_scar_CLASS=dot	13.5135	0	-9.012	C7
Shape_of_pistil_scar_CLASS=linear	12.1622	0	5.4366	C7
Shape_of_pistil_scar_CLASS=stellate	67.5676	0	9.1322	C7
Use=Fresh	98.6486	0	9.9666	C7
Use=Fresh/Processing	0	0.0007	-3.3763	C7
Use=LSL	1.3514	0	-6.1943	C7
Use=Processing	0	0.0161	-2.4068	C7
Use=unclassified	0	0.0006	-3.4174	C7
Country=ESP	100	0	13.5288	C8
Country=FRA	0	0	-4.1885	C8
Country=GRC	0	0	-4.5244	C8
Country=ITA	0	0	-9.0901	C8
External_fruit_color_CLASS=External_fruit_color_CLASS_brown	7.1429	0	4.6633	C8
Fruit_fasciation_CLASS=Fruit_fasciation_CLASS_intermediate	35.7143	0	7.6919	C8
Fruit_fasciation_CLASS=Fruit_fasciation_CLASS_low	23.4694	0.0499	1.9608	C8
Fruit_fasciation_CLASS=Fruit_fasciation_CLASS_not present	13.2653	0	-12.2069	C8
Fruit_fasciation_CLASS=Fruit_fasciation_CLASS_severe	27.551	0	8.2044	C8
Fruit_predominant_shape_CLASS=Fruit_predominant_shape_CLASS_ellipsoid	1.0204	0.0068	-2.7058	C8
Fruit_predominant_shape_CLASS=Fruit_predominant_shape_CLASS_flat	76.5306	0	8.6371	C8
Fruit_predominant_shape_CLASS=Fruit_predominant_shape_CLASS_heart	0	0.0007	-3.3954	C8
Fruit_predominant_shape_CLASS=Fruit_predominant_shape_CLASS_long	0	0.0027	-3.0016	C8
Fruit_predominant_shape_CLASS=Fruit_predominant_shape_CLASS_obovoid	0	0.0022	-3.0602	C8
Fruit_predominant_shape_CLASS=Fruit_predominant_shape_CLASS_oxheart	1.0204	0.0068	-2.7058	C8
Fruit_shoulder_shape_CLASS=Fruit_shoulder_shape_CLASS_flat	0	0	-6.6224	C8
Fruit_shoulder_shape_CLASS=Fruit_shoulder_shape_CLASS_moderately depressed	43.8776	0.0012	3.2288	C8
Fruit_shoulder_shape_CLASS=Fruit_shoulder_shape_CLASS_slightly depressed	9.1837	0	-6.03	C8
Fruit_shoulder_shape_CLASS=Fruit_shoulder_shape_CLASS_strongly depressed	46.9388	0	7.8218	C8
Green_shoulder_CLASS=dark green	0	0	-4.119	C8
Green_shoulder_CLASS=light green	59.1837	0	4.3091	C8
Green_shoulder_CLASS=uniform	5.102	0.0007	-3.3857	C8
Growth_habit_CLASS=determinate	2.0408	0.0081	-2.6459	C8
Growth_habit_CLASS=indeterminate	96.9388	0.0002	3.7698	C8
Growth_habit_CLASS=semideterminate	1.0204	0.0175	-2.3755	C8
Leaf_border_CLASS=Leaf_border_CLASS.NA	1.0204	0.0207	-2.3125	C8
Leaf_border_CLASS=serrated	60.2041	0.0016	3.1579	C8
Leaf_border_CLASS=undulate	35.7143	0.0483	-1.9751	C8
Ribbing_at_calyx_end_CLASS=Ribbing_at_calyx_end_CLASS_intermediate	41.8367	0	5.1274	C8
Ribbing_at_calyx_end_CLASS=Ribbing_at_calyx_end_CLASS_very weak	2.0408	0	-6.1983	C8
Shape_of_pistil_scar_CLASS=dot	23.4694	0	-8.2584	C8
Shape_of_pistil_scar_CLASS=irregular	27.551	0.0001	3.794	C8
Shape_of_pistil_scar_CLASS=stellate	43.8776	0	5.5295	C8
Use=Fresh	100	0	12.1443	C8
Use=Fresh/Processing	0	0.0001	-4.0011	C8
Use=LSL	0	0	-7.8642	C8
Use=Processing	0	0.004	-2.8819	C8
Use=unclassified	0	0.0001	-4.0486	C8

## Sheet: QUANTITATIVE
Supplementary Data 11. HCPC results integrating genetic data with phenotypic, geographic and usage data. Data are divided in 3 tabs: qualitative traits, quantitative traits and genotype. In qualitative trait tab is indicated the percentage of accessions in each cluster appertaining to the category, the p-value associated to the enrichment v-test and the cluster. In quantitative trait tab, is indi…
Trait	Mean in category	sd in category	p.value quant	v.test quant	Cluster
Fruit.Shape.Triangle	1.9185	0.7151	0	18.535	C1
Distal.shape.area.index	0.0783	0.0655	0	13.0402	C1
Brix	6.5051	1.1725	0	8.322	C1
External.fruit.color.a	26.3574	4.3851	0	6.8838	C1
Fruit.Shape.Index.External.II	1.217	0.1856	0	6.8193	C1
Eccentricity	0.7638	0.0318	0	6.7238	C1
Fruit.Shape.Index.Internal	1.2156	0.1826	0	6.7076	C1
Fruit.Shape.Index.External.I	1.2411	0.179	0	6.5568	C1
Fruit.firmness	53.6128	8.8276	0	5.9749	C1
Total.number.of.inflorescences	8.9254	2.1038	0	5.9504	C1
Curved.Fruit.Shape.Index	1.2856	0.1823	0	5.925	C1
External.fruit.color.b	24.5586	6.0548	0	4.731	C1
Average.distance.between.inflorescences	18.5392	3.4831	0	-4.8083	C1
Circular	0.0735	0.0331	0	-4.8814	C1
Maximum.Height	4.3606	0.874	0	-5.5459	C1
Curved.Height	4.4547	0.8779	0	-5.9966	C1
Obovoid.ovoid.index	-0.1983	0.0655	0	-6.6436	C1
V..Asymmetry	0.0523	0.0238	0	-6.9806	C1
Heigh.until.1st.inflorescence..cm.	14.6968	8.1306	0	-7.0975	C1
proximal.Ange.Macro	101.338	27.3611	0	-7.1538	C1
Distal.Ange.Micro	107.097	29.9118	0	-7.1867	C1
locule.number	2.2405	0.4526	0	-7.3483	C1
Distal.Ange.Macro	96.4411	12.0184	0	-7.826	C1
Ellipsoid	0.0327	0.0089	0	-7.8924	C1
Fruit.weight	27.1612	11.5873	0	-8.0385	C1
proximal.Indentation.Area	0.0273	0.0188	0	-8.0656	C1
Distal.Eccentricity	0.8779	0.0202	0	-8.0664	C1
Tomato.Pericarp.Thickness	0.8359	0.1143	0	-8.3624	C1
Perimeter	13.346	2.1586	0	-8.4458	C1
Area	11.8882	4.0057	0	-8.5922	C1
Shoulder.Height	0.0163	0.0111	0	-8.9255	C1
Tomato.Pericarp.Area	4.1114	0.9783	0	-8.9383	C1
Maximum.Width	3.5254	0.4575	0	-9.8859	C1
Width.Mid.height	3.4702	0.4429	0	-9.897	C1
Eccentricity.Area.Index	0.3859	0.0433	0	-10.7264	C1
Rectangular	0.4805	0.0264	0	-12.999	C1
Distal.Fruit.Bockiness	0.4072	0.1149	0	-20.7056	C1
Average.b.Vaue	27.2236	8.9946	0.0001	3.8787	C1
Height.Mid.width	4.2072	0.8559	0.0001	-3.8752	C1
proximal.Fruit.Blockiness	0.7006	0.1066	0.0002	-3.7138	C1
Width.Widest.Pos	0.4398	0.0411	0.0005	-3.4863	C1
Tomato.Pericarp.Area.Ratio	0.4309	0.0329	0.0006	3.4232	C1
Average.Blue	57.609	8.1538	0.0006	-3.4429	C1
Average.Hue	50.1248	10.5064	0.001	3.2964	C1
Average.Chroma	35.6069	8.2984	0.0025	3.0225	C1
Total.height..cm.	167.752	38.7028	0.0114	-2.5297	C1
proximal.Ange.Micro	194.419	35.0651	0.048	-1.9773	C1
External.fruit.color.b	26.852	6.4493	0	10.9751	C2a
Eccentricity	0.7655	0.0314	0	10.1877	C2a
Fruit.firmness	52.4835	8.3552	0	7.6055	C2a
External.fruit.color.a	25.0614	5.9934	0	6.9825	C2a
External.fruit.color.L	41.4725	4.4458	0	6.4663	C2a
Distal.Ange.Micro	162.6	27.6621	0	6.3709	C2a
Fruit.Shape.Index.External.II	1.1004	0.2719	0	6.0959	C2a
Fruit.Shape.Index.Internal	1.1014	0.2669	0	5.9995	C2a
Brix	5.8187	0.931	0	5.6279	C2a
Average.b.Vaue	27.2088	3.974	0	5.6263	C2a
Average.Hue	50.9979	9.9967	0	5.5094	C2a
Fruit.Shape.Index.External.I	1.1276	0.2454	0	5.3523	C2a
Tomato.Pericarp.Area.Ratio	0.4325	0.045	0	5.2559	C2a
Obovoid.ovoid.index	-0.064	0.1244	0	5.0714	C2a
Width.Widest.Pos	0.4817	0.0647	0	4.8573	C2a
Curved.Fruit.Shape.Index	1.1722	0.2541	0	4.5738	C2a
Average.Chroma	35.6623	3.8082	0	4.4724	C2a
Total.number.of.inflorescences	8.1579	2.3821	0	4.0567	C2a
proximal.Fruit.Blockiness	0.7054	0.0641	0	-4.6544	C2a
Average.Blue	56.8518	12.0955	0	-5.6571	C2a
Height.Mid.width	4.1338	1.0223	0	-6.1995	C2a
lobedness.Degree	1.1805	0.4391	0	-7.0445	C2a
Circular	0.0728	0.0419	0	-7.2506	C2a
Height.until.last.inflorescence..cm.	130.535	51.0317	0	-7.7907	C2a
Maximum.Height	4.3037	1.0199	0	-8.4693	C2a
Eccentricity.Area.Index	0.4099	0.0279	0	-8.971	C2a
Curved.Height	4.4161	0.9976	0	-8.9879	C2a
Tomato.Pericarp.Thickness	0.9387	0.203	0	-8.9912	C2a
proximal.Ange.Macro	106.225	33.4054	0	-9.4004	C2a
proximal.Indentation.Area	0.0398	0.0305	0	-9.4693	C2a
Distal.Ange.Macro	101.015	18.189	0	-9.5569	C2a
V..Asymmetry	0.0559	0.0241	0	-9.6042	C2a
locule.number	2.5446	0.7596	0	-9.6528	C2a
Shoulder.Height	0.0247	0.0175	0	-9.7673	C2a
Perimeter	14.2491	2.8047	0	-10.6927	C2a
Fruit.weight	36.2038	20.2598	0	-10.6954	C2a
Ellipsoid	0.0337	0.0098	0	-10.7976	C2a
Tomato.Pericarp.Area	5.2042	1.9925	0	-10.8989	C2a
Area	13.7496	5.1808	0	-11.0539	C2a
Average.distance.between.inflorescences	16.4793	4.4526	0	-11.1177	C2a
Total.height..cm.	142.02	42.2464	0	-11.3032	C2a
Width.Mid.height	3.8384	0.7893	0	-12.2229	C2a
Maximum.Width	3.8797	0.7872	0	-12.3031	C2a
Heigh.until.1st.inflorescence..cm.	12.0376	6.4854	0	-14.141	C2a
Fruit.Shape.Triangle	1.1352	0.1395	0.0001	-4.0329	C2a
Rectangular	0.5254	0.0297	0.0018	-3.1183	C2a
Average.Luminosity	93.4434	12.1276	0.004	-2.8779	C2a
Average.L.Vaue	43.9837	8.5137	0.0128	2.4886	C2a
Obovoid.ovoid.index	0.0182	0.1288	0	10.3585	C2b
Fruit.Shape.Index.External.II	1.3326	0.2074	0	10.0799	C2b
Fruit.Shape.Index.Internal	1.333	0.2028	0	10.0143	C2b
Fruit.Shape.Index.External.I	1.342	0.1964	0	9.7497	C2b
Eccentricity	0.7789	0.0117	0	9.7124	C2b
Curved.Fruit.Shape.Index	1.3966	0.2018	0	9.2487	C2b
Width.Widest.Pos	0.5121	0.0523	0	8.8791	C2b
Tomato.Pericarp.Area.Ratio	0.466	0.0374	0	7.9025	C2b
Distal.Ange.Macro	110.951	27.5728	0	-4.1021	C2b
Area	19.4563	8.0989	0	-4.8611	C2b
V..Asymmetry	0.0734	0.0311	0	-5.0756	C2b
Fruit.Shape.Triangle	1.0616	0.1474	0	-5.1061	C2b
Fruit.weight	68.0911	41.9428	0	-5.2663	C2b
Rectangular	0.5136	0.0249	0	-5.3586	C2b
Ellipsoid	0.0376	0.0086	0	-5.8988	C2b
Tomato.Pericarp.Area	6.5475	4.1532	0	-6.1078	C2b
locule.number	2.6619	1.1351	0	-6.8008	C2b
proximal.Fruit.Blockiness	0.6732	0.0613	0	-7.1456	C2b
Maximum.Width	4.2249	1.0146	0	-7.5533	C2b
Width.Mid.height	4.1588	1.0049	0	-7.591	C2b
proximal.Ange.Macro	101.191	36.3542	0	-7.674	C2b
proximal.Ange.Micro	159.306	50.3737	0	-8.6931	C2b
proximal.Indentation.Area	0.0261	0.0213	0	-8.7745	C2b
Eccentricity.Area.Index	0.3978	0.0191	0	-9.0635	C2b
Shoulder.Height	0.0144	0.0097	0	-10.1095	C2b
Tomato.Pericarp.Thickness	1.0554	0.3943	0.0001	-3.9599	C2b
Perimeter	17.5558	4.7173	0.0004	-3.563	C2b
Distal.Fruit.Bockiness	0.6441	0.0505	0.0049	2.8137	C2b
Average.distance.between.inflorescences	20.1874	5.3463	0.0065	-2.7193	C2b
Average.a.Vaue	23.7353	5.7439	0.0103	2.5642	C2b
External.fruit.color.a	23.5361	3.5677	0.0121	2.5079	C2b
Average.Green	78.68	15.6054	0.0148	-2.4378	C2b
Height.Mid.width	5.3617	1.1871	0.0196	2.3343	C2b
Total.number.of.inflorescences	7.9928	2.0609	0.0242	2.2545	C2b
proximal.Eccentricity	0.8901	0.0057	0.0438	-2.0158	C2b
External.fruit.color.L	38.2565	3.9593	0.0438	-2.0161	C2b
Fruit.firmness	47.364	11.4331	0.0496	1.963	C2b
Curved.Fruit.Shape.Index	1.9992	0.3942	0	22.4834	C3
Fruit.Shape.Index.External.I	1.888	0.3562	0	22.0325	C3
Fruit.Shape.Index.Internal	1.9025	0.3854	0	21.3502	C3
Fruit.Shape.Index.External.II	1.8949	0.3783	0	21.2131	C3
Height.Mid.width	8.3774	2.1779	0	17.2809	C3
Maximum.Height	8.7818	2.4541	0	15.1436	C3
Circular	0.1996	0.0573	0	14.5262	C3
Curved.Height	8.8907	2.4725	0	14.1577	C3
Distal.shape.area.index	0.0636	0.0847	0	9.7705	C3
Eccentricity	0.7646	0.0225	0	6.573	C3
Tomato.Pericarp.Area.Ratio	0.4605	0.0509	0	6.5042	C3
Average.a.Vaue	26.1217	6.2585	0	5.1541	C3
Perimeter	24.5775	6.8416	0	4.9903	C3
Ellipsoid	0.059	0.0105	0	4.7489	C3
proximal.Fruit.Blockiness	0.7806	0.0951	0	4.7137	C3
V..Asymmetry	0.163	0.1036	0	4.5698	C3
Eccentricity.Area.Index	0.4198	0.0319	0	-4.1129	C3
Maximum.Width	4.8634	1.4932	0	-4.3032	C3
Width.Mid.height	4.6628	1.4166	0	-4.844	C3
locule.number	2.7616	1.0327	0	-5.877	C3
proximal.Indentation.Area	0.0424	0.0344	0	-5.9405	C3
Shoulder.Height	0.0192	0.0136	0	-7.8368	C3
proximal.Ange.Macro	74.7484	40.9313	0	-10.4859	C3
Distal.Ange.Macro	67.2695	18.9896	0	-15.2108	C3
Average.Chroma	36.8998	12.2668	0.0001	4.0454	C3
lobedness.Degree	2.0252	0.7887	0.0001	4.0014	C3
Area	35.7131	17.0249	0.0001	3.9823	C3
External.fruit.color.L	37.1833	3.5635	0.0001	-3.8357	C3
Average.Green	75.286	14.0287	0.0001	-3.873	C3
Rectangular	0.5188	0.0381	0.0003	-3.583	C3
proximal.Ange.Micro	185.852	51.5324	0.0008	-3.3378	C3
Width.Widest.Pos	0.4824	0.0994	0.0009	3.3159	C3
Tomato.Pericarp.Area	8.2921	4.2816	0.0011	-3.2614	C3
Distal.Ange.Micro	125.619	34.2485	0.0014	-3.1931	C3
Fruit.Shape.Triangle	1.3567	0.3548	0.0018	3.1232	C3
Average.L.Vaue	45.6577	12.7314	0.0026	3.0097	C3
Average.Blue	58.5026	14.4081	0.0051	-2.8003	C3
Fruit.firmness	40.2178	10.9305	0.0054	-2.782	C3
proximal.Eccentricity	0.8883	0.0089	0.0076	-2.6678	C3
Total.number.of.inflorescences	6.8479	2.0758	0.0123	-2.5047	C3
Heigh.until.1st.inflorescence..cm.	24.5342	9.6262	0.0127	2.4933	C3
Obovoid.ovoid.index	-0.0761	0.1698	0.0135	2.4708	C3
Brix	5.5874	1.3474	0.0231	2.2712	C3
Average.distance.between.inflorescences	23.5525	6.6265	0.0454	2.0005	C3
Fruit.firmness	55.9728	7.5197	0	13.0745	C4
Distal.Ange.Macro	150.482	15.712	0	12.2066	C4
proximal.Ange.Micro	245.758	25.4028	0	12.1658	C4
Brix	6.1588	0.8662	0	10.5353	C4
proximal.Ange.Macro	192.64	45.3667	0	10.0597	C4
Rectangular	0.5516	0.0217	0	7.2652	C4
Tomato.Pericarp.Area.Ratio	0.4373	0.0307	0	7.1884	C4
proximal.Fruit.Blockiness	0.7702	0.0374	0	6.5894	C4
Average.Red	146.28	7.5057	0	5.8001	C4
Shoulder.Height	0.061	0.0225	0	5.0561	C4
Eccentricity.Area.Index	0.4558	0.0309	0	4.4605	C4
Average.Luminosity	99.4713	6.8145	0	4.3676	C4
Tomato.Pericarp.Area	8.7425	2.0308	0	-4.8591	C4
Circular	0.0856	0.0365	0	-5.1191	C4
Fruit.Shape.Index.Internal	0.7869	0.1659	0	-5.189	C4
Fruit.Shape.Index.External.II	0.7783	0.1663	0	-5.3322	C4
Width.Widest.Pos	0.4422	0.0233	0	-5.3637	C4
Fruit.Shape.Index.External.I	0.8598	0.1396	0	-5.398	C4
lobedness.Degree	1.3213	0.6082	0	-5.7918	C4
External.fruit.color.a	19.9576	3.1272	0	-5.9193	C4
Curved.Fruit.Shape.Index	0.9045	0.1354	0	-5.9351	C4
Obovoid.ovoid.index	-0.1559	0.0512	0	-5.9763	C4
Width.Mid.height	5.049	0.6942	0	-6.0309	C4
Maximum.Width	5.095	0.6962	0	-6.1544	C4
Average.L.Vaue	37.5736	3.2618	0	-6.5026	C4
locule.number	3.5307	1.0301	0	-7.4875	C4
Perimeter	16.6677	1.8796	0	-7.649	C4
V..Asymmetry	0.0764	0.024	0	-7.6731	C4
Average.Chroma	26.6539	2.6495	0	-9.0826	C4
Area	17.9836	3.7304	0	-9.2484	C4
Fruit.weight	59.7699	17.8753	0	-9.6379	C4
Maximum.Height	4.3075	0.5602	0	-10.0632	C4
Height.Mid.width	3.837	0.6182	0	-10.0908	C4
Curved.Height	4.4881	0.5347	0	-10.1299	C4
Average.Hue	33.0086	4.7066	0	-10.9404	C4
Average.b.Vaue	14.2452	1.9321	0	-11.7052	C4
External.fruit.color.b	14.486	2.4215	0	-13.2117	C4
Distal.shape.area.index	0.0001	0.0144	0.0001	-3.8244	C4
Distal.Fruit.Bockiness	0.6388	0.0396	0.0003	3.6558	C4
proximal.Eccentricity	0.8981	0.0094	0.0004	3.5462	C4
Ellipsoid	0.0454	0.0113	0.0035	-2.9232	C4
Average.Green	85.2838	9.392	0.0483	1.9747	C4
Average.Hue	52.7087	17.874	0	9.2473	C5
Heigh.until.1st.inflorescence..cm.	26.6328	8.1036	0	9.0915	C5
Height.until.last.inflorescence..cm.	176.445	34.9512	0	9.0554	C5
Total.number.of.inflorescences	8.4395	2.2072	0	7.6923	C5
Average.Blue	70.111	15.9329	0	7.6032	C5
Total.height..cm.	193.529	33.7937	0	5.2954	C5
External.fruit.color.b	22.7736	6.8086	0	4.9541	C5
External.fruit.color.L	40.4181	5.0322	0	4.6158	C5
Average.Green	87.6221	19.1657	0	4.5761	C5
Fruit.Shape.Index.Internal	0.8265	0.1557	0	-4.0839	C5
Curved.Fruit.Shape.Index	0.9525	0.1423	0	-4.3719	C5
External.fruit.color.a	20.6292	6.415	0	-4.5442	C5
Fruit.Shape.Index.External.I	0.8862	0.1277	0	-4.7585	C5
Brix	4.7528	1.1265	0	-5.9408	C5
Ellipsoid	0.0419	0.0106	0	-6.6242	C5
Average.a.Vaue	18.3447	9.1032	0	-8.4148	C5
Circular	0.0751	0.0286	0	-8.9875	C5
Average.Luminosity	98.874	12.2079	0.0001	4.0384	C5
Average.b.Vaue	25.0017	11.1597	0.0001	4.0122	C5
Eccentricity	0.7332	0.0321	0.0001	3.8282	C5
Fruit.Shape.Index.External.II	0.8259	0.1553	0.0001	-3.8987	C5
proximal.Ange.Micro	194.95	47.4919	0.0002	-3.6714	C5
lobedness.Degree	1.453	0.6816	0.0002	-3.7688	C5
Distal.Ange.Macro	131.456	25.0386	0.0004	3.5164	C5
Fruit.firmness	41.9099	11.2417	0.0005	-3.464	C5
Tomato.Pericarp.Thickness	1.3124	0.4651	0.0006	3.4228	C5
Fruit.Shape.Triangle	1.1721	0.1428	0.0006	-3.4429	C5
Tomato.Pericarp.Area	12.0949	6.6492	0.0014	3.1964	C5
V..Asymmetry	0.1031	0.0601	0.002	-3.0974	C5
Average.L.Vaue	43.7827	9.7022	0.0027	2.9987	C5
Shoulder.Height	0.0445	0.0245	0.0043	-2.8586	C5
Eccentricity.Area.Index	0.4352	0.0276	0.0089	-2.6178	C5
Distal.shape.area.index	0.0045	0.0168	0.0092	-2.6053	C5
Distal.Fruit.Bockiness	0.6304	0.0404	0.0128	2.4884	C5
proximal.Eccentricity	0.8914	0.0054	0.0133	-2.4758	C5
Fruit.weight	149.448	86.4608	0.0135	2.4707	C5
Curved.Height	5.4782	1.3718	0.0185	-2.3559	C5
lobedness.Degree	2.4373	0.9645	0	12.8841	C6a
V..Asymmetry	0.1822	0.0789	0	10.2208	C6a
Eccentricity.Area.Index	0.4773	0.0425	0	10.028	C6a
proximal.Indentation.Area	0.1456	0.0754	0	9.8948	C6a
Shoulder.Height	0.0746	0.0282	0	9.79	C6a
Average.Chroma	39.3255	7.5916	0	9.7071	C6a
Ellipsoid	0.0616	0.015	0	9.3769	C6a
Tomato.Pericarp.Thickness	1.5054	0.5004	0	8.8062	C6a
Circular	0.141	0.0498	0	8.7955	C6a
Tomato.Pericarp.Area	15.2506	7.2772	0	8.7585	C6a
Width.Mid.height	7.2833	1.5023	0	8.4367	C6a
locule.number	7.7308	2.9094	0	8.3501	C6a
Average.L.Vaue	48.4926	9.8794	0	8.3497	C6a
Maximum.Width	7.3437	1.5221	0	8.3193	C6a
Average.a.Vaue	26.2147	6.0051	0	8.2531	C6a
Average.b.Vaue	28.5911	7.6893	0	7.5193	C6a
Distal.Fruit.Bockiness	0.6589	0.0738	0	6.1511	C6a
Rectangular	0.5494	0.0308	0	5.482	C6a
Obovoid.ovoid.index	-0.0628	0.1123	0	5.3826	C6a
External.fruit.color.a	24.1671	3.858	0	5.0541	C6a
Perimeter	23.0108	5.2802	0	4.9587	C6a
Distal.Ange.Macro	136.684	19.1436	0	4.8782	C6a
Fruit.Shape.Triangle	1.11	0.1904	0	-5.2006	C6a
Distal.shape.area.index	-0.0077	0.029	0	-5.593	C6a
Average.Green	75.6973	16.971	0	-5.7506	C6a
Height.until.last.inflorescence..cm.	137.002	38.7437	0	-5.9345	C6a
Average.Luminosity	89.5491	10.659	0	-7.3447	C6a
Total.number.of.inflorescences	6.2509	1.6376	0	-7.6268	C6a
Total.height..cm.	154.47	35.1742	0	-7.8728	C6a
Curved.Fruit.Shape.Index	0.8015	0.1286	0	-8.9481	C6a
Fruit.Shape.Index.External.I	0.7345	0.1183	0	-9.4592	C6a
Fruit.Shape.Index.External.II	0.6277	0.1463	0	-9.7307	C6a
Fruit.Shape.Index.Internal	0.6331	0.1486	0	-9.7358	C6a
Average.Blue	52.3732	11.8386	0	-9.8067	C6a
Eccentricity	0.6713	0.0525	0	-11.5623	C6a
Area	32.8673	13.6445	0.0001	3.9526	C6a
Distal.Ange.Micro	153.662	51.7373	0.0002	3.7848	C6a
Width.Widest.Pos	0.4749	0.0536	0.0008	3.3621	C6a
Average.distance.between.inflorescences	23.5977	7.8799	0.0012	3.2291	C6a
External.fruit.color.b	22.352	4.2336	0.0023	3.0474	C6a
Height.Mid.width	4.5594	1.465	0.0023	-3.05	C6a
proximal.Fruit.Blockiness	0.7163	0.1004	0.0024	-3.0387	C6a
Average.Red	138.325	16.085	0.0026	-3.007	C6a
Average.Hue	47.1466	9.4239	0.0145	2.4449	C6a
Fruit.weight	152.766	83.1376	0.0222	2.2874	C6a
proximal.Ange.Micro	197.298	45.9869	0.0267	-2.2162	C6a
Tomato.Pericarp.Area.Ratio	0.388	0.0714	0.0325	-2.1382	C6a
Tomato.Pericarp.Thickness.Ratio	0.1997	0.003	0.0367	-2.0895	C6a
Distal.Eccentricity	0.8871	0.0031	0.0484	1.9742	C6a
Average.Blue	80.4033	14.3145	0	10.5667	C6b
locule.number	9.5919	3.6066	0	10.5391	C6b
Fruit.weight	261.173	139.167	0	10.3772	C6b
proximal.Indentation.Area	0.163	0.085	0	9.2714	C6b
Average.Luminosity	107.698	9.5393	0	9.1914	C6b
Width.Mid.height	8.0061	1.4583	0	9.0782	C6b
Maximum.Width	8.0864	1.4747	0	9.0583	C6b
Average.Hue	59.181	12.2329	0	8.8978	C6b
Ellipsoid	0.0653	0.0152	0	8.5207	C6b
Eccentricity.Area.Index	0.4842	0.0278	0	8.4786	C6b
Shoulder.Height	0.0795	0.0321	0	8.2863	C6b
Average.Green	97.5236	16.6086	0	7.9368	C6b
Heigh.until.1st.inflorescence..cm.	29.0098	8.0782	0	7.4438	C6b
Circular	0.1465	0.0334	0	7.1262	C6b
Tomato.Pericarp.Area	15.8011	7.251	0	6.9583	C6b
External.fruit.color.b	25.8261	5.4065	0	6.6749	C6b
Area	39.5705	12.7014	0	6.5979	C6b
Rectangular	0.5598	0.0227	0	6.5533	C6b
External.fruit.color.L	41.9456	4.4188	0	5.7085	C6b
Average.Red	148.556	7.5937	0	5.1754	C6b
V..Asymmetry	0.1636	0.0836	0	5.1245	C6b
Perimeter	24.0076	7.4397	0	4.7872	C6b
Height.until.last.inflorescence..cm.	175.626	29.7063	0	4.7466	C6b
Average.b.Vaue	27.5226	5.9775	0	4.3794	C6b
proximal.Eccentricity	0.9017	0.047	0	4.0852	C6b
Curved.Fruit.Shape.Index	0.8191	0.1778	0	-5.8585	C6b
Tomato.Pericarp.Area.Ratio	0.3495	0.0658	0	-6.125	C6b
Average.a.Vaue	16.7042	7.5229	0	-6.7577	C6b
Fruit.Shape.Index.External.I	0.7235	0.0958	0	-6.9762	C6b
Fruit.Shape.Index.Internal	0.614	0.127	0	-7.3313	C6b
Fruit.Shape.Index.External.II	0.6079	0.1271	0	-7.3455	C6b
Eccentricity	0.6657	0.046	0	-9.0791	C6b
Distal.Fruit.Bockiness	0.6537	0.0305	0.0001	3.8018	C6b
Average.L.Vaue	45.9302	6.1444	0.0003	3.5771	C6b
Tomato.Pericarp.Thickness	1.3843	0.424	0.0005	3.4858	C6b
Distal.shape.area.index	-0.0051	0.035	0.0006	-3.4169	C6b
Total.number.of.inflorescences	8.167	1.7546	0.0027	3.0008	C6b
lobedness.Degree	1.8932	0.7932	0.0034	2.9322	C6b
proximal.Fruit.Blockiness	0.7597	0.0835	0.0048	2.8222	C6b
Curved.Height	6.2981	1.1689	0.0053	2.7886	C6b
Maximum.Height	5.9513	1.1619	0.0239	2.2589	C6b
Brix	4.9146	0.866	0.0337	-2.1231	C6b
Width.Widest.Pos	0.4497	0.0324	0.0453	-2.002	C6b
Area	50.2387	10.8396	0	12.5666	C7
Curved.Height	8.2744	1.1769	0	12.516	C7
Maximum.Height	7.9323	1.094	0	12.3179	C7
Height.Mid.width	6.9637	1.0756	0	11.1651	C7
locule.number	9.8392	2.459	0	11.0761	C7
Fruit.weight	266.267	87.3973	0	10.7117	C7
Perimeter	28.6532	3.7954	0	10.7042	C7
Maximum.Width	8.1684	1.1406	0	9.3427	C7
Width.Mid.height	8.0174	1.1444	0	9.0615	C7
V..Asymmetry	0.1975	0.0779	0	8.8765	C7
Total.height..cm.	216.751	25.7316	0	7.8507	C7
Average.distance.between.inflorescences	26.8322	5.0495	0	6.9528	C7
Fruit.Shape.Triangle	1.4739	0.2353	0	6.7917	C7
proximal.Ange.Macro	192.86	51.5941	0	6.1488	C7
Tomato.Pericarp.Area	14.7749	3.3153	0	5.4746	C7
Ellipsoid	0.0591	0.0131	0	5.2642	C7
Distal.shape.area.index	0.0323	0.0658	0	4.2948	C7
External.fruit.color.b	17.3441	5.8428	0	-4.3374	C7
External.fruit.color.a	19.4858	3.6021	0	-4.3991	C7
Average.L.Vaue	36.4838	12.9808	0	-4.932	C7
Total.number.of.inflorescences	6.1954	1.3317	0	-5.587	C7
External.fruit.color.L	36.4949	3.9527	0	-5.6429	C7
Average.Hue	33.4514	13.4674	0	-6.3892	C7
Width.Widest.Pos	0.4204	0.0258	0	-7.019	C7
Obovoid.ovoid.index	-0.2015	0.0445	0	-7.2666	C7
Brix	4.1157	0.92	0	-7.5748	C7
Rectangular	0.4966	0.0385	0	-9.5962	C7
Distal.Fruit.Bockiness	0.522	0.0696	0	-9.9129	C7
Fruit.firmness	30.1888	9.3692	0	-10.0623	C7
Tomato.Pericarp.Area.Ratio	0.3025	0.061	0	-11.6833	C7
Average.b.Vaue	18.2034	14.8078	0.0002	-3.6985	C7
proximal.Indentation.Area	0.1186	0.0393	0.0007	3.4045	C7
Average.Chroma	29.1417	11.0364	0.0019	-3.1018	C7
Circular	0.0858	0.0277	0.002	-3.0859	C7
Average.Red	137.424	13.3186	0.006	-2.7459	C7
Average.Green	78.1737	13.5604	0.0074	-2.6795	C7
Shoulder.Height	0.0591	0.0177	0.0115	2.5286	C7
Eccentricity	0.7056	0.0297	0.0137	-2.4651	C7
Distal.Eccentricity	0.8839	0.0104	0.0384	-2.07	C7
Average.Blue	66.7239	13.9548	0.0438	2.0165	C7
proximal.Ange.Micro	216.398	45.1922	0.0484	1.9741	C7
proximal.Ange.Macro	237.558	26.9176	0	14.943	C8
Width.Mid.height	8.803	1.0769	0	14.4706	C8
Maximum.Width	8.8661	1.0905	0	14.3342	C8
Fruit.weight	269.216	91.3397	0	12.7457	C8
Area	46.7797	9.4417	0	12.3589	C8
Perimeter	28.1325	3.4709	0	11.685	C8
proximal.Indentation.Area	0.1637	0.0501	0	10.8124	C8
locule.number	9.0911	3.6444	0	10.737	C8
Shoulder.Height	0.082	0.0192	0	10.3996	C8
Ellipsoid	0.066	0.02	0	10.3034	C8
Average.distance.between.inflorescences	27.9775	5.8054	0	10.0274	C8
Eccentricity.Area.Index	0.4851	0.032	0	9.9977	C8
Total.height..cm.	219.663	37.0479	0	9.8674	C8
Tomato.Pericarp.Area	16.169	3.513	0	8.641	C8
V..Asymmetry	0.1769	0.0737	0	7.6537	C8
Curved.Height	7.0144	0.8775	0	7.3363	C8
Distal.Ange.Macro	143.82	24.0966	0	6.39	C8
Rectangular	0.5553	0.0145	0	6.2382	C8
Circular	0.136	0.0427	0	6.1959	C8
Maximum.Height	6.5433	0.6854	0	6.116	C8
proximal.Ange.Micro	229.344	35.8439	0	5.0814	C8
Distal.Eccentricity	0.8897	0.0054	0	4.9109	C8
Average.Green	76.3409	6.4743	0	-4.2838	C8
External.fruit.color.a	19.2222	3.1067	0	-5.642	C8
Average.Red	133.587	6.5604	0	-6.361	C8
Curved.Fruit.Shape.Index	0.8026	0.0483	0	-7.2693	C8
Fruit.Shape.Index.External.I	0.7458	0.063	0	-7.3701	C8
Fruit.Shape.Index.Internal	0.6297	0.0886	0	-8.0377	C8
Fruit.Shape.Index.External.II	0.6209	0.0879	0	-8.1292	C8
Total.number.of.inflorescences	5.6852	1.1601	0	-9.0848	C8
Average.Chroma	23.8362	4.9564	0	-9.619	C8
Average.L.Vaue	32.2476	4.8409	0	-10.1706	C8
Average.Hue	28.7352	4.9256	0	-10.6867	C8
External.fruit.color.b	13.4416	2.4539	0	-10.9225	C8
Average.b.Vaue	11.6028	5.0707	0	-10.9406	C8
Eccentricity	0.6622	0.0482	0	-11.1643	C8
External.fruit.color.L	34.2613	1.9886	0	-11.9651	C8
Brix	3.5925	0.6567	0	-12.9857	C8
Tomato.Pericarp.Area.Ratio	0.2921	0.0752	0	-15.0427	C8
Fruit.firmness	24.6564	4.7906	0	-16.2133	C8
proximal.Fruit.Blockiness	0.7636	0.046	0.0002	3.7891	C8
Distal.Fruit.Bockiness	0.6467	0.0296	0.0004	3.5426	C8
Average.Luminosity	92.443	4.7622	0.0008	-3.3439	C8
Tomato.Pericarp.Thickness.Ratio	0.1992	0.0069	0.0011	-3.2538	C8
Distal.shape.area.index	-0.0004	0.0168	0.0046	-2.8349	C8
Height.Mid.width	5.3608	0.6405	0.0075	2.6735	C8
lobedness.Degree	1.7895	0.5741	0.0423	2.0309	C8
Tomato.Pericarp.Thickness	1.3058	0.3013	0.0475	1.9822	C8
	Mean in category	sd in category	p.value	v.test
	Mean in category	sd in category	p.value	v.test
	Mean in category	sd in category	p.value	v.test
	Mean in category	sd in category	p.value	v.test
	Mean in category	sd in category	p.value	v.test
	Mean in category	sd in category	p.value	v.test
	Mean in category	sd in category	p.value	v.test
	Mean in category	sd in category	p.value	v.test
	Mean in category	sd in category	p.value	v.test
2
3
4
5
6
7
8
9
10

## Sheet: GENOTYPE
Supplementary Data 11. HCPC results integrating genetic data with phenotypic, geographic and usage data. Data are divided in 3 tabs: qualitative traits, quantitative traits and genotype. In qualitative trait tab is indicated the percentage of accessions in each cluster appertaining to the category, the p-value associated to the enrichment v-test and the cluster. In quantitative trait tab, is indi…
cluster geno	marker	genotype	effect allele	alternative allele	%of indiv of cluster with the genotype	p.value	v.test	Selected for cluster signature SNP
C1	SL2.50ch08p1239513	AA	a	t	50.7463	0	12.0062
C1	SL2.50ch08p1192234	GG	a	g	50.7463	0	11.8429
C1	SL2.50ch08p1239474	AA	a	g	41.791	0	10.3677
C1	SL2.50ch01p95806956	AA	a	t	59.7015	0	12.6179
C1	SL2.50ch08p47492944	AA	a	g	65.6716	0	13.3993	cluster signature SNP
C1	SL2.50ch01p96122800	TT	a	t	61.194	0	12.674	cluster signature SNP
C1	SL2.50ch10p63830249	AA	a	g	44.7761	0	10.1054
C1	SL2.50ch06p37636377	GG	a	g	26.8657	0	7.2599
C1	SL2.50ch12p37105099	AA	a	c	38.806	0	8.853
C1	SL2.50ch08p55394175	CC	t	c	52.2388	0	10.3799
C1	SL2.50ch08p63301067	TT	t	c	44.7761	0	9.308
C1	SL2.50ch01p91290202	CC	a	c	50.7463	0	9.7106
C1	SL2.50ch02p40068079	TT	t	g	62.6866	0	10.6432	cluster signature SNP
C1	SL2.50ch08p64294092	CC	t	c	37.3134	0	7.6382
C1	SL2.50ch07p63996509	AA	a	c	37.3134	0	7.5923
C1	SL2.50ch08p63328385	CC	a	c	40.2985	0	7.7796
C1	SL2.50ch06p40167093	AA	a	g	34.3284	0	7.0406
C1	SL2.50ch08p64368100	AA	a	c	37.3134	0	7.3708
C1	SL2.50ch04p59736874	TT	t	c	28.3582	0	6.2615
C1	SL2.50ch00p18136716	TT	t	c	8.9552	0.0008	3.3533
C1	SL2.50ch11p53365260	TT	t	c	38.806	0	7.4713
C1	SL2.50ch00p9442052	AA	a	g	73.1343	0	11.2658	cluster signature SNP
C1	SL2.50ch08p65114806	CC	c	g	55.2239	0	9.2542
C1	SL2.50ch08p64644939	TT	t	c	38.806	0	7.43
C1	SL2.50ch08p1239474	AG	a	g	14.9254	0	4.3513
C1	SL2.50ch06p39204033	AA	a	g	38.806	0	7.3486
C1	SL2.50ch06p12398443	TT	t	c	65.6716	0	10.0617	cluster signature SNP
C1	SL2.50ch06p40139262	CC	a	c	32.8358	0	6.4986
C1	SL2.50ch01p95362297	TT	a	t	49.2537	0	8.0994
C1	SL2.50ch08p64679591	CC	t	c	37.3134	0	6.7703
C1	SL2.50ch08p64368234	GG	a	g	34.3284	0	6.4152
C1	SL2.50ch06p47420987	CC	t	c	79.1045	0	11.1725	cluster signature SNP
C1	SL2.50ch08p61612775	CC	c	g	47.7612	0	7.6567
C1	SL2.50ch02p36790187	CC	t	c	38.806	0	6.7125
C1	SL2.50ch02p36790206	CC	t	c	38.806	0	6.7125
C1	SL2.50ch09p44793734	TT	t	g	37.3134	0	6.5164
C1	SL2.50ch11p53253440	TT	t	c	37.3134	0	6.5164
C1	SL2.50ch12p64163276	TT	t	c	74.6269	0	10.3147	cluster signature SNP
C1	SL2.50ch01p84615392	TT	t	g	22.3881	0	4.7874
C1	SL2.50ch01p84615392	GT	t	g	13.4328	0.0003	3.5938
C1	SL2.50ch11p41081697	AG	a	g	8.9552	0.0037	2.9011
C1	SL2.50ch12p64159737	AA	a	g	71.6418	0	9.8546	cluster signature SNP
C1	SL2.50ch01p90560310	TT	t	c	47.7612	0	7.3804
C1	SL2.50ch12p3150720	TT	t	c	22.3881	0	4.6997
C1	SL2.50ch03p68293719	GG	a	g	80.597	0	10.524	cluster signature SNP
C1	SL2.50ch03p55533766	GG	a	g	85.0746	0	11.0547	cluster signature SNP
C1	SL2.50ch03p61864233	TT	t	c	41.791	0	6.4891
C1	SL2.50ch10p50192534	GG	c	g	85.0746	0	10.648	cluster signature SNP
C1	SL2.50ch01p23958116	CC	t	c	73.1343	0	9.2509	cluster signature SNP
C1	SL2.50ch10p54018901	AA	a	c	83.5821	0	10.3495	cluster signature SNP
C1	SL2.50ch07p64024084	TT	t	g	29.8507	0	5.0349
C1	SL2.50ch10p58192047	TT	t	c	65.6716	0	8.3803	cluster signature SNP
C1	SL2.50ch02p47224195	AA	a	g	95.5224	0	11.8393	cluster signature SNP
C1	SL2.50ch06p49236083	TT	t	c	79.1045	0	9.6907	cluster signature SNP
C1	SL2.50ch01p70415582	AA	a	g	89.5522	0	10.8975	cluster signature SNP
C1	SL2.50ch01p58827911	TT	t	c	92.5373	0	11.3021	cluster signature SNP
C1	SL2.50ch01p7342078	AA	a	g	88.0597	0	10.5133	cluster signature SNP
C1	SL2.50ch06p48839495	TT	t	g	86.5672	0	10.2997	cluster signature SNP
C1	SL2.50ch01p36194614	CC	t	c	92.5373	0	11.0891	cluster signature SNP
C1	SL2.50ch08p55266151	TT	t	c	56.7164	0	7.2211
C1	SL2.50ch01p70415561	CC	t	c	89.5522	0	10.6071	cluster signature SNP
C1	SL2.50ch03p59638871	GG	c	g	79.1045	0	9.3554	cluster signature SNP
C1	SL2.50ch01p84565960	CC	t	c	46.2687	0	6.2233
C1	SL2.50ch10p51898209	AA	a	g	73.1343	0	8.6885	cluster signature SNP
C1	SL2.50ch10p58285727	AA	a	t	56.7164	0	7.0602
C1	SL2.50ch01p6615971	TT	t	c	92.5373	0	10.8635	cluster signature SNP
C1	SL2.50ch08p55318349	AA	a	g	56.7164	0	7.0375
C1	SL2.50ch01p84569619	TT	a	t	40.2985	0	5.5538
C1	SL2.50ch01p43098238	CC	t	c	91.0448	0	10.5559	cluster signature SNP
C1	SL2.50ch06p1731508	TT	t	c	13.4328	0.0032	2.9474
C1	SL2.50ch01p89029434	CC	t	c	64.1791	0	7.6195	cluster signature SNP
C1	SL2.50ch10p54520777	GG	a	g	74.6269	0	8.6157	cluster signature SNP
C1	SL2.50ch01p13848711	GG	a	g	92.5373	0	10.7104	cluster signature SNP
C1	SL2.50ch03p59609868	AA	a	g	71.6418	0	8.287	cluster signature SNP
C1	SL2.50ch01p29194849	AA	a	g	91.0448	0	10.4362	cluster signature SNP
C1	SL2.50ch01p21977529	CC	t	c	89.5522	0	10.2217	cluster signature SNP
C1	SL2.50ch06p48824215	AA	a	g	82.0896	0	9.3166	cluster signature SNP
C1	SL2.50ch02p3220943	AA	a	g	19.403	0.0004	3.5292
C1	SL2.50ch08p55342954	CC	t	c	55.2239	0	6.6855
C1	SL2.50ch04p59541872	CT	t	c	13.4328	0.0042	2.8596
C1	SL2.50ch01p9907423	CC	t	c	82.0896	0	9.1901	cluster signature SNP
C1	SL2.50ch01p20304346	TT	t	c	80.597	0	9.0261	cluster signature SNP
C1	SL2.50ch07p65252971	GG	t	g	50.7463	0	6.1879
C1	SL2.50ch01p70350238	TT	t	c	79.1045	0	8.7745	cluster signature SNP
C1	SL2.50ch06p48838772	CC	t	c	77.6119	0	8.5984	cluster signature SNP
C1	SL2.50ch08p59735739	TT	t	c	95.5224	0	10.8202	cluster signature SNP
C1	SL2.50ch02p36790206	CT	t	c	8.9552	0.024	2.2575
C1	SL2.50ch01p59637798	CC	t	c	83.5821	0	9.1998	cluster signature SNP
C1	SL2.50ch09p64097224	GG	a	g	38.806	0	5.0376
C1	SL2.50ch02p36790187	CT	t	c	8.9552	0.0273	2.2067
C1	SL2.50ch01p28506665	CC	c	g	74.6269	0	8.0329	cluster signature SNP
C1	SL2.50ch02p1525154	TT	t	c	38.806	0	4.9621
C1	SL2.50ch09p44793734	GT	t	g	16.4179	0.0027	2.9948
C1	SL2.50ch03p70283415	CC	t	c	52.2388	0	6.0292
C1	SL2.50ch04p59736874	CT	t	c	10.4478	0.0206	2.3149
C1	SL2.50ch04p66412123	AA	a	g	92.5373	0	9.897	cluster signature SNP
C1	SL2.50ch12p60641902	CC	a	c	11.9403	0.0137	2.4654
C1	SL2.50ch04p59541872	CC	t	c	13.4328	0.0091	2.6099
C1	SL2.50ch02p40068079	GT	t	g	10.4478	0.0232	2.2698
C1	SL2.50ch08p3496896	TT	t	c	85.0746	0	8.7194	cluster signature SNP
C1	SL2.50ch08p62213644	AA	a	g	41.791	0	4.8712
C1	SL2.50ch03p54349721	GG	a	g	29.8507	0.0001	3.9331
C1	SL2.50ch08p3352366	GG	a	g	89.5522	0	9.1729	cluster signature SNP
C1	SL2.50ch02p35030477	GC	c	g	11.9403	0.0214	2.3
C1	SL2.50ch02p53208872	CC	t	c	29.8507	0.0001	3.8271
C1	SL2.50ch03p67825322	GG	a	g	49.2537	0	5.2913
C1	SL2.50ch08p65259409	AA	a	g	58.209	0	5.9445
C1	SL2.50ch04p96325	CC	c	g	56.7164	0	5.7263
C1	SL2.50ch02p35607433	CC	t	c	56.7164	0	5.707
C1	SL2.50ch00p13041778	AA	a	g	10.4478	0.04	2.0542
C1	SL2.50ch02p24530589	CT	t	c	25.3731	0.0009	3.324
C1	SL2.50ch08p3361135	CC	a	g	82.0896	0	7.8233	cluster signature SNP
C1	SL2.50ch08p60822270	CC	t	c	26.8657	0.0006	3.4235
C1	SL2.50ch07p65831339	AA	a	c	41.791	0	4.5131
C1	SL2.50ch04p62535036	AA	a	g	43.2836	0	4.5672
C1	SL2.50ch04p63021180	AA	a	g	86.5672	0	8.1969	cluster signature SNP
C1	SL2.50ch04p59828265	CC	t	c	52.2388	0	5.1668
C1	SL2.50ch04p2956066	TT	t	c	88.0597	0	8.3357	cluster signature SNP
C1	SL2.50ch04p2956282	AA	a	g	88.0597	0	8.3357	cluster signature SNP
C1	SL2.50ch01p301603	AA	a	g	85.0746	0	7.8491	cluster signature SNP
C1	SL2.50ch01p301597	GG	t	g	85.0746	0	7.8184	cluster signature SNP
C1	SL2.50ch03p60522685	CC	c	g	86.5672	0	7.877	cluster signature SNP
C1	SL2.50ch03p60522704	CC	c	g	85.0746	0	7.6353	cluster signature SNP
C1	SL2.50ch03p1578846	AA	a	c	59.7015	0	5.4214
C1	SL2.50ch10p7418067	AA	a	g	62.6866	0	5.6298	cluster signature SNP
C1	SL2.50ch10p35863347	AA	a	g	20.8955	0.0082	2.6428
C1	SL2.50ch01p78823494	GG	a	g	85.0746	0	7.4241	cluster signature SNP
C1	SL2.50ch10p1690069	GG	a	g	53.7313	0	4.8181
C1	SL2.50ch11p50631608	AA	a	g	20.8955	0.0097	2.5872
C1	SL2.50ch06p12398443	CT	t	c	14.9254	0.0337	2.1238
C1	SL2.50ch11p54253430	GG	a	g	85.0746	0	7.2597	cluster signature SNP
C1	SL2.50ch11p51157866	GG	a	g	20.8955	0.0113	2.5323
C1	SL2.50ch03p5141230	TT	t	c	86.5672	0	7.3267	cluster signature SNP
C1	SL2.50ch01p83914999	CC	t	c	37.3134	0.0004	3.5648
C1	SL2.50ch03p66911439	TT	t	c	94.0299	0	8.2446	cluster signature SNP
C1	SL2.50ch00p17618212	TT	t	c	26.8657	0.0042	2.8665
C1	SL2.50ch01p1092318	CC	a	c	91.0448	0	7.7585	cluster signature SNP
C1	SL2.50ch12p60688529	TT	t	c	53.7313	0	4.5458
C1	SL2.50ch01p28506665	GC	c	g	19.403	0.0185	2.3562
C1	SL2.50ch09p53951025	GG	t	g	92.5373	0	7.9248	cluster signature SNP
C1	SL2.50ch04p59767485	GG	t	g	50.7463	0	4.2872
C1	SL2.50ch03p119838	GG	c	g	92.5373	0	7.8269	cluster signature SNP
C1	SL2.50ch02p3920179	CC	t	c	26.8657	0.0056	2.7708
C1	SL2.50ch06p44966964	TT	t	g	97.0149	0	8.4635	cluster signature SNP
C1	SL2.50ch03p66797833	TT	t	c	94.0299	0	7.913	cluster signature SNP
C1	SL2.50ch02p36806297	GG	c	g	76.1194	0	5.9622	cluster signature SNP
C1	SL2.50ch06p44955568	AA	a	c	98.5075	0	8.6598	cluster signature SNP
C1	SL2.50ch03p8227856	TT	t	c	35.8209	0.0012	3.2469
C1	SL2.50ch06p44955590	GG	a	g	98.5075	0	8.6205	cluster signature SNP
C1	SL2.50ch10p3415046	TT	t	c	23.8806	0.012	2.512
C1	SL2.50ch03p66797203	CC	t	c	94.0299	0	7.7759	cluster signature SNP
C1	SL2.50ch11p7703552	TT	t	c	46.2687	0.0002	3.7699
C1	SL2.50ch08p64131809	AA	a	g	35.8209	0.0017	3.1438
C1	SL2.50ch06p11582665	AG	a	g	32.8358	0.0031	2.9594
C1	SL2.50ch04p2253672	TT	t	c	67.1642	0	5.0617	cluster signature SNP
C1	SL2.50ch06p1674672	GG	a	g	95.5224	0	7.8051	cluster signature SNP
C1	SL2.50ch11p55119831	CC	t	c	68.6567	0	5.08	cluster signature SNP
C1	SL2.50ch09p71964878	GG	a	g	37.3134	0.0017	3.1354
C1	SL2.50ch11p4781218	GG	t	g	37.3134	0.0018	3.1156
C1	SL2.50ch03p66720661	TT	t	c	97.0149	0	7.9712	cluster signature SNP
C1	SL2.50ch10p62444318	GG	a	g	32.8358	0.0046	2.8332
C1	SL2.50ch04p59787424	CC	t	c	40.2985	0.0012	3.2449
C1	SL2.50ch11p55081940	GG	a	g	68.6567	0	4.9702	cluster signature SNP
C1	SL2.50ch01p85136490	TT	t	c	83.5821	0	6.0959	cluster signature SNP
C1	SL2.50ch03p66753107	TT	t	c	97.0149	0	7.7202	cluster signature SNP
C1	SL2.50ch12p62484851	TT	t	c	61.194	0	4.3032	cluster signature SNP
C1	SL2.50ch06p1674346	AA	a	t	95.5224	0	7.4162	cluster signature SNP
C1	SL2.50ch00p17618289	AA	a	g	26.8657	0.0173	2.3801
C1	SL2.50ch11p55082042	CC	t	c	67.1642	0	4.6518	cluster signature SNP
C1	SL2.50ch00p8679137	CT	t	c	26.8657	0.0184	2.3578
C1	SL2.50ch03p53296355	AA	a	g	35.8209	0.0051	2.8029
C1	SL2.50ch04p2258775	AA	a	g	68.6567	0	4.6288	cluster signature SNP
C1	SL2.50ch01p78965718	CC	t	c	77.6119	0	5.268	cluster signature SNP
C1	SL2.50ch12p616707	TT	t	g	95.5224	0	7.1889	cluster signature SNP
C1	SL2.50ch11p55137273	CC	c	g	59.7015	0.0001	3.9703
C1	SL2.50ch00p9893744	GG	a	g	25.3731	0.0303	2.1664
C1	SL2.50ch11p55214790	AA	a	g	68.6567	0	4.506	cluster signature SNP
C1	SL2.50ch03p54696154	AA	a	c	89.5522	0	6.2674	cluster signature SNP
C1	SL2.50ch01p94038783	GG	t	g	59.7015	0.0001	3.8902
C1	SL2.50ch12p60641902	AA	a	c	47.7612	0.0013	3.2251
C1	SL2.50ch08p1681669	TT	t	c	23.8806	0.0438	2.0157
C1	SL2.50ch11p55195437	TT	t	c	98.5075	0	7.3871	cluster signature SNP
C1	SL2.50ch07p37650544	TT	a	t	56.7164	0.0003	3.5953
C1	SL2.50ch10p63660855	CC	t	c	98.5075	0	7.3223	cluster signature SNP
C1	SL2.50ch11p55191426	AA	a	g	98.5075	0	7.3094	cluster signature SNP
C1	SL2.50ch09p2441695	GG	a	g	94.0299	0	6.4605	cluster signature SNP
C1	SL2.50ch04p66370384	AA	a	g	94.0299	0	6.4469	cluster signature SNP
C1	SL2.50ch10p64511976	GG	a	g	43.2836	0.0057	2.7651
C1	SL2.50ch03p66720592	AA	a	g	97.0149	0	6.8503	cluster signature SNP
C1	SL2.50ch11p54969994	CC	t	c	65.6716	0.0001	3.9031	cluster signature SNP
C1	SL2.50ch03p4426965	AA	a	c	86.5672	0	5.4563	cluster signature SNP
C1	SL2.50ch03p4426971	GG	a	g	86.5672	0	5.4563	cluster signature SNP
C1	SL2.50ch09p27862117	AA	a	g	29.8507	0.0357	2.1008
C1	SL2.50ch09p1748562	CC	t	c	89.5522	0	5.656	cluster signature SNP
C1	SL2.50ch04p58615337	TT	a	t	64.1791	0.0002	3.7103
C1	SL2.50ch04p4429713	AA	a	c	94.0299	0	6.1758	cluster signature SNP
C1	SL2.50ch12p621614	CC	t	c	92.5373	0	5.9731	cluster signature SNP
C1	SL2.50ch11p54970033	AA	a	g	65.6716	0.0002	3.766
C1	SL2.50ch01p95147717	CC	t	c	100	0	7.3019	cluster signature SNP
C1	SL2.50ch11p54969973	CC	t	c	64.1791	0.0003	3.6491
C1	SL2.50ch03p66750347	TT	t	c	82.0896	0	4.8496	cluster signature SNP
C1	SL2.50ch12p602628	CC	t	c	92.5373	0	5.9045	cluster signature SNP
C1	SL2.50ch12p621644	TT	a	t	92.5373	0	5.8771	cluster signature SNP
C1	SL2.50ch05p9223528	AA	a	c	89.5522	0	5.4751	cluster signature SNP
C1	SL2.50ch12p621594	GG	a	g	92.5373	0	5.8222	cluster signature SNP
C1	SL2.50ch07p58508359	TT	t	g	83.5821	0	4.8796	cluster signature SNP
C1	SL2.50ch09p71893565	GG	a	g	59.7015	0.0009	3.3077
C1	SL2.50ch10p50211310	CC	t	c	97.0149	0	6.439	cluster signature SNP
C1	SL2.50ch01p93192418	CC	a	c	40.2985	0.0188	2.3485
C1	SL2.50ch10p53764599	GG	a	g	98.5075	0	6.6446	cluster signature SNP
C1	SL2.50ch11p4922873	CC	c	g	91.0448	0	5.4962	cluster signature SNP
C1	SL2.50ch01p82721900	GG	a	g	64.1791	0.0006	3.4511
C1	SL2.50ch10p59403452	CC	t	c	34.3284	0.0366	2.0904
C1	SL2.50ch07p57756475	TT	t	c	67.1642	0.0003	3.5835
C1	SL2.50ch07p62132646	TT	t	g	49.2537	0.0075	2.6752
C1	SL2.50ch11p2070298	TT	a	t	94.0299	0	5.7256	cluster signature SNP
C1	SL2.50ch03p4937507	GG	c	g	95.5224	0	5.9404	cluster signature SNP
C1	SL2.50ch06p38870040	TT	t	c	98.5075	0	6.4072	cluster signature SNP
C1	SL2.50ch08p55957241	GG	a	g	98.5075	0	6.3939	cluster signature SNP
C1	SL2.50ch08p15429666	GG	c	g	97.0149	0	6.0908	cluster signature SNP
C1	SL2.50ch11p55069352	AA	a	t	92.5373	0	5.422	cluster signature SNP
C1	SL2.50ch07p2883786	TT	t	c	95.5224	0	5.7906	cluster signature SNP
C1	SL2.50ch02p40136280	AA	a	c	71.6418	0.0003	3.6024
C1	SL2.50ch05p52667398	AA	a	t	94.0299	0	5.4223	cluster signature SNP
C1	SL2.50ch06p43641790	TT	t	g	95.5224	0	5.6124	cluster signature SNP
C1	SL2.50ch09p54697147	TT	t	c	41.791	0.0334	2.1272
C1	SL2.50ch04p6790023	GG	t	g	64.1791	0.0022	3.0587
C1	SL2.50ch02p44364097	CC	t	c	88.0597	0	4.6504	cluster signature SNP
C1	SL2.50ch12p66814292	TT	a	t	43.2836	0.0329	2.1335
C1	SL2.50ch09p72211	AA	a	g	50.7463	0.0158	2.4127
C1	SL2.50ch12p19139881	TT	t	c	98.5075	0	6.0065	cluster signature SNP
C1	SL2.50ch05p34298741	GG	a	g	94.0299	0	5.2275	cluster signature SNP
C1	SL2.50ch06p39631861	AA	a	t	98.5075	0	5.9389	cluster signature SNP
C1	SL2.50ch12p7888415	TT	t	g	50.7463	0.0196	2.3334
C1	SL2.50ch12p60641997	CC	t	c	50.7463	0.0223	2.2861
C1	SL2.50ch04p63497531	GG	a	g	49.2537	0.0295	2.1766
C1	SL2.50ch03p3733445	GG	a	g	88.0597	0	4.2935	cluster signature SNP
C1	SL2.50ch03p13358079	GG	a	g	95.5224	0	5.1677	cluster signature SNP
C1	SL2.50ch09p2135101	TT	t	c	77.6119	0.0005	3.4768
C1	SL2.50ch04p66290484	CC	c	g	97.0149	0	5.3511	cluster signature SNP
C1	SL2.50ch03p51768248	TT	t	c	95.5224	0	5.0973	cluster signature SNP
C1	SL2.50ch03p40577327	GG	t	g	95.5224	0	4.8985	cluster signature SNP
C1	SL2.50ch06p31920713	CC	c	g	59.7015	0.0182	2.3612
C1	SL2.50ch10p733456	CC	t	c	83.5821	0.0004	3.528
C1	SL2.50ch06p12910510	TT	t	g	98.5075	0	5.2478	cluster signature SNP
C1	SL2.50ch02p45322729	GG	a	g	100	0	5.6322	cluster signature SNP
C1	SL2.50ch10p63394901	CC	a	c	89.5522	0.0001	3.9391	cluster signature SNP
C1	SL2.50ch03p5048075	GG	a	g	86.5672	0.0003	3.5979
C1	SL2.50ch04p55659757	CC	t	c	86.5672	0.0003	3.5979
C1	SL2.50ch04p66002292	AA	a	g	100	0	5.4651	cluster signature SNP
C1	SL2.50ch10p57956305	AA	a	c	94.0299	0	4.2966	cluster signature SNP
C1	SL2.50ch06p45283958	TT	t	c	98.5075	0	5.0191	cluster signature SNP
C1	SL2.50ch06p15759002	AA	a	g	97.0149	0	4.6645	cluster signature SNP
C1	SL2.50ch06p12851001	TT	t	c	95.5224	0	4.4043	cluster signature SNP
C1	SL2.50ch10p57956428	CC	a	c	97.0149	0	4.6203	cluster signature SNP
C1	SL2.50ch02p35539680	AA	a	g	58.209	0.045	2.0047
C1	SL2.50ch01p47092359	CC	t	c	97.0149	0	4.6055	cluster signature SNP
C1	SL2.50ch02p46137648	GG	a	g	95.5224	0	4.3597	cluster signature SNP
C1	SL2.50ch06p22808288	AA	a	c	97.0149	0	4.576	cluster signature SNP
C1	SL2.50ch06p44761042	AA	a	g	100	0	5.2527	cluster signature SNP
C1	SL2.50ch04p66002265	AA	a	g	98.5075	0	4.8591	cluster signature SNP
C1	SL2.50ch02p44240613	AA	a	t	94.0299	0	4.0734	cluster signature SNP
C1	SL2.50ch01p27278182	CC	t	c	97.0149	0	4.5017	cluster signature SNP
C1	SL2.50ch11p18628870	AG	a	g	89.5522	0.0004	3.5681
C1	SL2.50ch06p45238362	GG	a	g	98.5075	0	4.7856	cluster signature SNP
C1	SL2.50ch06p12880581	AA	a	g	95.5224	0	4.2402	cluster signature SNP
C1	SL2.50ch01p85064221	TT	t	g	91.0448	0.0002	3.6745
C1	SL2.50ch11p4230371	CC	t	c	98.5075	0	4.7412	cluster signature SNP
C1	SL2.50ch06p6937735	CC	c	g	97.0149	0	4.4118	cluster signature SNP
C1	SL2.50ch03p20434702	AA	a	c	88.0597	0.0008	3.3389
C1	SL2.50ch11p3872256	CC	t	c	98.5075	0	4.6519	cluster signature SNP
C1	SL2.50ch10p59183897	CC	t	c	94.0299	0.0001	3.8614	cluster signature SNP
C1	SL2.50ch09p139562	CC	t	c	100	0	4.9772	cluster signature SNP
C1	SL2.50ch01p52818101	CC	t	c	97.0149	0	4.2145	cluster signature SNP
C1	SL2.50ch09p155413	CC	t	c	98.5075	0	4.5012	cluster signature SNP
C1	SL2.50ch11p4492425	AA	a	g	98.5075	0	4.5012	cluster signature SNP
C1	SL2.50ch01p70584662	CC	a	c	94.0299	0.0002	3.7693
C1	SL2.50ch02p53391932	CC	c	g	98.5075	0	4.486	cluster signature SNP
C1	SL2.50ch11p4486390	TT	a	t	98.5075	0	4.4402	cluster signature SNP
C1	SL2.50ch09p152976	AA	a	c	100	0	4.7838	cluster signature SNP
C1	SL2.50ch07p61069506	TT	t	c	91.0448	0.0008	3.3385
C1	SL2.50ch09p155379	CC	t	c	97.0149	0	4.0598	cluster signature SNP
C1	SL2.50ch03p15960847	GG	c	g	74.6269	0.0243	2.2516
C1	SL2.50ch09p154902	GG	a	g	98.5075	0	4.317	cluster signature SNP
C1	SL2.50ch11p3554604	CC	t	c	88.0597	0.0027	3.0032
C1	SL2.50ch07p62392771	GG	a	g	100	0	4.6625	cluster signature SNP
C1	SL2.50ch07p2248451	CC	a	c	98.5075	0	4.2233	cluster signature SNP
C1	SL2.50ch11p4775556	GG	a	g	98.5075	0	4.2233	cluster signature SNP
C1	SL2.50ch01p78514535	TT	t	c	98.5075	0	4.1286	cluster signature SNP
C1	SL2.50ch08p2777979	CC	t	c	97.0149	0.0001	3.8388	cluster signature SNP
C1	SL2.50ch03p65629718	TT	t	c	86.5672	0.0065	2.7213
C1	SL2.50ch04p10925508	CC	t	c	98.5075	0	4.1127	cluster signature SNP
C1	SL2.50ch09p259326	TT	t	c	98.5075	0	4.1127	cluster signature SNP
C1	SL2.50ch08p10435250	GG	t	g	77.6119	0.0274	2.2058
C1	SL2.50ch02p45330337	GG	a	g	91.0448	0.0022	3.0563
C1	SL2.50ch01p83436088	TT	t	g	100	0	4.4614	cluster signature SNP
C1	SL2.50ch07p3735289	AA	a	c	98.5075	0.0001	4.0488	cluster signature SNP
C1	SL2.50ch02p37190357	TT	a	g	100	0	4.4299	cluster signature SNP
C1	SL2.50ch02p37193574	AA	a	t	100	0	4.4299	cluster signature SNP
C1	SL2.50ch09p427606	GG	c	g	100	0	4.3508	cluster signature SNP
C1	SL2.50ch00p5671282	CT	t	c	97.0149	0.0003	3.6609
C1	SL2.50ch11p53472342	AA	a	g	100	0	4.3189	cluster signature SNP
C1	SL2.50ch08p62051850	GG	t	g	98.5075	0.0001	3.9193	cluster signature SNP
C1	SL2.50ch01p79441946	AA	a	g	100	0	4.2546	cluster signature SNP
C1	SL2.50ch00p7942948	GG	a	g	88.0597	0.0095	2.5951
C1	SL2.50ch09p447776	AA	a	t	100	0	4.2384	cluster signature SNP
C1	SL2.50ch01p89348895	CC	a	c	82.0896	0.0263	2.2216
C1	SL2.50ch00p11297244	CC	t	c	100	0	4.206	cluster signature SNP
C1	SL2.50ch01p89244607	CC	t	c	98.5075	0.0002	3.7875
C1	SL2.50ch09p67234246	AA	a	t	88.0597	0.013	2.4827
C1	SL2.50ch02p45997204	GG	a	g	95.5224	0.0015	3.1783
C1	SL2.50ch00p5671258	AG	a	g	95.5224	0.0016	3.1614
C1	SL2.50ch02p37399921	TT	a	t	98.5075	0.0003	3.6531
C1	SL2.50ch03p66554772	CC	c	g	100	0.0001	4.0246	cluster signature SNP
C1	SL2.50ch03p66568177	TT	t	c	100	0.0001	4.0078	cluster signature SNP
C1	SL2.50ch11p46555435	CC	c	g	100	0.0001	3.9573	cluster signature SNP
C1	SL2.50ch01p79700514	TT	t	g	92.5373	0.0066	2.7148
C1	SL2.50ch03p65381062	AA	a	t	92.5373	0.0066	2.7148
C1	SL2.50ch07p49977641	AA	a	t	92.5373	0.0066	2.7148
C1	SL2.50ch11p18016964	GG	t	g	100	0.0001	3.9063	cluster signature SNP
C1	SL2.50ch03p66529549	CC	a	c	100	0.0001	3.8377	cluster signature SNP
C1	SL2.50ch04p6009795	TT	t	c	100	0.0002	3.7857
C1	SL2.50ch04p6009705	CC	t	c	100	0.0002	3.7683
C1	SL2.50ch00p10299935	CT	t	c	86.5672	0.0358	2.0988
C1	SL2.50ch00p5671366	AG	a	g	97.0149	0.0021	3.0826
C1	SL2.50ch04p63708613	TT	a	t	100	0.0002	3.6979
C1	SL2.50ch01p85948870	CC	t	c	100	0.0002	3.6802
C1	SL2.50ch10p57440432	AA	a	g	100	0.0003	3.6446
C1	SL2.50ch02p42803241	TT	t	c	98.5075	0.0012	3.2322
C1	SL2.50ch02p42803141	GG	a	g	98.5075	0.0013	3.214
C1	SL2.50ch01p58898855	GG	a	g	100	0.0003	3.5908
C1	SL2.50ch06p32371062	TT	a	t	100	0.0004	3.5363
C1	SL2.50ch05p6225321	AA	a	t	95.5224	0.0089	2.6171
C1	SL2.50ch02p42202884	CC	t	c	100	0.0006	3.4443
C1	SL2.50ch03p16321217	TT	t	g	95.5224	0.0104	2.562
C1	SL2.50ch02p42796989	AA	a	c	97.0149	0.0059	2.7545
C1	SL2.50ch10p14490718	CC	a	c	97.0149	0.0059	2.7545
C1	SL2.50ch03p5231807	AA	a	g	100	0.0007	3.4071
C1	SL2.50ch12p39415564	GG	a	g	100	0.0007	3.4071
C1	SL2.50ch12p39415569	AA	a	g	100	0.0007	3.4071
C1	SL2.50ch04p64506818	GG	a	g	100	0.0008	3.3506
C1	SL2.50ch05p62802575	GG	a	g	97.0149	0.0074	2.679
C1	SL2.50ch08p738340	CC	t	c	100	0.0009	3.3317
C1	SL2.50ch12p1998865	AA	a	g	98.5075	0.0034	2.9335
C1	SL2.50ch08p233565	AA	a	g	95.5224	0.0158	2.4125
C1	SL2.50ch00p9078202	CT	t	c	94.0299	0.0249	2.2434
C1	SL2.50ch12p39290161	CC	t	c	98.5075	0.0052	2.7972
C1	SL2.50ch07p948931	AA	a	g	100	0.0015	3.1772
C1	SL2.50ch10p63759192	GG	a	g	100	0.0015	3.1772
C1	SL2.50ch02p37749444	AA	a	g	94.0299	0.0316	2.1498
C1	SL2.50ch08p49295223	TT	a	t	92.5373	0.0444	2.01
C1	SL2.50ch05p6441090	GG	a	g	95.5224	0.0227	2.2787
C1	SL2.50ch10p4324132	AA	a	g	98.5075	0.0062	2.7377
C1	SL2.50ch08p2778020	GG	a	g	98.5075	0.007	2.6976
C1	SL2.50ch08p2778086	GG	a	g	98.5075	0.007	2.6976
C1	SL2.50ch08p240661	TT	t	g	95.5224	0.0264	2.2203
C1	SL2.50ch12p47508499	AA	a	g	100	0.0022	3.0578
C1	SL2.50ch02p38068639	CC	t	c	100	0.0024	3.0376
C1	SL2.50ch00p7620451	CC	t	c	100	0.0027	2.9969
C1	SL2.50ch05p60005078	AA	a	c	98.5075	0.0094	2.5958
C1	SL2.50ch05p2782933	AA	a	g	98.5075	0.01	2.5752
C1	SL2.50ch10p63759203	TT	a	t	100	0.0031	2.9558
C1	SL2.50ch01p360606	AA	a	g	97.0149	0.0223	2.285
C1	SL2.50ch02p38149264	AA	a	g	100	0.0036	2.9143
C1	SL2.50ch05p174308	AA	a	t	97.0149	0.0262	2.2232
C1	SL2.50ch04p55163307	CC	a	c	98.5075	0.0135	2.4706
C1	SL2.50ch01p94376961	CC	t	c	98.5075	0.0143	2.4494
C1	SL2.50ch03p65566055	CC	t	c	100	0.0053	2.7872
C1	SL2.50ch11p49226488	TT	t	c	100	0.0053	2.7872
C1	SL2.50ch04p25353968	GG	a	g	100	0.0057	2.7656
C1	SL2.50ch04p55204891	TT	t	c	100	0.0061	2.7439
C1	SL2.50ch12p11806733	CC	t	c	100	0.0061	2.7439
C1	SL2.50ch03p69579481	CC	t	c	98.5075	0.0203	2.3199
C1	SL2.50ch05p50153054	CC	a	c	98.5075	0.0203	2.3199
C1	SL2.50ch03p65563115	GG	a	g	100	0.0069	2.7001
C1	SL2.50ch11p55034473	TT	a	t	100	0.0069	2.7001
C1	SL2.50ch12p15350513	GG	t	g	100	0.0069	2.7001
C1	SL2.50ch04p55486053	AA	a	t	100	0.0074	2.678
C1	SL2.50ch05p6500708	GG	a	g	100	0.0074	2.678
C1	SL2.50ch06p7710309	CC	a	c	100	0.0074	2.678
C1	SL2.50ch11p49352826	AA	a	g	100	0.0074	2.678
C1	SL2.50ch12p24908937	GG	a	g	98.5075	0.0229	2.2758
C1	SL2.50ch03p54369217	AA	a	t	100	0.0079	2.6558
C1	SL2.50ch04p55478527	CC	a	c	100	0.0079	2.6558
C1	SL2.50ch04p55494634	AA	a	g	100	0.0079	2.6558
C1	SL2.50ch11p10032347	AA	a	g	100	0.0079	2.6558
C1	SL2.50ch11p32037807	CC	a	c	100	0.0079	2.6558
C1	SL2.50ch01p98185340	AA	a	t	97.0149	0.0443	2.0112
C1	SL2.50ch03p55834643	TT	t	c	100	0.0085	2.6335
C1	SL2.50ch03p65563191	AA	a	g	100	0.0085	2.6335
C1	SL2.50ch04p55683242	AA	a	g	100	0.0085	2.6335
C1	SL2.50ch11p20429946	AA	a	g	100	0.0085	2.6335
C1	SL2.50ch11p33893421	GG	t	g	100	0.0085	2.6335
C1	SL2.50ch11p50138475	TT	t	c	100	0.0085	2.6335
C1	SL2.50ch04p61497146	TT	a	t	100	0.009	2.611
C1	SL2.50ch12p44336830	CC	t	c	98.5075	0.0272	2.2088
C1	SL2.50ch03p64570996	TT	t	c	100	0.0096	2.5884
C1	SL2.50ch04p41105136	CC	t	c	100	0.0096	2.5884
C1	SL2.50ch04p55058883	GG	a	g	100	0.0096	2.5884
C1	SL2.50ch11p51771841	AA	a	g	100	0.0096	2.5884
C1	SL2.50ch11p55022521	GG	t	g	100	0.0096	2.5884
C1	SL2.50ch00p9360521	TT	t	c	100	0.0096	2.5884
C1	SL2.50ch10p40583941	CC	t	c	98.5075	0.0288	2.1862
C1	SL2.50ch04p55683173	CC	t	c	100	0.0103	2.5657
C1	SL2.50ch11p51771375	GG	a	g	100	0.0103	2.5657
C1	SL2.50ch04p41618519	AA	a	g	100	0.011	2.5428
C1	SL2.50ch00p9360526	AA	a	g	100	0.011	2.5428
C1	SL2.50ch04p55684628	GG	a	g	100	0.0117	2.5197
C1	SL2.50ch04p55684633	TT	t	c	100	0.0117	2.5197
C1	SL2.50ch04p55684801	TT	t	g	100	0.0117	2.5197
C1	SL2.50ch09p69466732	CC	t	c	98.5075	0.0342	2.1177
C1	SL2.50ch05p2985364	TT	t	c	100	0.0125	2.4966
C1	SL2.50ch05p3742527	CC	c	g	100	0.0125	2.4966
C1	SL2.50ch05p3742533	CC	t	c	100	0.0125	2.4966
C1	SL2.50ch04p55182467	AA	a	g	98.5075	0.0362	2.0946
C1	SL2.50ch05p61575752	GG	a	g	98.5075	0.0362	2.0946
C1	SL2.50ch02p45766931	CC	t	c	100	0.0134	2.4732
C1	SL2.50ch11p54885790	TT	t	g	100	0.0134	2.4732
C1	SL2.50ch03p64369173	GG	a	g	100	0.0143	2.4497
C1	SL2.50ch03p64369276	CC	t	c	100	0.0143	2.4497
C1	SL2.50ch04p28238780	CC	c	g	100	0.0143	2.4497
C1	SL2.50ch04p39168912	AA	a	g	100	0.0143	2.4497
C1	SL2.50ch05p8117135	TT	t	c	100	0.0143	2.4497
C1	SL2.50ch06p27639555	CC	t	c	100	0.0143	2.4497
C1	SL2.50ch11p17906906	CC	t	c	100	0.0143	2.4497
C1	SL2.50ch11p49957598	CC	t	c	100	0.0143	2.4497
C1	SL2.50ch03p64369234	GG	c	g	100	0.0153	2.4261
C1	SL2.50ch03p64600484	TT	t	g	100	0.0153	2.4261
C1	SL2.50ch04p18177053	AA	a	g	100	0.0153	2.4261
C1	SL2.50ch04p18177074	TT	t	c	100	0.0153	2.4261
C1	SL2.50ch05p61473324	AA	a	t	100	0.0153	2.4261
C1	SL2.50ch09p51732942	TT	t	c	100	0.0153	2.4261
C1	SL2.50ch11p41992504	GG	t	g	100	0.0153	2.4261
C1	SL2.50ch05p13094482	AA	a	t	98.5075	0.0429	2.0244
C1	SL2.50ch03p64652305	TT	t	c	100	0.0163	2.4023
C1	SL2.50ch03p64449296	GG	a	g	100	0.0174	2.3783
C1	SL2.50ch06p2637033	GG	a	g	100	0.0174	2.3783
C1	SL2.50ch05p51532705	CC	t	c	100	0.0186	2.3541
C1	SL2.50ch11p50512015	GG	t	g	100	0.0186	2.3541
C1	SL2.50ch03p64384923	AA	a	g	100	0.0198	2.3298
C1	SL2.50ch05p51532700	GG	c	g	100	0.0198	2.3298
C1	SL2.50ch03p64462086	AA	a	g	100	0.0211	2.3053
C1	SL2.50ch05p2828785	CC	t	c	100	0.0211	2.3053
C1	SL2.50ch05p61161431	GG	a	g	100	0.0211	2.3053
C1	SL2.50ch06p40990573	AA	a	g	100	0.0211	2.3053
C1	SL2.50ch02p40375452	AA	a	g	100	0.0226	2.2806
C1	SL2.50ch03p64589179	AA	a	g	100	0.0226	2.2806
C1	SL2.50ch05p55570038	AA	a	t	100	0.0226	2.2806
C1	SL2.50ch11p50459285	TT	t	c	100	0.0226	2.2806
C1	SL2.50ch05p55569624	AA	a	g	100	0.0241	2.2558
C1	SL2.50ch11p41080257	AA	a	t	100	0.0241	2.2558
C1	SL2.50ch05p19897931	TT	a	t	100	0.0274	2.2055
C1	SL2.50ch05p19897948	AA	a	g	100	0.0274	2.2055
C1	SL2.50ch05p11342373	CC	t	c	100	0.0293	2.18
C1	SL2.50ch06p2397059	CC	t	c	100	0.0312	2.1543
C1	SL2.50ch05p38550813	AA	a	g	100	0.0355	2.1024
C1	SL2.50ch11p52190657	AA	a	g	100	0.0355	2.1024
C1	SL2.50ch11p18723550	GG	a	g	100	0.0404	2.0495
C1	SL2.50ch01p25082536	GG	a	g	100	0.0431	2.0227
C1	SL2.50ch03p64468607	TT	a	t	100	0.0431	2.0227
C1	SL2.50ch04p2233992	AA	a	g	100	0.049	1.9684
C1	SL2.50ch06p48637368	TT	t	g	100	0.049	1.9684
C1	SL2.50ch10p35863347	GG	a	g	77.6119	0.0429	-2.0244
C1	SL2.50ch02p3220943	GG	a	g	79.1045	0.0105	-2.5597
C1	SL2.50ch00p8679137	CC	t	c	73.1343	0.0184	-2.3578
C1	SL2.50ch03p53296355	GG	a	g	61.194	0.0386	-2.0681
C1	SL2.50ch02p35030477	GG	c	g	73.1343	0.0022	-3.0627
C1	SL2.50ch02p24530589	TT	t	c	74.6269	0.0009	-3.324
C1	SL2.50ch04p59787424	TT	t	c	55.2239	0.0479	-1.9782
C1	SL2.50ch03p54349721	AA	a	g	65.6716	0.006	-2.7454
C1	SL2.50ch09p27862117	GG	a	g	58.209	0.0236	-2.2632
C1	SL2.50ch06p11582665	AA	a	g	67.1642	0.0031	-2.9594
C1	SL2.50ch11p4781218	TT	t	g	58.209	0.0226	-2.2803
C1	SL2.50ch02p53208872	TT	t	c	64.1791	0.0061	-2.7442
C1	SL2.50ch12p3150720	CC	t	c	74.6269	0	-4.1608	cluster signature SNP
C1	SL2.50ch04p59541872	TT	t	c	73.1343	0.0001	-4.0165	cluster signature SNP
C1	SL2.50ch01p83914999	TT	t	c	59.7015	0.0116	-2.5252
C1	SL2.50ch08p60822270	TT	t	c	65.6716	0.0024	-3.0309
C1	SL2.50ch11p7703552	CC	t	c	50.7463	0.0388	-2.0659
C1	SL2.50ch12p60641997	CT	t	c	49.2537	0.0333	-2.1289
C1	SL2.50ch10p62444318	AA	a	g	55.2239	0.0033	-2.9366
C1	SL2.50ch02p1525154	CC	t	c	61.194	0.0003	-3.6099
C1	SL2.50ch02p3920179	TT	t	c	59.7015	0.0004	-3.5372
C1	SL2.50ch06p37636377	AA	a	g	71.6418	0	-6.8483	cluster signature SNP
C1	SL2.50ch06p40139262	AA	a	c	65.6716	0	-4.832	cluster signature SNP
C1	SL2.50ch09p64097224	AA	a	g	58.209	0.0002	-3.785
C1	SL2.50ch04p58615337	AA	a	t	31.3433	0.0377	-2.0777
C1	SL2.50ch12p62484851	CC	t	c	34.3284	0.0222	-2.2865
C1	SL2.50ch04p59767485	TT	t	g	46.2687	0.0017	-3.1402
C1	SL2.50ch06p40167093	GG	a	g	64.1791	0	-5.9091	cluster signature SNP
C1	SL2.50ch08p62213644	GG	a	g	55.2239	0	-4.2962
C1	SL2.50ch01p84615392	GG	t	g	64.1791	0	-6.2472	cluster signature SNP
C1	SL2.50ch07p65831339	CC	a	c	50.7463	0.0001	-3.7965
C1	SL2.50ch04p59828265	TT	t	c	47.7612	0.0004	-3.5628
C1	SL2.50ch11p53365260	CC	t	c	61.194	0	-5.708	cluster signature SNP
C1	SL2.50ch07p64024084	GG	t	g	59.7015	0	-5.3965
C1	SL2.50ch08p64294092	TT	t	c	62.6866	0	-6.2427	cluster signature SNP
C1	SL2.50ch03p61864233	CC	t	c	56.7164	0	-4.8721
C1	SL2.50ch01p82721900	AA	a	g	28.3582	0.0245	-2.2484
C1	SL2.50ch07p65252971	TT	t	g	47.7612	0.0001	-3.8694
C1	SL2.50ch11p53253440	CC	t	c	58.209	0	-5.5227
C1	SL2.50ch04p62535036	GG	a	g	49.2537	0	-4.0884
C1	SL2.50ch04p59736874	CC	t	c	61.194	0	-6.6433	cluster signature SNP
C1	SL2.50ch07p63996509	CC	a	c	61.194	0	-6.6778	cluster signature SNP
C1	SL2.50ch02p35607433	TT	t	c	41.791	0.0006	-3.4161
C1	SL2.50ch12p60688529	CC	t	c	38.806	0.0016	-3.1589
C1	SL2.50ch08p64368234	AA	a	g	58.209	0	-6.0265
C1	SL2.50ch08p64368100	CC	a	c	59.7015	0	-6.5093
C1	SL2.50ch08p64679591	TT	t	c	58.209	0	-6.1103
C1	SL2.50ch01p84569619	AA	a	t	53.7313	0	-5.1672
C1	SL2.50ch03p15960847	GC	c	g	25.3731	0.0243	-2.2516
C1	SL2.50ch08p10435250	GT	t	g	22.3881	0.04	-2.0542
C1	SL2.50ch06p39204033	GG	a	g	58.209	0	-6.3109
C1	SL2.50ch08p65259409	GG	a	g	41.791	0.0002	-3.6863
C1	SL2.50ch08p64644939	CC	t	c	58.209	0	-6.5498
C1	SL2.50ch06p31920713	GG	c	g	26.8657	0.0152	-2.4266
C1	SL2.50ch03p67825322	AA	a	g	44.7761	0	-4.2566
C1	SL2.50ch11p54969994	TT	t	c	29.8507	0.0049	-2.8112
C1	SL2.50ch11p54970033	GG	a	g	29.8507	0.0036	-2.9143
C1	SL2.50ch01p94038783	TT	t	g	31.3433	0.0023	-3.0526
C1	SL2.50ch01p84565960	TT	t	c	49.2537	0	-5.6169
C1	SL2.50ch11p54969973	TT	t	c	28.3582	0.0022	-3.0588
C1	SL2.50ch12p60641902	AC	a	c	40.2985	0	-4.3603
C1	SL2.50ch02p36790187	TT	t	c	52.2388	0	-7.2328
C1	SL2.50ch02p36790206	TT	t	c	52.2388	0	-7.262
C1	SL2.50ch03p70283415	TT	t	c	43.2836	0	-5.1099
C1	SL2.50ch08p63328385	AA	a	c	53.7313	0	-7.8664
C1	SL2.50ch08p61612775	GG	c	g	50.7463	0	-6.7941
C1	SL2.50ch12p37105099	CC	a	c	55.2239	0	-8.9187
C1	SL2.50ch10p63830249	GG	a	g	53.7313	0	-8.1873
C1	SL2.50ch03p1578846	CC	a	c	35.8209	0	-4.2681
C1	SL2.50ch08p63301067	CC	t	c	52.2388	0	-8.1883
C1	SL2.50ch07p37650544	AA	a	t	26.8657	0.0006	-3.4109
C1	SL2.50ch07p57756475	CC	t	c	23.8806	0.0016	-3.1588
C1	SL2.50ch00p10299935	CC	t	c	13.4328	0.0358	-2.0988
C1	SL2.50ch00p9564490	AA	a	g	13.4328	0.033	-2.1316
C1	SL2.50ch08p55318349	GG	a	g	41.791	0	-5.9831
C1	SL2.50ch01p91290202	AA	a	c	49.2537	0	-8.4813
C1	SL2.50ch09p44793734	GG	t	g	46.2687	0	-7.5002
C1	SL2.50ch08p55342954	TT	t	c	41.791	0	-6.2781
C1	SL2.50ch10p7418067	GG	a	g	31.3433	0	-4.4295
C1	SL2.50ch11p55214790	GG	a	g	23.8806	0.0005	-3.4799
C1	SL2.50ch01p95362297	AA	a	t	46.2687	0	-7.766
C1	SL2.50ch11p55137273	GG	c	g	26.8657	0.0001	-3.8653
C1	SL2.50ch01p90560310	CC	t	c	43.2836	0	-6.9251
C1	SL2.50ch11p55081940	AA	a	g	26.8657	0.0001	-3.9387
C1	SL2.50ch11p55082042	TT	t	c	26.8657	0.0001	-3.9829
C1	SL2.50ch04p96325	GG	c	g	32.8358	0	-4.8872
C1	SL2.50ch10p58285727	TT	a	t	40.2985	0	-6.7596
C1	SL2.50ch10p1690069	AA	a	g	31.3433	0	-4.9389
C1	SL2.50ch08p55266151	CC	t	c	38.806	0	-6.4968
C1	SL2.50ch08p65114806	GG	c	g	44.7761	0	-8.6414
C1	SL2.50ch11p55119831	TT	t	c	25.3731	0	-4.1742
C1	SL2.50ch04p2258775	GG	a	g	19.403	0.0001	-3.8182
C1	SL2.50ch08p55394175	TT	t	c	41.791	0	-9.8811
C1	SL2.50ch08p1192234	AA	a	g	43.2836	0	-11.1725
C1	SL2.50ch08p1239474	GG	a	g	43.2836	0	-11.3769
C1	SL2.50ch08p1239513	TT	a	t	43.2836	0	-11.4297
C1	SL2.50ch09p67234246	TT	a	t	7.4627	0.034	-2.1201
C1	SL2.50ch04p55659757	TT	t	c	10.4478	0.0084	-2.6342
C1	SL2.50ch02p36806297	CC	c	g	20.8955	0	-4.4623
C1	SL2.50ch09p1748562	CT	t	c	5.9701	0.048	-1.9776
C1	SL2.50ch04p2253672	CC	t	c	19.403	0	-4.5243
C1	SL2.50ch01p89029434	TT	t	c	28.3582	0	-6.6188
C1	SL2.50ch09p453674	AC	a	c	5.9701	0.0331	-2.1309
C1	SL2.50ch03p60522704	GC	c	g	5.9701	0.0301	-2.1686
C1	SL2.50ch02p40136280	CC	a	c	14.9254	0.0001	-3.9596
C1	SL2.50ch01p78965718	TT	t	c	16.4179	0	-4.3086
C1	SL2.50ch09p54697147	CT	t	c	5.9701	0.0249	-2.2434
C1	SL2.50ch07p61069506	CC	t	c	5.9701	0.0226	-2.2805
C1	SL2.50ch12p66814292	AT	a	t	5.9701	0.0226	-2.2805
C1	SL2.50ch11p18628870	AA	a	g	10.4478	0.0007	-3.4019
C1	SL2.50ch04p4429713	AC	a	c	4.4776	0.0433	-2.0212
C1	SL2.50ch04p6790023	GT	t	g	5.9701	0.0145	-2.4448
C1	SL2.50ch03p3733445	AA	a	g	8.9552	0.0015	-3.1669
C1	SL2.50ch01p96122800	AA	a	t	34.3284	0	-12.4365
C1	SL2.50ch01p95806956	TT	a	t	34.3284	0	-12.4844
C1	SL2.50ch08p64190377	CT	t	c	5.9701	0.0131	-2.4807
C1	SL2.50ch02p44364097	TT	t	c	8.9552	0.0013	-3.2139
C1	SL2.50ch10p64511976	AG	a	g	5.9701	0.0125	-2.4987
C1	SL2.50ch03p8227856	CT	t	c	4.4776	0.0356	-2.1017
C1	SL2.50ch11p4922873	GC	c	g	4.4776	0.0356	-2.1017
C1	SL2.50ch08p47492944	GG	a	g	32.8358	0	-11.935
C1	SL2.50ch01p79700514	GG	t	g	4.4776	0.0278	-2.2007
C1	SL2.50ch09p72211	AG	a	g	5.9701	0.0071	-2.6928
C1	SL2.50ch12p621644	AT	a	t	4.4776	0.0227	-2.2787
C1	SL2.50ch03p5141230	CT	t	c	4.4776	0.0205	-2.3172
C1	SL2.50ch12p621594	AG	a	g	4.4776	0.0185	-2.3555
C1	SL2.50ch03p65381062	TT	a	t	4.4776	0.0158	-2.4125
C1	SL2.50ch01p23958116	TT	t	c	23.8806	0	-8.4436
C1	SL2.50ch12p621614	CT	t	c	4.4776	0.0143	-2.4502
C1	SL2.50ch03p60522685	GC	c	g	4.4776	0.0129	-2.4877
C1	SL2.50ch02p40068079	GG	t	g	26.8657	0	-11.064
C1	SL2.50ch02p37749444	GG	a	g	2.9851	0.0466	-1.9895
C1	SL2.50ch04p55659757	CT	t	c	2.9851	0.0466	-1.9895
C1	SL2.50ch10p50192534	GC	c	g	4.4776	0.011	-2.5435
C1	SL2.50ch12p602628	CT	t	c	4.4776	0.011	-2.5435
C1	SL2.50ch03p16321217	GT	t	g	4.4776	0.0104	-2.562
C1	SL2.50ch02p44240613	AT	a	t	2.9851	0.0443	-2.0112
C1	SL2.50ch04p58615337	AT	a	t	4.4776	0.0099	-2.5804
C1	SL2.50ch10p54018901	AC	a	c	4.4776	0.0089	-2.6171
C1	SL2.50ch05p34298741	AG	a	g	2.9851	0.0399	-2.0544
C1	SL2.50ch02p45997204	AA	a	g	2.9851	0.0379	-2.0759
C1	SL2.50ch07p61069506	CT	t	c	2.9851	0.0379	-2.0759
C1	SL2.50ch01p89348895	AC	a	c	2.9851	0.0341	-2.1184
C1	SL2.50ch03p1061333	AG	a	g	2.9851	0.0324	-2.1396
C1	SL2.50ch06p43641790	GT	t	g	2.9851	0.0324	-2.1396
C1	SL2.50ch04p63021180	AG	a	g	4.4776	0.0057	-2.7618
C1	SL2.50ch04p2956066	CT	t	c	4.4776	0.0054	-2.7796
C1	SL2.50ch04p2956282	AG	a	g	4.4776	0.0052	-2.7974
C1	SL2.50ch01p58827911	CT	t	c	2.9851	0.0248	-2.2439
C1	SL2.50ch00p17618212	CT	t	c	2.9851	0.0248	-2.2439
C1	SL2.50ch11p54253430	AA	a	g	13.4328	0	-5.992
C1	SL2.50ch09p2135101	CC	t	c	7.4627	0.0001	-3.9767
C1	SL2.50ch10p58192047	CC	t	c	19.403	0	-8.7928
C1	SL2.50ch03p3733445	AG	a	g	2.9851	0.0211	-2.3055
C1	SL2.50ch05p52667398	AT	a	t	2.9851	0.0211	-2.3055
C1	SL2.50ch12p62484851	CT	t	c	4.4776	0.0031	-2.9557
C1	SL2.50ch03p59609868	GG	a	g	17.9104	0	-8.1959
C1	SL2.50ch03p59638871	CC	c	g	17.9104	0	-8.2618
C1	SL2.50ch10p57956305	CC	a	c	4.4776	0.0025	-3.0249
C1	SL2.50ch09p53951025	GT	t	g	2.9851	0.0153	-2.4263
C1	SL2.50ch10p50211310	CT	t	c	2.9851	0.0153	-2.4263
C1	SL2.50ch10p54520777	AA	a	g	16.4179	0	-7.9256
C1	SL2.50ch10p63394901	AA	a	c	5.9701	0.0002	-3.7384
C1	SL2.50ch00p5671258	GG	a	g	4.4776	0.0017	-3.1445
C1	SL2.50ch11p7703552	CT	t	c	2.9851	0.0122	-2.5054
C1	SL2.50ch04p66370384	AG	a	g	2.9851	0.0098	-2.5832
C1	SL2.50ch06p44966964	GT	t	g	2.9851	0.0098	-2.5832
C1	SL2.50ch11p2070298	AA	a	t	5.9701	0.0001	-3.9527
C1	SL2.50ch06p12398443	CC	t	c	19.403	0	-10.611
C1	SL2.50ch02p36806297	GC	c	g	2.9851	0.0083	-2.6409
C1	SL2.50ch03p30555673	GG	c	g	4.4776	0.0006	-3.4436
C1	SL2.50ch01p52818101	TT	t	c	2.9851	0.0062	-2.7357
C1	SL2.50ch02p44364097	CT	t	c	2.9851	0.0062	-2.7357
C1	SL2.50ch01p93192418	AC	a	c	2.9851	0.0059	-2.7545
C1	SL2.50ch03p54696154	AC	a	c	2.9851	0.0059	-2.7545
C1	SL2.50ch07p2883786	CT	t	c	2.9851	0.0059	-2.7545
C1	SL2.50ch03p54696154	CC	a	c	7.4627	0	-4.9325
C1	SL2.50ch03p51768248	CC	t	c	4.4776	0.0003	-3.5892
C1	SL2.50ch00p9442052	GG	a	g	17.9104	0	-10.9949
C1	SL2.50ch03p40577327	TT	t	g	4.4776	0.0003	-3.6213
C1	SL2.50ch12p616707	GT	t	g	2.9851	0.0037	-2.9025
C1	SL2.50ch03p119838	GC	c	g	2.9851	0.0035	-2.9208
C1	SL2.50ch06p49236083	CC	t	c	13.4328	0	-8.6023
C1	SL2.50ch10p51898209	GG	a	g	13.4328	0	-8.634
C1	SL2.50ch01p6615971	CT	t	c	1.4925	0.0481	-1.9769
C1	SL2.50ch04p10925508	CT	t	c	1.4925	0.0481	-1.9769
C1	SL2.50ch03p55533766	AA	a	g	14.9254	0	-9.7622
C1	SL2.50ch03p5141230	CC	t	c	8.9552	0	-6.1731
C1	SL2.50ch09p155413	CT	t	c	1.4925	0.0454	-2.0007
C1	SL2.50ch00p5671366	GG	a	g	2.9851	0.0022	-3.0648
C1	SL2.50ch03p20434702	CC	a	c	4.4776	0.0001	-3.9509
C1	SL2.50ch06p48839495	GT	t	g	2.9851	0.0018	-3.118
C1	SL2.50ch11p51157866	AG	a	g	1.4925	0.0406	-2.048
C1	SL2.50ch03p60522704	GG	c	g	8.9552	0	-6.5039
C1	SL2.50ch03p60522685	GG	c	g	8.9552	0	-6.5591
C1	SL2.50ch10p54018901	CC	a	c	11.9403	0	-8.4119
C1	SL2.50ch02p45997204	AG	a	g	1.4925	0.0342	-2.1177
C1	SL2.50ch08p62051850	TT	t	g	1.4925	0.0342	-2.1177
C1	SL2.50ch04p63021180	GG	a	g	8.9552	0	-6.6419
C1	SL2.50ch03p68293719	AA	a	g	13.4328	0	-9.5888
C1	SL2.50ch02p44240613	TT	a	t	2.9851	0.0012	-3.2404
C1	SL2.50ch06p48824215	GG	a	g	11.9403	0	-8.5344
C1	SL2.50ch01p85136490	CC	t	c	7.4627	0	-5.8496
C1	SL2.50ch02p35539680	AG	a	g	2.9851	0.0011	-3.2577
C1	SL2.50ch11p4230371	CT	t	c	1.4925	0.0323	-2.1407
C1	SL2.50ch11p4492425	AG	a	g	1.4925	0.0323	-2.1407
C1	SL2.50ch07p58508359	GG	t	g	5.9701	0	-5.0451
C1	SL2.50ch02p42803141	AA	a	g	1.4925	0.0305	-2.1635
C1	SL2.50ch02p46137648	AA	a	g	2.9851	0.001	-3.2922
C1	SL2.50ch03p4937507	GC	c	g	1.4925	0.0305	-2.1635
C1	SL2.50ch04p66002265	AG	a	g	1.4925	0.0305	-2.1635
C1	SL2.50ch09p259326	CT	t	c	1.4925	0.0305	-2.1635
C1	SL2.50ch07p3735289	AC	a	c	1.4925	0.0288	-2.1862
C1	SL2.50ch11p4486390	AT	a	t	1.4925	0.0272	-2.2088
C1	SL2.50ch01p27278182	CT	t	c	1.4925	0.0257	-2.2313
C1	SL2.50ch02p42803241	CC	t	c	1.4925	0.0242	-2.2536
C1	SL2.50ch06p48839495	GG	t	g	10.4478	0	-8.2155
C1	SL2.50ch06p12910510	GT	t	g	1.4925	0.0216	-2.2979
C1	SL2.50ch01p36194614	CT	t	c	1.4925	0.0203	-2.3199
C1	SL2.50ch12p64163276	CC	t	c	11.9403	0	-9.7575
C1	SL2.50ch02p46137648	AG	a	g	1.4925	0.0181	-2.3635
C1	SL2.50ch01p85064221	GG	t	g	2.9851	0.0003	-3.6282
C1	SL2.50ch09p2441695	AA	a	g	4.4776	0	-4.6826
C1	SL2.50ch11p4922873	GG	c	g	4.4776	0	-4.6826
C1	SL2.50ch10p50192534	CC	c	g	10.4478	0	-8.7858
C1	SL2.50ch00p5671282	CC	t	c	2.9851	0.0003	-3.6446
C1	SL2.50ch01p47092359	CT	t	c	1.4925	0.0152	-2.4281
C1	SL2.50ch09p58822621	AC	a	c	1.4925	0.0152	-2.4281
C1	SL2.50ch04p2956282	GG	a	g	7.4627	0	-6.8068
C1	SL2.50ch11p3872256	CT	t	c	1.4925	0.0143	-2.4494
C1	SL2.50ch04p2956066	CC	t	c	7.4627	0	-6.8204
C1	SL2.50ch06p47420987	TT	t	c	11.9403	0	-10.4405
C1	SL2.50ch02p42796989	CC	a	c	1.4925	0.0135	-2.4706
C1	SL2.50ch04p66290484	GC	c	g	1.4925	0.0135	-2.4706
C1	SL2.50ch10p14490718	AA	a	c	1.4925	0.0127	-2.4917
C1	SL2.50ch11p3554604	CT	t	c	1.4925	0.0127	-2.4917
C1	SL2.50ch09p1748562	TT	t	c	4.4776	0	-4.9413
C1	SL2.50ch01p78823494	AA	a	g	7.4627	0	-7.0532
C1	SL2.50ch05p6225321	TT	a	t	1.4925	0.0113	-2.5336
C1	SL2.50ch03p13358079	AA	a	g	2.9851	0.0001	-3.8866
C1	SL2.50ch07p2248451	AA	a	c	1.4925	0.0094	-2.5958
C1	SL2.50ch10p57956305	AC	a	c	1.4925	0.0094	-2.5958
C1	SL2.50ch10p53764599	AG	a	g	1.4925	0.0089	-2.6163
C1	SL2.50ch11p54253430	AG	a	g	1.4925	0.0089	-2.6163
C1	SL2.50ch02p47224195	AG	a	g	1.4925	0.0084	-2.6368
C1	SL2.50ch06p48838772	TT	t	c	8.9552	0	-8.6851
C1	SL2.50ch12p64159737	GG	a	g	10.4478	0	-10.2389
C1	SL2.50ch08p59735739	CT	t	c	1.4925	0.007	-2.6976
C1	SL2.50ch10p57956428	AC	a	c	1.4925	0.007	-2.6976
C1	SL2.50ch05p9223528	CC	a	c	4.4776	0	-5.3077
C1	SL2.50ch02p53400104	TT	t	c	1.4925	0.0062	-2.7377
C1	SL2.50ch11p51232508	AG	a	g	1.4925	0.0062	-2.7377
C1	SL2.50ch03p13358079	AG	a	g	1.4925	0.0055	-2.7775
C1	SL2.50ch01p70350238	CC	t	c	8.9552	0	-9.523
C1	SL2.50ch03p66797833	CT	t	c	1.4925	0.004	-2.8755
C1	SL2.50ch09p71964878	AG	a	g	1.4925	0.0038	-2.8949
C1	SL2.50ch05p34298741	AA	a	g	2.9851	0	-4.4867
C1	SL2.50ch05p52667398	TT	a	t	2.9851	0	-4.5166
C1	SL2.50ch02p53391932	GG	c	g	1.4925	0.0026	-3.0097
C1	SL2.50ch03p66797203	CT	t	c	1.4925	0.0023	-3.0474
C1	SL2.50ch03p66720592	GG	a	g	2.9851	0	-4.6791
C1	SL2.50ch07p65252971	GT	t	g	1.4925	0.002	-3.0849
C1	SL2.50ch08p2777979	TT	t	c	1.4925	0.0019	-3.1035
C1	SL2.50ch06p44955568	AC	a	c	1.4925	0.0018	-3.1221
C1	SL2.50ch06p1674346	AT	a	t	1.4925	0.0016	-3.159
C1	SL2.50ch06p44955590	AG	a	g	1.4925	0.0016	-3.159
C1	SL2.50ch04p66412123	GG	a	g	5.9701	0	-7.7896
C1	SL2.50ch12p602628	TT	t	c	2.9851	0	-4.854
C1	SL2.50ch08p15429666	GC	c	g	1.4925	0.0014	-3.1957
C1	SL2.50ch03p66797203	TT	t	c	4.4776	0	-6.3862
C1	SL2.50ch12p621594	AA	a	g	2.9851	0	-4.9117
C1	SL2.50ch01p70415561	TT	t	c	7.4627	0	-9.6327
C1	SL2.50ch09p71918533	AC	a	c	1.4925	0.0012	-3.2322
C1	SL2.50ch03p119838	CC	c	g	4.4776	0	-6.4533
C1	SL2.50ch03p5048075	AA	a	g	2.9851	0	-4.9835
C1	SL2.50ch12p621614	TT	t	c	2.9851	0	-4.9978
C1	SL2.50ch01p70415582	GG	a	g	7.4627	0	-9.8813
C1	SL2.50ch12p621644	AA	a	t	2.9851	0	-5.0264
C1	SL2.50ch03p66911439	CT	t	c	1.4925	0.001	-3.3044
C1	SL2.50ch03p66797833	CC	t	c	4.4776	0	-6.641
C1	SL2.50ch01p78514535	CC	t	c	1.4925	0.0009	-3.3223
C1	SL2.50ch03p66911439	CC	t	c	4.4776	0	-6.6544
C1	SL2.50ch10p57956428	AA	a	c	1.4925	0.0008	-3.3402
C1	SL2.50ch06p1674672	AG	a	g	1.4925	0.0008	-3.358
C1	SL2.50ch03p4937507	CC	c	g	2.9851	0	-5.1543
C1	SL2.50ch02p35607433	CT	t	c	1.4925	0.0007	-3.3758
C1	SL2.50ch01p70584662	AA	a	c	1.4925	0.0007	-3.3935
C1	SL2.50ch06p45238362	AA	a	g	1.4925	0.0006	-3.4111
C1	SL2.50ch09p53951025	TT	t	g	4.4776	0	-6.8951
C1	SL2.50ch06p45283958	CC	t	c	1.4925	0.0005	-3.4986
C1	SL2.50ch09p2441695	AG	a	g	1.4925	0.0004	-3.516
C1	SL2.50ch04p66370384	GG	a	g	2.9851	0	-5.393
C1	SL2.50ch08p3496896	CC	t	c	5.9701	0	-8.8781
C1	SL2.50ch01p47092359	TT	t	c	1.4925	0.0004	-3.5505
C1	SL2.50ch01p27278182	TT	t	c	1.4925	0.0003	-3.5849
C1	SL2.50ch01p301597	TT	t	g	4.4776	0	-7.4429
C1	SL2.50ch01p301603	GG	a	g	4.4776	0	-7.4563
C1	SL2.50ch04p63497531	AG	a	g	1.4925	0.0002	-3.687
C1	SL2.50ch04p66412123	AG	a	g	1.4925	0.0002	-3.7207
C1	SL2.50ch01p59637798	TT	t	c	5.9701	0	-9.7578
C1	SL2.50ch01p28506665	GG	c	g	5.9701	0	-9.8335
C1	SL2.50ch01p36194614	TT	t	c	5.9701	0	-9.8791
C1	SL2.50ch01p6615971	CC	t	c	5.9701	0	-9.9095
C1	SL2.50ch03p66753107	CC	t	c	2.9851	0	-5.915
C1	SL2.50ch01p20304346	CC	t	c	5.9701	0	-10.0168
C1	SL2.50ch06p1674346	TT	a	t	2.9851	0	-5.9963
C1	SL2.50ch03p4426971	AA	a	g	2.9851	0	-6.0773
C1	SL2.50ch03p4426965	CC	a	c	2.9851	0	-6.0908
C1	SL2.50ch09p71893565	AG	a	g	1.4925	0.0001	-3.9682
C1	SL2.50ch06p1674672	AA	a	g	2.9851	0	-6.2386
C1	SL2.50ch03p66720661	CC	t	c	2.9851	0	-6.252
C1	SL2.50ch06p39631861	TT	a	t	1.4925	0.0001	-4.0488
C1	SL2.50ch08p3352366	AA	a	g	4.4776	0	-8.4014
C1	SL2.50ch08p3361135	TT	a	g	4.4776	0	-8.6211
C1	SL2.50ch03p66750347	CC	t	c	2.9851	0	-6.4524
C1	SL2.50ch04p66290484	GG	c	g	1.4925	0	-4.3634
C1	SL2.50ch12p19139881	CC	t	c	1.4925	0	-4.3634
C1	SL2.50ch06p38870040	CC	t	c	1.4925	0	-4.486
C1	SL2.50ch01p21977529	TT	t	c	4.4776	0	-9.7692
C1	SL2.50ch01p29194849	GG	a	g	4.4776	0	-9.8868
C1	SL2.50ch08p15429666	CC	c	g	1.4925	0	-4.622
C1	SL2.50ch01p43098238	TT	t	c	4.4776	0	-9.9906
C1	SL2.50ch01p58827911	CC	t	c	4.4776	0	-10.0353
C1	SL2.50ch01p7342078	GG	a	g	4.4776	0	-10.0353
C1	SL2.50ch07p2883786	CC	t	c	1.4925	0	-4.6519
C1	SL2.50ch01p13848711	AA	a	g	4.4776	0	-10.1102
C1	SL2.50ch08p55957241	AA	a	g	1.4925	0	-4.7264
C1	SL2.50ch06p43641790	GG	t	g	1.4925	0	-4.9175
C1	SL2.50ch10p733456	TT	t	c	1.4925	0	-4.9901
C1	SL2.50ch11p55069352	TT	a	t	1.4925	0	-5.4864
C1	SL2.50ch04p4429713	CC	a	c	1.4925	0	-5.6249
C1	SL2.50ch08p59735739	CC	t	c	2.9851	0	-9.5149
C1	SL2.50ch11p55191426	GG	a	g	1.4925	0	-5.8304
C1	SL2.50ch12p616707	GG	t	g	1.4925	0	-6.0065
C1	SL2.50ch10p63660855	TT	t	c	1.4925	0	-6.1141
C1	SL2.50ch01p9907423	TT	t	c	2.9851	0	-10.2883
C1	SL2.50ch11p55195437	CC	t	c	1.4925	0	-6.2478
C1	SL2.50ch02p47224195	GG	a	g	2.9851	0	-10.436
C1	SL2.50ch01p1092318	AA	a	c	1.4925	0	-7.5296
C1	SL2.50ch01p360606	GG	a	g	0	0.0293	-2.18
C1	SL2.50ch01p52818101	CT	t	c	0	0.0036	-2.9143
C1	SL2.50ch01p58898855	AA	a	g	0	0.0038	-2.8934
C1	SL2.50ch01p78514535	CT	t	c	0	0.049	-1.9684
C1	SL2.50ch01p79441946	AG	a	g	0	0.0079	-2.6558
C1	SL2.50ch01p79441946	GG	a	g	0	0.0041	-2.8724
C1	SL2.50ch01p83436088	GG	t	g	0	0.0024	-3.0376
C1	SL2.50ch01p83436088	GT	t	g	0	0.0057	-2.7656
C1	SL2.50ch01p85948870	CT	t	c	0	0.0274	-2.2055
C1	SL2.50ch01p85948870	TT	t	c	0	0.011	-2.5428
C1	SL2.50ch01p89244607	TT	t	c	0	0.0002	-3.6802
C1	SL2.50ch02p1525154	CT	t	c	0	0.0226	-2.2806
C1	SL2.50ch02p37190357	AA	a	g	0	0.0003	-3.5908
C1	SL2.50ch02p37190357	AT	a	g	0	0.0431	-2.0227
C1	SL2.50ch02p37193574	AT	a	t	0	0.0333	-2.1285
C1	SL2.50ch02p37193574	TT	a	t	0	0.0004	-3.5181
C1	SL2.50ch02p37399921	AA	a	t	0	0.0006	-3.4257
C1	SL2.50ch02p38068639	TT	t	c	0	0.0355	-2.1024
C1	SL2.50ch02p42202884	CT	t	c	0	0.0312	-2.1543
C1	SL2.50ch02p42202884	TT	t	c	0	0.0226	-2.2806
C1	SL2.50ch02p42803141	AG	a	g	0	0.0379	-2.0761
C1	SL2.50ch02p42803241	CT	t	c	0	0.046	-1.9957
C1	SL2.50ch02p45322729	AG	a	g	0	0.0029	-2.9764
C1	SL2.50ch02p45330337	AA	a	g	0	0.0001	-3.9404
C1	SL2.50ch02p53391932	GC	c	g	0	0.0036	-2.9143
C1	SL2.50ch03p40577327	GT	t	g	0	0.0044	-2.8512
C1	SL2.50ch03p51768248	CT	t	c	0	0.0015	-3.1772
C1	SL2.50ch03p5231807	GG	a	g	0	0.0061	-2.7439
C1	SL2.50ch03p55533766	AG	a	g	0	0.0143	-2.4497
C1	SL2.50ch03p55834643	CC	t	c	0	0.0312	-2.1543
C1	SL2.50ch03p65566055	TT	t	c	0	0.0333	-2.1285
C1	SL2.50ch03p66529549	AA	a	c	0	0.0027	-2.9969
C1	SL2.50ch03p66554772	GC	c	g	0	0.0333	-2.1285
C1	SL2.50ch03p66554772	GG	c	g	0	0.0024	-3.0376
C1	SL2.50ch03p66568177	CC	t	c	0	0.0033	-2.9351
C1	SL2.50ch03p66568177	CT	t	c	0	0.0257	-2.2307
C1	SL2.50ch03p66720661	CT	t	c	0	0.0002	-3.7156
C1	SL2.50ch03p66753107	CT	t	c	0	0.0001	-3.8204
C1	SL2.50ch03p69579481	TT	t	c	0	0.0117	-2.5197
C1	SL2.50ch04p10925508	TT	t	c	0	0.0007	-3.4071
C1	SL2.50ch04p2138318	CT	t	c	0	0.0001	-3.8377
C1	SL2.50ch04p2695488	CC	a	c	0	0.0431	-2.0227
C1	SL2.50ch04p55058883	AA	a	g	0	0.0274	-2.2055
C1	SL2.50ch04p55163307	AA	a	c	0	0.0074	-2.678
C1	SL2.50ch04p55204891	CC	t	c	0	0.0379	-2.0761
C1	SL2.50ch04p55478527	AA	a	c	0	0.0355	-2.1024
C1	SL2.50ch04p55494634	GG	a	g	0	0.0379	-2.0761
C1	SL2.50ch04p55635332	GG	a	g	0	0.0355	-2.1024
C1	SL2.50ch04p55683173	TT	t	c	0	0.0312	-2.1543
C1	SL2.50ch04p55683242	GG	a	g	0	0.0333	-2.1285
C1	SL2.50ch04p55684628	AA	a	g	0	0.0293	-2.18
C1	SL2.50ch04p55684633	CC	t	c	0	0.0293	-2.18
C1	SL2.50ch04p55684801	GG	t	g	0	0.0293	-2.18
C1	SL2.50ch04p59828265	CT	t	c	0	0.0033	-2.9351
C1	SL2.50ch04p6009705	CT	t	c	0	0.0211	-2.3053
C1	SL2.50ch04p6009705	TT	t	c	0	0.0103	-2.5657
C1	SL2.50ch04p6009795	CC	t	c	0	0.0117	-2.5197
C1	SL2.50ch04p6009795	CT	t	c	0	0.0174	-2.3783
C1	SL2.50ch04p63708613	AA	a	t	0	0.0163	-2.4023
C1	SL2.50ch04p63708613	AT	a	t	0	0.0174	-2.3783
C1	SL2.50ch04p64506818	AA	a	g	0	0.0186	-2.3541
C1	SL2.50ch04p66002292	AG	a	g	0	0.0029	-2.9764
C1	SL2.50ch05p13094482	TT	a	t	0	0.0355	-2.1024
C1	SL2.50ch05p2782933	GG	a	g	0	0.0163	-2.4023
C1	SL2.50ch05p50153054	AA	a	c	0	0.0117	-2.5197
C1	SL2.50ch05p60005078	CC	a	c	0	0.0125	-2.4966
C1	SL2.50ch05p61473324	TT	a	t	0	0.0355	-2.1024
C1	SL2.50ch05p61575752	AA	a	g	0	0.0274	-2.2055
C1	SL2.50ch05p62802575	AA	a	g	0	0.0047	-2.83
C1	SL2.50ch05p6483834	CC	a	c	0	0.0404	-2.0495
C1	SL2.50ch06p13978034	TT	t	c	0	0.046	-1.9957
C1	SL2.50ch06p32371062	AA	a	t	0	0.0143	-2.4497
C1	SL2.50ch06p32371062	AT	a	t	0	0.0355	-2.1024
C1	SL2.50ch06p38870040	CT	t	c	0	0.0001	-3.8377
C1	SL2.50ch06p39631861	AT	a	t	0	0.0002	-3.7156
C1	SL2.50ch06p44761042	AG	a	g	0	0.0069	-2.7001
C1	SL2.50ch06p45238362	AG	a	g	0	0.0041	-2.8724
C1	SL2.50ch06p45283958	CT	t	c	0	0.0019	-3.098
C1	SL2.50ch06p8576573	TT	t	g	0	0.0355	-2.1024
C1	SL2.50ch07p2248451	AC	a	c	0	0.0027	-2.9969
C1	SL2.50ch07p3735289	CC	a	c	0	0.0016	-3.1575
C1	SL2.50ch07p49977641	AT	a	t	0	0.0033	-2.9351
C1	SL2.50ch07p62392771	AA	a	g	0	0.0004	-3.5545
C1	SL2.50ch07p62392771	AG	a	g	0	0.0143	-2.4497
C1	SL2.50ch07p948931	GG	a	g	0	0.0226	-2.2806
C1	SL2.50ch08p55957241	AG	a	g	0	0.0004	-3.5363
C1	SL2.50ch08p62051850	GT	t	g	0	0.0022	-3.0578
C1	SL2.50ch08p65259409	AG	a	g	0	0.0002	-3.7156
C1	SL2.50ch08p738340	CT	t	c	0	0.046	-1.9957
C1	SL2.50ch08p738340	TT	t	c	0	0.0226	-2.2806
C1	SL2.50ch09p139562	CT	t	c	0	0.0085	-2.6335
C1	SL2.50ch09p139562	TT	t	c	0	0.0002	-3.7857
C1	SL2.50ch09p152976	AC	a	c	0	0.0117	-2.5197
C1	SL2.50ch09p152976	CC	a	c	0	0.0003	-3.6446
C1	SL2.50ch09p154902	AA	a	g	0	0.0001	-3.8549
C1	SL2.50ch09p155379	TT	t	c	0	0.0004	-3.5727
C1	SL2.50ch09p155413	TT	t	c	0	0.0001	-3.8377
C1	SL2.50ch09p259326	CC	t	c	0	0.0011	-3.2551
C1	SL2.50ch09p427606	CC	c	g	0	0.0007	-3.3883
C1	SL2.50ch09p427606	GC	c	g	0	0.0293	-2.18
C1	SL2.50ch09p447776	AT	a	t	0	0.0312	-2.1543
C1	SL2.50ch09p447776	TT	a	t	0	0.0011	-3.2743
C1	SL2.50ch09p51732942	CT	t	c	0	0.0355	-2.1024
C1	SL2.50ch09p69466732	TT	t	c	0	0.0293	-2.18
C1	SL2.50ch10p4324132	GG	a	g	0	0.0047	-2.83
C1	SL2.50ch10p57440432	AG	a	g	0	0.046	-1.9957
C1	SL2.50ch10p57440432	GG	a	g	0	0.0074	-2.678
C1	SL2.50ch10p63660855	CT	t	c	0	0.0027	-2.9969
C1	SL2.50ch10p63759192	AG	a	g	0	0.0293	-2.18
C1	SL2.50ch11p17924861	GG	t	g	0	0.0379	-2.0761
C1	SL2.50ch11p18016964	GT	t	g	0	0.0001	-3.8893
C1	SL2.50ch11p2070298	AT	a	t	0	0.0003	-3.6088
C1	SL2.50ch11p3872256	TT	t	c	0	0.0002	-3.6624
C1	SL2.50ch11p4230371	TT	t	c	0	0.0001	-4.0078
C1	SL2.50ch11p4486390	AA	a	t	0	0.0003	-3.6088
C1	SL2.50ch11p4492425	GG	a	g	0	0.0002	-3.7332
C1	SL2.50ch11p46555435	GC	c	g	0	0.0431	-2.0227
C1	SL2.50ch11p46555435	GG	c	g	0	0.0024	-3.0376
C1	SL2.50ch11p4775556	AA	a	g	0	0.0001	-3.9742
C1	SL2.50ch11p53365260	CT	t	c	0	0.0379	-2.0761
C1	SL2.50ch11p53472342	AG	a	g	0	0.0186	-2.3541
C1	SL2.50ch11p53472342	GG	a	g	0	0.0013	-3.2163
C1	SL2.50ch11p55191426	AG	a	g	0	0.0007	-3.3883
C1	SL2.50ch11p55195437	CT	t	c	0	0.0038	-2.8934
C1	SL2.50ch12p11806733	TT	t	c	0	0.0257	-2.2307
C1	SL2.50ch12p15350513	TT	t	g	0	0.0226	-2.2806
C1	SL2.50ch12p19139881	CT	t	c	0	0.0006	-3.4443
C1	SL2.50ch12p1998865	GG	a	g	0	0.0096	-2.5884
C1	SL2.50ch12p24908937	AA	a	g	0	0.0274	-2.2055
C1	SL2.50ch12p39290161	TT	t	c	0	0.0153	-2.4261
C1	SL2.50ch12p39415564	AA	a	g	0	0.0143	-2.4497
C1	SL2.50ch12p39415569	GG	a	g	0	0.0143	-2.4497
C1	SL2.50ch12p44336830	TT	t	c	0	0.046	-1.9957
C1	SL2.50ch12p47508499	GG	a	g	0	0.0379	-2.0761
C1	SL2.50ch12p9928847	AA	a	t	0	0.0274	-2.2055
C1	SL2.50ch00p10505790	CC	a	c	0	0.0074	-2.678
C1	SL2.50ch00p10505807	TT	t	c	0	0.0198	-2.3298
C1	SL2.50ch00p11297244	TT	t	c	0	0.0004	-3.5545
C1	SL2.50ch00p7620451	TT	t	c	0	0.0257	-2.2307
C1	SL2.50ch00p9360521	CT	t	c	0	0.0379	-2.0761
C1	SL2.50ch00p9360526	AG	a	g	0	0.0431	-2.0227
C1	SL2.50ch00p7942948	AA	a	g	0	0	-4.2384
C1	SL2.50ch01p95147717	CT	t	c	0	0	-4.0911
C1	SL2.50ch01p95147717	TT	t	c	0	0	-5.2813
C1	SL2.50ch02p45322729	AA	a	g	0	0	-4.2868
C1	SL2.50ch03p66720592	AG	a	g	0	0	-4.1897
C1	SL2.50ch04p66002265	GG	a	g	0	0	-4.1242
C1	SL2.50ch04p66002292	GG	a	g	0	0	-4.0911
C1	SL2.50ch06p12851001	CC	t	c	0	0	-4.3508
C1	SL2.50ch06p12880581	GG	a	g	0	0	-4.1734
C1	SL2.50ch06p12910510	GG	t	g	0	0	-4.4457
C1	SL2.50ch06p15759002	GG	a	g	0	0	-4.6777
C1	SL2.50ch06p22808288	CC	a	c	0	0	-4.5083
C1	SL2.50ch06p44761042	GG	a	g	0	0	-4.0579
C1	SL2.50ch06p44955568	CC	a	c	0	0	-7.429
C1	SL2.50ch06p44955590	AA	a	g	0	0	-7.3655
C1	SL2.50ch06p44966964	GG	t	g	0	0	-7.6191
C1	SL2.50ch06p6937735	GG	c	g	0	0	-4.2868
C1	SL2.50ch10p50211310	TT	t	c	0	0	-5.7286
C1	SL2.50ch10p53764599	AA	a	g	0	0	-5.7423
C1	SL2.50ch10p59183897	TT	t	c	0	0	-4.2384
C2a	SL2.50ch02p45319670	TT	a	t	9.0226	0	6.2707
C2a	SL2.50ch07p60577686	AA	a	g	13.5338	0	6.9035
C2a	SL2.50ch07p60577674	TT	a	t	10.5263	0	5.7636
C2a	SL2.50ch02p45319670	AT	a	t	2.2556	0.0144	2.4471
C2a	SL2.50ch03p65312829	TT	a	t	33.8346	0	10.2966
C2a	SL2.50ch03p67266651	CC	t	c	22.5564	0	8.2041
C2a	SL2.50ch03p65317946	GG	a	g	35.3383	0	10.4484
C2a	SL2.50ch03p65044829	AA	a	g	44.3609	0	10.7716
C2a	SL2.50ch03p65050311	CC	a	c	45.8647	0	10.7109
C2a	SL2.50ch03p65050257	GG	t	g	44.3609	0	10.4688
C2a	SL2.50ch03p65050347	GG	a	g	43.609	0	10.2977
C2a	SL2.50ch03p65050227	CC	t	c	42.8571	0	9.8366
C2a	SL2.50ch02p36790187	CC	t	c	33.8346	0	8.5022
C2a	SL2.50ch02p36790206	CC	t	c	33.8346	0	8.5022
C2a	SL2.50ch04p50948882	AA	a	g	13.5338	0	5.0853
C2a	SL2.50ch06p37636377	AG	a	g	3.7594	0.0098	2.5825
C2a	SL2.50ch01p84615392	TT	t	g	18.797	0	5.7839
C2a	SL2.50ch05p60672112	AA	a	t	29.3233	0	7.214
C2a	SL2.50ch05p16510864	TT	t	c	7.5188	0.0007	3.4058
C2a	SL2.50ch08p28057339	TT	t	c	10.5263	0.0001	4.0498
C2a	SL2.50ch02p40068079	TT	t	g	34.5865	0	7.8444
C2a	SL2.50ch03p65363907	AA	a	c	33.0827	0	7.5237
C2a	SL2.50ch09p69466732	TT	t	c	15.0376	0	4.7839
C2a	SL2.50ch05p16510534	CC	t	c	7.5188	0.0009	3.3102
C2a	SL2.50ch08p58690174	CC	t	c	45.1128	0	9.0145
C2a	SL2.50ch12p3150720	TT	t	c	17.2932	0	5.062
C2a	SL2.50ch09p44793734	TT	t	g	27.0677	0	6.4766
C2a	SL2.50ch01p90560310	TT	t	c	36.0902	0	7.6271
C2a	SL2.50ch06p40167093	AG	a	g	9.7744	0.0002	3.6697
C2a	SL2.50ch08p60822270	CC	t	c	34.5865	0	7.3953
C2a	SL2.50ch07p64024084	TT	t	g	25.5639	0	6.0771
C2a	SL2.50ch01p84615392	GT	t	g	9.7744	0.0003	3.5906
C2a	SL2.50ch08p1681669	TT	t	c	41.3534	0	8.0432
C2a	SL2.50ch06p37636377	GG	a	g	9.7744	0.0004	3.5132
C2a	SL2.50ch08p1239513	AT	a	t	6.7669	0.0041	2.8687
C2a	SL2.50ch09p71659626	GG	c	g	18.0451	0	4.8234
C2a	SL2.50ch01p83914999	CC	t	c	51.8797	0	9.1267
C2a	SL2.50ch04p59736874	TT	t	c	15.0376	0	4.3342
C2a	SL2.50ch11p53253440	TT	t	c	24.812	0	5.7284
C2a	SL2.50ch03p64369173	AA	a	g	8.2707	0.0018	3.1231
C2a	SL2.50ch03p64652305	CC	t	c	8.2707	0.0018	3.1231
C2a	SL2.50ch06p40139262	CC	a	c	18.797	0	4.831
C2a	SL2.50ch05p16510522	GG	a	g	7.5188	0.0031	2.9557
C2a	SL2.50ch05p16510894	CC	c	g	7.5188	0.0031	2.9557
C2a	SL2.50ch11p53365260	TT	t	c	20.3008	0	5.0118
C2a	SL2.50ch01p84569619	TT	a	t	36.0902	0	7.0112
C2a	SL2.50ch03p63556610	TT	t	c	12.0301	0.0002	3.7357
C2a	SL2.50ch03p64369234	CC	c	g	8.2707	0.0023	3.0436
C2a	SL2.50ch08p61612775	CC	c	g	30.0752	0	6.197
C2a	SL2.50ch05p16510484	TT	a	t	7.5188	0.0041	2.873
C2a	SL2.50ch02p35607433	CC	t	c	63.1579	0	10.0268	cluster signature SNP
C2a	SL2.50ch05p38112552	CC	t	c	6.7669	0.0071	2.6937
C2a	SL2.50ch05p38112799	CC	t	c	6.7669	0.0071	2.6937
C2a	SL2.50ch04p2783744	GT	t	g	12.782	0.0002	3.7481
C2a	SL2.50ch02p40375452	GG	a	g	8.2707	0.003	2.9659
C2a	SL2.50ch03p64369276	TT	t	c	8.2707	0.003	2.9659
C2a	SL2.50ch08p1239474	AG	a	g	7.5188	0.0052	2.7924
C2a	SL2.50ch01p95362297	TT	a	t	27.8195	0	5.7075
C2a	SL2.50ch06p40167093	AA	a	g	16.5414	0	4.2437
C2a	SL2.50ch10p58285727	AA	a	t	47.3684	0	7.966
C2a	SL2.50ch00p13041778	GG	a	g	32.3308	0	6.2231
C2a	SL2.50ch04p62535036	AA	a	g	48.1203	0	8.0002
C2a	SL2.50ch01p84565960	CC	t	c	37.594	0	6.7944
C2a	SL2.50ch05p11342373	TT	t	c	6.7669	0.0091	2.6099
C2a	SL2.50ch03p65381062	TT	a	t	33.0827	0	6.2492
C2a	SL2.50ch03p64589179	GG	a	g	8.2707	0.0039	2.89
C2a	SL2.50ch01p91290202	CC	a	c	19.5489	0	4.5378
C2a	SL2.50ch07p63996509	AA	a	c	16.5414	0	4.1356
C2a	SL2.50ch01p95806956	AA	a	t	15.0376	0.0001	3.9251
C2a	SL2.50ch01p96122800	AT	a	t	4.5113	0.0373	2.0828
C2a	SL2.50ch04p2814747	TT	t	c	9.0226	0.0028	2.9861
C2a	SL2.50ch05p55570038	TT	a	t	7.5188	0.0067	2.7138
C2a	SL2.50ch05p61161431	AA	a	g	7.5188	0.0067	2.7138
C2a	SL2.50ch08p65114806	CC	c	g	26.3158	0	5.2737
C2a	SL2.50ch07p60577674	AT	a	t	9.0226	0.0036	2.9155
C2a	SL2.50ch06p39204033	AA	a	g	18.797	0	4.3148
C2a	SL2.50ch05p3742527	GG	c	g	6.015	0.0197	2.3314
C2a	SL2.50ch05p3742533	TT	t	c	6.015	0.0197	2.3314
C2a	SL2.50ch05p8117135	CC	t	c	8.2707	0.0061	2.7429
C2a	SL2.50ch08p61612775	GC	c	g	8.2707	0.0061	2.7429
C2a	SL2.50ch09p64097224	GG	a	g	33.8346	0	6.0132
C2a	SL2.50ch02p47224195	AA	a	g	68.4211	0	9.9116	cluster signature SNP
C2a	SL2.50ch03p64449296	AA	a	g	7.5188	0.0104	2.5619
C2a	SL2.50ch06p1731508	TT	t	c	10.5263	0.0023	3.0457
C2a	SL2.50ch03p64490290	AA	a	g	8.2707	0.0075	2.6716
C2a	SL2.50ch10p61360268	GC	c	g	30.0752	0	5.4311
C2a	SL2.50ch03p64570996	CC	t	c	9.0226	0.0055	2.7782
C2a	SL2.50ch08p54789933	CC	t	c	9.0226	0.0055	2.7782
C2a	SL2.50ch10p58192047	TT	t	c	45.1128	0	7.0103
C2a	SL2.50ch04p2814435	GC	c	g	9.7744	0.004	2.8819
C2a	SL2.50ch03p61864233	TT	t	c	26.3158	0	4.9837
C2a	SL2.50ch10p51898209	AA	a	g	54.1353	0	7.9294
C2a	SL2.50ch05p61575752	AA	a	g	11.2782	0.0021	3.0818
C2a	SL2.50ch01p7342078	AA	a	g	62.406	0	8.7118	cluster signature SNP
C2a	SL2.50ch01p70350238	TT	t	c	63.1579	0	8.7939	cluster signature SNP
C2a	SL2.50ch11p51157866	GG	a	g	23.3083	0	4.5113
C2a	SL2.50ch03p67266651	CT	t	c	6.015	0.0301	2.1683
C2a	SL2.50ch05p38550813	GG	a	g	6.7669	0.0217	2.2952
C2a	SL2.50ch01p96122800	TT	a	t	14.2857	0.0007	3.4049
C2a	SL2.50ch08p63301067	TT	t	c	14.2857	0.0007	3.4049
C2a	SL2.50ch03p64462086	GG	a	g	8.2707	0.0113	2.5331
C2a	SL2.50ch03p64468607	AA	a	t	8.2707	0.0113	2.5331
C2a	SL2.50ch01p28506665	CC	c	g	61.6541	0	8.4954	cluster signature SNP
C2a	SL2.50ch01p20304346	TT	t	c	62.406	0	8.5777	cluster signature SNP
C2a	SL2.50ch11p50631608	AA	a	g	22.5564	0	4.3471
C2a	SL2.50ch01p70415582	AA	a	g	60.1504	0	8.2781	cluster signature SNP
C2a	SL2.50ch01p91290202	AC	a	c	6.015	0.0366	2.0898
C2a	SL2.50ch06p12398443	TT	t	c	30.0752	0	5.0571
C2a	SL2.50ch03p64384923	GG	a	g	7.5188	0.019	2.346
C2a	SL2.50ch04p55182467	GG	a	g	7.5188	0.019	2.346
C2a	SL2.50ch04p59541872	CC	t	c	11.2782	0.0037	2.9053
C2a	SL2.50ch07p60577686	AG	a	g	8.2707	0.0137	2.4658
C2a	SL2.50ch10p54520777	GG	a	g	54.1353	0	7.4451
C2a	SL2.50ch01p70415561	CC	t	c	61.6541	0	8.2294	cluster signature SNP
C2a	SL2.50ch08p59735739	TT	t	c	72.9323	0	9.5088	cluster signature SNP
C2a	SL2.50ch11p54264243	CC	t	c	12.782	0.0023	3.0532
C2a	SL2.50ch00p8679137	CT	t	c	33.0827	0	5.2598
C2a	SL2.50ch01p6615971	TT	t	c	64.6617	0	8.4653	cluster signature SNP
C2a	SL2.50ch04p2814747	CT	t	c	9.0226	0.0118	2.5175
C2a	SL2.50ch01p9907423	CC	t	c	60.9023	0	8.0405	cluster signature SNP
C2a	SL2.50ch05p174308	TT	a	t	7.5188	0.0228	2.2769
C2a	SL2.50ch06p49236083	TT	t	c	50.3759	0	6.8815
C2a	SL2.50ch01p36194614	CC	t	c	61.6541	0	8.0461	cluster signature SNP
C2a	SL2.50ch05p55569624	GG	a	g	6.015	0.0441	2.0133
C2a	SL2.50ch08p2776436	AA	a	g	12.0301	0.0038	2.8969
C2a	SL2.50ch03p67825322	GG	a	g	42.8571	0	6.1018
C2a	SL2.50ch03p68293719	GG	a	g	45.1128	0	6.3047
C2a	SL2.50ch03p65312829	AT	a	t	9.7744	0.0101	2.5708
C2a	SL2.50ch01p29194849	AA	a	g	64.6617	0	8.2868	cluster signature SNP
C2a	SL2.50ch10p54018901	AA	a	c	51.1278	0	6.8477
C2a	SL2.50ch01p58827911	TT	t	c	58.6466	0	7.606
C2a	SL2.50ch01p13848711	GG	a	g	64.6617	0	8.2362	cluster signature SNP
C2a	SL2.50ch03p8227856	TT	t	c	39.0977	0	5.6511
C2a	SL2.50ch08p64644939	CT	t	c	7.5188	0.0272	2.2091
C2a	SL2.50ch06p3290004	GG	a	g	21.8045	0.0001	3.9313
C2a	SL2.50ch12p37105099	AA	a	c	10.5263	0.0087	2.6252
C2a	SL2.50ch01p59637798	CC	t	c	61.6541	0	7.8391	cluster signature SNP
C2a	SL2.50ch10p58285727	AT	a	t	6.7669	0.0378	2.0775
C2a	SL2.50ch10p50192534	GG	c	g	50.3759	0	6.6838
C2a	SL2.50ch01p43098238	CC	t	c	62.406	0	7.8994	cluster signature SNP
C2a	SL2.50ch04p59787424	CC	t	c	45.8647	0	6.2069
C2a	SL2.50ch08p65259409	AA	a	g	49.6241	0	6.5477
C2a	SL2.50ch05p6441090	AA	a	g	14.2857	0.0023	3.0489
C2a	SL2.50ch04p55486053	TT	a	t	8.2707	0.0232	2.2707
C2a	SL2.50ch10p63830249	AA	a	g	10.5263	0.0102	2.5684
C2a	SL2.50ch03p65317946	AG	a	g	7.5188	0.0321	2.1426
C2a	SL2.50ch01p21977529	CC	t	c	61.6541	0	7.6602	cluster signature SNP
C2a	SL2.50ch12p64163276	TT	t	c	36.8421	0	5.2564
C2a	SL2.50ch03p64600484	GG	t	g	6.7669	0.0446	2.008
C2a	SL2.50ch03p65050227	CT	t	c	9.0226	0.0197	2.3328
C2a	SL2.50ch04p55204891	CC	t	c	9.0226	0.0197	2.3328
C2a	SL2.50ch02p53208872	CC	t	c	24.812	0	4.0805
C2a	SL2.50ch03p54349721	GG	a	g	24.0602	0.0001	3.9943
C2a	SL2.50ch08p63328385	CC	a	c	15.0376	0.0023	3.0531
C2a	SL2.50ch06p3253622	TT	t	c	22.5564	0.0001	3.8192
C2a	SL2.50ch01p301603	AA	a	g	76.6917	0	9.2267	cluster signature SNP
C2a	SL2.50ch06p48839495	TT	t	g	54.1353	0	6.7369
C2a	SL2.50ch01p301597	GG	t	g	76.6917	0	9.1808	cluster signature SNP
C2a	SL2.50ch05p6310802	CC	t	c	14.2857	0.0037	2.9034
C2a	SL2.50ch00p9442052	AA	a	g	27.8195	0	4.2049
C2a	SL2.50ch04p2814435	GG	c	g	9.7744	0.0194	2.3378
C2a	SL2.50ch08p55266151	TT	t	c	34.5865	0	4.7279
C2a	SL2.50ch07p62132646	TT	t	g	63.1579	0	7.3619	cluster signature SNP
C2a	SL2.50ch09p2872567	TT	t	c	14.2857	0.005	2.8086
C2a	SL2.50ch06p40139262	AC	a	c	9.7744	0.0225	2.2815
C2a	SL2.50ch01p23958116	CC	t	c	40.6015	0	5.2051
C2a	SL2.50ch03p65629718	CC	t	c	34.5865	0	4.665
C2a	SL2.50ch02p3920179	CC	t	c	26.3158	0.0001	3.8911
C2a	SL2.50ch08p64644939	TT	t	c	14.2857	0.0066	2.7154
C2a	SL2.50ch02p1525154	TT	t	c	27.0677	0.0001	3.9095
C2a	SL2.50ch07p1852616	TT	t	c	27.0677	0.0001	3.9095
C2a	SL2.50ch05p50153054	AA	a	c	11.2782	0.0182	2.3622
C2a	SL2.50ch08p55342954	CC	t	c	35.3383	0	4.5631
C2a	SL2.50ch08p55318349	AA	a	g	34.5865	0	4.4786
C2a	SL2.50ch08p60822270	CT	t	c	12.782	0.0126	2.4947
C2a	SL2.50ch12p64159737	AA	a	g	33.0827	0	4.3082
C2a	SL2.50ch09p44793734	GT	t	g	11.2782	0.0208	2.3112
C2a	SL2.50ch07p49977641	TT	a	t	20.3008	0.0014	3.1917
C2a	SL2.50ch06p48838772	CC	t	c	50.3759	0	5.7106
C2a	SL2.50ch08p3496896	TT	t	c	61.6541	0	6.7196	cluster signature SNP
C2a	SL2.50ch04p2783744	GG	t	g	9.7744	0.0343	2.1166
C2a	SL2.50ch03p70283415	CC	t	c	35.3383	0	4.3813
C2a	SL2.50ch08p64368100	AA	a	c	12.782	0.0164	2.3994
C2a	SL2.50ch06p48824215	AA	a	g	50.3759	0	5.5804
C2a	SL2.50ch11p53253440	CT	t	c	9.7744	0.0391	2.063
C2a	SL2.50ch08p3361135	CC	a	g	63.9098	0	6.7792	cluster signature SNP
C2a	SL2.50ch03p65363907	AC	a	c	11.2782	0.0271	2.2108
C2a	SL2.50ch00p9331911	CT	t	c	18.797	0.0035	2.9161
C2a	SL2.50ch08p55394175	CC	t	c	12.782	0.0187	2.3524
C2a	SL2.50ch08p3352366	GG	a	g	63.9098	0	6.6613	cluster signature SNP
C2a	SL2.50ch08p2778020	AA	a	g	11.2782	0.0307	2.1613
C2a	SL2.50ch08p2778086	AA	a	g	11.2782	0.0307	2.1613
C2a	SL2.50ch04p63497531	GG	a	g	62.406	0	6.4288	cluster signature SNP
C2a	SL2.50ch03p55533766	GG	a	g	39.8496	0	4.5189
C2a	SL2.50ch11p55214790	AA	a	g	70.6767	0	7.0941	cluster signature SNP
C2a	SL2.50ch11p51232508	GG	a	g	28.5714	0.0004	3.526
C2a	SL2.50ch02p44240613	TT	a	t	24.812	0.002	3.0911
C2a	SL2.50ch03p1061333	AA	a	g	27.0677	0.0012	3.245
C2a	SL2.50ch05p6225321	TT	a	t	15.0376	0.0214	2.3014
C2a	SL2.50ch03p66911439	TT	t	c	78.1955	0	7.4369	cluster signature SNP
C2a	SL2.50ch10p62444318	GG	a	g	30.0752	0.0008	3.3677
C2a	SL2.50ch11p4781218	GG	t	g	33.8346	0.0003	3.6165
C2a	SL2.50ch11p3872256	TT	t	c	18.0451	0.0137	2.4655
C2a	SL2.50ch08p233565	GG	a	g	12.782	0.0419	2.0343
C2a	SL2.50ch07p65252971	GG	t	g	29.3233	0.0011	3.2751
C2a	SL2.50ch11p55082042	CC	t	c	63.1579	0	5.8019	cluster signature SNP
C2a	SL2.50ch03p66720661	TT	t	c	87.218	0	8.3935	cluster signature SNP
C2a	SL2.50ch06p1674672	GG	a	g	84.9624	0	8.0694	cluster signature SNP
C2a	SL2.50ch11p55137273	CC	c	g	57.1429	0	5.1725
C2a	SL2.50ch09p71964878	GG	a	g	33.0827	0.0006	3.4392
C2a	SL2.50ch08p64679591	CC	t	c	13.5338	0.0428	2.0256
C2a	SL2.50ch11p55081940	GG	a	g	61.6541	0	5.5209	cluster signature SNP
C2a	SL2.50ch04p58294449	CC	t	c	51.1278	0	4.6881
C2a	SL2.50ch03p66797203	CC	t	c	80.4511	0	7.3189	cluster signature SNP
C2a	SL2.50ch03p66797833	TT	t	c	78.9474	0	7.1256	cluster signature SNP
C2a	SL2.50ch01p78965718	CC	t	c	72.9323	0	6.4766	cluster signature SNP
C2a	SL2.50ch03p4426965	AA	a	c	87.218	0	8.1478	cluster signature SNP
C2a	SL2.50ch03p4426971	GG	a	g	87.218	0	8.1478	cluster signature SNP
C2a	SL2.50ch00p8679193	CT	t	c	42.8571	0.0001	3.9832
C2a	SL2.50ch03p66750347	TT	t	c	83.4586	0	7.4573	cluster signature SNP
C2a	SL2.50ch08p49295223	AA	a	t	15.7895	0.0362	2.0942
C2a	SL2.50ch08p62213644	AA	a	g	26.3158	0.0051	2.8021
C2a	SL2.50ch11p55119831	CC	t	c	58.6466	0	4.9387
C2a	SL2.50ch03p66753107	TT	t	c	85.7143	0	7.5634	cluster signature SNP
C2a	SL2.50ch04p58290486	TT	a	t	49.6241	0	4.1921
C2a	SL2.50ch00p9568885	AG	a	g	29.3233	0.0039	2.8854
C2a	SL2.50ch06p1674346	AA	a	t	84.2105	0	7.255	cluster signature SNP
C2a	SL2.50ch08p55957241	AA	a	g	30.8271	0.0031	2.959
C2a	SL2.50ch04p58615337	AA	a	t	64.6617	0	5.2059	cluster signature SNP
C2a	SL2.50ch03p60522704	GG	c	g	66.1654	0	5.3146	cluster signature SNP
C2a	SL2.50ch04p66412123	AA	a	g	54.1353	0	4.4062
C2a	SL2.50ch02p36806297	GG	c	g	60.9023	0	4.8798	cluster signature SNP
C2a	SL2.50ch11p55191426	AA	a	g	92.4812	0	8.3661	cluster signature SNP
C2a	SL2.50ch03p53296355	AA	a	g	31.5789	0.0033	2.9391
C2a	SL2.50ch03p60522685	GG	c	g	66.1654	0	5.2263	cluster signature SNP
C2a	SL2.50ch11p55069352	AA	a	t	94.7368	0	8.6808	cluster signature SNP
C2a	SL2.50ch01p78823494	GG	a	g	61.6541	0	4.7955	cluster signature SNP
C2a	SL2.50ch09p53951025	GG	t	g	70.6767	0	5.5105	cluster signature SNP
C2a	SL2.50ch01p1092318	CC	a	c	69.1729	0	5.3682	cluster signature SNP
C2a	SL2.50ch11p55195437	TT	t	c	90.2256	0	7.7481	cluster signature SNP
C2a	SL2.50ch06p47420987	CC	t	c	27.0677	0.0103	2.5649
C2a	SL2.50ch03p66720592	AA	a	g	90.9774	0	7.8284	cluster signature SNP
C2a	SL2.50ch10p7418067	AA	a	g	43.609	0.0005	3.4662
C2a	SL2.50ch03p119838	GG	c	g	69.9248	0	5.1682	cluster signature SNP
C2a	SL2.50ch06p44966964	TT	t	g	73.6842	0	5.4652	cluster signature SNP
C2a	SL2.50ch01p80185248	GG	a	g	24.812	0.0218	2.2946
C2a	SL2.50ch03p59609868	AA	a	g	35.3383	0.0042	2.8616
C2a	SL2.50ch06p44955568	AA	a	c	75.188	0	5.5158	cluster signature SNP
C2a	SL2.50ch12p62814039	TT	t	c	54.1353	0.0001	3.8961
C2a	SL2.50ch06p44955590	GG	a	g	75.188	0	5.452	cluster signature SNP
C2a	SL2.50ch08p15429666	GG	c	g	94.7368	0	7.9858	cluster signature SNP
C2a	SL2.50ch12p66814292	TT	a	t	43.609	0.0014	3.1952
C2a	SL2.50ch07p58508359	TT	t	g	78.1955	0	5.6357	cluster signature SNP
C2a	SL2.50ch06p38870040	TT	t	c	94.7368	0	7.7851	cluster signature SNP
C2a	SL2.50ch04p96325	CC	c	g	33.8346	0.0129	2.4868
C2a	SL2.50ch11p54253430	GG	a	g	58.6466	0.0001	3.8082
C2a	SL2.50ch09p71918533	AA	a	c	42.1053	0.0042	2.8635
C2a	SL2.50ch03p59638871	GG	c	g	35.3383	0.0117	2.5207
C2a	SL2.50ch04p55659757	TT	t	c	30.8271	0.0238	2.2603
C2a	SL2.50ch09p2441695	GG	a	g	80.4511	0	5.2808	cluster signature SNP
C2a	SL2.50ch07p37650544	AA	a	t	62.406	0.0001	3.8309	cluster signature SNP
C2a	SL2.50ch04p2253672	TT	t	c	49.6241	0.0022	3.0603
C2a	SL2.50ch11p54969973	CC	t	c	56.391	0.0006	3.4099
C2a	SL2.50ch10p1690069	GG	a	g	35.3383	0.0193	2.3404
C2a	SL2.50ch11p54970033	AA	a	g	57.1429	0.0007	3.3941
C2a	SL2.50ch10p64511976	GG	a	g	36.8421	0.0174	2.379
C2a	SL2.50ch06p39631861	AA	a	t	93.985	0	6.7879	cluster signature SNP
C2a	SL2.50ch11p54969994	CC	t	c	55.6391	0.0013	3.2253
C2a	SL2.50ch05p34298741	GG	a	g	88.7218	0	5.824	cluster signature SNP
C2a	SL2.50ch03p3733445	GG	a	g	84.2105	0	5.1027	cluster signature SNP
C2a	SL2.50ch08p64190377	CC	t	c	73.6842	0	4.1422	cluster signature SNP
C2a	SL2.50ch06p31920713	CC	c	g	58.6466	0.0014	3.189
C2a	SL2.50ch02p35539680	AA	a	g	59.3985	0.0013	3.2202
C2a	SL2.50ch05p52667398	AA	a	t	85.7143	0	5.1884	cluster signature SNP
C2a	SL2.50ch12p616707	TT	t	g	73.6842	0.0001	4.0352	cluster signature SNP
C2a	SL2.50ch03p4937507	GG	c	g	84.2105	0	4.9533	cluster signature SNP
C2a	SL2.50ch03p30555673	CC	c	g	89.4737	0	5.5781	cluster signature SNP
C2a	SL2.50ch03p51768248	TT	t	c	90.9774	0	5.781	cluster signature SNP
C2a	SL2.50ch12p62484851	CC	t	c	60.9023	0.0014	3.1971
C2a	SL2.50ch03p20434702	AA	a	c	90.2256	0	5.5912	cluster signature SNP
C2a	SL2.50ch11p2070298	TT	a	t	81.9549	0	4.5555	cluster signature SNP
C2a	SL2.50ch03p13358079	GG	a	g	89.4737	0	5.3847	cluster signature SNP
C2a	SL2.50ch07p57756475	CC	t	c	52.6316	0.0088	2.6215
C2a	SL2.50ch01p95147717	CC	t	c	82.7068	0	4.5138	cluster signature SNP
C2a	SL2.50ch03p40577327	GG	t	g	90.9774	0	5.4795	cluster signature SNP
C2a	SL2.50ch10p53764599	GG	a	g	83.4586	0	4.4955	cluster signature SNP
C2a	SL2.50ch01p94038783	GG	t	g	45.8647	0.0233	2.268
C2a	SL2.50ch03p5048075	GG	a	g	84.2105	0	4.5443	cluster signature SNP
C2a	SL2.50ch09p153009	TT	t	g	41.3534	0.0382	2.0727
C2a	SL2.50ch09p1748562	CC	t	c	72.9323	0.0003	3.5809
C2a	SL2.50ch04p2258775	AA	a	g	51.1278	0.015	2.4314
C2a	SL2.50ch09p2135101	TT	t	c	71.4286	0.0006	3.4479
C2a	SL2.50ch12p602628	CC	t	c	75.9398	0.0002	3.7313
C2a	SL2.50ch12p19139881	TT	t	c	87.9699	0	4.8313	cluster signature SNP
C2a	SL2.50ch12p621614	CC	t	c	75.188	0.0003	3.638
C2a	SL2.50ch04p11279918	AA	a	t	49.6241	0.0222	2.2865
C2a	SL2.50ch04p66370384	AA	a	g	73.6842	0.0006	3.4335
C2a	SL2.50ch00p10496497	GT	t	g	75.9398	0.0003	3.5801
C2a	SL2.50ch00p10505807	CT	t	c	78.1955	0.0002	3.7388
C2a	SL2.50ch12p621644	TT	a	t	75.188	0.0005	3.4868
C2a	SL2.50ch00p10505790	AC	a	c	75.9398	0.0004	3.5369
C2a	SL2.50ch10p50211310	CC	t	c	79.6992	0.0001	3.8088	cluster signature SNP
C2a	SL2.50ch12p621594	GG	a	g	75.188	0.0007	3.4002
C2a	SL2.50ch01p70584662	CC	a	c	93.2331	0	5.2109	cluster signature SNP
C2a	SL2.50ch05p9223528	AA	a	c	72.1805	0.0019	3.1038
C2a	SL2.50ch01p47092359	CC	t	c	92.4812	0	4.9068	cluster signature SNP
C2a	SL2.50ch01p78514535	TT	t	c	99.2481	0	6.5083	cluster signature SNP
C2a	SL2.50ch06p44761042	AA	a	g	95.4887	0	5.4337	cluster signature SNP
C2a	SL2.50ch12p7888415	GG	t	g	57.8947	0.0212	2.3038
C2a	SL2.50ch02p40136280	AA	a	c	60.1504	0.0173	2.3805
C2a	SL2.50ch01p27278182	CC	t	c	92.4812	0	4.7469	cluster signature SNP
C2a	SL2.50ch02p45330337	GG	a	g	90.9774	0	4.454	cluster signature SNP
C2a	SL2.50ch07p62392771	GG	a	g	98.4962	0	5.9553	cluster signature SNP
C2a	SL2.50ch06p43641790	TT	t	g	80.4511	0.0008	3.3404
C2a	SL2.50ch06p45238362	GG	a	g	93.2331	0	4.7077	cluster signature SNP
C2a	SL2.50ch11p4775556	GG	a	g	96.9925	0	5.4397	cluster signature SNP
C2a	SL2.50ch04p4429713	AA	a	c	72.9323	0.0051	2.8012
C2a	SL2.50ch01p52818101	CC	t	c	93.2331	0	4.5908	cluster signature SNP
C2a	SL2.50ch11p18628870	AG	a	g	84.2105	0.0004	3.5271
C2a	SL2.50ch06p45283958	TT	t	c	90.9774	0	4.2457	cluster signature SNP
C2a	SL2.50ch04p66290484	CC	c	g	84.9624	0.0003	3.5756
C2a	SL2.50ch02p45322729	GG	a	g	90.2256	0.0001	4.0504	cluster signature SNP
C2a	SL2.50ch06p12880581	AA	a	g	89.4737	0.0001	3.9539	cluster signature SNP
C2a	SL2.50ch12p60641902	AC	a	c	76.6917	0.0039	2.8883
C2a	SL2.50ch00p7942948	GG	a	g	87.9699	0.0002	3.7749
C2a	SL2.50ch06p12910510	TT	t	g	88.7218	0.0001	3.839	cluster signature SNP
C2a	SL2.50ch00p11297244	CC	t	c	100	0	6.2624	cluster signature SNP
C2a	SL2.50ch06p12851001	TT	t	c	87.9699	0.0002	3.7053
C2a	SL2.50ch02p36809258	AA	a	g	68.4211	0.0237	2.2622
C2a	SL2.50ch07p2248451	CC	a	c	94.7368	0	4.4311	cluster signature SNP
C2a	SL2.50ch06p22808288	AA	a	c	88.7218	0.0004	3.5335
C2a	SL2.50ch08p64131809	GG	a	g	78.9474	0.0082	2.6442
C2a	SL2.50ch10p14490718	CC	a	c	99.2481	0	5.3572	cluster signature SNP
C2a	SL2.50ch02p46137648	GG	a	g	86.4662	0.0017	3.1453
C2a	SL2.50ch06p15759002	AA	a	g	87.218	0.0015	3.1757
C2a	SL2.50ch03p69555762	CC	a	c	96.2406	0	4.3762	cluster signature SNP
C2a	SL2.50ch04p10925508	CC	t	c	93.985	0.0001	3.9439	cluster signature SNP
C2a	SL2.50ch10p63660855	CC	t	c	70.6767	0.0338	2.1221
C2a	SL2.50ch06p6937735	CC	c	g	88.7218	0.0011	3.2699
C2a	SL2.50ch12p60641997	CT	t	c	69.9248	0.0375	2.0806
C2a	SL2.50ch10p57440432	AA	a	g	100	0	5.4653	cluster signature SNP
C2a	SL2.50ch10p3415046	CC	t	c	90.9774	0.001	3.2794
C2a	SL2.50ch11p46555435	CC	c	g	97.7444	0	4.4603	cluster signature SNP
C2a	SL2.50ch11p53472342	AA	a	g	95.4887	0.0001	3.9256	cluster signature SNP
C2a	SL2.50ch00p7987402	AG	a	g	84.2105	0.0081	2.6471
C2a	SL2.50ch00p8679133	CC	t	c	78.9474	0.0226	2.2794
C2a	SL2.50ch04p57783448	TT	t	c	93.985	0.0003	3.5853
C2a	SL2.50ch07p65831339	CC	a	c	80.4511	0.0192	2.3423
C2a	SL2.50ch03p16321217	TT	t	g	95.4887	0.0002	3.7671
C2a	SL2.50ch04p66002292	AA	a	g	87.218	0.0061	2.7398
C2a	SL2.50ch00p5671282	CT	t	c	91.7293	0.0016	3.1535
C2a	SL2.50ch04p66002265	AA	a	g	87.218	0.0071	2.6905
C2a	SL2.50ch00p12090961	AG	a	g	93.985	0.0006	3.4275
C2a	SL2.50ch00p5671258	AG	a	g	91.7293	0.0019	3.1018
C2a	SL2.50ch00p7767277	AT	a	t	80.4511	0.0276	2.2024
C2a	SL2.50ch01p85948870	CC	t	c	97.7444	0.0001	4.0258	cluster signature SNP
C2a	SL2.50ch02p45997204	GG	a	g	90.9774	0.0045	2.8439
C2a	SL2.50ch11p3554604	CC	t	c	80.4511	0.0393	2.0614
C2a	SL2.50ch00p12090943	CT	t	c	93.2331	0.0022	3.0614
C2a	SL2.50ch00p9893744	AG	a	g	87.9699	0.0168	2.391
C2a	SL2.50ch02p37399921	TT	a	t	93.2331	0.0038	2.8979
C2a	SL2.50ch08p3675939	GG	a	g	97.7444	0.0003	3.5939
C2a	SL2.50ch00p9078202	CT	t	c	92.4812	0.0075	2.6743
C2a	SL2.50ch05p2392961	GG	a	g	98.4962	0.0002	3.779
C2a	SL2.50ch03p66554772	CC	c	g	93.985	0.0057	2.7674
C2a	SL2.50ch00p5671366	AG	a	g	92.4812	0.0112	2.5351
C2a	SL2.50ch03p66529549	CC	a	c	94.7368	0.0054	2.7828
C2a	SL2.50ch06p32371062	TT	a	t	96.2406	0.0027	2.9962
C2a	SL2.50ch02p38149264	AA	a	g	99.2481	0.0001	3.8052	cluster signature SNP
C2a	SL2.50ch02p38068639	CC	t	c	98.4962	0.0005	3.4712
C2a	SL2.50ch03p69579481	CC	t	c	98.4962	0.0005	3.4712
C2a	SL2.50ch03p66568177	TT	t	c	93.2331	0.0157	2.417
C2a	SL2.50ch02p37749444	AA	a	g	91.7293	0.0254	2.2349
C2a	SL2.50ch05p2782933	AA	a	g	96.9925	0.0031	2.9589
C2a	SL2.50ch01p360606	AA	a	g	95.4887	0.0087	2.6244
C2a	SL2.50ch06p13978034	CC	t	c	99.2481	0.0004	3.5488
C2a	SL2.50ch11p18016964	GG	t	g	93.2331	0.0251	2.2403
C2a	SL2.50ch05p2985364	TT	t	c	100	0.0001	3.8349	cluster signature SNP
C2a	SL2.50ch12p21960763	GG	c	g	100	0.0001	3.8017	cluster signature SNP
C2a	SL2.50ch02p42202884	CC	t	c	95.4887	0.0136	2.4684
C2a	SL2.50ch06p8576573	GG	t	g	99.2481	0.0007	3.3822
C2a	SL2.50ch04p63708613	TT	a	t	93.985	0.0275	2.2045
C2a	SL2.50ch12p39290161	CC	t	c	94.7368	0.0298	2.1722
C2a	SL2.50ch05p2828785	CC	t	c	100	0.0004	3.5625
C2a	SL2.50ch05p4710361	GG	a	g	100	0.0004	3.5625
C2a	SL2.50ch01p94376961	CC	t	c	96.2406	0.0182	2.3623
C2a	SL2.50ch01p58898855	GG	a	g	93.985	0.0436	2.0175
C2a	SL2.50ch12p39415564	GG	a	g	94.7368	0.041	2.0434
C2a	SL2.50ch12p39415569	AA	a	g	94.7368	0.041	2.0434
C2a	SL2.50ch06p2397059	CC	t	c	100	0.0008	3.347
C2a	SL2.50ch03p66536917	TT	t	g	97.7444	0.0141	2.4549
C2a	SL2.50ch07p13512330	GG	a	g	96.2406	0.0336	2.1243
C2a	SL2.50ch02p45766931	CC	t	c	98.4962	0.0098	2.5819
C2a	SL2.50ch03p54369217	AA	a	t	97.7444	0.0172	2.3822
C2a	SL2.50ch01p11123756	GG	t	g	96.2406	0.0367	2.0895
C2a	SL2.50ch07p13512310	GG	t	g	96.2406	0.0367	2.0895
C2a	SL2.50ch01p25082536	GG	a	g	100	0.0016	3.1588
C2a	SL2.50ch06p40848084	GG	a	g	98.4962	0.0122	2.5066
C2a	SL2.50ch05p4918363	GG	a	g	100	0.0027	3.0017
C2a	SL2.50ch06p40990573	AA	a	g	98.4962	0.0207	2.3127
C2a	SL2.50ch05p6483834	AA	a	c	96.9925	0.0493	1.9659
C2a	SL2.50ch05p6500708	GG	a	g	96.9925	0.0493	1.9659
C2a	SL2.50ch04p2233992	AA	a	g	99.2481	0.0181	2.3641
C2a	SL2.50ch06p2665447	TT	t	c	99.2481	0.0227	2.2779
C2a	SL2.50ch08p39248736	AA	a	g	98.4962	0.0473	1.9835
C2a	SL2.50ch06p2887317	AA	a	g	99.2481	0.032	2.1449
C2a	SL2.50ch05p11342373	CC	t	c	90.9774	0.0358	-2.0987
C2a	SL2.50ch03p64468607	TT	a	t	90.9774	0.0141	-2.455
C2a	SL2.50ch05p61575752	GG	a	g	87.9699	0.0454	-2.0009
C2a	SL2.50ch02p40375452	AA	a	g	89.4737	0.0102	-2.5684
C2a	SL2.50ch08p2778020	GG	a	g	84.9624	0.048	-1.9778
C2a	SL2.50ch08p2778086	GG	a	g	84.9624	0.048	-1.9778
C2a	SL2.50ch05p50153054	CC	a	c	86.4662	0.0312	-2.1545
C2a	SL2.50ch02p3220943	GG	a	g	84.2105	0.0479	-1.9784
C2a	SL2.50ch08p64368100	CC	a	c	83.4586	0.0331	-2.1314
C2a	SL2.50ch08p1192234	AA	a	g	86.4662	0.0105	-2.5596
C2a	SL2.50ch08p2776436	GG	a	g	84.9624	0.012	-2.5126
C2a	SL2.50ch08p1239513	TT	a	t	86.4662	0.0051	-2.7984
C2a	SL2.50ch08p55394175	TT	t	c	82.7068	0.0184	-2.3571
C2a	SL2.50ch06p1731508	CC	t	c	84.9624	0.0072	-2.6872
C2a	SL2.50ch12p37105099	CC	a	c	85.7143	0.0027	-2.9999
C2a	SL2.50ch08p54789933	TT	t	c	84.2105	0.006	-2.7499
C2a	SL2.50ch08p1239474	GG	a	g	85.7143	0.0023	-3.0489
C2a	SL2.50ch05p6225321	AA	a	t	78.9474	0.0287	-2.1876
C2a	SL2.50ch08p63328385	AA	a	c	82.7068	0.0085	-2.6302
C2a	SL2.50ch05p6441090	GG	a	g	79.6992	0.0104	-2.5623
C2a	SL2.50ch05p174308	AA	a	t	81.9549	0.0043	-2.8541
C2a	SL2.50ch03p63556610	CC	t	c	85.7143	0.0003	-3.6203
C2a	SL2.50ch11p54264243	TT	t	c	81.203	0.0051	-2.7994
C2a	SL2.50ch00p9331911	CC	t	c	81.203	0.0035	-2.9161
C2a	SL2.50ch04p59736874	CC	t	c	81.9549	0.0015	-3.1822
C2a	SL2.50ch06p37636377	AA	a	g	86.4662	0	-4.4072	cluster signature SNP
C2a	SL2.50ch08p28057339	CC	t	c	85.7143	0	-4.1438	cluster signature SNP
C2a	SL2.50ch08p62213644	GG	a	g	70.6767	0.0319	-2.1451
C2a	SL2.50ch02p45319670	AA	a	t	88.7218	0	-6.7401	cluster signature SNP
C2a	SL2.50ch01p80185248	AA	a	g	66.1654	0.0409	-2.0449
C2a	SL2.50ch09p69466732	CC	t	c	82.7068	0.0001	-4.0075	cluster signature SNP
C2a	SL2.50ch04p2814747	CC	t	c	81.9549	0.0001	-3.9913	cluster signature SNP
C2a	SL2.50ch07p63996509	CC	a	c	80.4511	0.0002	-3.7525
C2a	SL2.50ch04p2814435	CC	c	g	80.4511	0.0001	-3.796	cluster signature SNP
C2a	SL2.50ch08p63301067	CC	t	c	79.6992	0.0002	-3.7139
C2a	SL2.50ch01p96122800	AA	a	t	81.203	0	-4.0737	cluster signature SNP
C2a	SL2.50ch01p95806956	TT	a	t	81.203	0	-4.1211	cluster signature SNP
C2a	SL2.50ch08p64644939	CC	t	c	78.1955	0.0003	-3.6124
C2a	SL2.50ch04p50948882	GG	a	g	81.9549	0	-4.549	cluster signature SNP
C2a	SL2.50ch00p9568885	AA	a	g	70.6767	0.0043	-2.856
C2a	SL2.50ch12p3150720	CC	t	c	79.6992	0	-4.4206	cluster signature SNP
C2a	SL2.50ch07p49977641	AA	a	t	69.9248	0.0014	-3.1872
C2a	SL2.50ch04p2783744	TT	t	g	77.4436	0	-4.305	cluster signature SNP
C2a	SL2.50ch09p71964878	AA	a	g	58.6466	0.0151	-2.4305
C2a	SL2.50ch11p50631608	GG	a	g	70.6767	0.0004	-3.5225
C2a	SL2.50ch07p60577674	AA	a	t	80.4511	0	-6.0122	cluster signature SNP
C2a	SL2.50ch03p1061333	GG	a	g	62.406	0.0034	-2.9324
C2a	SL2.50ch03p53296355	GG	a	g	61.6541	0.0038	-2.8971
C2a	SL2.50ch03p54349721	AA	a	g	67.6692	0.0005	-3.4641
C2a	SL2.50ch06p3253622	CC	t	c	70.6767	0.0001	-3.8409	cluster signature SNP
C2a	SL2.50ch11p53365260	CC	t	c	74.4361	0	-4.4695	cluster signature SNP
C2a	SL2.50ch10p7418067	GG	a	g	48.8722	0.0323	-2.1412
C2a	SL2.50ch06p39204033	GG	a	g	74.4361	0	-4.5084	cluster signature SNP
C2a	SL2.50ch09p71659626	CC	c	g	75.9398	0	-4.8434	cluster signature SNP
C2a	SL2.50ch10p64511976	AA	a	g	47.3684	0.0348	-2.1106
C2a	SL2.50ch10p1690069	AA	a	g	51.1278	0.02	-2.327
C2a	SL2.50ch04p11279918	TT	a	t	42.8571	0.0492	-1.9666
C2a	SL2.50ch06p3290004	AA	a	g	69.1729	0	-4.0811	cluster signature SNP
C2a	SL2.50ch01p91290202	AA	a	c	74.4361	0	-5.1178	cluster signature SNP
C2a	SL2.50ch02p53208872	TT	t	c	65.4135	0.0002	-3.6778
C2a	SL2.50ch07p60577686	GG	a	g	78.1955	0	-6.5464	cluster signature SNP
C2a	SL2.50ch07p1852616	CC	t	c	65.4135	0.0002	-3.7065
C2a	SL2.50ch03p61864233	CC	t	c	67.6692	0	-4.1596	cluster signature SNP
C2a	SL2.50ch11p4781218	TT	t	g	58.6466	0.0013	-3.2164
C2a	SL2.50ch09p71918533	CC	a	c	46.6165	0.0152	-2.4276
C2a	SL2.50ch11p51157866	AA	a	g	67.6692	0	-4.2855	cluster signature SNP
C2a	SL2.50ch06p40167093	GG	a	g	73.6842	0	-5.8017	cluster signature SNP
C2a	SL2.50ch06p40139262	AA	a	c	71.4286	0	-5.4042	cluster signature SNP
C2a	SL2.50ch02p1525154	CC	t	c	64.6617	0	-4.3513	cluster signature SNP
C2a	SL2.50ch10p62444318	AA	a	g	57.8947	0.0003	-3.6111
C2a	SL2.50ch07p65252971	TT	t	g	56.391	0.0005	-3.491
C2a	SL2.50ch10p61360268	GG	c	g	69.9248	0	-5.4311	cluster signature SNP
C2a	SL2.50ch02p3920179	TT	t	c	63.1579	0	-4.2591	cluster signature SNP
C2a	SL2.50ch04p58294449	TT	t	c	42.1053	0.0124	-2.5002
C2a	SL2.50ch07p57756475	TT	t	c	36.8421	0.0253	-2.2369
C2a	SL2.50ch08p65114806	GG	c	g	69.9248	0	-5.6645	cluster signature SNP
C2a	SL2.50ch03p55533766	AA	a	g	56.391	0.0002	-3.7161
C2a	SL2.50ch06p12398443	CC	t	c	62.406	0	-4.4321	cluster signature SNP
C2a	SL2.50ch00p8679137	CC	t	c	66.9173	0	-5.2598	cluster signature SNP
C2a	SL2.50ch00p13041778	AG	a	g	65.4135	0	-5.016	cluster signature SNP
C2a	SL2.50ch00p8679193	CC	t	c	57.1429	0.0001	-3.9832
C2a	SL2.50ch07p64024084	GG	t	g	67.6692	0	-5.686	cluster signature SNP
C2a	SL2.50ch01p84615392	GG	t	g	71.4286	0	-7.0201	cluster signature SNP
C2a	SL2.50ch11p51232508	AA	a	g	57.1429	0	-4.1389
C2a	SL2.50ch00p9442052	GG	a	g	61.6541	0	-4.7797	cluster signature SNP
C2a	SL2.50ch03p70283415	TT	t	c	56.391	0	-4.1756
C2a	SL2.50ch01p95362297	AA	a	t	66.1654	0	-5.9762	cluster signature SNP
C2a	SL2.50ch03p67266651	TT	t	c	71.4286	0	-8.1459	cluster signature SNP
C2a	SL2.50ch08p55266151	CC	t	c	57.8947	0	-4.6659
C2a	SL2.50ch08p55318349	GG	a	g	57.8947	0	-4.6659
C2a	SL2.50ch11p53253440	CC	t	c	65.4135	0	-6.1198	cluster signature SNP
C2a	SL2.50ch08p55342954	TT	t	c	58.6466	0	-4.8862
C2a	SL2.50ch03p65629718	TT	t	c	55.6391	0	-4.5505
C2a	SL2.50ch04p66412123	GG	a	g	36.8421	0.0039	-2.8867
C2a	SL2.50ch01p84569619	AA	a	t	60.9023	0	-5.6826	cluster signature SNP
C2a	SL2.50ch04p58290486	AA	a	t	41.3534	0.001	-3.299
C2a	SL2.50ch12p62484851	TT	t	c	27.0677	0.0217	-2.296
C2a	SL2.50ch01p23958116	TT	t	c	54.1353	0	-4.7248
C2a	SL2.50ch03p8227856	CC	t	c	51.1278	0	-4.4443
C2a	SL2.50ch03p65381062	AA	a	t	60.1504	0	-5.8863	cluster signature SNP
C2a	SL2.50ch12p62814039	CC	t	c	37.594	0.0016	-3.1554
C2a	SL2.50ch01p90560310	CC	t	c	59.3985	0	-5.9631
C2a	SL2.50ch05p60672112	TT	a	t	62.406	0	-6.8684	cluster signature SNP
C2a	SL2.50ch12p64163276	CC	t	c	49.6241	0	-4.5986
C2a	SL2.50ch01p84565960	TT	t	c	57.8947	0	-5.9936
C2a	SL2.50ch09p44793734	GG	t	g	61.6541	0	-6.8965	cluster signature SNP
C2a	SL2.50ch08p61612775	GG	c	g	61.6541	0	-7.0441	cluster signature SNP
C2a	SL2.50ch12p64159737	GG	a	g	49.6241	0	-4.87
C2a	SL2.50ch00p8679133	CT	t	c	21.0526	0.0226	-2.2794
C2a	SL2.50ch03p67825322	AA	a	g	49.6241	0	-5.0198
C2a	SL2.50ch02p36790187	TT	t	c	62.406	0	-7.8563	cluster signature SNP
C2a	SL2.50ch02p36790206	TT	t	c	62.406	0	-7.8986	cluster signature SNP
C2a	SL2.50ch12p60641902	AA	a	c	21.0526	0.0201	-2.3253
C2a	SL2.50ch04p59787424	TT	t	c	47.3684	0	-4.8432
C2a	SL2.50ch02p40068079	GG	t	g	60.1504	0	-7.4303	cluster signature SNP
C2a	SL2.50ch09p64097224	AA	a	g	54.8872	0	-6.4242
C2a	SL2.50ch02p36806297	CC	c	g	32.3308	0.0004	-3.5416
C2a	SL2.50ch11p54969973	TT	t	c	31.5789	0.0003	-3.6457
C2a	SL2.50ch11p54969994	TT	t	c	31.5789	0.0002	-3.6673
C2a	SL2.50ch06p31920713	GG	c	g	27.8195	0.001	-3.2984
C2a	SL2.50ch05p9223528	CC	a	c	20.3008	0.0085	-2.6312
C2a	SL2.50ch04p66370384	GG	a	g	18.797	0.0119	-2.5156
C2a	SL2.50ch03p65363907	CC	a	c	55.6391	0	-7.8413
C2a	SL2.50ch11p54970033	GG	a	g	31.5789	0.0001	-3.8179
C2a	SL2.50ch03p119838	CC	c	g	24.812	0.0012	-3.2482
C2a	SL2.50ch06p49236083	CC	t	c	41.3534	0	-5.3798
C2a	SL2.50ch09p2135101	CC	t	c	17.2932	0.009	-2.6128
C2a	SL2.50ch11p54253430	AA	a	g	30.8271	0	-4.0731
C2a	SL2.50ch08p60822270	TT	t	c	52.6316	0	-7.966
C2a	SL2.50ch04p2253672	CT	t	c	11.2782	0.043	-2.0233
C2a	SL2.50ch08p64190377	TT	t	c	17.2932	0.0073	-2.6829
C2a	SL2.50ch01p301603	AG	a	g	10.5263	0.0492	-1.9671
C2a	SL2.50ch03p65317946	AA	a	g	57.1429	0	-10.2754
C2a	SL2.50ch03p65312829	AA	a	t	56.391	0	-10.1999
C2a	SL2.50ch03p60522685	CC	c	g	26.3158	0.0002	-3.7779
C2a	SL2.50ch01p78823494	AA	a	g	29.3233	0	-4.156
C2a	SL2.50ch11p55137273	GG	c	g	31.5789	0	-4.4424
C2a	SL2.50ch11p3554604	TT	t	c	11.2782	0.031	-2.1569
C2a	SL2.50ch02p46137648	AA	a	g	9.7744	0.046	-1.9952
C2a	SL2.50ch00p10496497	TT	t	g	21.0526	0.0009	-3.3136
C2a	SL2.50ch06p48824215	GG	a	g	38.3459	0	-5.5899
C2a	SL2.50ch08p65259409	GG	a	g	39.8496	0	-5.8694
C2a	SL2.50ch12p616707	GG	t	g	18.0451	0.0028	-2.9894
C2a	SL2.50ch03p68293719	AA	a	g	42.8571	0	-6.4582
C2a	SL2.50ch09p1748562	TT	t	c	17.2932	0.0036	-2.9146
C2a	SL2.50ch10p54520777	AA	a	g	39.0977	0	-5.7742
C2a	SL2.50ch12p621614	TT	t	c	15.7895	0.0057	-2.7654
C2a	SL2.50ch03p60522704	CC	c	g	25.5639	0.0001	-3.9116
C2a	SL2.50ch04p58615337	TT	a	t	26.3158	0.0001	-4.0138
C2a	SL2.50ch10p58192047	CC	t	c	43.609	0	-6.7278
C2a	SL2.50ch12p621644	AA	a	t	15.7895	0.0049	-2.8126
C2a	SL2.50ch10p50192534	CC	c	g	37.594	0	-5.7072
C2a	SL2.50ch06p48838772	TT	t	c	36.0902	0	-5.4665
C2a	SL2.50ch01p1092318	AA	a	c	24.0602	0.0001	-3.8605
C2a	SL2.50ch12p621594	AA	a	g	15.0376	0.0043	-2.8574
C2a	SL2.50ch04p66412123	AG	a	g	9.0226	0.0347	-2.1118
C2a	SL2.50ch11p55119831	TT	t	c	30.0752	0	-4.8877
C2a	SL2.50ch11p55082042	TT	t	c	30.0752	0	-4.9955
C2a	SL2.50ch10p58285727	TT	a	t	45.8647	0	-8.5251
C2a	SL2.50ch04p2258775	AG	a	g	10.5263	0.0153	-2.4246
C2a	SL2.50ch06p48839495	GG	t	g	33.8346	0	-5.7812
C2a	SL2.50ch03p65050257	TT	t	g	49.6241	0	-10.0678
C2a	SL2.50ch08p1681669	GG	t	c	44.3609	0	-8.1973
C2a	SL2.50ch07p2883786	CT	t	c	7.5188	0.0439	-2.0146
C2a	SL2.50ch11p55081940	AA	a	g	29.3233	0	-5.122
C2a	SL2.50ch06p43641790	GG	t	g	12.782	0.0053	-2.7889
C2a	SL2.50ch00p10505790	AA	a	c	18.0451	0.0004	-3.5296
C2a	SL2.50ch08p58690174	TT	t	c	45.1128	0	-8.6273
C2a	SL2.50ch10p51898209	GG	a	g	36.8421	0	-6.5449
C2a	SL2.50ch01p83914999	TT	t	c	42.8571	0	-7.9845
C2a	SL2.50ch03p65044829	GG	a	g	48.8722	0	-10.1554
C2a	SL2.50ch04p62535036	GG	a	g	42.1053	0	-7.7909
C2a	SL2.50ch03p65050347	AA	a	g	48.8722	0	-10.2332
C2a	SL2.50ch03p65050311	AA	a	c	48.8722	0	-10.3118
C2a	SL2.50ch11p18628870	AA	a	g	15.7895	0.0011	-3.2767
C2a	SL2.50ch03p65050227	TT	t	c	48.1203	0	-10.1669
C2a	SL2.50ch12p7888415	GT	t	g	8.2707	0.0254	-2.2349
C2a	SL2.50ch10p54520777	AG	a	g	6.7669	0.0457	-1.9984
C2a	SL2.50ch02p35607433	CT	t	c	7.5188	0.0329	-2.1331
C2a	SL2.50ch03p60522704	GC	c	g	8.2707	0.0236	-2.2632
C2a	SL2.50ch06p44955590	AA	a	g	19.5489	0.0001	-3.9769
C2a	SL2.50ch08p3361135	TT	a	g	29.3233	0	-5.5321
C2a	SL2.50ch02p45322729	AA	a	g	8.2707	0.0219	-2.2915
C2a	SL2.50ch07p58508359	GG	t	g	17.2932	0.0002	-3.7052
C2a	SL2.50ch08p64190377	CT	t	c	9.0226	0.0145	-2.444
C2a	SL2.50ch06p44955568	CC	a	c	19.5489	0	-4.0853
C2a	SL2.50ch01p95147717	CT	t	c	7.5188	0.0245	-2.25
C2a	SL2.50ch08p3352366	AA	a	g	27.8195	0	-5.5707
C2a	SL2.50ch02p36806297	GC	c	g	6.7669	0.0315	-2.1505
C2a	SL2.50ch10p54018901	CC	a	c	33.0827	0	-6.7154
C2a	SL2.50ch11p18016964	GT	t	g	6.7669	0.0271	-2.2105
C2a	SL2.50ch00p10505807	CC	t	c	16.5414	0.0001	-3.883
C2a	SL2.50ch03p60522685	GC	c	g	7.5188	0.018	-2.3652
C2a	SL2.50ch09p2441695	AG	a	g	7.5188	0.018	-2.3652
C2a	SL2.50ch08p3496896	CC	t	c	30.0752	0	-6.2807
C2a	SL2.50ch09p53951025	TT	t	g	21.8045	0	-4.7681
C2a	SL2.50ch04p63497531	AA	a	g	26.3158	0	-5.572
C2a	SL2.50ch06p12910510	GG	t	g	8.2707	0.0102	-2.5693
C2a	SL2.50ch02p45330337	AA	a	g	6.7669	0.0215	-2.2996
C2a	SL2.50ch11p55214790	GG	a	g	23.3083	0	-5.2336
C2a	SL2.50ch03p66911439	CT	t	c	6.7669	0.0199	-2.3291
C2a	SL2.50ch04p66290484	GG	c	g	9.7744	0.0037	-2.9033
C2a	SL2.50ch00p5671366	GG	a	g	7.5188	0.0122	-2.507
C2a	SL2.50ch12p602628	TT	t	c	12.782	0.0005	-3.4825
C2a	SL2.50ch07p62132646	GG	t	g	30.0752	0	-6.8142
C2a	SL2.50ch01p78965718	TT	t	c	21.0526	0	-4.9941
C2a	SL2.50ch03p5141230	CT	t	c	6.7669	0.0157	-2.417
C2a	SL2.50ch10p50211310	TT	t	c	12.0301	0.0006	-3.4474
C2a	SL2.50ch11p7703552	CT	t	c	6.015	0.0235	-2.2657
C2a	SL2.50ch03p4937507	CC	c	g	13.5338	0.0002	-3.7263
C2a	SL2.50ch07p37650544	AT	a	t	9.0226	0.0038	-2.896
C2a	SL2.50ch03p5048075	AA	a	g	12.782	0.0002	-3.6915
C2a	SL2.50ch01p9907423	TT	t	c	30.0752	0	-7.3797
C2a	SL2.50ch00p17618212	CT	t	c	5.2632	0.0275	-2.204
C2a	SL2.50ch01p1092318	AC	a	c	6.7669	0.0104	-2.5613
C2a	SL2.50ch01p43098238	TT	t	c	30.0752	0	-7.4712
C2a	SL2.50ch06p44966964	GG	t	g	18.0451	0	-4.8337
C2a	SL2.50ch02p36809258	AG	a	g	5.2632	0.0254	-2.2357
C2a	SL2.50ch01p58827911	CC	t	c	30.0752	0	-7.5401
C2a	SL2.50ch01p7342078	GG	a	g	30.0752	0	-7.5401
C2a	SL2.50ch01p13848711	AA	a	g	30.0752	0	-7.6553
C2a	SL2.50ch06p15759002	GG	a	g	8.2707	0.003	-2.9713
C2a	SL2.50ch03p66797833	CT	t	c	5.2632	0.0215	-2.2986
C2a	SL2.50ch01p36194614	TT	t	c	30.0752	0	-7.8175
C2a	SL2.50ch07p65831339	AC	a	c	4.5113	0.0347	-2.1115
C2a	SL2.50ch01p6615971	CC	t	c	30.0752	0	-7.864
C2a	SL2.50ch03p66750347	CT	t	c	5.2632	0.0198	-2.3298
C2a	SL2.50ch01p20304346	CC	t	c	30.0752	0	-8.0277
C2a	SL2.50ch00p5671258	GG	a	g	8.2707	0.0021	-3.0758
C2a	SL2.50ch08p64131809	AG	a	g	5.2632	0.0182	-2.3609
C2a	SL2.50ch01p28506665	GG	c	g	29.3233	0	-7.938
C2a	SL2.50ch01p95147717	TT	t	c	9.7744	0.0006	-3.4531
C2a	SL2.50ch00p5671282	CC	t	c	8.2707	0.0018	-3.1277
C2a	SL2.50ch03p66568177	CC	t	c	3.7594	0.0473	-1.9838
C2a	SL2.50ch01p70415582	GG	a	g	30.0752	0	-8.3111
C2a	SL2.50ch07p2248451	AA	a	c	4.5113	0.027	-2.2108
C2a	SL2.50ch02p35607433	TT	t	c	29.3233	0	-8.1008
C2a	SL2.50ch01p70415561	TT	t	c	29.3233	0	-8.1242
C2a	SL2.50ch01p52818101	TT	t	c	6.015	0.0087	-2.6232
C2a	SL2.50ch01p78965718	CT	t	c	6.015	0.008	-2.6522
C2a	SL2.50ch11p2070298	AA	a	t	11.2782	0.0001	-3.8855
C2a	SL2.50ch01p59637798	TT	t	c	28.5714	0	-8.013
C2a	SL2.50ch03p59609868	AG	a	g	4.5113	0.0228	-2.2762
C2a	SL2.50ch01p70350238	CC	t	c	29.3233	0	-8.4302
C2a	SL2.50ch10p3415046	TT	t	c	6.015	0.0067	-2.71
C2a	SL2.50ch09p2441695	AA	a	g	12.0301	0	-4.1414
C2a	SL2.50ch01p21977529	TT	t	c	27.0677	0	-7.8932
C2a	SL2.50ch01p11123756	GT	t	g	3.7594	0.0367	-2.0895
C2a	SL2.50ch07p13512310	GT	t	g	3.7594	0.0367	-2.0895
C2a	SL2.50ch07p13512330	AG	a	g	3.7594	0.0336	-2.1243
C2a	SL2.50ch01p29194849	GG	a	g	27.0677	0	-8.0749
C2a	SL2.50ch01p70584662	AA	a	c	6.015	0.0052	-2.796
C2a	SL2.50ch04p58294449	CT	t	c	6.7669	0.0024	-3.0344
C2a	SL2.50ch00p12090943	TT	t	c	6.7669	0.0024	-3.0344
C2a	SL2.50ch03p66797203	TT	t	c	16.5414	0	-5.4346
C2a	SL2.50ch02p37399921	AA	a	t	4.5113	0.0148	-2.4367
C2a	SL2.50ch08p62051850	GT	t	g	3.7594	0.0283	-2.1933
C2a	SL2.50ch06p44955568	AC	a	c	5.2632	0.0071	-2.6944
C2a	SL2.50ch12p19139881	CT	t	c	4.5113	0.0136	-2.4684
C2a	SL2.50ch03p30555673	GG	c	g	8.2707	0.0004	-3.5339
C2a	SL2.50ch02p46137648	AG	a	g	3.7594	0.0259	-2.2275
C2a	SL2.50ch01p94038783	GT	t	g	6.015	0.003	-2.9652
C2a	SL2.50ch06p45283958	CT	t	c	3.7594	0.0237	-2.2615
C2a	SL2.50ch06p44955590	AG	a	g	5.2632	0.0059	-2.7534
C2a	SL2.50ch04p10925508	CT	t	c	3.0075	0.0413	-2.0404
C2a	SL2.50ch11p55214790	AG	a	g	6.015	0.0023	-3.0485
C2a	SL2.50ch04p6790023	GT	t	g	6.7669	0.0011	-3.2752
C2a	SL2.50ch06p22808288	CC	a	c	6.7669	0.0011	-3.2752
C2a	SL2.50ch08p59735739	CC	t	c	23.3083	0	-7.907
C2a	SL2.50ch03p5048075	AG	a	g	3.0075	0.0378	-2.0773
C2a	SL2.50ch08p55957241	AG	a	g	4.5113	0.0087	-2.6244
C2a	SL2.50ch11p3872256	CT	t	c	3.7594	0.0182	-2.3623
C2a	SL2.50ch00p7942948	AA	a	g	6.015	0.0017	-3.1311
C2a	SL2.50ch10p53764599	AA	a	g	9.7744	0	-4.2363
C2a	SL2.50ch06p6937735	GG	c	g	6.015	0.0013	-3.2129
C2a	SL2.50ch03p66797833	CC	t	c	15.7895	0	-6.0508
C2a	SL2.50ch12p19139881	CC	t	c	7.5188	0.0002	-3.7454
C2a	SL2.50ch06p12851001	CC	t	c	6.015	0.0009	-3.3208
C2a	SL2.50ch02p45997204	AG	a	g	3.0075	0.024	-2.2579
C2a	SL2.50ch00p12090961	GG	a	g	6.015	0.0007	-3.401
C2a	SL2.50ch02p35539680	AG	a	g	6.015	0.0006	-3.4275
C2a	SL2.50ch06p45238362	AG	a	g	3.0075	0.0218	-2.2933
C2a	SL2.50ch11p4492425	AG	a	g	3.0075	0.0218	-2.2933
C2a	SL2.50ch01p58898855	AA	a	g	3.0075	0.0199	-2.3284
C2a	SL2.50ch03p66911439	CC	t	c	15.0376	0	-6.2903
C2a	SL2.50ch05p34298741	AG	a	g	3.7594	0.0079	-2.6553
C2a	SL2.50ch03p119838	GC	c	g	5.2632	0.0012	-3.2382
C2a	SL2.50ch03p51768248	CC	t	c	7.5188	0.0001	-4.0397
C2a	SL2.50ch06p45283958	CC	t	c	5.2632	0.001	-3.2934
C2a	SL2.50ch03p3733445	AA	a	g	9.0226	0	-4.6141
C2a	SL2.50ch08p59735739	CT	t	c	3.7594	0.006	-2.75
C2a	SL2.50ch06p12880581	GG	a	g	5.2632	0.0008	-3.3482
C2a	SL2.50ch01p47092359	TT	t	c	5.2632	0.0007	-3.3755
C2a	SL2.50ch06p1674346	AT	a	t	4.5113	0.0019	-3.1019
C2a	SL2.50ch02p47224195	GG	a	g	22.5564	0	-9.5376
C2a	SL2.50ch01p27278182	TT	t	c	5.2632	0.0006	-3.4298
C2a	SL2.50ch03p13358079	AG	a	g	3.7594	0.0041	-2.8742
C2a	SL2.50ch06p12910510	GT	t	g	3.0075	0.0112	-2.5349
C2a	SL2.50ch03p13358079	AA	a	g	6.7669	0	-4.0876
C2a	SL2.50ch03p66753107	CC	t	c	11.2782	0	-5.6544
C2a	SL2.50ch06p1674672	AA	a	g	12.0301	0	-5.9238
C2a	SL2.50ch06p1674346	TT	a	t	11.2782	0	-5.7817
C2a	SL2.50ch03p20434702	CC	a	c	7.5188	0	-4.5851
C2a	SL2.50ch01p98185340	TT	a	t	2.2556	0.021	-2.3085
C2a	SL2.50ch03p40577327	TT	t	g	6.7669	0	-4.3776
C2a	SL2.50ch07p58508359	GT	t	g	4.5113	0.0005	-3.4688
C2a	SL2.50ch05p34298741	AA	a	g	7.5188	0	-4.7239
C2a	SL2.50ch05p52667398	TT	a	t	7.5188	0	-4.7698
C2a	SL2.50ch04p57783448	CC	t	c	3.0075	0.0042	-2.8637
C2a	SL2.50ch11p53472342	GG	a	g	3.0075	0.0042	-2.8637
C2a	SL2.50ch03p4426965	AC	a	c	3.7594	0.001	-3.2923
C2a	SL2.50ch06p44761042	AG	a	g	2.2556	0.0141	-2.4549
C2a	SL2.50ch03p66750347	CC	t	c	11.2782	0	-6.4937
C2a	SL2.50ch03p4426971	AG	a	g	3.7594	0.0009	-3.3212
C2a	SL2.50ch03p16321217	GT	t	g	4.5113	0.0002	-3.7671
C2a	SL2.50ch03p20434702	AC	a	c	2.2556	0.0104	-2.562
C2a	SL2.50ch03p66554772	GC	c	g	1.5038	0.0428	-2.0261
C2a	SL2.50ch11p55191426	AG	a	g	3.0075	0.0017	-3.1453
C2a	SL2.50ch04p10925508	TT	t	c	3.0075	0.0015	-3.1759
C2a	SL2.50ch03p40577327	GT	t	g	2.2556	0.0069	-2.7015
C2a	SL2.50ch03p66720661	CC	t	c	9.7744	0	-6.6646
C2a	SL2.50ch03p4937507	GC	c	g	2.2556	0.0056	-2.7699
C2a	SL2.50ch01p301597	TT	t	g	12.782	0	-8.1683
C2a	SL2.50ch03p66720592	GG	a	g	6.7669	0	-5.3006
C2a	SL2.50ch01p301603	GG	a	g	12.782	0	-8.1888
C2a	SL2.50ch05p2392961	AG	a	g	1.5038	0.0256	-2.2328
C2a	SL2.50ch08p3675939	AA	a	g	1.5038	0.0256	-2.2328
C2a	SL2.50ch01p27278182	CT	t	c	2.2556	0.0041	-2.871
C2a	SL2.50ch06p45238362	AA	a	g	3.7594	0.0001	-3.8517
C2a	SL2.50ch03p4426971	AA	a	g	9.0226	0	-6.6436
C2a	SL2.50ch03p4426965	CC	a	c	9.0226	0	-6.6643
C2a	SL2.50ch03p69555762	AA	a	c	3.0075	0.0005	-3.4741
C2a	SL2.50ch06p39631861	TT	a	t	4.5113	0	-4.4852
C2a	SL2.50ch11p53472342	AG	a	g	1.5038	0.0168	-2.3913
C2a	SL2.50ch04p63708613	AT	a	t	1.5038	0.0151	-2.43
C2a	SL2.50ch03p66720661	CT	t	c	3.0075	0.0002	-3.6756
C2a	SL2.50ch03p66797203	CT	t	c	3.0075	0.0002	-3.6756
C2a	SL2.50ch05p2782933	GG	a	g	1.5038	0.0136	-2.4685
C2a	SL2.50ch01p47092359	CT	t	c	2.2556	0.0016	-3.1641
C2a	SL2.50ch03p66753107	CT	t	c	3.0075	0.0001	-3.8441
C2a	SL2.50ch00p9078202	CC	t	c	1.5038	0.0088	-2.6192
C2a	SL2.50ch01p85948870	TT	t	c	1.5038	0.0071	-2.6927
C2a	SL2.50ch06p1674672	AG	a	g	3.0075	0	-4.144
C2a	SL2.50ch11p55069352	AT	a	t	2.2556	0.0003	-3.5939
C2a	SL2.50ch02p45330337	AG	a	g	2.2556	0.0002	-3.7408
C2a	SL2.50ch05p3742527	GC	c	g	0.7519	0.0448	-2.0068
C2a	SL2.50ch05p3742533	CT	t	c	0.7519	0.0448	-2.0068
C2a	SL2.50ch03p30555673	GC	c	g	2.2556	0.0001	-3.8562
C2a	SL2.50ch02p38068639	CT	t	c	0.7519	0.04	-2.0535
C2a	SL2.50ch10p14490718	AC	a	c	0.7519	0.0358	-2.0995
C2a	SL2.50ch02p42796989	AC	a	c	0.7519	0.032	-2.1449
C2a	SL2.50ch03p66529549	AC	a	c	0.7519	0.0255	-2.2341
C2a	SL2.50ch00p9893744	AA	a	g	0.7519	0.0255	-2.2341
C2a	SL2.50ch08p15429666	CC	c	g	3.7594	0	-5.6919
C2a	SL2.50ch02p45322729	AG	a	g	1.5038	0.0007	-3.3757
C2a	SL2.50ch06p38870040	CT	t	c	2.2556	0	-4.2731
C2a	SL2.50ch02p38149264	GG	a	g	0.7519	0.0227	-2.2779
C2a	SL2.50ch03p69555762	AC	a	c	0.7519	0.0203	-2.3212
C2a	SL2.50ch11p46555435	GG	c	g	1.5038	0.0005	-3.4712
C2a	SL2.50ch01p78514535	CT	t	c	0.7519	0.0181	-2.3641
C2a	SL2.50ch11p46555435	GC	c	g	0.7519	0.0144	-2.4484
C2a	SL2.50ch00p9360526	AG	a	g	0.7519	0.0144	-2.4484
C2a	SL2.50ch06p44761042	GG	a	g	2.2556	0	-4.6174
C2a	SL2.50ch03p51768248	CT	t	c	1.5038	0.0002	-3.6883
C2a	SL2.50ch11p55191426	GG	a	g	4.5113	0	-7.2014
C2a	SL2.50ch03p66720592	AG	a	g	2.2556	0	-4.8224
C2a	SL2.50ch02p38068639	TT	t	c	0.7519	0.0101	-2.5715
C2a	SL2.50ch06p32371062	AT	a	t	0.7519	0.0101	-2.5715
C2a	SL2.50ch06p8576573	TT	t	g	0.7519	0.0101	-2.5715
C2a	SL2.50ch02p44240613	AT	a	t	1.5038	0.0001	-3.8684
C2a	SL2.50ch03p66536917	GG	t	g	0.7519	0.009	-2.6118
C2a	SL2.50ch08p3675939	AG	a	g	0.7519	0.009	-2.6118
C2a	SL2.50ch06p38870040	CC	t	c	3.0075	0	-5.8309
C2a	SL2.50ch02p42202884	CT	t	c	0.7519	0.008	-2.6516
C2a	SL2.50ch11p55195437	CC	t	c	4.5113	0	-7.8316
C2a	SL2.50ch01p85948870	CT	t	c	0.7519	0.0063	-2.7302
C2a	SL2.50ch08p738340	TT	t	c	0.7519	0.0044	-2.8455
C2a	SL2.50ch08p49295223	AT	a	t	0.7519	0.0039	-2.8833
C2a	SL2.50ch01p94376961	TT	t	c	0.7519	0.0031	-2.9579
C2a	SL2.50ch06p39631861	AT	a	t	1.5038	0	-4.5177
C2a	SL2.50ch07p62392771	AG	a	g	0.7519	0.0019	-3.1035
C2a	SL2.50ch08p15429666	GC	c	g	1.5038	0	-4.7306
C2a	SL2.50ch03p69579481	TT	t	c	0.7519	0.0013	-3.2099
C2a	SL2.50ch11p55069352	TT	a	t	3.0075	0	-7.3157
C2a	SL2.50ch01p52818101	CT	t	c	0.7519	0.0001	-3.8052
C2a	SL2.50ch07p2248451	AC	a	c	0.7519	0.0001	-3.9291
C2a	SL2.50ch01p70584662	AC	a	c	0.7519	0	-4.4292
C2a	SL2.50ch07p62392771	AA	a	g	0.7519	0	-4.7606
C2a	SL2.50ch11p4775556	AA	a	g	0.7519	0	-5.3822
C2a	SL2.50ch01p25082536	AA	a	g	0	0.0113	-2.5324
C2a	SL2.50ch01p77267501	AG	a	g	0	0.0414	-2.0396
C2a	SL2.50ch02p38149264	AG	a	g	0	0.0045	-2.838
C2a	SL2.50ch02p45766931	TT	t	c	0	0.0364	-2.0927
C2a	SL2.50ch03p64570996	CT	t	c	0	0.0281	-2.1959
C2a	SL2.50ch05p2392961	AA	a	g	0	0.0031	-2.9614
C2a	SL2.50ch05p2828785	TT	t	c	0	0.0067	-2.7102
C2a	SL2.50ch05p2985364	CC	t	c	0	0.0027	-3.0017
C2a	SL2.50ch05p4710361	AA	a	g	0	0.0113	-2.5324
C2a	SL2.50ch05p4710361	AG	a	g	0	0.0364	-2.0927
C2a	SL2.50ch05p4918363	AA	a	g	0	0.032	-2.1447
C2a	SL2.50ch05p61161431	AG	a	g	0	0.0364	-2.0927
C2a	SL2.50ch05p6500708	AA	a	g	0	0.004	-2.8796
C2a	SL2.50ch06p13978034	TT	t	c	0	0.0018	-3.1201
C2a	SL2.50ch06p2397059	CT	t	c	0	0.0281	-2.1959
C2a	SL2.50ch06p2397059	TT	t	c	0	0.032	-2.1447
C2a	SL2.50ch06p2665447	CC	t	c	0	0.032	-2.1447
C2a	SL2.50ch06p2887317	GG	a	g	0	0.0364	-2.0927
C2a	SL2.50ch06p40848084	AG	a	g	0	0.0113	-2.5324
C2a	SL2.50ch06p40990573	AG	a	g	0	0.0414	-2.0396
C2a	SL2.50ch10p57440432	AG	a	g	0	0.0018	-3.1201
C2a	SL2.50ch11p10032347	AG	a	g	0	0.0129	-2.4864
C2a	SL2.50ch11p41081697	AG	a	g	0	0.0364	-2.0927
C2a	SL2.50ch11p49226488	CT	t	c	0	0.0087	-2.6224
C2a	SL2.50ch11p49352826	AG	a	g	0	0.0167	-2.3925
C2a	SL2.50ch11p49957598	CT	t	c	0	0.0191	-2.3445
C2a	SL2.50ch12p21960763	CC	c	g	0	0.0113	-2.5324
C2a	SL2.50ch12p21960763	GC	c	g	0	0.0147	-2.4398
C2a	SL2.50ch00p11297244	CT	t	c	0	0.0077	-2.6666
C2a	SL2.50ch00p7987402	AA	a	g	0	0.0113	-2.5324
C2a	SL2.50ch00p11297244	TT	t	c	0	0	-5.3375
C2a	SL2.50ch01p78514535	CC	t	c	0	0	-5.9332
C2a	SL2.50ch10p14490718	AA	a	c	0	0	-4.8298
C2a	SL2.50ch10p57440432	GG	a	g	0	0	-4.093
C2b	SL2.50ch05p11342373	TT	t	c	25	0	8.1195
C2b	SL2.50ch05p55570038	AT	a	t	19.7368	0	7.0833
C2b	SL2.50ch05p55569624	AG	a	g	19.7368	0	6.9702
C2b	SL2.50ch05p16510484	TT	a	t	25	0	7.9153
C2b	SL2.50ch05p38550813	GG	a	g	26.3158	0	8.1152
C2b	SL2.50ch05p16510522	GG	a	g	23.6842	0	7.6125
C2b	SL2.50ch05p16510894	CC	c	g	23.6842	0	7.6125
C2b	SL2.50ch11p18628870	GG	a	g	7.8947	0	4.1808
C2b	SL2.50ch05p61161431	AA	a	g	25	0	7.7259
C2b	SL2.50ch04p41105136	TT	t	c	19.7368	0	6.5649
C2b	SL2.50ch05p16510534	CC	t	c	18.4211	0	6.3255
C2b	SL2.50ch05p16510864	TT	t	c	17.1053	0	5.9809
C2b	SL2.50ch05p8117135	CC	t	c	25	0	7.3027
C2b	SL2.50ch04p55486053	TT	a	t	28.9474	0	7.8687
C2b	SL2.50ch05p51532705	TT	t	c	25	0	7.225
C2b	SL2.50ch03p64600484	GG	t	g	23.6842	0	7.0018
C2b	SL2.50ch04p55204891	CC	t	c	31.5789	0	8.2112
C2b	SL2.50ch02p40375452	GG	a	g	22.3684	0	6.7734
C2b	SL2.50ch03p64449296	AA	a	g	22.3684	0	6.7734
C2b	SL2.50ch05p51532700	CC	c	g	25	0	7.1494
C2b	SL2.50ch05p3742527	GG	c	g	17.1053	0	5.7961
C2b	SL2.50ch05p3742533	TT	t	c	17.1053	0	5.7961
C2b	SL2.50ch03p64570996	CC	t	c	26.3158	0	7.2973
C2b	SL2.50ch03p64490290	AA	a	g	23.6842	0	6.8492
C2b	SL2.50ch04p55478527	AA	a	c	30.2632	0	7.805
C2b	SL2.50ch05p61473324	TT	a	t	30.2632	0	7.805
C2b	SL2.50ch04p55684628	AA	a	g	31.5789	0	7.9501
C2b	SL2.50ch04p55684633	CC	t	c	31.5789	0	7.9501
C2b	SL2.50ch04p55684801	GG	t	g	31.5789	0	7.9501
C2b	SL2.50ch04p55683242	GG	a	g	30.2632	0	7.7406
C2b	SL2.50ch05p38112799	CT	t	c	18.4211	0	5.884
C2b	SL2.50ch04p55683173	TT	t	c	30.2632	0	7.6773
C2b	SL2.50ch11p49957598	TT	t	c	19.7368	0	6.0573
C2b	SL2.50ch05p13094482	TT	a	t	28.9474	0	7.4634
C2b	SL2.50ch05p38112552	CT	t	c	18.4211	0	5.804
C2b	SL2.50ch11p50138475	CC	t	c	18.4211	0	5.804
C2b	SL2.50ch05p19897931	AT	a	t	9.2105	0.0001	4.0136
C2b	SL2.50ch05p19897948	AG	a	g	9.2105	0.0001	4.0136
C2b	SL2.50ch11p52017271	AA	a	c	14.4737	0	5.075
C2b	SL2.50ch04p55494634	GG	a	g	27.6316	0	7.1817
C2b	SL2.50ch05p61575752	AA	a	g	30.2632	0	7.5543
C2b	SL2.50ch05p19897931	AA	a	t	21.0526	0	6.1561
C2b	SL2.50ch05p19897948	GG	a	g	21.0526	0	6.1561
C2b	SL2.50ch11p49352826	GG	a	g	23.6842	0	6.5656
C2b	SL2.50ch04p55635332	GG	a	g	27.6316	0	7.119
C2b	SL2.50ch11p50512015	TT	t	g	14.4737	0	4.9891
C2b	SL2.50ch02p40375452	AG	a	g	11.8421	0	4.4758
C2b	SL2.50ch11p54885790	GG	t	g	21.0526	0	6.0852
C2b	SL2.50ch11p55034473	AA	a	t	21.0526	0	6.0852
C2b	SL2.50ch04p55058883	AA	a	g	28.9474	0	7.2182
C2b	SL2.50ch11p41992504	TT	t	g	17.1053	0	5.386
C2b	SL2.50ch05p60005078	CC	a	c	34.2105	0	7.848
C2b	SL2.50ch04p55182467	GG	a	g	19.7368	0	5.7647
C2b	SL2.50ch03p64462086	GG	a	g	21.0526	0	5.9484
C2b	SL2.50ch03p64652305	CC	t	c	17.1053	0	5.3111
C2b	SL2.50ch11p41081697	AA	a	g	17.1053	0	5.3111
C2b	SL2.50ch11p55022521	TT	t	g	22.3684	0	6.1287
C2b	SL2.50ch05p38112552	CC	t	c	14.4737	0	4.8258
C2b	SL2.50ch05p38112799	CC	t	c	14.4737	0	4.8258
C2b	SL2.50ch03p64589179	AG	a	g	10.5263	0	4.0587
C2b	SL2.50ch03p64369234	CC	c	g	17.1053	0	5.2382
C2b	SL2.50ch05p11342373	CT	t	c	11.8421	0	4.2982
C2b	SL2.50ch11p10032347	GG	a	g	19.7368	0	5.6289
C2b	SL2.50ch11p17906906	TT	t	c	19.7368	0	5.6289
C2b	SL2.50ch03p64369276	TT	t	c	17.1053	0	5.1672
C2b	SL2.50ch05p51532700	GC	c	g	9.2105	0.0002	3.7111
C2b	SL2.50ch04p28238780	GG	c	g	19.7368	0	5.5632
C2b	SL2.50ch11p20429946	GG	a	g	19.7368	0	5.5632
C2b	SL2.50ch04p25353968	AA	a	g	21.0526	0	5.7541
C2b	SL2.50ch03p64369173	AG	a	g	14.4737	0	4.6725
C2b	SL2.50ch03p64369173	AA	a	g	15.7895	0	4.8887
C2b	SL2.50ch03p64589179	GG	a	g	17.1053	0	5.098
C2b	SL2.50ch11p10017064	CC	t	c	17.1053	0	5.098
C2b	SL2.50ch03p64369234	GC	c	g	13.1579	0	4.3712
C2b	SL2.50ch03p64369276	CT	t	c	13.1579	0	4.3712
C2b	SL2.50ch03p64652305	CT	t	c	13.1579	0	4.3712
C2b	SL2.50ch04p11591681	CT	t	c	15.7895	0	4.8185
C2b	SL2.50ch04p18177053	GG	a	g	19.7368	0	5.436
C2b	SL2.50ch11p10016956	TT	a	t	17.1053	0	5.0305
C2b	SL2.50ch03p63556610	CT	t	c	7.8947	0.0008	3.3378
C2b	SL2.50ch05p50153054	AA	a	c	30.2632	0	6.8433
C2b	SL2.50ch06p1731508	CT	t	c	18.4211	0	5.1723
C2b	SL2.50ch07p60577674	AT	a	t	18.4211	0	5.1723
C2b	SL2.50ch11p50459285	CT	t	c	15.7895	0	4.7499
C2b	SL2.50ch00p9360526	AG	a	g	21.0526	0	5.5125
C2b	SL2.50ch01p77267501	AG	a	g	10.5263	0.0001	3.8012
C2b	SL2.50ch06p40990573	AG	a	g	10.5263	0.0001	3.8012
C2b	SL2.50ch04p18177074	CC	t	c	18.4211	0	5.1099
C2b	SL2.50ch04p55182467	AG	a	g	18.4211	0	5.1099
C2b	SL2.50ch07p60577686	AG	a	g	18.4211	0	5.1099
C2b	SL2.50ch05p51532705	CT	t	c	9.2105	0.0004	3.5321
C2b	SL2.50ch04p11591841	CT	t	c	15.7895	0	4.6831
C2b	SL2.50ch08p65114806	GC	c	g	7.8947	0.0012	3.2441
C2b	SL2.50ch11p41080257	AT	a	t	13.1579	0	4.2242
C2b	SL2.50ch04p55058883	AG	a	g	6.5789	0.0034	2.9318
C2b	SL2.50ch00p9360521	CT	t	c	21.0526	0	5.3982
C2b	SL2.50ch05p61473324	AT	a	t	5.2632	0.0097	2.5867
C2b	SL2.50ch11p33893421	GT	t	g	14.4737	0	4.3905
C2b	SL2.50ch05p55569624	GG	a	g	13.1579	0	4.1538
C2b	SL2.50ch03p64468607	AA	a	t	17.1053	0	4.775
C2b	SL2.50ch03p64384923	GG	a	g	15.7895	0	4.5539
C2b	SL2.50ch05p3742527	GC	c	g	15.7895	0	4.5539
C2b	SL2.50ch05p3742533	CT	t	c	15.7895	0	4.5539
C2b	SL2.50ch11p49226488	CT	t	c	14.4737	0	4.3244
C2b	SL2.50ch05p61575752	AG	a	g	10.5263	0.0003	3.6446
C2b	SL2.50ch11p49226488	CC	t	c	17.1053	0	4.6551
C2b	SL2.50ch04p38988595	TT	t	c	13.1579	0.0001	4.0184
C2b	SL2.50ch05p16510534	CT	t	c	13.1579	0.0001	4.0184
C2b	SL2.50ch05p55570038	TT	a	t	13.1579	0.0001	4.0184
C2b	SL2.50ch09p51732942	CT	t	c	19.7368	0	4.9733
C2b	SL2.50ch05p16510864	CT	t	c	14.4737	0	4.1968
C2b	SL2.50ch03p64462086	AG	a	g	6.5789	0.0061	2.7449
C2b	SL2.50ch04p2233992	GG	a	g	13.1579	0.0001	3.9531
C2b	SL2.50ch11p4486390	AA	a	t	44.7368	0	7.841
C2b	SL2.50ch04p39168912	GG	a	g	11.8421	0.0002	3.6976
C2b	SL2.50ch03p65050257	GT	t	g	17.1053	0	4.4836
C2b	SL2.50ch11p17924861	GG	t	g	18.4211	0	4.6514
C2b	SL2.50ch10p63759192	AA	a	g	15.7895	0	4.2541
C2b	SL2.50ch10p63759203	AA	a	t	15.7895	0	4.2541
C2b	SL2.50ch05p48446314	TT	t	g	10.5263	0.0006	3.4277
C2b	SL2.50ch04p41618519	GG	a	g	11.8421	0.0003	3.6317
C2b	SL2.50ch03p65044829	AG	a	g	19.7368	0	4.7644
C2b	SL2.50ch11p50459285	CC	t	c	7.8947	0.0036	2.9079
C2b	SL2.50ch11p3872256	TT	t	c	43.4211	0	7.4654
C2b	SL2.50ch04p55163307	AA	a	c	26.3158	0	5.5487
C2b	SL2.50ch00p10505807	TT	t	c	21.0526	0	4.8782
C2b	SL2.50ch03p65050311	AC	a	c	14.4737	0.0001	3.9575
C2b	SL2.50ch09p71659626	GG	c	g	25	0	5.3084
C2b	SL2.50ch00p8679137	CT	t	c	59.2105	0	8.9865
C2b	SL2.50ch08p1239513	AT	a	t	9.2105	0.0021	3.0698
C2b	SL2.50ch11p32037807	AA	a	c	10.5263	0.001	3.2932
C2b	SL2.50ch11p4492425	GG	a	g	42.1053	0	7.0594
C2b	SL2.50ch09p69466732	CT	t	c	9.2105	0.0027	3.0011
C2b	SL2.50ch09p427606	CC	c	g	35.5263	0	6.311
C2b	SL2.50ch03p65050347	AG	a	g	15.7895	0.0001	3.9813
C2b	SL2.50ch04p2695488	CC	a	c	15.7895	0.0001	3.9813
C2b	SL2.50ch04p55635332	AG	a	g	6.5789	0.0126	2.4952
C2b	SL2.50ch11p18723550	AA	a	g	11.8421	0.0007	3.3836
C2b	SL2.50ch09p447776	TT	a	t	32.8947	0	5.9446
C2b	SL2.50ch07p948931	GG	a	g	18.4211	0	4.2492
C2b	SL2.50ch11p4230371	TT	t	c	44.7368	0	7.0899
C2b	SL2.50ch04p38988595	CT	t	c	10.5263	0.0019	3.1039
C2b	SL2.50ch06p40848084	AG	a	g	10.5263	0.0019	3.1039
C2b	SL2.50ch11p32037807	AC	a	c	13.1579	0.0005	3.4802
C2b	SL2.50ch04p2814435	GC	c	g	14.4737	0.0003	3.6313
C2b	SL2.50ch05p38550813	AG	a	g	5.2632	0.0339	2.1217
C2b	SL2.50ch11p41080257	TT	a	t	7.8947	0.0088	2.6178
C2b	SL2.50ch12p15350513	GT	t	g	5.2632	0.0339	2.1217
C2b	SL2.50ch00p10505790	CC	a	c	22.3684	0	4.5558
C2b	SL2.50ch07p64024084	GT	t	g	17.1053	0.0001	3.923
C2b	SL2.50ch04p6009795	CT	t	c	18.4211	0	4.0644
C2b	SL2.50ch05p6441090	AG	a	g	18.4211	0	4.0644
C2b	SL2.50ch03p65563115	AG	a	g	9.2105	0.005	2.806
C2b	SL2.50ch03p65563191	AG	a	g	9.2105	0.005	2.806
C2b	SL2.50ch04p41618519	AG	a	g	10.5263	0.0028	2.9849
C2b	SL2.50ch05p13094482	AT	a	t	7.8947	0.0107	2.5508
C2b	SL2.50ch09p155379	TT	t	c	34.2105	0	5.6843
C2b	SL2.50ch04p6009705	CT	t	c	17.1053	0.0001	3.8304
C2b	SL2.50ch06p1731508	TT	t	c	14.4737	0.0005	3.4802
C2b	SL2.50ch01p90560310	CT	t	c	22.3684	0	4.3937
C2b	SL2.50ch03p65317946	AG	a	g	11.8421	0.0019	3.102
C2b	SL2.50ch09p139562	TT	t	c	36.8421	0	5.8641
C2b	SL2.50ch04p55494634	AG	a	g	6.5789	0.023	2.2732
C2b	SL2.50ch11p51771841	GG	a	g	7.8947	0.0129	2.4857
C2b	SL2.50ch09p152976	CC	a	c	34.2105	0	5.5549
C2b	SL2.50ch04p39168912	AG	a	g	9.2105	0.0073	2.6839
C2b	SL2.50ch11p33893421	TT	t	g	10.5263	0.0041	2.8709
C2b	SL2.50ch11p51771375	AG	a	g	11.8421	0.0023	3.0488
C2b	SL2.50ch11p51771841	AG	a	g	11.8421	0.0023	3.0488
C2b	SL2.50ch09p155413	TT	t	c	36.8421	0	5.7714
C2b	SL2.50ch09p154902	AA	a	g	36.8421	0	5.7409
C2b	SL2.50ch11p17886079	CC	t	c	19.7368	0.0001	3.9514
C2b	SL2.50ch00p7987402	AA	a	g	9.2105	0.0087	2.625
C2b	SL2.50ch11p17973523	CC	a	c	18.4211	0.0002	3.7619
C2b	SL2.50ch02p38068639	CT	t	c	10.5263	0.0058	2.7615
C2b	SL2.50ch05p2782933	AG	a	g	10.5263	0.0058	2.7615
C2b	SL2.50ch05p16510522	AG	a	g	7.8947	0.0182	2.3606
C2b	SL2.50ch08p1192234	AG	a	g	7.8947	0.0182	2.3606
C2b	SL2.50ch04p2783744	GT	t	g	14.4737	0.0012	3.243
C2b	SL2.50ch02p40068079	GT	t	g	11.8421	0.0038	2.8949
C2b	SL2.50ch04p64506818	AG	a	g	11.8421	0.0038	2.8949
C2b	SL2.50ch09p259326	CC	t	c	26.3158	0	4.4752
C2b	SL2.50ch11p17907367	CC	t	c	22.3684	0.0001	4.0506
C2b	SL2.50ch05p16510894	GC	c	g	7.8947	0.0214	2.3004
C2b	SL2.50ch11p49352826	AG	a	g	7.8947	0.0214	2.3004
C2b	SL2.50ch03p65312829	AT	a	t	13.1579	0.0029	2.9784
C2b	SL2.50ch11p55022521	GT	t	g	6.5789	0.0383	2.0721
C2b	SL2.50ch10p58285727	AT	a	t	9.2105	0.0141	2.4559
C2b	SL2.50ch12p3150720	CT	t	c	7.8947	0.025	2.2416
C2b	SL2.50ch02p44240613	TT	a	t	40.7895	0	5.6106
C2b	SL2.50ch11p51771375	AA	a	g	6.5789	0.0445	2.0089
C2b	SL2.50ch03p65363907	AC	a	c	17.1053	0.0009	3.3196
C2b	SL2.50ch03p66529549	AC	a	c	10.5263	0.0106	2.5546
C2b	SL2.50ch04p55673406	GT	t	g	14.4737	0.0025	3.0214
C2b	SL2.50ch00p10502843	CT	t	c	26.3158	0	4.1772
C2b	SL2.50ch01p83436088	GT	t	g	18.4211	0.0008	3.3672
C2b	SL2.50ch06p3253622	CT	t	c	13.1579	0.0051	2.7979
C2b	SL2.50ch01p360606	AG	a	g	14.4737	0.0033	2.9365
C2b	SL2.50ch11p50512015	GT	t	g	7.8947	0.0333	2.128
C2b	SL2.50ch04p55659757	TT	t	c	57.8947	0	6.8194
C2b	SL2.50ch05p174308	TT	a	t	9.2105	0.0216	2.2968
C2b	SL2.50ch04p59541872	CC	t	c	13.1579	0.0067	2.7111
C2b	SL2.50ch02p47224195	AG	a	g	23.6842	0.0002	3.7194
C2b	SL2.50ch10p57956428	AA	a	c	31.5789	0	4.389
C2b	SL2.50ch00p13041778	GG	a	g	31.5789	0	4.3609
C2b	SL2.50ch09p71659626	GC	c	g	9.2105	0.0281	2.1956
C2b	SL2.50ch10p53141008	GT	t	g	9.2105	0.0281	2.1956
[truncated: 6,262 more rows]
