# Supplementary material for: Atlas of phenotypic, genotypic and geographical diversity present in the European traditional tomato
Source: Hortic Res. 2022 May 17;9:uhac112. doi: 10.1093/hr/uhac112 (PMC9252105; doi:10.1093/hr/uhac112)
Supplement: Web_Material_uhac112 [file web_material_uhac112.zip › File S12.xlsx]

## Sheet: Hoja1
Supplementary Data 12. Genomic inflation factor for each trait in each trial.
TRAIT	ACTYMPAKY	ALCALAX	ARCA	GRABI	HUJI	INRA	PERELLO	UNITUS
Area	0.756783	0.892011	0.867636	0.95696		0.876201	0.875369	0.770862
Average.a.Vaue	0.745469	0.95816	0.885921	0.97227		0.739326	0.781744	0.640528
Average.b.Vaue	0.732334	0.934832	0.818324	1.11036		0.49544	1.03833	0.694737
Average.Blue	0.869585	1.13252	0.864532	0.999028		0.833278	1.13998	0.931142
Average.Chroma	1.04577	1.06396	0.766133	1.11373		0.822224	0.965647	0.833204
Average.distance.between.inflorescences	0.669148		0.805626		0.966431	0.942015	0.843984	0.729616
Average.Green	0.758215	1.15107	0.839533	0.952328		0.956168	1.18705	0.807275
Average.Hue	0.545335	0.878342	0.875914	1.01036		0.60666	0.8145	0.520868
Average.L.Vaue	0.67322	1.14976	0.666848	1.03437		0.658727	1.12095	0.886901
Average.Luminosity	0.366804	1.08607	0.902291	1.06288		0.502458	1.06113	1.0609
Average.Red	0.836352	1.04289	0.668635	1.01148		0.693394	0.94824	1.0755
Brix	1.04556	1.20761	0.930025	0.82481	1.0418	0.997006	0.984794	0.948651
Circular	0.906239	0.994276	1.00628	1.09655		0.903941	1.09124	0.864597
Curved.Fruit.Shape.Index	0.634651	0.926181	1.12004	0.893819		0.886256	1.24401	0.891735
Curved.Height	0.824103	0.960298	1.03485	0.966463		0.730708	0.896201	0.932208
Distal.Ange.Macro	1.49563	0.941913	0.814036	0.883347		0.845414	0.960167	0.76658
Distal.Ange.Micro	0.955029	1.02572	0.685309	0.951178		0.740902	0.68144	1.24654
Distal.Eccentricity	0.723041	0.80607	0.650382	0.885207		0.664894	1.05823	0.580187
Distal.Fruit.Bockiness	0.604085	0.917268	0.486477	0.833909		0.595837	0.817211	0.717678
Distal.shape.area.index	1.29326	0.845949	0.441767	0.680315		0.444556	0.644217	0.512067
Eccentricity.Area.Index	0.659676	0.875356	0.718004	0.903863		0.617291	0.851536	0.573982
Eccentricity	0.707083	0.862768	0.698253	0.858941		0.643076	0.910751	0.518757
EFC_brown					0.696887	0.467474	0.651405	0.229095
EFC_orange	0.343067	0.811722	0.843958	1.0246	0.963243	0.538309	0.393882	0.277109
EFC_pink	0.808296	0.834526	1.14318	0.940109	0.773682	0.671648	0.747589	0.561077
EFC_purple					0.852099	0.566904
EFC_red	0.810898	0.880277	0.876039	1.00749	0.848351	0.840762	0.753584	0.67297
EFC_yellow	0.460919		0.441891		0.868908	0.778649	1.0657	0.78611
Ellipsoid	0.810652	0.902061	0.837011	0.952829		0.783119	0.834508	0.731188
External.fruit.color.a	0.70299	0.894079	1.00336			0.95345	0.646418
External.fruit.color.b	0.758497	0.829136	0.708847			0.852974	0.820849
External.fruit.color.L	0.616711	0.856797	0.804997			1.06248	1.09611
FPS_bell_pepper					0.739868	0.384455		0.29637
FPS_ellipsoid	0.827881	1.00772	0.743255	1.07839	0.899606	1.09507	1.28	0.69722
FPS_flat	0.894904	0.926954	0.70813	1.08939	0.873537	0.798176	0.880847	0.427326
FPS_heart	0.360631	1.27105	0.370739	0.573002	0.685073	0.748075	0.947749	0.42127
FPS_long	0.207434	1.06738	0.897712	0.927949	0.867904	0.788409	1.13424	1.05121
FPS_ovoboid	0.51887	0.866681	0.80114	0.766703	0.914489	0.650782	0.60015	0.363793
FPS_oxheart	0.375264	0.786774	0.569701	0.701587	0.814559	0.472176	0.792517	0.281961
FPS_rectangular	0.895047	1.05682	0.800371	0.767797	0.854185	0.642425	1.1404	0.952251
FPS_round	1.11915	0.871398	0.684778	1.02363	0.931206	0.973421	0.896212	0.665278
Fruit.firmness	1.19697	1.10845	1.08169			0.992108	1.12547
Fruit.Shape.Index.External.I	0.591933	0.909381	1.11849	0.861476		0.953796	1.2362	0.946342
Fruit.Shape.Index.External.II	0.581955	0.956611	1.06413	0.879204		0.915018	1.19506	0.930929
Fruit.Shape.Index.Internal	0.580588	0.925604	1.09647	0.886836		0.825893	1.17049	0.934195
Fruit.Shape.Triangle	0.899288	0.817343	0.71877	0.866512		0.502685	0.804749	0.666928
Fruit.weight	0.631889	0.789426	0.829162	0.904135	0.690794	0.667609	0.868873	0.823091
Fruit_fasciation		0.787731	0.83801	0.89427	0.751071	0.556938	0.860008	0.343182
Fruit_shoulder_shape	0.702779	0.95584	0.902463	0.93824	0.86341	0.832436	0.902988	0.557694
Green_shoulder	0.89674	0.991265	0.844763	0.98976	0.989691	1.04075	0.869247	0.889323
Growth_habit	1.01838	1.05339	0.73915	0.871417	0.884906	0.906318	0.947453	0.754618
Heigh.until.1st.inflorescence..cm.	0.665059		0.713737			1.06241	0.822746	0.574819
Height.Mid.width	0.861332	0.93232	0.963845	0.930054		0.821092	0.867734	0.992389
Height.until.last.inflorescence..cm.	0.903508		0.752744			0.812386	0.985376	1.01231
Jointless_pedicel	0.361023	1.17668	1.25916	0.802861	0.911685	1.11553	1.56172
Leaf_border	0.946932	0.980753	0.869767	1.10194	1.00218	1.00152	0.899998	0.805895
lobedness.Degree	1.13769	0.877179	0.712018	0.98347		0.686178	0.863418	0.510571
locule.number	0.651247	0.898029	0.955346	0.8441		0.688135	0.76939	0.51508
LSh_potato_leaf	1.62826	0.938712	1.50573	0.539559	0.98703	0.774414	0.666793	0.329706
LSh_regular_leaf	1.62826	0.938712	1.50573	0.843954	0.969555	0.890654	0.666793	0.329706
LShdouble_feathered				0.699598	0.6746	0.59243
Maximum.Height	0.844252	0.951572	1.00158	0.984127		0.780333	0.926341	0.993789
Maximum.Width	0.739075	1.05934	1.14212	0.908964		1.0128	0.939564	0.897503
Obovoid.ovoid.index	0.799999	0.909703	0.80557	0.882036		0.810734	0.991538	0.901238
Perimeter	1.00549	0.969035	0.920406	0.933054		0.959943	0.93851	0.77755
proximal.Ange.Macro	0.901064	0.901481	0.934487	0.938745		0.773608	0.906534	0.711681
proximal.Ange.Micro	1.26203	0.84804	0.700829	0.956132		1.15164	1.19919	0.976836
proximal.Eccentricity	0.943737	1.13591	0.636033	0.712327		0.618151	1.12888	0.504461
proximal.Fruit.Blockiness	0.899519	1.02363	0.84526	0.830519		0.741928	0.918674	0.556868
proximal.Indentation.Area	0.555983	1.15689	0.717819	0.961369		0.808521	0.82663	0.534639
Puffiness_appearance	0.601118	0.988188	0.682944	0.982643	0.909554	0.676505	0.889218	0.724993
Rectangular	0.638207	0.766044	0.821309	0.843692		0.624531	0.843533	0.720849
Ribbing_at_calyx_end	0.757116	0.965861	0.785688	1.059	0.816361	0.75774	0.985285	0.730399
Shoulder.Height	0.7454	1.01047	0.791084	0.973832		0.889624	0.846635	0.523124
Skin_color	0.808296	0.836209	1.10533	0.916357	0.795254	0.949292	0.718529	0.561077
SPS_dot	0.82837	1.02571	0.728619	1.04549	0.804457	0.758719	0.876054	0.528026
SPS_irregular	0.858682		1.0936	1.06504	0.762819	0.735926	0.716683	0.411891
SPS_linear			0.555706	0.835056	0.726159	0.532007	0.666774	0.356137
SPS_stellate	0.77895	1.02571	0.345799	1.1512	0.917455	0.961983	0.875555	0.486633
Tomato.Pericarp.Area	0.780305	0.960179	1.00989	0.858852		1.01407	1.09106	0.823278
Tomato.Pericarp.Area.Ratio	0.380312	0.871043	0.891059	0.731145		0.835545	0.95207	1.29878
Tomato.Pericarp.Thickness	0.686558	0.964045	1.17019	0.94333		1.03787	1.03035	0.915688
Tomato.Pericarp.Thickness.Ratio	0.610678	1.27054	1.15548	0.714278		0.794334	0.978171	0.922905
Total.height..cm.	0.921026		0.79301			0.789955	0.941392	0.88989
Total.number.of.inflorescences	0.765919		0.910287			0.957249	0.940011	0.959578
V..Asymmetry	0.808928	0.986926	0.998526	0.874627		0.803297	0.927197	0.541522
Width.Mid.height	0.721138	1.04894	1.01074	0.86772		1.02271	0.939952	0.869292
Width.Widest.Pos	0.719145	0.881643	0.527233	0.865439		0.785312	0.931478	0.837506
