# Supplementary material for: Atlas of phenotypic, genotypic and geographical diversity present in the European traditional tomato
Source: Hortic Res. 2022 May 17;9:uhac112. doi: 10.1093/hr/uhac112 (PMC9252105; doi:10.1093/hr/uhac112)
Supplement: Web_Material_uhac112 [file web_material_uhac112.zip › File S13.xlsx]

## Sheet: Hoja1
Supplementary Data 13. All previously published QTL, GWAS analyses and genes cloned with known natural variability inside or overlapping with the candidate gene region of each lead SNP ± 1Mb.
Some references have not been cited correctly	st	en	snp-metanalysis	Previous SNPs	trait/gene clonned natural variability in the region	ref
ch00	17570612	17665812	SL2.50ch00p17618212	SL2.50ch00p17603286	malic acid	Tieman et al. 2017
ch00	17570689	17665889	SL2.50ch00p17618289	SL2.50ch00p17603286	malic acid	Tieman et al. 2017
ch01	497318	1687318	SL2.50ch01p1092318	SL2.50ch01p1549679	3-methyl-1-butanoMl	Bauchet et al. 2017
ch01	497318	1687318	SL2.50ch01p1092318	SL2.50ch01p1116398	Curved_FSH_Ind_L	Rodriguez et al. 2020
ch01	497318	1687318	SL2.50ch01p1092318	SL2.50ch01p1086886	BES	Sacco et al. 2015
ch01	497318	1687318	SL2.50ch01p1092318	SL2.50ch01p1376691	D-Glucopyranosiduronic acid	Ye et al. 2019
ch01	497318	1687318	SL2.50ch01p1092318	SL2.50ch01p1468339	Ribonic acid	Ye et al. 2019
ch01	497318	1687318	SL2.50ch01p1092318	SL2.50ch01p1134235	Z3H1O	Zhao et al. 2019
ch01	497318	1687318	SL2.50ch01p1092318	SL2.50ch01p1083181	HEXAN,Hexanal	Zhao et al. 2019, Tieman et al. 2017
ch01	497318	1687318	SL2.50ch01p1092318		fw1.1	Grandillo et al. 1999, Van der Knaap et al. 2003
ch01	19709346	20899346	SL2.50ch01p20304346	SL2.50ch01p20299004	6-methyl-5-hepten-2-one	Zhao et al. 2019
ch01	1835084	3025084	SL2.50ch01p2430084	SL2.50ch01p2108918	Phenethylalcohol	Bauchet et al. 2017
ch01	1835084	3025084	SL2.50ch01p2430084	SL2.50ch01p1914937	2-phenylethano	Tieman et al. 2017
ch01	1835084	3025084	SL2.50ch01p2430084	SL2.50ch01p1915193	2-phenylethano	Tieman et al. 2017
ch01	1835084	3025084	SL2.50ch01p2430084	SL2.50ch01p2004416	fructose	Tieman et al. 2017
ch01	1835084	3025084	SL2.50ch01p2430084	SL2.50ch01p2426923	2-phenylethano	Tieman et al. 2017
ch01	1835084	3025084	SL2.50ch01p2430084	SL2.50ch01p2482192	2-phenylethano	Tieman et al. 2017
ch01	1835084	3025084	SL2.50ch01p2430084	SL2.50ch01p2712121	citric acid	Tieman et al. 2017
ch01	1835084	3025084	SL2.50ch01p2430084	SL2.50ch01p2850633	2-phenylethano	Tieman et al. 2017
ch01	1835084	3025084	SL2.50ch01p2430084	SL2.50ch01p2994518	2-phenylethano	Tieman et al. 2017
ch01	1835084	3025084	SL2.50ch01p2430084	SL2.50ch01p2650772	Malate	Zhao et al. 2019
ch01	1835084	3025084	SL2.50ch01p2430084	SL2.50ch01p1998383	Glucose,fructose	Zhao et al. 2019, Tieman et al. 2017
ch01	1835084	3025084	SL2.50ch01p2430084		pblk1.2	Brewer et al. 2007
ch01	1835084	3025084	SL2.50ch01p2430084		LePAR2	Tieman et al et al. 2007
ch01	1835084	3025084	SL2.50ch01p2430084		LePAR1	Tieman et al et al. 2007
ch01	1835084	3025084	SL2.50ch01p2430084		au	Muramoto et al. (2005)
ch01	27911665	29101665	SL2.50ch01p28506665	SL2.50ch01p28290180	2-phenylethano	Tieman et al. 2017
ch01	0	896597	SL2.50ch01p301597	SL2.50ch01p348201	FIR	Albert et al. 2016
ch01	0	896597	SL2.50ch01p301597	SL2.50ch01p259974	bio6	Rodriguez et al. 2020
ch01	0	896597	SL2.50ch01p301597	SL2.50ch01p91570	Citric acid	Ye et al. 2019
ch01	0	896597	SL2.50ch01p301597		fw1.1	Grandillo et al. 1999, Van der Knaap et al. 2003
ch01	0	896603	SL2.50ch01p301603	SL2.50ch01p348201	FIR	Albert et al. 2016
ch01	0	896603	SL2.50ch01p301603	SL2.50ch01p259974	bio6	Rodriguez et al. 2020
ch01	0	896603	SL2.50ch01p301603	SL2.50ch01p91570	Citric acid	Ye et al. 2019
ch01	0	896603	SL2.50ch01p301603		fw1.1	Grandillo et al. 1999, Van der Knaap et al. 2003
ch01	0	955606	SL2.50ch01p360606	SL2.50ch01p348201	FIR	Albert et al. 2016
ch01	0	955606	SL2.50ch01p360606	SL2.50ch01p259974	bio6	Rodriguez et al. 2020
ch01	0	955606	SL2.50ch01p360606	SL2.50ch01p91570	Citric acid	Ye et al. 2019
ch01	0	955606	SL2.50ch01p360606		fw1.1	Grandillo et al. 1999, Van der Knaap et al. 2003
ch01	35599614	36789614	SL2.50ch01p36194614	SL2.50ch01p36742415	Palmitic Acid	Ye et al. 2019
ch01	4064973	5254973	SL2.50ch01p4659973	SL2.50ch01p4836232	Galactose oxime	Ye et al. 2019
ch01	4064973	5254973	SL2.50ch01p4659973	SL2.50ch01p4994658	Fructose,Glucose	Ye et al. 2019
ch01	4064973	5254973	SL2.50ch01p4659973	SL2.50ch01p5150800	l-Glutamine	Ye et al. 2019
ch01	4064973	5254973	SL2.50ch01p4659973	SL2.50ch01p5163643	Mannose,Ribonic acid	Ye et al. 2019
ch01	76672501	77862501	SL2.50ch01p77267501	SL2.50ch01p77267501	Leaf	Albert et al. 2016
ch01	76672501	77862501	SL2.50ch01p77267501	SL2.50ch01p77524409	Valine	Bauchet et al. 2017
ch01	77919535	79109535	SL2.50ch01p78514535	SL2.50ch01p78218124	B-ionone	Bauchet et al. 2017
ch01	77919535	79109535	SL2.50ch01p78514535	SL2.50ch01p79099998	Geranial	Bauchet et al. 2017
ch01	77919535	79109535	SL2.50ch01p78514535	SL2.50ch01p78736178	pink mature fruit	Mata-Nicolas et al. 2020
ch01	77919535	79109535	SL2.50ch01p78514535	SL2.50ch01p78911282	color b,pink mature fruit	Mata-Nicolas et al. 2020
ch01	77919535	79109535	SL2.50ch01p78514535	SL2.50ch01p78309987	bio5	Rodriguez et al. 2020
ch01	77919535	79109535	SL2.50ch01p78514535	SL2.50ch01p78359870	Eccentricity_L,Area_T,NOL,	Rodriguez et al. 2020
ch01	77919535	79109535	SL2.50ch01p78514535	SL2.50ch01p78390713	Eccentricity_L,Curved_FSH_Ind_L,	Rodriguez et al. 2020
ch01	77919535	79109535	SL2.50ch01p78514535	SL2.50ch01p78912845	Fruit color,Fruit flesh color,truss implantation height,	Sacco et al. 2015,Albert et al. 2016
ch01	77919535	79109535	SL2.50ch01p78514535	SL2.50ch01p78373653	Pentasiloxane	Ye et al. 2019
ch01	77919535	79109535	SL2.50ch01p78514535	SL2.50ch01p79056296	L-Glutamic acid	Ye et al. 2019
ch01	77919535	79109535	SL2.50ch01p78514535	SL2.50ch01p78675745	geranylacetone	Zhao et al. 2019
ch01	77919535	79109535	SL2.50ch01p78514535		Sl_MYB12 (y)	Ballester et al. (2010) ; Lin et al. et al. 2014
ch01	77919535	79109535	SL2.50ch01p78514535		AGPL3	Schaffer et al et al. 2000,Petreikov M. et al. et al. 2010
ch01	77919535	79109535	SL2.50ch01p78514535		Solyc01g079380	Fulop et al (2016)
ch01	77919535	79109535	SL2.50ch01p78514535		SlEZ1	How Kit (2010); Fulop et al (2016)
ch01	77919535	79109535	SL2.50ch01p78514535		Sl_MYB12 (y)	Ballester et al. (2010) ; Lin et al. et al. 2014
ch01	77919535	79109535	SL2.50ch01p78514535		AGPL3	Schaffer et al et al. 2000,Petreikov M. et al. et al. 2010
ch01	77919535	79109535	SL2.50ch01p78514535		Solyc01g079380	Fulop et al (2016)
ch01	77919535	79109535	SL2.50ch01p78514535		SlEZ1	How Kit (2010); Fulop et al (2016)
ch01	77919535	79109535	SL2.50ch01p78514535		Sl_MYB12 (y)	Ballester et al. (2010) ; Lin et al. et al. 2014
ch01	77919535	79109535	SL2.50ch01p78514535		AGPL3	Schaffer et al et al. 2000,Petreikov M. et al. et al. 2010
ch01	77919535	79109535	SL2.50ch01p78514535		Solyc01g079380	Fulop et al (2016)
ch01	77919535	79109535	SL2.50ch01p78514535		SlEZ1	How Kit (2010); Fulop et al (2016)
ch01	77919535	79109535	SL2.50ch01p78514535		Sl_MYB12 (y)	Ballester et al. (2010) ; Lin et al. et al. 2014
ch01	77919535	79109535	SL2.50ch01p78514535		AGPL3	Schaffer et al et al. 2000,Petreikov M. et al. et al. 2010
ch01	77919535	79109535	SL2.50ch01p78514535		Solyc01g079380	Fulop et al (2016)
ch01	77919535	79109535	SL2.50ch01p78514535		SlEZ1	How Kit (2010); Fulop et al (2016)
ch01	78228494	79418494	SL2.50ch01p78823494	SL2.50ch01p79245417	FIR	Albert et al. 2016
ch01	78228494	79418494	SL2.50ch01p78823494	SL2.50ch01p79099998	Geranial	Bauchet et al. 2017
ch01	78228494	79418494	SL2.50ch01p78823494	SL2.50ch01p79414902	Fructose,Glucose	Bauchet et al. 2017
ch01	78228494	79418494	SL2.50ch01p78823494	SL2.50ch01p78736178	pink mature fruit	Mata-Nicolas et al. 2020
ch01	78228494	79418494	SL2.50ch01p78823494	SL2.50ch01p78911282	color b,pink mature fruit	Mata-Nicolas et al. 2020
ch01	78228494	79418494	SL2.50ch01p78823494	SL2.50ch01p78309987	bio5	Rodriguez et al. 2020
ch01	78228494	79418494	SL2.50ch01p78823494	SL2.50ch01p78359870	Eccentricity_L,Area_T,NOL,	Rodriguez et al. 2020
ch01	78228494	79418494	SL2.50ch01p78823494	SL2.50ch01p78390713	Eccentricity_L,Curved_FSH_Ind_L,	Rodriguez et al. 2020
ch01	78228494	79418494	SL2.50ch01p78823494	SL2.50ch01p78912845	Fruit color,Fruit flesh color,truss implantation height,	Sacco et al. 2015,Albert et al. 2016
ch01	78228494	79418494	SL2.50ch01p78823494	SL2.50ch01p78373653	Pentasiloxane	Ye et al. 2019
ch01	78228494	79418494	SL2.50ch01p78823494	SL2.50ch01p79056296	L-Glutamic acid	Ye et al. 2019
ch01	78228494	79418494	SL2.50ch01p78823494	SL2.50ch01p79233213	Acetamide	Ye et al. 2019
ch01	78228494	79418494	SL2.50ch01p78823494	SL2.50ch01p78675745	geranylacetone	Zhao et al. 2019
ch01	78228494	79418494	SL2.50ch01p78823494		Sl_MYB12 (y)	Ballester et al. (2010) ; Lin et al. et al. 2014
ch01	78228494	79418494	SL2.50ch01p78823494		AGPL3	Schaffer et al et al. 2000,Petreikov M. et al. et al. 2010
ch01	78228494	79418494	SL2.50ch01p78823494		Solyc01g079380	Fulop et al (2016)
ch01	78228494	79418494	SL2.50ch01p78823494		SlEZ1	How Kit (2010); Fulop et al (2016)
ch01	78228494	79418494	SL2.50ch01p78823494		Sl_MYB12 (y)	Ballester et al. (2010) ; Lin et al. et al. 2014
ch01	78228494	79418494	SL2.50ch01p78823494		AGPL3	Schaffer et al et al. 2000,Petreikov M. et al. et al. 2010
ch01	78228494	79418494	SL2.50ch01p78823494		Solyc01g079380	Fulop et al (2016)
ch01	78228494	79418494	SL2.50ch01p78823494		SlEZ1	How Kit (2010); Fulop et al (2016)
ch01	78228494	79418494	SL2.50ch01p78823494		Sl_MYB12 (y)	Ballester et al. (2010) ; Lin et al. et al. 2014
ch01	78228494	79418494	SL2.50ch01p78823494		AGPL3	Schaffer et al et al. 2000,Petreikov M. et al. et al. 2010
ch01	78228494	79418494	SL2.50ch01p78823494		Solyc01g079380	Fulop et al (2016)
ch01	78228494	79418494	SL2.50ch01p78823494		SlEZ1	How Kit (2010); Fulop et al (2016)
ch01	78228494	79418494	SL2.50ch01p78823494		Sl_MYB12 (y)	Ballester et al. (2010) ; Lin et al. et al. 2014
ch01	78228494	79418494	SL2.50ch01p78823494		AGPL3	Schaffer et al et al. 2000,Petreikov M. et al. et al. 2010
ch01	78228494	79418494	SL2.50ch01p78823494		Solyc01g079380	Fulop et al (2016)
ch01	78228494	79418494	SL2.50ch01p78823494		SlEZ1	How Kit (2010); Fulop et al (2016)
ch01	78370718	79560718	SL2.50ch01p78965718	SL2.50ch01p79245417	FIR	Albert et al. 2016
ch01	78370718	79560718	SL2.50ch01p78965718	SL2.50ch01p79099998	Geranial	Bauchet et al. 2017
ch01	78370718	79560718	SL2.50ch01p78965718	SL2.50ch01p79414902	Fructose,Glucose	Bauchet et al. 2017
ch01	78370718	79560718	SL2.50ch01p78965718	SL2.50ch01p78736178	pink mature fruit	Mata-Nicolas et al. 2020
ch01	78370718	79560718	SL2.50ch01p78965718	SL2.50ch01p78911282	color b,pink mature fruit	Mata-Nicolas et al. 2020
ch01	78370718	79560718	SL2.50ch01p78965718	SL2.50ch01p78390713	Eccentricity_L,Curved_FSH_Ind_L,	Rodriguez et al. 2020
ch01	78370718	79560718	SL2.50ch01p78965718	SL2.50ch01p78912845	Fruit color,Fruit flesh color,truss implantation height,	Sacco et al. 2015,Albert et al. 2016
ch01	78370718	79560718	SL2.50ch01p78965718	SL2.50ch01p78373653	Pentasiloxane	Ye et al. 2019
ch01	78370718	79560718	SL2.50ch01p78965718	SL2.50ch01p79056296	L-Glutamic acid	Ye et al. 2019
ch01	78370718	79560718	SL2.50ch01p78965718	SL2.50ch01p79233213	Acetamide	Ye et al. 2019
ch01	78370718	79560718	SL2.50ch01p78965718	SL2.50ch01p79524657	Isoleucine	Ye et al. 2019
ch01	78370718	79560718	SL2.50ch01p78965718	SL2.50ch01p78675745	geranylacetone	Zhao et al. 2019
ch01	78370718	79560718	SL2.50ch01p78965718		Sl_MYB12 (y)	Ballester et al. (2010) ; Lin et al. et al. 2014
ch01	78370718	79560718	SL2.50ch01p78965718		AGPL3	Schaffer et al et al. 2000,Petreikov M. et al. et al. 2010
ch01	78370718	79560718	SL2.50ch01p78965718		Solyc01g079380	Fulop et al (2016)
ch01	78370718	79560718	SL2.50ch01p78965718		SlEZ1	How Kit (2010); Fulop et al (2016)
ch01	78846946	80036946	SL2.50ch01p79441946	SL2.50ch01p79245417	FIR	Albert et al. 2016
ch01	78846946	80036946	SL2.50ch01p79441946	SL2.50ch01p79099998	Geranial	Bauchet et al. 2017
ch01	78846946	80036946	SL2.50ch01p79441946	SL2.50ch01p79414902	Fructose,Glucose	Bauchet et al. 2017
ch01	78846946	80036946	SL2.50ch01p79441946	SL2.50ch01p79612254	Phenethylalcohol	Bauchet et al. 2017
ch01	78846946	80036946	SL2.50ch01p79441946	SL2.50ch01p78911282	color b,pink mature fruit	Mata-Nicolas et al. 2020
ch01	78846946	80036946	SL2.50ch01p79441946	SL2.50ch01p78912845	Fruit color,Fruit flesh color,truss implantation height,	Sacco et al. 2015,Albert et al. 2016
ch01	78846946	80036946	SL2.50ch01p79441946	SL2.50ch01p79581638	PN	Ye et al. 2020
ch01	78846946	80036946	SL2.50ch01p79441946	SL2.50ch01p79730372	FB	Ye et al. 2020
ch01	78846946	80036946	SL2.50ch01p79441946	SL2.50ch01p79056296	L-Glutamic acid	Ye et al. 2019
ch01	78846946	80036946	SL2.50ch01p79441946	SL2.50ch01p79233213	Acetamide	Ye et al. 2019
ch01	78846946	80036946	SL2.50ch01p79441946	SL2.50ch01p79524657	Isoleucine	Ye et al. 2019
ch01	78846946	80036946	SL2.50ch01p79441946	SL2.50ch01p79903712	Citric acid	Ye et al. 2019
ch01	78846946	80036946	SL2.50ch01p79441946		AGPL3	Schaffer et al et al. 2000,Petreikov M. et al. et al. 2010
ch01	78846946	80036946	SL2.50ch01p79441946		AGPL3	Schaffer et al et al. 2000,Petreikov M. et al. et al. 2010
ch01	78952216	80142216	SL2.50ch01p79547216	SL2.50ch01p79245417	FIR	Albert et al. 2016
ch01	78952216	80142216	SL2.50ch01p79547216	SL2.50ch01p79099998	Geranial	Bauchet et al. 2017
ch01	78952216	80142216	SL2.50ch01p79547216	SL2.50ch01p79414902	Fructose,Glucose	Bauchet et al. 2017
ch01	78952216	80142216	SL2.50ch01p79547216	SL2.50ch01p79612254	Phenethylalcohol	Bauchet et al. 2017
ch01	78952216	80142216	SL2.50ch01p79547216	SL2.50ch01p79581638	PN	Ye et al. 2020
ch01	78952216	80142216	SL2.50ch01p79547216	SL2.50ch01p79730372	FB	Ye et al. 2020
ch01	78952216	80142216	SL2.50ch01p79547216	SL2.50ch01p79056296	L-Glutamic acid	Ye et al. 2019
ch01	78952216	80142216	SL2.50ch01p79547216	SL2.50ch01p79233213	Acetamide	Ye et al. 2019
ch01	78952216	80142216	SL2.50ch01p79547216	SL2.50ch01p79524657	Isoleucine	Ye et al. 2019
ch01	78952216	80142216	SL2.50ch01p79547216	SL2.50ch01p79903712	Citric acid	Ye et al. 2019
ch01	79105514	80295514	SL2.50ch01p79700514	SL2.50ch01p79245417	FIR	Albert et al. 2016
ch01	79105514	80295514	SL2.50ch01p79700514	SL2.50ch01p79414902	Fructose,Glucose	Bauchet et al. 2017
ch01	79105514	80295514	SL2.50ch01p79700514	SL2.50ch01p79612254	Phenethylalcohol	Bauchet et al. 2017
ch01	79105514	80295514	SL2.50ch01p79700514	SL2.50ch01p79581638	PN	Ye et al. 2020
ch01	79105514	80295514	SL2.50ch01p79700514	SL2.50ch01p79730372	FB	Ye et al. 2020
ch01	79105514	80295514	SL2.50ch01p79700514	SL2.50ch01p80214070	STAL	Ye et al. 2020
ch01	79105514	80295514	SL2.50ch01p79700514	SL2.50ch01p79233213	Acetamide	Ye et al. 2019
ch01	79105514	80295514	SL2.50ch01p79700514	SL2.50ch01p79524657	Isoleucine	Ye et al. 2019
ch01	79105514	80295514	SL2.50ch01p79700514	SL2.50ch01p79903712	Citric acid	Ye et al. 2019
ch01	79590248	80780248	SL2.50ch01p80185248	SL2.50ch01p79612254	Phenethylalcohol	Bauchet et al. 2017
ch01	79590248	80780248	SL2.50ch01p80185248	SL2.50ch01p79730372	FB	Ye et al. 2020
ch01	79590248	80780248	SL2.50ch01p80185248	SL2.50ch01p80214070	STAL	Ye et al. 2020
ch01	79590248	80780248	SL2.50ch01p80185248	SL2.50ch01p79903712	Citric acid	Ye et al. 2019
ch01	82126900	83316900	SL2.50ch01p82721900	SL2.50ch01p82198271	color b	Mata-Nicolas et al. 2020
ch01	82126900	83316900	SL2.50ch01p82721900	SL2.50ch01p82199023	color b	Mata-Nicolas et al. 2020
ch01	82126900	83316900	SL2.50ch01p82721900	SL2.50ch01p82202817	color b	Mata-Nicolas et al. 2020
ch01	82126900	83316900	SL2.50ch01p82721900	SL2.50ch01p82203699	color b	Mata-Nicolas et al. 2020
ch01	82126900	83316900	SL2.50ch01p82721900	SL2.50ch01p82175996	Fruit_length,Height_Mid.W_L,	Rodriguez et al. 2020
ch01	82126900	83316900	SL2.50ch01p82721900	SL2.50ch01p82189596	Fruit width,Height_Mid.W_L,	Rodriguez et al. 2020
ch01	82126900	83316900	SL2.50ch01p82721900	SL2.50ch01p82553933	log (β-C)	Ruggieri et al. 2014
ch01	82126900	83316900	SL2.50ch01p82721900	SL2.50ch01p82600039	log (β-C)	Ruggieri et al. 2014
ch01	82126900	83316900	SL2.50ch01p82721900	SL2.50ch01p82754738	log (β-C)	Ruggieri et al. 2014
ch01	82126900	83316900	SL2.50ch01p82721900		LECCD1A	Simkin et al et al. 2004
ch01	82126900	83316900	SL2.50ch01p82721900		LECCD1B	Simkin et al et al. 2004
ch01	82126900	83316900	SL2.50ch01p82721900		LECCD1A	Simkin et al et al. 2004
ch01	82126900	83316900	SL2.50ch01p82721900		LECCD1B	Simkin et al et al. 2004
ch01	82126900	83316900	SL2.50ch01p82721900		LECCD1A	Simkin et al et al. 2004
ch01	82126900	83316900	SL2.50ch01p82721900		LECCD1B	Simkin et al et al. 2004
ch01	82841088	84031088	SL2.50ch01p83436088	SL2.50ch01p83689607	FW	Albert et al. 2016
ch01	82841088	84031088	SL2.50ch01p83436088	SL2.50ch01p83932562	SSR,	Ye et al. 2020
ch01	82841088	84031088	SL2.50ch01p83436088	SL2.50ch01p83954477	ovary transverse diameter	Ye et al. 2020
ch01	82841088	84031088	SL2.50ch01p83436088	SL2.50ch01p84018338	FSD	Ye et al. 2020
ch01	82841088	84031088	SL2.50ch01p83436088	SL2.50ch01p84022082	stigma shape	Ye et al. 2020
ch01	82841088	84031088	SL2.50ch01p83436088	SL2.50ch01p84023965	OTLD	Ye et al. 2020
ch01	82841088	84031088	SL2.50ch01p83436088	SL2.50ch01p84029382	SE	Ye et al. 2020
ch01	82841088	84031088	SL2.50ch01p83436088	SL2.50ch01p83670773	L-Threonic acid	Ye et al. 2019
ch01	82841088	84031088	SL2.50ch01p83436088	SL2.50ch01p83970729	β-Alanine	Ye et al. 2019
ch01	82841088	84031088	SL2.50ch01p83436088	SL2.50ch01p83972880	phenyl hydroxide	Ye et al. 2019
ch01	82841088	84031088	SL2.50ch01p83436088	SL2.50ch01p84014735	Isoleucine	Ye et al. 2019
ch01	82841088	84031088	SL2.50ch01p83436088	SL2.50ch01p84016243	L-Glutamic acid	Ye et al. 2019
ch01	82841088	84031088	SL2.50ch01p83436088	SL2.50ch01p84023955	L-Serine	Ye et al. 2019
ch01	83319999	84509999	SL2.50ch01p83914999	SL2.50ch01p83689607	FW	Albert et al. 2016
ch01	83319999	84509999	SL2.50ch01p83914999	SL2.50ch01p84065309	SE	Rodriguez et al. 2020
ch01	83319999	84509999	SL2.50ch01p83914999	SL2.50ch01p83932562	SSR,	Ye et al. 2020
ch01	83319999	84509999	SL2.50ch01p83914999	SL2.50ch01p83954477	ovary transverse diameter	Ye et al. 2020
ch01	83319999	84509999	SL2.50ch01p83914999	SL2.50ch01p84018338	FSD	Ye et al. 2020
ch01	83319999	84509999	SL2.50ch01p83914999	SL2.50ch01p84022082	stigma shape	Ye et al. 2020
ch01	83319999	84509999	SL2.50ch01p83914999	SL2.50ch01p84023965	OTLD	Ye et al. 2020
ch01	83319999	84509999	SL2.50ch01p83914999	SL2.50ch01p84029382	SE	Ye et al. 2020
ch01	83319999	84509999	SL2.50ch01p83914999	SL2.50ch01p83670773	L-Threonic acid	Ye et al. 2019
ch01	83319999	84509999	SL2.50ch01p83914999	SL2.50ch01p83970729	β-Alanine	Ye et al. 2019
ch01	83319999	84509999	SL2.50ch01p83914999	SL2.50ch01p83972880	phenyl hydroxide	Ye et al. 2019
ch01	83319999	84509999	SL2.50ch01p83914999	SL2.50ch01p84014735	Isoleucine	Ye et al. 2019
ch01	83319999	84509999	SL2.50ch01p83914999	SL2.50ch01p84016243	L-Glutamic acid	Ye et al. 2019
ch01	83319999	84509999	SL2.50ch01p83914999	SL2.50ch01p84023955	L-Serine	Ye et al. 2019
ch01	83970960	85160960	SL2.50ch01p84565960	SL2.50ch01p84065309	SE	Rodriguez et al. 2020
ch01	83970960	85160960	SL2.50ch01p84565960	SL2.50ch01p84018338	FSD	Ye et al. 2020
ch01	83970960	85160960	SL2.50ch01p84565960	SL2.50ch01p84022082	stigma shape	Ye et al. 2020
ch01	83970960	85160960	SL2.50ch01p84565960	SL2.50ch01p84023965	OTLD	Ye et al. 2020
ch01	83970960	85160960	SL2.50ch01p84565960	SL2.50ch01p84029382	SE	Ye et al. 2020
ch01	83970960	85160960	SL2.50ch01p84565960	SL2.50ch01p83972880	phenyl hydroxide	Ye et al. 2019
ch01	83970960	85160960	SL2.50ch01p84565960	SL2.50ch01p84014735	Isoleucine	Ye et al. 2019
ch01	83970960	85160960	SL2.50ch01p84565960	SL2.50ch01p84016243	L-Glutamic acid	Ye et al. 2019
ch01	83970960	85160960	SL2.50ch01p84565960	SL2.50ch01p84023955	L-Serine	Ye et al. 2019
ch01	83970960	85160960	SL2.50ch01p84565960	SL2.50ch01p84605417	Hexopyranose	Ye et al. 2019
ch01	83970960	85160960	SL2.50ch01p84565960	SL2.50ch01p85022895	Fructose	Ye et al. 2019
ch01	83970960	85160960	SL2.50ch01p84565960	SL2.50ch01p84841566	geranylacetone	Zhao et al. 2019
ch01	83974619	85164619	SL2.50ch01p84569619	SL2.50ch01p84065309	SE	Rodriguez et al. 2020
ch01	83974619	85164619	SL2.50ch01p84569619	SL2.50ch01p84018338	FSD	Ye et al. 2020
ch01	83974619	85164619	SL2.50ch01p84569619	SL2.50ch01p84022082	stigma shape	Ye et al. 2020
ch01	83974619	85164619	SL2.50ch01p84569619	SL2.50ch01p84023965	OTLD	Ye et al. 2020
ch01	83974619	85164619	SL2.50ch01p84569619	SL2.50ch01p84029382	SE	Ye et al. 2020
ch01	83974619	85164619	SL2.50ch01p84569619	SL2.50ch01p84014735	Isoleucine	Ye et al. 2019
ch01	83974619	85164619	SL2.50ch01p84569619	SL2.50ch01p84016243	L-Glutamic acid	Ye et al. 2019
ch01	83974619	85164619	SL2.50ch01p84569619	SL2.50ch01p84023955	L-Serine	Ye et al. 2019
ch01	83974619	85164619	SL2.50ch01p84569619	SL2.50ch01p84605417	Hexopyranose	Ye et al. 2019
ch01	83974619	85164619	SL2.50ch01p84569619	SL2.50ch01p85022895	Fructose	Ye et al. 2019
ch01	83974619	85164619	SL2.50ch01p84569619	SL2.50ch01p84841566	geranylacetone	Zhao et al. 2019
ch01	84020392	85210392	SL2.50ch01p84615392	SL2.50ch01p84065309	SE	Rodriguez et al. 2020
ch01	84020392	85210392	SL2.50ch01p84615392	SL2.50ch01p84022082	stigma shape	Ye et al. 2020
ch01	84020392	85210392	SL2.50ch01p84615392	SL2.50ch01p84023965	OTLD	Ye et al. 2020
ch01	84020392	85210392	SL2.50ch01p84615392	SL2.50ch01p84029382	SE	Ye et al. 2020
ch01	84020392	85210392	SL2.50ch01p84615392	SL2.50ch01p84023955	L-Serine	Ye et al. 2019
ch01	84020392	85210392	SL2.50ch01p84615392	SL2.50ch01p84605417	Hexopyranose	Ye et al. 2019
ch01	84020392	85210392	SL2.50ch01p84615392	SL2.50ch01p85022895	Fructose	Ye et al. 2019
ch01	84020392	85210392	SL2.50ch01p84615392	SL2.50ch01p84841566	geranylacetone	Zhao et al. 2019
ch01	84469221	85659221	SL2.50ch01p85064221	SL2.50ch01p85349943	Growth habit	Sacco et al. 2015
ch01	84469221	85659221	SL2.50ch01p85064221	SL2.50ch01p85349971	Growth habit	Sacco et al. 2015
ch01	84469221	85659221	SL2.50ch01p85064221	SL2.50ch01p84605417	Hexopyranose	Ye et al. 2019
ch01	84469221	85659221	SL2.50ch01p85064221	SL2.50ch01p85022895	Fructose	Ye et al. 2019
ch01	84469221	85659221	SL2.50ch01p85064221	SL2.50ch01p85384539	Galactose oxime	Ye et al. 2019
ch01	84469221	85659221	SL2.50ch01p85064221	SL2.50ch01p85441221	Glycolic acid	Ye et al. 2019
ch01	84469221	85659221	SL2.50ch01p85064221	SL2.50ch01p84841566	geranylacetone	Zhao et al. 2019
ch01	84469221	85659221	SL2.50ch01p85064221		cd2	Isaacson et al. (2009)
ch01	84469221	85659221	SL2.50ch01p85064221		SlAGL6	#N/A
ch01	84469221	85659221	SL2.50ch01p85064221		cd2	Isaacson et al. (2009)
ch01	84469221	85659221	SL2.50ch01p85064221		SlAGL6	#N/A
ch01	84469221	85659221	SL2.50ch01p85064221		cd2	Isaacson et al. (2009)
ch01	84469221	85659221	SL2.50ch01p85064221		SlAGL6	#N/A
ch01	84469221	85659221	SL2.50ch01p85064221		cd2	Isaacson et al. (2009)
ch01	84469221	85659221	SL2.50ch01p85064221		SlAGL6	#N/A
ch01	84469221	85659221	SL2.50ch01p85064221		cd2	Isaacson et al. (2009)
ch01	84469221	85659221	SL2.50ch01p85064221		SlAGL6	#N/A
ch01	84469221	85659221	SL2.50ch01p85064221		cd2	Isaacson et al. (2009)
ch01	84469221	85659221	SL2.50ch01p85064221		SlAGL6	#N/A
ch01	84469221	85659221	SL2.50ch01p85064221		cd2	Isaacson et al. (2009)
ch01	84469221	85659221	SL2.50ch01p85064221		SlAGL6	#N/A
ch01	84541490	85731490	SL2.50ch01p85136490	SL2.50ch01p85349943	Growth habit	Sacco et al. 2015
ch01	84541490	85731490	SL2.50ch01p85136490	SL2.50ch01p85349971	Growth habit	Sacco et al. 2015
ch01	84541490	85731490	SL2.50ch01p85136490	SL2.50ch01p84605417	Hexopyranose	Ye et al. 2019
ch01	84541490	85731490	SL2.50ch01p85136490	SL2.50ch01p85022895	Fructose	Ye et al. 2019
ch01	84541490	85731490	SL2.50ch01p85136490	SL2.50ch01p85384539	Galactose oxime	Ye et al. 2019
ch01	84541490	85731490	SL2.50ch01p85136490	SL2.50ch01p85441221	Glycolic acid	Ye et al. 2019
ch01	84541490	85731490	SL2.50ch01p85136490	SL2.50ch01p84841566	geranylacetone	Zhao et al. 2019
ch01	84541490	85731490	SL2.50ch01p85136490		cd2	Isaacson et al. (2009)
ch01	84541490	85731490	SL2.50ch01p85136490		SlAGL6	#N/A
ch01	85353870	86543870	SL2.50ch01p85948870	SL2.50ch01p86174739	CitricDM	Albert et al. 2016
ch01	85353870	86543870	SL2.50ch01p85948870	SL2.50ch01p86484250	FSH	Rodriguez et al. 2020
ch01	85353870	86543870	SL2.50ch01p85948870	SL2.50ch01p85384539	Galactose oxime	Ye et al. 2019
ch01	85353870	86543870	SL2.50ch01p85948870	SL2.50ch01p85441221	Glycolic acid	Ye et al. 2019
ch01	85353870	86543870	SL2.50ch01p85948870	SL2.50ch01p86203659	Malate,malic acid	Zhao et al. 2019, Tieman et al. 2017
ch01	85353870	86543870	SL2.50ch01p85948870		SlAGL6	#N/A
ch01	88434434	89624434	SL2.50ch01p89029434	SL2.50ch01p89436589	BRIX,NFI	Rodriguez et al. 2020
ch01	88434434	89624434	SL2.50ch01p89029434	SL2.50ch01p89460876	PN	Ye et al. 2020
ch01	88434434	89624434	SL2.50ch01p89029434	SL2.50ch01p89214604	Total sugar	Ye et al. 2019
ch01	88434434	89624434	SL2.50ch01p89029434	SL2.50ch01p89465187	Citrate	Zhao et al. 2019
ch01	88434434	89624434	SL2.50ch01p89029434		SlGID1a/qtph1.1	Liu et al. 2020
ch01	88434434	89624434	SL2.50ch01p89029434		PYP1	Ariizumi et al. (2014)
ch01	88649607	89839607	SL2.50ch01p89244607	SL2.50ch01p89436589	BRIX,NFI	Rodriguez et al. 2020
ch01	88649607	89839607	SL2.50ch01p89244607	SL2.50ch01p89651632	Pericarp_Area_T	Rodriguez et al. 2020
ch01	88649607	89839607	SL2.50ch01p89244607	SL2.50ch01p89460876	PN	Ye et al. 2020
ch01	88649607	89839607	SL2.50ch01p89244607	SL2.50ch01p89214604	Total sugar	Ye et al. 2019
ch01	88649607	89839607	SL2.50ch01p89244607	SL2.50ch01p89465187	Citrate	Zhao et al. 2019
ch01	88649607	89839607	SL2.50ch01p89244607		SlGID1a/qtph1.1	Liu et al. 2020
ch01	88649607	89839607	SL2.50ch01p89244607		Solyc01g099380	Fulop et al (2016)
ch01	88649607	89839607	SL2.50ch01p89244607		PYP1	Ariizumi et al. (2014)
ch01	88649607	89839607	SL2.50ch01p89244607		SlGID1a/qtph1.1	Liu et al. 2020
ch01	88649607	89839607	SL2.50ch01p89244607		Solyc01g099380	Fulop et al (2016)
ch01	88649607	89839607	SL2.50ch01p89244607		PYP1	Ariizumi et al. (2014)
ch01	88649607	89839607	SL2.50ch01p89244607		SlGID1a/qtph1.1	Liu et al. 2020
ch01	88649607	89839607	SL2.50ch01p89244607		Solyc01g099380	Fulop et al (2016)
ch01	88649607	89839607	SL2.50ch01p89244607		PYP1	Ariizumi et al. (2014)
ch01	88753895	89943895	SL2.50ch01p89348895	SL2.50ch01p89436589	BRIX,NFI	Rodriguez et al. 2020
ch01	88753895	89943895	SL2.50ch01p89348895	SL2.50ch01p89651632	Pericarp_Area_T	Rodriguez et al. 2020
ch01	88753895	89943895	SL2.50ch01p89348895	SL2.50ch01p89460876	PN	Ye et al. 2020
ch01	88753895	89943895	SL2.50ch01p89348895	SL2.50ch01p89214604	Total sugar	Ye et al. 2019
ch01	88753895	89943895	SL2.50ch01p89348895	SL2.50ch01p89465187	Citrate	Zhao et al. 2019
ch01	88753895	89943895	SL2.50ch01p89348895		SlGID1a/qtph1.1	Liu et al. 2020
ch01	88753895	89943895	SL2.50ch01p89348895		Solyc01g099380	Fulop et al (2016)
ch01	88753895	89943895	SL2.50ch01p89348895		SlGID1a/qtph1.1	Liu et al. 2020
ch01	88753895	89943895	SL2.50ch01p89348895		Solyc01g099380	Fulop et al (2016)
ch01	89965310	91155310	SL2.50ch01p90560310	SL2.50ch01p90672212	Flw,	Albert et al. 2016
ch01	89965310	91155310	SL2.50ch01p90560310	SL2.50ch01p90208207	L-Threonic acid	Ye et al. 2019
ch01	89965310	91155310	SL2.50ch01p90560310	SL2.50ch01p90047419	BIONO	Zhao et al. 2019
ch01	89965310	91155310	SL2.50ch01p90560310	SL2.50ch01p90932104	Fructose	Zhao et al. 2019
ch01	89965310	91155310	SL2.50ch01p90560310		chln	Ling et al. (1999)
ch01	89965310	91155310	SL2.50ch01p90560310		chln	Ling et al. (1999)
ch01	89965310	91155310	SL2.50ch01p90560310		chln	Ling et al. (1999)
ch01	89965310	91155310	SL2.50ch01p90560310		chln	Ling et al. (1999)
ch01	89965310	91155310	SL2.50ch01p90560310		chln	Ling et al. (1999)
ch01	89965310	91155310	SL2.50ch01p90560310		chln	Ling et al. (1999)
ch01	89965310	91155310	SL2.50ch01p90560310		chln	Ling et al. (1999)
ch01	89965310	91155310	SL2.50ch01p90560310		chln	Ling et al. (1999)
ch01	89965310	91155310	SL2.50ch01p90560310		chln	Ling et al. (1999)
ch01	89965310	91155310	SL2.50ch01p90560310		chln	Ling et al. (1999)
ch01	89965310	91155310	SL2.50ch01p90560310		chln	Ling et al. (1999)
ch01	89965310	91155310	SL2.50ch01p90560310		chln	Ling et al. (1999)
ch01	90695202	91885202	SL2.50ch01p91290202	SL2.50ch01p91407418	Acetic acid	Ye et al. 2019
ch01	90695202	91885202	SL2.50ch01p91290202	SL2.50ch01p90932104	Fructose	Zhao et al. 2019
ch01	90695202	91885202	SL2.50ch01p91290202	SL2.50ch01p91816864	Glucose	Zhao et al. 2019
ch01	92597418	93787418	SL2.50ch01p93192418	SL2.50ch01p93702068	VitCDM	Albert et al. 2016
ch01	92597418	93787418	SL2.50ch01p93192418	SL2.50ch01p93550971	l-Glutamine	Ye et al. 2019
ch01	92597418	93787418	SL2.50ch01p93192418	SL2.50ch01p93076562	Malate	Zhao et al. 2019
ch01	92597418	93787418	SL2.50ch01p93192418		gr	Barry and Giovannoni (2006)
ch01	92597418	93787418	SL2.50ch01p93192418		Slascorbic acidT4	#N/A
ch01	92597418	93787418	SL2.50ch01p93192418		Solyc01g105180	Fulop et al (2016)
ch01	92597418	93787418	SL2.50ch01p93192418		gr	Barry and Giovannoni (2006)
ch01	92597418	93787418	SL2.50ch01p93192418		Slascorbic acidT4	#N/A
ch01	92597418	93787418	SL2.50ch01p93192418		Solyc01g105180	Fulop et al (2016)
ch01	93443783	94633783	SL2.50ch01p94038783	SL2.50ch01p93702068	VitCDM	Albert et al. 2016
ch01	93443783	94633783	SL2.50ch01p94038783	SL2.50ch01p94574426	FS	Sacco et al. 2015
ch01	93443783	94633783	SL2.50ch01p94038783	SL2.50ch01p93793712	FL	Ye et al. 2020
ch01	93443783	94633783	SL2.50ch01p94038783	SL2.50ch01p93983755	SE	Ye et al. 2020
ch01	93443783	94633783	SL2.50ch01p94038783	SL2.50ch01p94006214	SSR	Ye et al. 2020
ch01	93443783	94633783	SL2.50ch01p94038783	SL2.50ch01p93550971	l-Glutamine	Ye et al. 2019
ch01	93443783	94633783	SL2.50ch01p94038783	SL2.50ch01p94361411	Proline	Zhao et al. 2019
ch01	93443783	94633783	SL2.50ch01p94038783		Slascorbic acidT4	#N/A
ch01	93443783	94633783	SL2.50ch01p94038783		MTS2 / TPS4	van Schie CC., et al., Plant Mol Biol. et al. 2007 Jun;64(3):251-63.
ch01	93443783	94633783	SL2.50ch01p94038783		TPS7	Falara V, et al. et al. 2011 Plant Physiol.157(2):770-89.
ch01	93443783	94633783	SL2.50ch01p94038783		TPS8	Falara V, et al. et al. 2011 Plant Physiol.157(2):770-89.
ch01	93443783	94633783	SL2.50ch01p94038783		MTS1 / TPS5	van Schie CC., et al., Plant Mol Biol. et al. 2007 Jun;64(3):251-63.
ch01	93443783	94633783	SL2.50ch01p94038783		Solyc01g105180	Fulop et al (2016)
ch01	93443783	94633783	SL2.50ch01p94038783		Slascorbic acidT4	#N/A
ch01	93443783	94633783	SL2.50ch01p94038783		MTS2 / TPS4	van Schie CC., et al., Plant Mol Biol. et al. 2007 Jun;64(3):251-63.
ch01	93443783	94633783	SL2.50ch01p94038783		TPS7	Falara V, et al. et al. 2011 Plant Physiol.157(2):770-89.
ch01	93443783	94633783	SL2.50ch01p94038783		TPS8	Falara V, et al. et al. 2011 Plant Physiol.157(2):770-89.
ch01	93443783	94633783	SL2.50ch01p94038783		MTS1 / TPS5	van Schie CC., et al., Plant Mol Biol. et al. 2007 Jun;64(3):251-63.
ch01	93443783	94633783	SL2.50ch01p94038783		Solyc01g105180	Fulop et al (2016)
ch01	93443783	94633783	SL2.50ch01p94038783		Slascorbic acidT4	#N/A
ch01	93443783	94633783	SL2.50ch01p94038783		MTS2 / TPS4	van Schie CC., et al., Plant Mol Biol. et al. 2007 Jun;64(3):251-63.
ch01	93443783	94633783	SL2.50ch01p94038783		TPS7	Falara V, et al. et al. 2011 Plant Physiol.157(2):770-89.
ch01	93443783	94633783	SL2.50ch01p94038783		TPS8	Falara V, et al. et al. 2011 Plant Physiol.157(2):770-89.
ch01	93443783	94633783	SL2.50ch01p94038783		MTS1 / TPS5	van Schie CC., et al., Plant Mol Biol. et al. 2007 Jun;64(3):251-63.
ch01	93443783	94633783	SL2.50ch01p94038783		Solyc01g105180	Fulop et al (2016)
ch01	93443783	94633783	SL2.50ch01p94038783		Slascorbic acidT4	#N/A
ch01	93443783	94633783	SL2.50ch01p94038783		MTS2 / TPS4	van Schie CC., et al., Plant Mol Biol. et al. 2007 Jun;64(3):251-63.
ch01	93443783	94633783	SL2.50ch01p94038783		TPS7	Falara V, et al. et al. 2011 Plant Physiol.157(2):770-89.
ch01	93443783	94633783	SL2.50ch01p94038783		TPS8	Falara V, et al. et al. 2011 Plant Physiol.157(2):770-89.
ch01	93443783	94633783	SL2.50ch01p94038783		MTS1 / TPS5	van Schie CC., et al., Plant Mol Biol. et al. 2007 Jun;64(3):251-63.
ch01	93443783	94633783	SL2.50ch01p94038783		Solyc01g105180	Fulop et al (2016)
ch01	93443783	94633783	SL2.50ch01p94038783		Slascorbic acidT4	#N/A
ch01	93443783	94633783	SL2.50ch01p94038783		MTS2 / TPS4	van Schie CC., et al., Plant Mol Biol. et al. 2007 Jun;64(3):251-63.
ch01	93443783	94633783	SL2.50ch01p94038783		TPS7	Falara V, et al. et al. 2011 Plant Physiol.157(2):770-89.
ch01	93443783	94633783	SL2.50ch01p94038783		TPS8	Falara V, et al. et al. 2011 Plant Physiol.157(2):770-89.
ch01	93443783	94633783	SL2.50ch01p94038783		MTS1 / TPS5	van Schie CC., et al., Plant Mol Biol. et al. 2007 Jun;64(3):251-63.
ch01	93443783	94633783	SL2.50ch01p94038783		Solyc01g105180	Fulop et al (2016)
ch01	93443783	94633783	SL2.50ch01p94038783		Slascorbic acidT4	#N/A
ch01	93443783	94633783	SL2.50ch01p94038783		MTS2 / TPS4	van Schie CC., et al., Plant Mol Biol. et al. 2007 Jun;64(3):251-63.
ch01	93443783	94633783	SL2.50ch01p94038783		TPS7	Falara V, et al. et al. 2011 Plant Physiol.157(2):770-89.
ch01	93443783	94633783	SL2.50ch01p94038783		TPS8	Falara V, et al. et al. 2011 Plant Physiol.157(2):770-89.
ch01	93443783	94633783	SL2.50ch01p94038783		MTS1 / TPS5	van Schie CC., et al., Plant Mol Biol. et al. 2007 Jun;64(3):251-63.
ch01	93443783	94633783	SL2.50ch01p94038783		Solyc01g105180	Fulop et al (2016)
ch01	93443783	94633783	SL2.50ch01p94038783		Slascorbic acidT4	#N/A
ch01	93443783	94633783	SL2.50ch01p94038783		MTS2 / TPS4	van Schie CC., et al., Plant Mol Biol. et al. 2007 Jun;64(3):251-63.
ch01	93443783	94633783	SL2.50ch01p94038783		TPS7	Falara V, et al. et al. 2011 Plant Physiol.157(2):770-89.
ch01	93443783	94633783	SL2.50ch01p94038783		TPS8	Falara V, et al. et al. 2011 Plant Physiol.157(2):770-89.
ch01	93443783	94633783	SL2.50ch01p94038783		MTS1 / TPS5	van Schie CC., et al., Plant Mol Biol. et al. 2007 Jun;64(3):251-63.
ch01	93443783	94633783	SL2.50ch01p94038783		Solyc01g105180	Fulop et al (2016)
ch01	93443783	94633783	SL2.50ch01p94038783		Slascorbic acidT4	#N/A
ch01	93443783	94633783	SL2.50ch01p94038783		MTS2 / TPS4	van Schie CC., et al., Plant Mol Biol. et al. 2007 Jun;64(3):251-63.
ch01	93443783	94633783	SL2.50ch01p94038783		TPS7	Falara V, et al. et al. 2011 Plant Physiol.157(2):770-89.
ch01	93443783	94633783	SL2.50ch01p94038783		TPS8	Falara V, et al. et al. 2011 Plant Physiol.157(2):770-89.
ch01	93443783	94633783	SL2.50ch01p94038783		MTS1 / TPS5	van Schie CC., et al., Plant Mol Biol. et al. 2007 Jun;64(3):251-63.
ch01	93443783	94633783	SL2.50ch01p94038783		Solyc01g105180	Fulop et al (2016)
ch01	93443783	94633783	SL2.50ch01p94038783		Slascorbic acidT4	#N/A
ch01	93443783	94633783	SL2.50ch01p94038783		MTS2 / TPS4	van Schie CC., et al., Plant Mol Biol. et al. 2007 Jun;64(3):251-63.
ch01	93443783	94633783	SL2.50ch01p94038783		TPS7	Falara V, et al. et al. 2011 Plant Physiol.157(2):770-89.
ch01	93443783	94633783	SL2.50ch01p94038783		TPS8	Falara V, et al. et al. 2011 Plant Physiol.157(2):770-89.
ch01	93443783	94633783	SL2.50ch01p94038783		MTS1 / TPS5	van Schie CC., et al., Plant Mol Biol. et al. 2007 Jun;64(3):251-63.
ch01	93443783	94633783	SL2.50ch01p94038783		Solyc01g105180	Fulop et al (2016)
ch01	93781961	94971961	SL2.50ch01p94376961	SL2.50ch01p94844498	Benzaldehyde	Bauchet et al. 2017
ch01	93781961	94971961	SL2.50ch01p94376961	SL2.50ch01p94574426	FS	Sacco et al. 2015
ch01	93781961	94971961	SL2.50ch01p94376961	SL2.50ch01p93793712	FL	Ye et al. 2020
ch01	93781961	94971961	SL2.50ch01p94376961	SL2.50ch01p93983755	SE	Ye et al. 2020
ch01	93781961	94971961	SL2.50ch01p94376961	SL2.50ch01p94006214	SSR	Ye et al. 2020
ch01	93781961	94971961	SL2.50ch01p94376961	SL2.50ch01p94361411	Proline	Zhao et al. 2019
ch01	93781961	94971961	SL2.50ch01p94376961		MTS2 / TPS4	van Schie CC., et al., Plant Mol Biol. et al. 2007 Jun;64(3):251-63.
ch01	93781961	94971961	SL2.50ch01p94376961		TPS7	Falara V, et al. et al. 2011 Plant Physiol.157(2):770-89.
ch01	93781961	94971961	SL2.50ch01p94376961		TPS8	Falara V, et al. et al. 2011 Plant Physiol.157(2):770-89.
ch01	93781961	94971961	SL2.50ch01p94376961		MTS1 / TPS5	van Schie CC., et al., Plant Mol Biol. et al. 2007 Jun;64(3):251-63.
ch01	93781961	94971961	SL2.50ch01p94376961		MTS2 / TPS4	van Schie CC., et al., Plant Mol Biol. et al. 2007 Jun;64(3):251-63.
ch01	93781961	94971961	SL2.50ch01p94376961		TPS7	Falara V, et al. et al. 2011 Plant Physiol.157(2):770-89.
ch01	93781961	94971961	SL2.50ch01p94376961		TPS8	Falara V, et al. et al. 2011 Plant Physiol.157(2):770-89.
ch01	93781961	94971961	SL2.50ch01p94376961		MTS1 / TPS5	van Schie CC., et al., Plant Mol Biol. et al. 2007 Jun;64(3):251-63.
ch01	94552717	95742717	SL2.50ch01p95147717	SL2.50ch01p94844498	Benzaldehyde	Bauchet et al. 2017
ch01	94552717	95742717	SL2.50ch01p95147717	SL2.50ch01p95052325	log (TA)	Ruggieri et al. 2014
ch01	94552717	95742717	SL2.50ch01p95147717	SL2.50ch01p94574426	FS	Sacco et al. 2015
ch01	94552717	95742717	SL2.50ch01p95147717	SL2.50ch01p94972508	guaiacol	Tieman et al. 2017
ch01	94552717	95742717	SL2.50ch01p95147717	SL2.50ch01p95628531	FSD	Ye et al. 2020
ch01	94552717	95742717	SL2.50ch01p95147717	SL2.50ch01p95181765	Lactic Acid	Ye et al. 2019
ch01	94552717	95742717	SL2.50ch01p95147717	SL2.50ch01p95596615	geranylacetone,6-methyl-5-hepten-2-one,	Zhao et al. 2019
ch01	94767297	95957297	SL2.50ch01p95362297	SL2.50ch01p94844498	Benzaldehyde	Bauchet et al. 2017
ch01	94767297	95957297	SL2.50ch01p95362297	SL2.50ch01p95052325	log (TA)	Ruggieri et al. 2014
ch01	94767297	95957297	SL2.50ch01p95362297	SL2.50ch01p94972508	guaiacol	Tieman et al. 2017
ch01	94767297	95957297	SL2.50ch01p95362297	SL2.50ch01p95628531	FSD	Ye et al. 2020
ch01	94767297	95957297	SL2.50ch01p95362297	SL2.50ch01p95181765	Lactic Acid	Ye et al. 2019
ch01	94767297	95957297	SL2.50ch01p95362297	SL2.50ch01p95596615	geranylacetone,6-methyl-5-hepten-2-one,	Zhao et al. 2019
ch01	94767297	95957297	SL2.50ch01p95362297		SlCXE1	Goulet et al. et al. 2012 PNAS 109: et al. 19009 - et al. 19014
ch01	94767297	95957297	SL2.50ch01p95362297		SlCXE1	Goulet et al. et al. 2012 PNAS 109: et al. 19009 - et al. 19014
ch01	94767297	95957297	SL2.50ch01p95362297		SlCXE1	Goulet et al. et al. 2012 PNAS 109: et al. 19009 - et al. 19014
ch01	94767297	95957297	SL2.50ch01p95362297		SlCXE1	Goulet et al. et al. 2012 PNAS 109: et al. 19009 - et al. 19014
ch01	94767297	95957297	SL2.50ch01p95362297		SlCXE1	Goulet et al. et al. 2012 PNAS 109: et al. 19009 - et al. 19014
ch01	94767297	95957297	SL2.50ch01p95362297		SlCXE1	Goulet et al. et al. 2012 PNAS 109: et al. 19009 - et al. 19014
ch01	95211956	96401956	SL2.50ch01p95806956	SL2.50ch01p96226845	SSC	Albert et al. 2016
ch01	95211956	96401956	SL2.50ch01p95806956	SL2.50ch01p95628531	FSD	Ye et al. 2020
ch01	95211956	96401956	SL2.50ch01p95806956	SL2.50ch01p95986710	SSR	Ye et al. 2020
ch01	95211956	96401956	SL2.50ch01p95806956	SL2.50ch01p95596615	geranylacetone,6-methyl-5-hepten-2-one,	Zhao et al. 2019
ch01	95211956	96401956	SL2.50ch01p95806956		SlCXE1	Goulet et al. et al. 2012 PNAS 109: et al. 19009 - et al. 19014
ch01	95527800	96717800	SL2.50ch01p96122800	SL2.50ch01p96226845	SSC	Albert et al. 2016
ch01	95527800	96717800	SL2.50ch01p96122800	SL2.50ch01p95628531	FSD	Ye et al. 2020
ch01	95527800	96717800	SL2.50ch01p96122800	SL2.50ch01p95986710	SSR	Ye et al. 2020
ch01	95527800	96717800	SL2.50ch01p96122800	SL2.50ch01p95596615	geranylacetone,6-methyl-5-hepten-2-one,	Zhao et al. 2019
ch01	95527800	96717800	SL2.50ch01p96122800		SlCXE1	Goulet et al. et al. 2012 PNAS 109: et al. 19009 - et al. 19014
ch01	97590340	98780340	SL2.50ch01p98185340	SL2.50ch01p97877551	FructoseDM,Phenylalanine	Albert et al. 2016, Zhao et al. 2019
ch01	9312423	10502423	SL2.50ch01p9907423	SL2.50ch01p9655961	geranylacetone,6-methyl-5-hepten-2-one,	Zhao et al. 2019
ch02	13278724	14016724	SL2.50ch02p13647724	SL2.50ch02p13902398	malic acid	Tieman et al. 2017
ch02	13278724	14016724	SL2.50ch02p13647724	SL2.50ch02p13757220	FLNS	Ye et al. 2020
ch02	1156154	1894154	SL2.50ch02p1525154	SL2.50ch02p1515231	FSHFL.W,	Rodriguez et al. 2020
ch02	1156154	1894154	SL2.50ch02p1525154	SL2.50ch02p1541374	malic acid	Tieman et al. 2017
ch02	2851943	3589943	SL2.50ch02p3220943	SL2.50ch02p2992738	malic acid	Tieman et al. 2017
ch02	34661477	35399477	SL2.50ch02p35030477	SL2.50ch02p35156011	Distal_An_M_L,	Rodriguez et al. 2020
ch02	34661477	35399477	SL2.50ch02p35030477	SL2.50ch02p35274016	SSC	Sauvage et al. 2014
ch02	34661477	35399477	SL2.50ch02p35030477	SL2.50ch02p34864203	FSD	Ye et al. 2020
ch02	34661477	35399477	SL2.50ch02p35030477	SL2.50ch02p34877523	FB	Ye et al. 2020
ch02	35170680	35908680	SL2.50ch02p35539680	SL2.50ch02p35492749	bio13,bio15,bio16,bio8	Rodriguez et al. 2020
ch02	35170680	35908680	SL2.50ch02p35539680	SL2.50ch02p35274016	SSC	Sauvage et al. 2014
ch02	35170680	35908680	SL2.50ch02p35539680	SL2.50ch02p35617261	PN	Ye et al. 2020
ch02	35170680	35908680	SL2.50ch02p35539680	SL2.50ch02p35623296	ovary transverse diameter,stigma shape	Ye et al. 2020
ch02	35238433	35976433	SL2.50ch02p35607433	SL2.50ch02p35492749	bio13,bio15,bio16,bio8	Rodriguez et al. 2020
ch02	35238433	35976433	SL2.50ch02p35607433	SL2.50ch02p35274016	SSC	Sauvage et al. 2014
ch02	35238433	35976433	SL2.50ch02p35607433	SL2.50ch02p35617261	PN	Ye et al. 2020
ch02	35238433	35976433	SL2.50ch02p35607433	SL2.50ch02p35623296	ovary transverse diameter,stigma shape	Ye et al. 2020
ch02	35867732	36605732	SL2.50ch02p36236732	SL2.50ch02p36080337	1-octen-3-one	Tieman et al. 2017
ch02	35867732	36605732	SL2.50ch02p36236732	SL2.50ch02p36113285	E-2-hexenal	Tieman et al. 2017
ch02	35867732	36605732	SL2.50ch02p36236732	SL2.50ch02p36044915	L-Threonic acid	Ye et al. 2019
ch02	35867732	36605732	SL2.50ch02p36236732	SL2.50ch02p36129267	Sucrose	Ye et al. 2019
ch02	36421187	37159187	SL2.50ch02p36790187	SL2.50ch02p36790779	pH	Albert et al. 2016
ch02	36421187	37159187	SL2.50ch02p36790187	SL2.50ch02p36735519	B-ionone	Bauchet et al. 2017
ch02	36421187	37159187	SL2.50ch02p36790187	SL2.50ch02p36809258	malic acid	Tieman et al. 2017
ch02	36421187	37159187	SL2.50ch02p36790187	SL2.50ch02p36816590	malic acid	Tieman et al. 2017
ch02	36421187	37159187	SL2.50ch02p36790187	SL2.50ch02p37051109	6-methyl-5-hepten-2-one	Tieman et al. 2017
ch02	36421187	37159187	SL2.50ch02p36790187	SL2.50ch02p37090506	Xylose	Ye et al. 2019
ch02	36421187	37159187	SL2.50ch02p36790187	SL2.50ch02p36806140	Malate,malic acid	Zhao et al. 2019, Tieman et al. 2017
ch02	36421206	37159206	SL2.50ch02p36790206	SL2.50ch02p36790779	pH	Albert et al. 2016
ch02	36421206	37159206	SL2.50ch02p36790206	SL2.50ch02p36735519	B-ionone	Bauchet et al. 2017
ch02	36421206	37159206	SL2.50ch02p36790206	SL2.50ch02p36809258	malic acid	Tieman et al. 2017
ch02	36421206	37159206	SL2.50ch02p36790206	SL2.50ch02p36816590	malic acid	Tieman et al. 2017
ch02	36421206	37159206	SL2.50ch02p36790206	SL2.50ch02p37051109	6-methyl-5-hepten-2-one	Tieman et al. 2017
ch02	36421206	37159206	SL2.50ch02p36790206	SL2.50ch02p37090506	Xylose	Ye et al. 2019
ch02	36421206	37159206	SL2.50ch02p36790206	SL2.50ch02p36806140	Malate,malic acid	Zhao et al. 2019, Tieman et al. 2017
ch02	36437297	37175297	SL2.50ch02p36806297	SL2.50ch02p36790779	pH	Albert et al. 2016
ch02	36437297	37175297	SL2.50ch02p36806297	SL2.50ch02p36735519	B-ionone	Bauchet et al. 2017
ch02	36437297	37175297	SL2.50ch02p36806297	SL2.50ch02p37172733	LWI	Rodriguez et al. 2020
ch02	36437297	37175297	SL2.50ch02p36806297	SL2.50ch02p36809258	malic acid	Tieman et al. 2017
ch02	36437297	37175297	SL2.50ch02p36806297	SL2.50ch02p36816590	malic acid	Tieman et al. 2017
ch02	36437297	37175297	SL2.50ch02p36806297	SL2.50ch02p37051109	6-methyl-5-hepten-2-one	Tieman et al. 2017
ch02	36437297	37175297	SL2.50ch02p36806297	SL2.50ch02p37090506	Xylose	Ye et al. 2019
ch02	36437297	37175297	SL2.50ch02p36806297	SL2.50ch02p36806140	Malate,malic acid	Zhao et al. 2019, Tieman et al. 2017
ch02	36440258	37178258	SL2.50ch02p36809258	SL2.50ch02p36790779	pH	Albert et al. 2016
ch02	36440258	37178258	SL2.50ch02p36809258	SL2.50ch02p36735519	B-ionone	Bauchet et al. 2017
ch02	36440258	37178258	SL2.50ch02p36809258	SL2.50ch02p37172733	LWI	Rodriguez et al. 2020
ch02	36440258	37178258	SL2.50ch02p36809258	SL2.50ch02p36809258	malic acid	Tieman et al. 2017
ch02	36440258	37178258	SL2.50ch02p36809258	SL2.50ch02p36816590	malic acid	Tieman et al. 2017
ch02	36440258	37178258	SL2.50ch02p36809258	SL2.50ch02p37051109	6-methyl-5-hepten-2-one	Tieman et al. 2017
ch02	36440258	37178258	SL2.50ch02p36809258	SL2.50ch02p37090506	Xylose	Ye et al. 2019
ch02	36440258	37178258	SL2.50ch02p36809258	SL2.50ch02p36806140	Malate,malic acid	Zhao et al. 2019, Tieman et al. 2017
ch02	36821357	37559357	SL2.50ch02p37190357	SL2.50ch02p37189313	Diam	Albert et al. 2016
ch02	36821357	37559357	SL2.50ch02p37190357	SL2.50ch02p37342703	SSC	Albert et al. 2016
ch02	36821357	37559357	SL2.50ch02p37190357	SL2.50ch02p37440626	Diam	Albert et al. 2016
ch02	36821357	37559357	SL2.50ch02p37190357	SL2.50ch02p37172733	LWI	Rodriguez et al. 2020
ch02	36821357	37559357	SL2.50ch02p37190357	SL2.50ch02p37051109	6-methyl-5-hepten-2-one	Tieman et al. 2017
ch02	36821357	37559357	SL2.50ch02p37190357	SL2.50ch02p37090506	Xylose	Ye et al. 2019
ch02	36824574	37562574	SL2.50ch02p37193574	SL2.50ch02p37189313	Diam	Albert et al. 2016
ch02	36824574	37562574	SL2.50ch02p37193574	SL2.50ch02p37342703	SSC	Albert et al. 2016
ch02	36824574	37562574	SL2.50ch02p37193574	SL2.50ch02p37440626	Diam	Albert et al. 2016
ch02	36824574	37562574	SL2.50ch02p37193574	SL2.50ch02p37172733	LWI	Rodriguez et al. 2020
ch02	36824574	37562574	SL2.50ch02p37193574	SL2.50ch02p37051109	6-methyl-5-hepten-2-one	Tieman et al. 2017
ch02	36824574	37562574	SL2.50ch02p37193574	SL2.50ch02p37090506	Xylose	Ye et al. 2019
ch02	37030921	37768921	SL2.50ch02p37399921	SL2.50ch02p37189313	Diam	Albert et al. 2016
ch02	37030921	37768921	SL2.50ch02p37399921	SL2.50ch02p37342703	SSC	Albert et al. 2016
ch02	37030921	37768921	SL2.50ch02p37399921	SL2.50ch02p37440626	Diam	Albert et al. 2016
ch02	37030921	37768921	SL2.50ch02p37399921	SL2.50ch02p37172733	LWI	Rodriguez et al. 2020
ch02	37030921	37768921	SL2.50ch02p37399921	SL2.50ch02p37051109	6-methyl-5-hepten-2-one	Tieman et al. 2017
ch02	37030921	37768921	SL2.50ch02p37399921	SL2.50ch02p37592599	2-isobutylthiazole	Tieman et al. 2017
ch02	37030921	37768921	SL2.50ch02p37399921	SL2.50ch02p37715835	malic acid	Tieman et al. 2017
ch02	37030921	37768921	SL2.50ch02p37399921	SL2.50ch02p37573261	stigma shape	Ye et al. 2020
ch02	37030921	37768921	SL2.50ch02p37399921	SL2.50ch02p37090506	Xylose	Ye et al. 2019
ch02	37380444	38118444	SL2.50ch02p37749444	SL2.50ch02p37440626	Diam	Albert et al. 2016
ch02	37380444	38118444	SL2.50ch02p37749444	SL2.50ch02p37791867	PTK	Rodriguez et al. 2020
ch02	37380444	38118444	SL2.50ch02p37749444	SL2.50ch02p37592599	2-isobutylthiazole	Tieman et al. 2017
ch02	37380444	38118444	SL2.50ch02p37749444	SL2.50ch02p37715835	malic acid	Tieman et al. 2017
ch02	37380444	38118444	SL2.50ch02p37749444	SL2.50ch02p37573261	stigma shape	Ye et al. 2020
ch02	37380444	38118444	SL2.50ch02p37749444		pblk2.2	Brewer et al. 2007
ch02	37380444	38118444	SL2.50ch02p37749444		hrt2.2	Brewer et al. 2007
ch02	37380444	38118444	SL2.50ch02p37749444		piar2.2	Brewer et al. 2007
ch02	37699639	38437639	SL2.50ch02p38068639	SL2.50ch02p37791867	PTK	Rodriguez et al. 2020
ch02	37699639	38437639	SL2.50ch02p38068639	SL2.50ch02p37715835	malic acid	Tieman et al. 2017
ch02	37699639	38437639	SL2.50ch02p38068639	SL2.50ch02p38316507	stigma shape	Ye et al. 2020
ch02	37699639	38437639	SL2.50ch02p38068639		pblk2.2	Brewer et al. 2007
ch02	37699639	38437639	SL2.50ch02p38068639		hrt2.2	Brewer et al. 2007
ch02	37699639	38437639	SL2.50ch02p38068639		piar2.2	Brewer et al. 2007
ch02	37780264	38518264	SL2.50ch02p38149264	SL2.50ch02p37791867	PTK	Rodriguez et al. 2020
ch02	37780264	38518264	SL2.50ch02p38149264	SL2.50ch02p38316507	stigma shape	Ye et al. 2020
ch02	37780264	38518264	SL2.50ch02p38149264		pblk2.2	Brewer et al. 2007
ch02	37780264	38518264	SL2.50ch02p38149264		hrt2.2	Brewer et al. 2007
ch02	37780264	38518264	SL2.50ch02p38149264		piar2.2	Brewer et al. 2007
ch02	39699079	40437079	SL2.50ch02p40068079	SL2.50ch02p39708900	FIR	Albert et al. 2016
ch02	39699079	40437079	SL2.50ch02p40068079	SL2.50ch02p40059311	SSC	Albert et al. 2016
ch02	39699079	40437079	SL2.50ch02p40068079	SL2.50ch02p40135704	Area_L,Area_T,BRIX,Curved_FSH_Ind_L,Distal_An_M_L,Eccentricity_L,Ellipsoid_L,FL.W,Fruit_length,FSH_In_Ext_I_L,FSH_In_Ext_II_L,FSH_Ind_Int_L,Shape of fruit section,Height_Mid.W_T,Maximum_Height_T,Maximum_Width_T,Maximum_Width_L,NOL,Pericarp_Area_T,Pericarp_Th_T,Perimeter_L,Perimeter_T,Prox_Angle_M_L ,Proximal_Indentation_Area_L,Shoulder_Height_L,SPS,V.Asymmetry_L,Width_Mid.height_T,Width_Mid_heigh…	Rodriguez et al. 2020
ch02	39699079	40437079	SL2.50ch02p40068079	SL2.50ch02p40037678	Equatorial diameter	Sacco et al. 2015
ch02	39699079	40437079	SL2.50ch02p40068079	SL2.50ch02p40378276	6-methyl-5-hepten-2-one,6-methyl-5-hepten-2-one,geranylacetone	Zhao et al. 2019, Tieman et al. 2017
ch02	39767280	40505280	SL2.50ch02p40136280	SL2.50ch02p40059311	SSC	Albert et al. 2016
ch02	39767280	40505280	SL2.50ch02p40136280	SL2.50ch02p40135704	Area_L,Area_T,BRIX,Curved_FSH_Ind_L,Distal_An_M_L,Eccentricity_L,Ellipsoid_L,FL.W,Fruit_length,FSH_In_Ext_I_L,FSH_In_Ext_II_L,FSH_Ind_Int_L,Shape of fruit section,Height_Mid.W_T,Maximum_Height_T,Maximum_Width_T,Maximum_Width_L,NOL,Pericarp_Area_T,Pericarp_Th_T,Perimeter_L,Perimeter_T,Prox_Angle_M_L ,Proximal_Indentation_Area_L,Shoulder_Height_L,SPS,V.Asymmetry_L,Width_Mid.height_T,Width_Mid_heigh…	Rodriguez et al. 2020
ch02	39767280	40505280	SL2.50ch02p40136280	SL2.50ch02p40037678	Equatorial diameter	Sacco et al. 2015
ch02	39767280	40505280	SL2.50ch02p40136280	SL2.50ch02p40378276	6-methyl-5-hepten-2-one,6-methyl-5-hepten-2-one,geranylacetone	Zhao et al. 2019, Tieman et al. 2017
ch02	40006452	40744452	SL2.50ch02p40375452	SL2.50ch02p40059311	SSC	Albert et al. 2016
ch02	40006452	40744452	SL2.50ch02p40375452	SL2.50ch02p40135704	Area_L,Area_T,BRIX,Curved_FSH_Ind_L,Distal_An_M_L,Eccentricity_L,Ellipsoid_L,FL.W,Fruit_length,FSH_In_Ext_I_L,FSH_In_Ext_II_L,FSH_Ind_Int_L,Shape of fruit section,Height_Mid.W_T,Maximum_Height_T,Maximum_Width_T,Maximum_Width_L,NOL,Pericarp_Area_T,Pericarp_Th_T,Perimeter_L,Perimeter_T,Prox_Angle_M_L ,Proximal_Indentation_Area_L,Shoulder_Height_L,SPS,V.Asymmetry_L,Width_Mid.height_T,Width_Mid_heigh…	Rodriguez et al. 2020
ch02	40006452	40744452	SL2.50ch02p40375452	SL2.50ch02p40689846	FSH	Rodriguez et al. 2020
ch02	40006452	40744452	SL2.50ch02p40375452	SL2.50ch02p40037678	Equatorial diameter	Sacco et al. 2015
ch02	40006452	40744452	SL2.50ch02p40375452	SL2.50ch02p40674672	E-2-pentenal	Tieman et al. 2017
ch02	40006452	40744452	SL2.50ch02p40375452	SL2.50ch02p40378276	6-methyl-5-hepten-2-one,6-methyl-5-hepten-2-one,geranylacetone	Zhao et al. 2019, Tieman et al. 2017
ch02	41833884	42571884	SL2.50ch02p42202884	SL2.50ch02p41845569	FW	Albert et al. 2016
ch02	41833884	42571884	SL2.50ch02p42202884	SL2.50ch02p41846196	FW	Albert et al. 2016
ch02	41833884	42571884	SL2.50ch02p42202884	SL2.50ch02p41913145	Suc	Sauvage et al. 2014
ch02	41833884	42571884	SL2.50ch02p42202884	SL2.50ch02p41981476	Erythritol,Proline ,	Sauvage et al. 2014, Zhao et al. 2019
ch02	41833884	42571884	SL2.50ch02p42202884	SL2.50ch02p42054218	Phosphate acid	Ye et al. 2019
ch02	41833884	42571884	SL2.50ch02p42202884	SL2.50ch02p42451417	Total acid	Ye et al. 2019
ch02	41833884	42571884	SL2.50ch02p42202884	SL2.50ch02p42087438	GUAIA	Zhao et al. 2019
ch02	41833884	42571884	SL2.50ch02p42202884	SL2.50ch02p42305666	GABA	Zhao et al. 2019
ch02	41833884	42571884	SL2.50ch02p42202884		SlTCP1	Fulop et al (2016)
ch02	41833884	42571884	SL2.50ch02p42202884		Sl-ARF3	Fulop et al (2016)
ch02	41833884	42571884	SL2.50ch02p42202884		s	Lippman et al. (2008)
ch02	42427989	43165989	SL2.50ch02p42796989	SL2.50ch02p42796989	truss implantation height	Albert et al. 2016
ch02	42427989	43165989	SL2.50ch02p42796989	SL2.50ch02p42956982	FSH	Rodriguez et al. 2020
ch02	42427989	43165989	SL2.50ch02p42796989	SL2.50ch02p42628222	FLNS,FLNT,FRNT	Ye et al. 2020
ch02	42427989	43165989	SL2.50ch02p42796989	SL2.50ch02p42451417	Total acid	Ye et al. 2019
ch02	42427989	43165989	SL2.50ch02p42796989	SL2.50ch02p42643742	Aminobutyric acid	Ye et al. 2019
ch02	42427989	43165989	SL2.50ch02p42796989	SL2.50ch02p42665667	Total acid	Ye et al. 2019
ch02	42427989	43165989	SL2.50ch02p42796989		Sl-ARF3	Fulop et al (2016)
ch02	42427989	43165989	SL2.50ch02p42796989		Cnr	Manning et al. (2006)
ch02	42427989	43165989	SL2.50ch02p42796989		Sl-ARF3	Fulop et al (2016)
ch02	42427989	43165989	SL2.50ch02p42796989		Cnr	Manning et al. (2006)
ch02	42434141	43172141	SL2.50ch02p42803141	SL2.50ch02p42796989	truss implantation height	Albert et al. 2016
ch02	42434141	43172141	SL2.50ch02p42803141	SL2.50ch02p42956982	FSH	Rodriguez et al. 2020
ch02	42434141	43172141	SL2.50ch02p42803141	SL2.50ch02p42628222	FLNS,FLNT,FRNT	Ye et al. 2020
ch02	42434141	43172141	SL2.50ch02p42803141	SL2.50ch02p42451417	Total acid	Ye et al. 2019
ch02	42434141	43172141	SL2.50ch02p42803141	SL2.50ch02p42643742	Aminobutyric acid	Ye et al. 2019
ch02	42434141	43172141	SL2.50ch02p42803141	SL2.50ch02p42665667	Total acid	Ye et al. 2019
ch02	42434141	43172141	SL2.50ch02p42803141		Sl-ARF3	Fulop et al (2016)
ch02	42434141	43172141	SL2.50ch02p42803141		Cnr	Manning et al. (2006)
ch02	42434241	43172241	SL2.50ch02p42803241	SL2.50ch02p42796989	truss implantation height	Albert et al. 2016
ch02	42434241	43172241	SL2.50ch02p42803241	SL2.50ch02p42956982	FSH	Rodriguez et al. 2020
ch02	42434241	43172241	SL2.50ch02p42803241	SL2.50ch02p42628222	FLNS,FLNT,FRNT	Ye et al. 2020
ch02	42434241	43172241	SL2.50ch02p42803241	SL2.50ch02p42451417	Total acid	Ye et al. 2019
ch02	42434241	43172241	SL2.50ch02p42803241	SL2.50ch02p42643742	Aminobutyric acid	Ye et al. 2019
ch02	42434241	43172241	SL2.50ch02p42803241	SL2.50ch02p42665667	Total acid	Ye et al. 2019
ch02	42434241	43172241	SL2.50ch02p42803241		Sl-ARF3	Fulop et al (2016)
ch02	42434241	43172241	SL2.50ch02p42803241		Cnr	Manning et al. (2006)
ch02	43871613	44609613	SL2.50ch02p44240613	SL2.50ch02p43932631	Pentonic acid	Ye et al. 2019
ch02	43871613	44609613	SL2.50ch02p44240613	SL2.50ch02p44249907	SSC	Ye et al. 2019
ch02	43871613	44609613	SL2.50ch02p44240613	SL2.50ch02p44569659	Phenylalanine	Zhao et al. 2019
ch02	43871613	44609613	SL2.50ch02p44240613		Wo	Yang et al. (2011)
ch02	43871613	44609613	SL2.50ch02p44240613		GA2ox7	Fulop et al (2016), Schrager‐Lavelle et al. 2018
ch02	43871613	44609613	SL2.50ch02p44240613		Wo	Yang et al. (2011)
ch02	43871613	44609613	SL2.50ch02p44240613		GA2ox7	Fulop et al (2016), Schrager‐Lavelle et al. 2018
ch02	43995097	44733097	SL2.50ch02p44364097	SL2.50ch02p44249907	SSC	Ye et al. 2019
ch02	43995097	44733097	SL2.50ch02p44364097	SL2.50ch02p44569659	Phenylalanine	Zhao et al. 2019
ch02	43995097	44733097	SL2.50ch02p44364097		Wo	Yang et al. (2011)
ch02	43995097	44733097	SL2.50ch02p44364097		bblk2.1	Van der Knaap et al. 2003
ch02	43995097	44733097	SL2.50ch02p44364097		GA2ox7	Fulop et al (2016), Schrager‐Lavelle et al. 2018
ch02	44950670	45688670	SL2.50ch02p45319670	SL2.50ch02p45196896	color b	Mata-Nicolas et al. 2020
ch02	44950670	45688670	SL2.50ch02p45319670	SL2.50ch02p45515428	Equatorial diameter,Fruit cross section shape,LN	Sacco et al. 2015
ch02	44950670	45688670	SL2.50ch02p45319670	SL2.50ch02p45341585	FRNT	Ye et al. 2020
ch02	44950670	45688670	SL2.50ch02p45319670	SL2.50ch02p45561838	OTLD	Ye et al. 2020
ch02	44950670	45688670	SL2.50ch02p45319670	SL2.50ch02p45565548	FRNS, SN, ovary transverse diameter	Ye et al. 2020
ch02	44950670	45688670	SL2.50ch02p45319670	SL2.50ch02p45301168	METHY	Zhao et al. 2019
ch02	44950670	45688670	SL2.50ch02p45319670		Me/STM/LeT6	Parnis et al. (1997) ;Fulop et al (2016)
ch02	44950670	45688670	SL2.50ch02p45319670		an (UFO)	Lippman et al. (2008)
ch02	44953729	45691729	SL2.50ch02p45322729	SL2.50ch02p45196896	color b	Mata-Nicolas et al. 2020
ch02	44953729	45691729	SL2.50ch02p45322729	SL2.50ch02p45515428	Equatorial diameter,Fruit cross section shape,LN	Sacco et al. 2015
ch02	44953729	45691729	SL2.50ch02p45322729	SL2.50ch02p45341585	FRNT	Ye et al. 2020
ch02	44953729	45691729	SL2.50ch02p45322729	SL2.50ch02p45561838	OTLD	Ye et al. 2020
ch02	44953729	45691729	SL2.50ch02p45322729	SL2.50ch02p45565548	FRNS, SN, ovary transverse diameter	Ye et al. 2020
ch02	44953729	45691729	SL2.50ch02p45322729	SL2.50ch02p45301168	METHY	Zhao et al. 2019
ch02	44953729	45691729	SL2.50ch02p45322729		Me/STM/LeT6	Parnis et al. (1997) ;Fulop et al (2016)
ch02	44953729	45691729	SL2.50ch02p45322729		an (UFO)	Lippman et al. (2008)
ch02	44961337	45699337	SL2.50ch02p45330337	SL2.50ch02p45196896	color b	Mata-Nicolas et al. 2020
ch02	44961337	45699337	SL2.50ch02p45330337	SL2.50ch02p45515428	Equatorial diameter,Fruit cross section shape,LN	Sacco et al. 2015
ch02	44961337	45699337	SL2.50ch02p45330337	SL2.50ch02p45341585	FRNT	Ye et al. 2020
ch02	44961337	45699337	SL2.50ch02p45330337	SL2.50ch02p45561838	OTLD	Ye et al. 2020
ch02	44961337	45699337	SL2.50ch02p45330337	SL2.50ch02p45565548	FRNS, SN, ovary transverse diameter	Ye et al. 2020
ch02	44961337	45699337	SL2.50ch02p45330337	SL2.50ch02p45301168	METHY	Zhao et al. 2019
ch02	44961337	45699337	SL2.50ch02p45330337		Me/STM/LeT6	Parnis et al. (1997) ;Fulop et al (2016)
ch02	44961337	45699337	SL2.50ch02p45330337		an (UFO)	Lippman et al. (2008)
ch02	45397931	46135931	SL2.50ch02p45766931	SL2.50ch02p45714630	Diam	Albert et al. 2016
ch02	45397931	46135931	SL2.50ch02p45766931	SL2.50ch02p45753277	FIR	Albert et al. 2016
ch02	45397931	46135931	SL2.50ch02p45766931	SL2.50ch02p45515428	Equatorial diameter,Fruit cross section shape,LN	Sacco et al. 2015
ch02	45397931	46135931	SL2.50ch02p45766931	SL2.50ch02p45761358	PI,pH,	Sacco et al. 2015,Albert et al. 2016
ch02	45397931	46135931	SL2.50ch02p45766931	SL2.50ch02p45940175	Glucose	Tieman et al. 2017
ch02	45397931	46135931	SL2.50ch02p45766931	SL2.50ch02p45561838	OTLD	Ye et al. 2020
ch02	45397931	46135931	SL2.50ch02p45766931	SL2.50ch02p45565548	FRNS, SN, ovary transverse diameter	Ye et al. 2020
ch02	45397931	46135931	SL2.50ch02p45766931	SL2.50ch02p45717432	stigma shape	Ye et al. 2020
ch02	45397931	46135931	SL2.50ch02p45766931		an (UFO)	Lippman et al. (2008)
ch02	45628204	46366204	SL2.50ch02p45997204	SL2.50ch02p45714630	Diam	Albert et al. 2016
ch02	45628204	46366204	SL2.50ch02p45997204	SL2.50ch02p45753277	FIR	Albert et al. 2016
ch02	45628204	46366204	SL2.50ch02p45997204	SL2.50ch02p45761358	PI,pH,	Sacco et al. 2015,Albert et al. 2016
ch02	45628204	46366204	SL2.50ch02p45997204	SL2.50ch02p45940175	Glucose	Tieman et al. 2017
ch02	45628204	46366204	SL2.50ch02p45997204	SL2.50ch02p45717432	stigma shape	Ye et al. 2020
ch02	45768648	46506648	SL2.50ch02p46137648	SL2.50ch02p45940175	Glucose	Tieman et al. 2017
ch02	46855195	47593195	SL2.50ch02p47224195	SL2.50ch02p47218361	Equatorial diameter,FSL,LN	Sacco et al. 2015
ch02	46855195	47593195	SL2.50ch02p47224195	SL2.50ch02p47148187	BES, Equatorial diameter, FS, Fruit cross section shape, FSL, FW, LN, SES,SSR	Sacco et al. 2015,Ye et al. 2020
ch02	46855195	47593195	SL2.50ch02p47224195	SL2.50ch02p47183456	FRNS,FRNT	Ye et al. 2020
ch02	46855195	47593195	SL2.50ch02p47224195	SL2.50ch02p47188498	PN,SN,FSD,ovary transverse diameter,OTLD,stigma shape	Ye et al. 2020
ch02	46855195	47593195	SL2.50ch02p47224195	SL2.50ch02p47264007	FLNT	Ye et al. 2020
ch02	46855195	47593195	SL2.50ch02p47224195	SL2.50ch02p47343503	FLNS	Ye et al. 2020
ch02	46855195	47593195	SL2.50ch02p47224195	SL2.50ch02p47171565	l-Glutamine	Ye et al. 2019
ch02	46855195	47593195	SL2.50ch02p47224195	SL2.50ch02p47218103	Fructose	Zhao et al. 2019
ch02	46855195	47593195	SL2.50ch02p47224195		lc(lcn2.1)*	Mayeretal.,1998;Grandillo et al. (1999),Munos etal.,2011
ch02	46855195	47593195	SL2.50ch02p47224195		lc(lcn2.1)*	Mayeretal.,1998;Grandillo et al. (1999),Munos etal.,2011
ch02	46855195	47593195	SL2.50ch02p47224195		lc(lcn2.1)*	Mayeretal.,1998;Grandillo et al. (1999),Munos etal.,2011
ch02	46855195	47593195	SL2.50ch02p47224195		lc(lcn2.1)*	Mayeretal.,1998;Grandillo et al. (1999),Munos etal.,2011
ch02	46855195	47593195	SL2.50ch02p47224195		lc(lcn2.1)*	Mayeretal.,1998;Grandillo et al. (1999),Munos etal.,2011
ch02	46855195	47593195	SL2.50ch02p47224195		lc(lcn2.1)*	Mayeretal.,1998;Grandillo et al. (1999),Munos etal.,2011
ch02	46855195	47593195	SL2.50ch02p47224195		lc(lcn2.1)*	Mayeretal.,1998;Grandillo et al. (1999),Munos etal.,2011
ch02	46855195	47593195	SL2.50ch02p47224195		lc(lcn2.1)*	Mayeretal.,1998;Grandillo et al. (1999),Munos etal.,2011
ch02	46855195	47593195	SL2.50ch02p47224195		lc(lcn2.1)*	Mayeretal.,1998;Grandillo et al. (1999),Munos etal.,2011
ch02	46855195	47593195	SL2.50ch02p47224195		lc(lcn2.1)*	Mayeretal.,1998;Grandillo et al. (1999),Munos etal.,2011
ch02	46855195	47593195	SL2.50ch02p47224195		lc(lcn2.1)*	Mayeretal.,1998;Grandillo et al. (1999),Munos etal.,2011
ch02	46855195	47593195	SL2.50ch02p47224195		lc(lcn2.1)*	Mayeretal.,1998;Grandillo et al. (1999),Munos etal.,2011
ch02	46855195	47593195	SL2.50ch02p47224195		lc(lcn2.1)*	Mayeretal.,1998;Grandillo et al. (1999),Munos etal.,2011
ch02	46855195	47593195	SL2.50ch02p47224195		lc(lcn2.1)*	Mayeretal.,1998;Grandillo et al. (1999),Munos etal.,2011
ch02	46855195	47593195	SL2.50ch02p47224195		lc(lcn2.1)*	Mayeretal.,1998;Grandillo et al. (1999),Munos etal.,2011
ch02	46855195	47593195	SL2.50ch02p47224195		lc(lcn2.1)*	Mayeretal.,1998;Grandillo et al. (1999),Munos etal.,2011
ch02	46855195	47593195	SL2.50ch02p47224195		lc(lcn2.1)*	Mayeretal.,1998;Grandillo et al. (1999),Munos etal.,2011
ch02	46855195	47593195	SL2.50ch02p47224195		lc(lcn2.1)*	Mayeretal.,1998;Grandillo et al. (1999),Munos etal.,2011
ch02	46855195	47593195	SL2.50ch02p47224195		lc(lcn2.1)*	Mayeretal.,1998;Grandillo et al. (1999),Munos etal.,2011
ch02	46855195	47593195	SL2.50ch02p47224195		lc(lcn2.1)*	Mayeretal.,1998;Grandillo et al. (1999),Munos etal.,2011
ch02	46855195	47593195	SL2.50ch02p47224195		lc(lcn2.1)*	Mayeretal.,1998;Grandillo et al. (1999),Munos etal.,2011
ch02	46855195	47593195	SL2.50ch02p47224195		lc(lcn2.1)*	Mayeretal.,1998;Grandillo et al. (1999),Munos etal.,2011
ch02	46855195	47593195	SL2.50ch02p47224195		lc(lcn2.1)*	Mayeretal.,1998;Grandillo et al. (1999),Munos etal.,2011
ch02	46855195	47593195	SL2.50ch02p47224195		lc(lcn2.1)*	Mayeretal.,1998;Grandillo et al. (1999),Munos etal.,2011
ch02	46855195	47593195	SL2.50ch02p47224195		lc(lcn2.1)*	Mayeretal.,1998;Grandillo et al. (1999),Munos etal.,2011
ch02	46855195	47593195	SL2.50ch02p47224195		lc(lcn2.1)*	Mayeretal.,1998;Grandillo et al. (1999),Munos etal.,2011
ch02	46855195	47593195	SL2.50ch02p47224195		lc(lcn2.1)*	Mayeretal.,1998;Grandillo et al. (1999),Munos etal.,2011
ch02	46855195	47593195	SL2.50ch02p47224195		lc(lcn2.1)*	Mayeretal.,1998;Grandillo et al. (1999),Munos etal.,2011
ch02	46855195	47593195	SL2.50ch02p47224195		lc(lcn2.1)*	Mayeretal.,1998;Grandillo et al. (1999),Munos etal.,2011
ch02	46855195	47593195	SL2.50ch02p47224195		lc(lcn2.1)*	Mayeretal.,1998;Grandillo et al. (1999),Munos etal.,2011
ch02	46855195	47593195	SL2.50ch02p47224195		lc(lcn2.1)*	Mayeretal.,1998;Grandillo et al. (1999),Munos etal.,2011
ch02	46855195	47593195	SL2.50ch02p47224195		lc(lcn2.1)*	Mayeretal.,1998;Grandillo et al. (1999),Munos etal.,2011
ch02	52839872	53577872	SL2.50ch02p53208872	SL2.50ch02p53394125	1-octen-3-one	Tieman et al. 2017
ch02	52839872	53577872	SL2.50ch02p53208872	SL2.50ch02p53430407	FLNT	Ye et al. 2020
ch02	52839872	53577872	SL2.50ch02p53208872		SlBAM1	Fulop et al (2016),Rodriguez-Leal,2019
ch02	52839872	53577872	SL2.50ch02p53208872		dan2.1	Brewer et al. 2007
ch02	52839872	53577872	SL2.50ch02p53208872		fw2.1	Barrantes et al. 2016
ch02	52839872	53577872	SL2.50ch02p53208872		psh2.1	Brewer et al. 2007
ch02	52839872	53577872	SL2.50ch02p53208872		SlGRF6	Fulop et al (2016)
ch02	53022932	53760932	SL2.50ch02p53391932	SL2.50ch02p53727409	BES	Sacco et al. 2015
ch02	53022932	53760932	SL2.50ch02p53391932	SL2.50ch02p53394125	1-octen-3-one	Tieman et al. 2017
ch02	53022932	53760932	SL2.50ch02p53391932	SL2.50ch02p53430407	FLNT	Ye et al. 2020
ch02	53022932	53760932	SL2.50ch02p53391932		SlBAM1	Fulop et al (2016),Rodriguez-Leal,2019
ch02	53022932	53760932	SL2.50ch02p53391932		dan2.1	Brewer et al. 2007
ch02	53022932	53760932	SL2.50ch02p53391932		fw2.1	Barrantes et al. 2016
ch02	53022932	53760932	SL2.50ch02p53391932		psh2.1	Brewer et al. 2007
ch02	53022932	53760932	SL2.50ch02p53391932		SlGRF6	Fulop et al (2016)
ch02	53022932	53760932	SL2.50ch02p53391932		SlBAM1	Fulop et al (2016),Rodriguez-Leal,2019
ch02	53022932	53760932	SL2.50ch02p53391932		dan2.1	Brewer et al. 2007
ch02	53022932	53760932	SL2.50ch02p53391932		fw2.1	Barrantes et al. 2016
ch02	53022932	53760932	SL2.50ch02p53391932		psh2.1	Brewer et al. 2007
ch02	53022932	53760932	SL2.50ch02p53391932		SlGRF6	Fulop et al (2016)
ch02	53031104	53769104	SL2.50ch02p53400104	SL2.50ch02p53727409	BES	Sacco et al. 2015
ch02	53031104	53769104	SL2.50ch02p53400104	SL2.50ch02p53394125	1-octen-3-one	Tieman et al. 2017
ch02	53031104	53769104	SL2.50ch02p53400104	SL2.50ch02p53430407	FLNT	Ye et al. 2020
ch02	53031104	53769104	SL2.50ch02p53400104		SlBAM1	Fulop et al (2016),Rodriguez-Leal,2019
ch02	53031104	53769104	SL2.50ch02p53400104		dan2.1	Brewer et al. 2007
ch02	53031104	53769104	SL2.50ch02p53400104		fw2.1	Barrantes et al. 2016
ch02	53031104	53769104	SL2.50ch02p53400104		psh2.1	Brewer et al. 2007
ch02	53031104	53769104	SL2.50ch02p53400104		SlGRF6	Fulop et al (2016)
ch03	415722	1706944	SL2.50ch03p1061333	SL2.50ch03p626913	Fruit width	Rodriguez et al. 2020
ch03	415722	1706944	SL2.50ch03p1061333	SL2.50ch03p1091380	Curved_FSH_Ind_L,FSH_In_Ext_I_L,FSH_In_Ext_II_L,FSH_Ind_Int_L,	Rodriguez et al. 2020
ch03	415722	1706944	SL2.50ch03p1061333	SL2.50ch03p1554307	LLE	Rodriguez et al. 2020
ch03	415722	1706944	SL2.50ch03p1061333	SL2.50ch03p1090140	OTLD	Ye et al. 2020
ch03	415722	1706944	SL2.50ch03p1061333	SL2.50ch03p1321634	FB	Ye et al. 2020
ch03	415722	1706944	SL2.50ch03p1061333	SL2.50ch03p967908	Piperidine	Ye et al. 2019
ch03	415722	1706944	SL2.50ch03p1061333	SL2.50ch03p1393738	D-Glucopyranosiduronic acid	Ye et al. 2019
ch03	415722	1706944	SL2.50ch03p1061333	SL2.50ch03p515147	Citrate	Zhao et al. 2019
ch03	415722	1706944	SL2.50ch03p1061333	SL2.50ch03p1506106	Fructose,Glucose	Zhao et al. 2019
ch03	415722	1706944	SL2.50ch03p1061333		SlGA20ox1	Fulop et al (2016)
ch03	415722	1706944	SL2.50ch03p1061333		SlGT11/slf	Yang et al. 2020
ch03	0	765449	SL2.50ch03p119838	SL2.50ch03p626913	Fruit width	Rodriguez et al. 2020
ch03	0	765449	SL2.50ch03p119838	SL2.50ch03p71076	SSC	Sauvage et al. 2014
ch03	0	765449	SL2.50ch03p119838	SL2.50ch03p77242	SE	Ye et al. 2020
ch03	0	765449	SL2.50ch03p119838	SL2.50ch03p515147	Citrate	Zhao et al. 2019
ch03	933235	2224457	SL2.50ch03p1578846	SL2.50ch03p1812441	B-ionone	Bauchet et al. 2017
ch03	933235	2224457	SL2.50ch03p1578846	SL2.50ch03p1091380	Curved_FSH_Ind_L,FSH_In_Ext_I_L,FSH_In_Ext_II_L,FSH_Ind_Int_L,	Rodriguez et al. 2020
ch03	933235	2224457	SL2.50ch03p1578846	SL2.50ch03p1554307	LLE	Rodriguez et al. 2020
ch03	933235	2224457	SL2.50ch03p1578846	SL2.50ch03p2147574	Obovoid_L	Rodriguez et al. 2020
ch03	933235	2224457	SL2.50ch03p1578846	SL2.50ch03p1090140	OTLD	Ye et al. 2020
ch03	933235	2224457	SL2.50ch03p1578846	SL2.50ch03p1321634	FB	Ye et al. 2020
ch03	933235	2224457	SL2.50ch03p1578846	SL2.50ch03p967908	Piperidine	Ye et al. 2019
ch03	933235	2224457	SL2.50ch03p1578846	SL2.50ch03p1393738	D-Glucopyranosiduronic acid	Ye et al. 2019
ch03	933235	2224457	SL2.50ch03p1578846	SL2.50ch03p2198724	Asparagine	Ye et al. 2019
ch03	933235	2224457	SL2.50ch03p1578846	SL2.50ch03p1506106	Fructose,Glucose	Zhao et al. 2019
ch03	933235	2224457	SL2.50ch03p1578846		SlGA20ox1	Fulop et al (2016)
ch03	933235	2224457	SL2.50ch03p1578846		SlGT11/slf	Yang et al. 2020
ch03	19789091	21080313	SL2.50ch03p20434702	SL2.50ch03p19862683	geranylacetone	Zhao et al. 2019
ch03	29910062	31201284	SL2.50ch03p30555673		SlmRPK2	Fulop et al (2016)
ch03	29910062	31201284	SL2.50ch03p30555673		SlmRPK2	Fulop et al (2016)
ch03	29910062	31201284	SL2.50ch03p30555673		SlmRPK2	Fulop et al (2016)
ch03	29910062	31201284	SL2.50ch03p30555673		SlmRPK2	Fulop et al (2016)
ch03	29910062	31201284	SL2.50ch03p30555673		SlmRPK2	Fulop et al (2016)
ch03	3087834	4379056	SL2.50ch03p3733445	SL2.50ch03p4011014	log (t-LYC)	Ruggieri et al. 2014
ch03	3087834	4379056	SL2.50ch03p3733445	SL2.50ch03p3138305	FSL	Sacco et al. 2015
ch03	3087834	4379056	SL2.50ch03p3733445	SL2.50ch03p3142725	6-methyl-5-hepten-2-one, geranylacetone	Tieman et al. 2017
ch03	3087834	4379056	SL2.50ch03p3733445	SL2.50ch03p3160868	6-methyl-5-hepten-2-one,geranylacetone	Tieman et al. 2017
ch03	3087834	4379056	SL2.50ch03p3733445	SL2.50ch03p3161686	6-methyl-5-hepten-2-one,geranylacetone	Tieman et al. 2017
ch03	3087834	4379056	SL2.50ch03p3733445	SL2.50ch03p3173622	6-methyl-5-hepten-2-one,geranylacetone	Tieman et al. 2017
ch03	3087834	4379056	SL2.50ch03p3733445	SL2.50ch03p3214294	6-methyl-5-hepten-2-one,geranylacetone	Tieman et al. 2017
ch03	3087834	4379056	SL2.50ch03p3733445	SL2.50ch03p3214331	6-methyl-5-hepten-2-one	Tieman et al. 2017
ch03	3087834	4379056	SL2.50ch03p3733445	SL2.50ch03p3215374	geranylacetone	Tieman et al. 2017
ch03	3087834	4379056	SL2.50ch03p3733445	SL2.50ch03p3219409	6-methyl-5-hepten-2-one,geranylacetone	Tieman et al. 2017
ch03	3087834	4379056	SL2.50ch03p3733445	SL2.50ch03p3228369	6-methyl-5-hepten-2-one,geranylacetone	Tieman et al. 2017
ch03	3087834	4379056	SL2.50ch03p3733445	SL2.50ch03p3307331	6-methyl-5-hepten-2-one,geranylacetone	Tieman et al. 2017
ch03	3087834	4379056	SL2.50ch03p3733445	SL2.50ch03p3567546	6-methyl-5-hepten-2-one,geranylacetone	Tieman et al. 2017
ch03	3087834	4379056	SL2.50ch03p3733445	SL2.50ch03p3717734	6-methyl-5-hepten-2-one,geranylacetone	Tieman et al. 2017
ch03	3087834	4379056	SL2.50ch03p3733445	SL2.50ch03p4024959	6-methyl-5-hepten-2-one,geranylacetone	Tieman et al. 2017
ch03	3087834	4379056	SL2.50ch03p3733445	SL2.50ch03p4170604	geranylacetone	Tieman et al. 2017
ch03	3087834	4379056	SL2.50ch03p3733445	SL2.50ch03p4172801	6-methyl-5-hepten-2-one,geranylacetone	Tieman et al. 2017
ch03	3087834	4379056	SL2.50ch03p3733445	SL2.50ch03p4230412	6-methyl-5-hepten-2-one	Tieman et al. 2017
ch03	3087834	4379056	SL2.50ch03p3733445	SL2.50ch03p4308305	6-methyl-5-hepten-2-one,geranylacetone	Tieman et al. 2017
ch03	3087834	4379056	SL2.50ch03p3733445	SL2.50ch03p4336427	6-methyl-5-hepten-2-one	Tieman et al. 2017
ch03	3087834	4379056	SL2.50ch03p3733445	SL2.50ch03p4351704	6-methyl-5-hepten-2-one,geranylacetone	Tieman et al. 2017
ch03	3087834	4379056	SL2.50ch03p3733445	SL2.50ch03p3263581	L-Leucine	Ye et al. 2019
ch03	3087834	4379056	SL2.50ch03p3733445	SL2.50ch03p4290825	L-Cysteine,log (t-LYC)	Ye et al. 2019, Ruiggeri et al. 2014
ch03	3087834	4379056	SL2.50ch03p3733445	SL2.50ch03p3212583	6-methyl-5-hepten-2-one	Zhao et al. 2019
ch03	3087834	4379056	SL2.50ch03p3733445	SL2.50ch03p4328514	geranylacetone	Zhao et al. 2019
ch03	3087834	4379056	SL2.50ch03p3733445		r/PSY1	Fray and Grieson (1993)
ch03	39931716	41222938	SL2.50ch03p40577327	SL2.50ch03p40284830	malic acid	Tieman et al. 2017
ch03	39931716	41222938	SL2.50ch03p40577327	SL2.50ch03p40627397	Glycerol monostearate	Ye et al. 2019
ch03	39931716	41222938	SL2.50ch03p40577327	SL2.50ch03p40120552	geranylacetone	Zhao et al. 2019
ch03	3781354	5072576	SL2.50ch03p4426965	SL2.50ch03p4646817	truss implantation height	Albert et al. 2016
ch03	3781354	5072576	SL2.50ch03p4426965	SL2.50ch03p4936236	FW	Albert et al. 2016
ch03	3781354	5072576	SL2.50ch03p4426965	SL2.50ch03p4011014	log (t-LYC)	Ruggieri et al. 2014
ch03	3781354	5072576	SL2.50ch03p4426965	SL2.50ch03p4024959	6-methyl-5-hepten-2-one,geranylacetone	Tieman et al. 2017
ch03	3781354	5072576	SL2.50ch03p4426965	SL2.50ch03p4170604	geranylacetone	Tieman et al. 2017
ch03	3781354	5072576	SL2.50ch03p4426965	SL2.50ch03p4172801	6-methyl-5-hepten-2-one,geranylacetone	Tieman et al. 2017
ch03	3781354	5072576	SL2.50ch03p4426965	SL2.50ch03p4230412	6-methyl-5-hepten-2-one	Tieman et al. 2017
ch03	3781354	5072576	SL2.50ch03p4426965	SL2.50ch03p4308305	6-methyl-5-hepten-2-one,geranylacetone	Tieman et al. 2017
ch03	3781354	5072576	SL2.50ch03p4426965	SL2.50ch03p4336427	6-methyl-5-hepten-2-one	Tieman et al. 2017
ch03	3781354	5072576	SL2.50ch03p4426965	SL2.50ch03p4351704	6-methyl-5-hepten-2-one,geranylacetone	Tieman et al. 2017
ch03	3781354	5072576	SL2.50ch03p4426965	SL2.50ch03p4407686	6-methyl-5-hepten-2-one,geranylacetone	Tieman et al. 2017
ch03	3781354	5072576	SL2.50ch03p4426965	SL2.50ch03p4796293	6-methyl-5-hepten-2-one	Tieman et al. 2017
ch03	3781354	5072576	SL2.50ch03p4426965	SL2.50ch03p4798952	6-methyl-5-hepten-2-one	Tieman et al. 2017
ch03	3781354	5072576	SL2.50ch03p4426965	SL2.50ch03p4862348	6-methyl-5-hepten-2-one	Tieman et al. 2017
ch03	3781354	5072576	SL2.50ch03p4426965	SL2.50ch03p5041190	Glucose	Tieman et al. 2017
ch03	3781354	5072576	SL2.50ch03p4426965	SL2.50ch03p4290825	L-Cysteine,log (t-LYC)	Ye et al. 2019, Ruiggeri et al. 2014
ch03	3781354	5072576	SL2.50ch03p4426965	SL2.50ch03p4328514	geranylacetone	Zhao et al. 2019
ch03	3781354	5072576	SL2.50ch03p4426965	SL2.50ch03p4945916	Asparagine,GABA	Zhao et al. 2019
ch03	3781354	5072576	SL2.50ch03p4426965		r/PSY1	Fray and Grieson (1993)
ch03	3781354	5072576	SL2.50ch03p4426965		r/PSY1	Fray and Grieson (1993)
ch03	3781354	5072576	SL2.50ch03p4426965		r/PSY1	Fray and Grieson (1993)
ch03	3781354	5072576	SL2.50ch03p4426965		r/PSY1	Fray and Grieson (1993)
ch03	3781360	5072582	SL2.50ch03p4426971	SL2.50ch03p4646817	truss implantation height	Albert et al. 2016
ch03	3781360	5072582	SL2.50ch03p4426971	SL2.50ch03p4936236	FW	Albert et al. 2016
ch03	3781360	5072582	SL2.50ch03p4426971	SL2.50ch03p4011014	log (t-LYC)	Ruggieri et al. 2014
ch03	3781360	5072582	SL2.50ch03p4426971	SL2.50ch03p4024959	6-methyl-5-hepten-2-one,geranylacetone	Tieman et al. 2017
ch03	3781360	5072582	SL2.50ch03p4426971	SL2.50ch03p4170604	geranylacetone	Tieman et al. 2017
ch03	3781360	5072582	SL2.50ch03p4426971	SL2.50ch03p4172801	6-methyl-5-hepten-2-one,geranylacetone	Tieman et al. 2017
ch03	3781360	5072582	SL2.50ch03p4426971	SL2.50ch03p4230412	6-methyl-5-hepten-2-one	Tieman et al. 2017
ch03	3781360	5072582	SL2.50ch03p4426971	SL2.50ch03p4308305	6-methyl-5-hepten-2-one,geranylacetone	Tieman et al. 2017
ch03	3781360	5072582	SL2.50ch03p4426971	SL2.50ch03p4336427	6-methyl-5-hepten-2-one	Tieman et al. 2017
ch03	3781360	5072582	SL2.50ch03p4426971	SL2.50ch03p4351704	6-methyl-5-hepten-2-one,geranylacetone	Tieman et al. 2017
ch03	3781360	5072582	SL2.50ch03p4426971	SL2.50ch03p4407686	6-methyl-5-hepten-2-one,geranylacetone	Tieman et al. 2017
ch03	3781360	5072582	SL2.50ch03p4426971	SL2.50ch03p4796293	6-methyl-5-hepten-2-one	Tieman et al. 2017
ch03	3781360	5072582	SL2.50ch03p4426971	SL2.50ch03p4798952	6-methyl-5-hepten-2-one	Tieman et al. 2017
ch03	3781360	5072582	SL2.50ch03p4426971	SL2.50ch03p4862348	6-methyl-5-hepten-2-one	Tieman et al. 2017
ch03	3781360	5072582	SL2.50ch03p4426971	SL2.50ch03p5041190	Glucose	Tieman et al. 2017
ch03	3781360	5072582	SL2.50ch03p4426971	SL2.50ch03p4290825	L-Cysteine,log (t-LYC)	Ye et al. 2019, Ruiggeri et al. 2014
ch03	3781360	5072582	SL2.50ch03p4426971	SL2.50ch03p4328514	geranylacetone	Zhao et al. 2019
ch03	3781360	5072582	SL2.50ch03p4426971	SL2.50ch03p4945916	Asparagine,GABA	Zhao et al. 2019
ch03	3781360	5072582	SL2.50ch03p4426971		r/PSY1	Fray and Grieson (1993)
ch03	3781360	5072582	SL2.50ch03p4426971		r/PSY1	Fray and Grieson (1993)
ch03	3781360	5072582	SL2.50ch03p4426971		r/PSY1	Fray and Grieson (1993)
ch03	4291896	5583118	SL2.50ch03p4937507	SL2.50ch03p4646817	truss implantation height	Albert et al. 2016
ch03	4291896	5583118	SL2.50ch03p4937507	SL2.50ch03p4936236	FW	Albert et al. 2016
ch03	4291896	5583118	SL2.50ch03p4937507	SL2.50ch03p5239104	Flw,	Albert et al. 2016
ch03	4291896	5583118	SL2.50ch03p4937507	SL2.50ch03p5431516	truss implantation height	Albert et al. 2016
ch03	4291896	5583118	SL2.50ch03p4937507	SL2.50ch03p4308305	6-methyl-5-hepten-2-one,geranylacetone	Tieman et al. 2017
ch03	4291896	5583118	SL2.50ch03p4937507	SL2.50ch03p4336427	6-methyl-5-hepten-2-one	Tieman et al. 2017
ch03	4291896	5583118	SL2.50ch03p4937507	SL2.50ch03p4351704	6-methyl-5-hepten-2-one,geranylacetone	Tieman et al. 2017
ch03	4291896	5583118	SL2.50ch03p4937507	SL2.50ch03p4407686	6-methyl-5-hepten-2-one,geranylacetone	Tieman et al. 2017
ch03	4291896	5583118	SL2.50ch03p4937507	SL2.50ch03p4796293	6-methyl-5-hepten-2-one	Tieman et al. 2017
ch03	4291896	5583118	SL2.50ch03p4937507	SL2.50ch03p4798952	6-methyl-5-hepten-2-one	Tieman et al. 2017
ch03	4291896	5583118	SL2.50ch03p4937507	SL2.50ch03p4862348	6-methyl-5-hepten-2-one	Tieman et al. 2017
ch03	4291896	5583118	SL2.50ch03p4937507	SL2.50ch03p5041190	Glucose	Tieman et al. 2017
ch03	4291896	5583118	SL2.50ch03p4937507	SL2.50ch03p5143632	ovary transverse diameter	Ye et al. 2020
ch03	4291896	5583118	SL2.50ch03p4937507	SL2.50ch03p4328514	geranylacetone	Zhao et al. 2019
ch03	4291896	5583118	SL2.50ch03p4937507	SL2.50ch03p4945916	Asparagine,GABA	Zhao et al. 2019
ch03	4291896	5583118	SL2.50ch03p4937507		r/PSY1	Fray and Grieson (1993)
ch03	4402464	5693686	SL2.50ch03p5048075	SL2.50ch03p4646817	truss implantation height	Albert et al. 2016
ch03	4402464	5693686	SL2.50ch03p5048075	SL2.50ch03p4936236	FW	Albert et al. 2016
ch03	4402464	5693686	SL2.50ch03p5048075	SL2.50ch03p5239104	Flw,	Albert et al. 2016
ch03	4402464	5693686	SL2.50ch03p5048075	SL2.50ch03p5431516	truss implantation height	Albert et al. 2016
ch03	4402464	5693686	SL2.50ch03p5048075	SL2.50ch03p4407686	6-methyl-5-hepten-2-one,geranylacetone	Tieman et al. 2017
ch03	4402464	5693686	SL2.50ch03p5048075	SL2.50ch03p4796293	6-methyl-5-hepten-2-one	Tieman et al. 2017
ch03	4402464	5693686	SL2.50ch03p5048075	SL2.50ch03p4798952	6-methyl-5-hepten-2-one	Tieman et al. 2017
ch03	4402464	5693686	SL2.50ch03p5048075	SL2.50ch03p4862348	6-methyl-5-hepten-2-one	Tieman et al. 2017
ch03	4402464	5693686	SL2.50ch03p5048075	SL2.50ch03p5041190	Glucose	Tieman et al. 2017
ch03	4402464	5693686	SL2.50ch03p5048075	SL2.50ch03p5143632	ovary transverse diameter	Ye et al. 2020
ch03	4402464	5693686	SL2.50ch03p5048075	SL2.50ch03p4945916	Asparagine,GABA	Zhao et al. 2019
ch03	4495619	5786841	SL2.50ch03p5141230	SL2.50ch03p4646817	truss implantation height	Albert et al. 2016
ch03	4495619	5786841	SL2.50ch03p5141230	SL2.50ch03p4936236	FW	Albert et al. 2016
ch03	4495619	5786841	SL2.50ch03p5141230	SL2.50ch03p5239104	Flw,	Albert et al. 2016
ch03	4495619	5786841	SL2.50ch03p5141230	SL2.50ch03p5431516	truss implantation height	Albert et al. 2016
ch03	4495619	5786841	SL2.50ch03p5141230	SL2.50ch03p4796293	6-methyl-5-hepten-2-one	Tieman et al. 2017
ch03	4495619	5786841	SL2.50ch03p5141230	SL2.50ch03p4798952	6-methyl-5-hepten-2-one	Tieman et al. 2017
ch03	4495619	5786841	SL2.50ch03p5141230	SL2.50ch03p4862348	6-methyl-5-hepten-2-one	Tieman et al. 2017
ch03	4495619	5786841	SL2.50ch03p5141230	SL2.50ch03p5041190	Glucose	Tieman et al. 2017
ch03	4495619	5786841	SL2.50ch03p5141230	SL2.50ch03p5143632	ovary transverse diameter	Ye et al. 2020
ch03	4495619	5786841	SL2.50ch03p5141230	SL2.50ch03p4945916	Asparagine,GABA	Zhao et al. 2019
ch03	51122637	52413859	SL2.50ch03p51768248	SL2.50ch03p52119103	color b	Mata-Nicolas et al. 2020
ch03	51122637	52413859	SL2.50ch03p51768248	SL2.50ch03p52119815	color b	Mata-Nicolas et al. 2020
ch03	51122637	52413859	SL2.50ch03p51768248	SL2.50ch03p52129159	color b	Mata-Nicolas et al. 2020
ch03	51122637	52413859	SL2.50ch03p51768248	SL2.50ch03p52153309	color b	Mata-Nicolas et al. 2020
ch03	51122637	52413859	SL2.50ch03p51768248	SL2.50ch03p52180873	color b	Mata-Nicolas et al. 2020
ch03	51122637	52413859	SL2.50ch03p51768248	SL2.50ch03p52181413	color b	Mata-Nicolas et al. 2020
ch03	51122637	52413859	SL2.50ch03p51768248	SL2.50ch03p52182577	color b	Mata-Nicolas et al. 2020
ch03	51122637	52413859	SL2.50ch03p51768248	SL2.50ch03p52182775	color b	Mata-Nicolas et al. 2020
ch03	51122637	52413859	SL2.50ch03p51768248	SL2.50ch03p52386476	color b	Mata-Nicolas et al. 2020
ch03	51122637	52413859	SL2.50ch03p51768248	SL2.50ch03p52406077	color b	Mata-Nicolas et al. 2020
ch03	51122637	52413859	SL2.50ch03p51768248	SL2.50ch03p52297568	2-Amino-2-methyl-1,3-propanediol	Ye et al. 2019
ch03	51122637	52413859	SL2.50ch03p51768248		SlGRF8	Fulop et al (2016)
ch03	51122637	52413859	SL2.50ch03p51768248		SlGRF8	Fulop et al (2016)
ch03	4586196	5877418	SL2.50ch03p5231807	SL2.50ch03p4646817	truss implantation height	Albert et al. 2016
ch03	4586196	5877418	SL2.50ch03p5231807	SL2.50ch03p4936236	FW	Albert et al. 2016
ch03	4586196	5877418	SL2.50ch03p5231807	SL2.50ch03p5239104	Flw,	Albert et al. 2016
ch03	4586196	5877418	SL2.50ch03p5231807	SL2.50ch03p5431516	truss implantation height	Albert et al. 2016
ch03	4586196	5877418	SL2.50ch03p5231807	SL2.50ch03p4796293	6-methyl-5-hepten-2-one	Tieman et al. 2017
ch03	4586196	5877418	SL2.50ch03p5231807	SL2.50ch03p4798952	6-methyl-5-hepten-2-one	Tieman et al. 2017
ch03	4586196	5877418	SL2.50ch03p5231807	SL2.50ch03p4862348	6-methyl-5-hepten-2-one	Tieman et al. 2017
ch03	4586196	5877418	SL2.50ch03p5231807	SL2.50ch03p5041190	Glucose	Tieman et al. 2017
ch03	4586196	5877418	SL2.50ch03p5231807	SL2.50ch03p5143632	ovary transverse diameter	Ye et al. 2020
ch03	4586196	5877418	SL2.50ch03p5231807	SL2.50ch03p4945916	Asparagine,GABA	Zhao et al. 2019
ch03	52650744	53941966	SL2.50ch03p53296355	SL2.50ch03p52974105	LWI	Rodriguez et al. 2020
ch03	52650744	53941966	SL2.50ch03p53296355	SL2.50ch03p53345009	log (TA)	Ruggieri et al. 2014
ch03	52650744	53941966	SL2.50ch03p53296355	SL2.50ch03p52836444	Proline	Zhao et al. 2019
ch03	52650744	53941966	SL2.50ch03p53296355	SL2.50ch03p52998165	CitrateCitric acid	Zhao et al. 2019, Tieman et al. 2017
ch03	52650744	53941966	SL2.50ch03p53296355		sucr/SlVI	Sato et al. (1993)
ch03	53704110	54995332	SL2.50ch03p54349721	SL2.50ch03p54485146	log (TA)	Ruggieri et al. 2014
ch03	53704110	54995332	SL2.50ch03p54349721		sucr/SlVI	Sato et al. (1993)
ch03	53723606	55014828	SL2.50ch03p54369217	SL2.50ch03p54485146	log (TA)	Ruggieri et al. 2014
ch03	53723606	55014828	SL2.50ch03p54369217		sucr/SlVI	Sato et al. (1993)
ch03	53723606	55014828	SL2.50ch03p54369217		sucr/SlVI	Sato et al. (1993)
ch03	54050543	55341765	SL2.50ch03p54696154	SL2.50ch03p54485146	log (TA)	Ruggieri et al. 2014
ch03	54888155	56179377	SL2.50ch03p55533766	SL2.50ch03p55917283	CurvedHeight_L,Pericarp_Th_T,PUF,PTK,	Rodriguez et al. 2020
ch03	54888155	56179377	SL2.50ch03p55533766	SL2.50ch03p56037650	CurvedHeight_L,Pericarp_Th_T,PUF,	Rodriguez et al. 2020
ch03	54888155	56179377	SL2.50ch03p55533766	SL2.50ch03p55675376	geranylacetone,X3M1BU,6-methyl-5-hepten-2-one,	Zhao et al. 2019
ch03	55189032	56480254	SL2.50ch03p55834643	SL2.50ch03p55917283	CurvedHeight_L,Pericarp_Th_T,PUF,PTK,	Rodriguez et al. 2020
ch03	55189032	56480254	SL2.50ch03p55834643	SL2.50ch03p56037650	CurvedHeight_L,Pericarp_Th_T,PUF,	Rodriguez et al. 2020
ch03	55189032	56480254	SL2.50ch03p55834643	SL2.50ch03p56237609	Pyrimidinetrione	Ye et al. 2019
ch03	55189032	56480254	SL2.50ch03p55834643	SL2.50ch03p55675376	geranylacetone,X3M1BU,6-methyl-5-hepten-2-one,	Zhao et al. 2019
ch03	55189032	56480254	SL2.50ch03p55834643	SL2.50ch03p56191183	Aspartate	Zhao et al. 2019
ch03	58964257	60255479	SL2.50ch03p59609868	SL2.50ch03p59418148	bio15	Rodriguez et al. 2020
ch03	58964257	60255479	SL2.50ch03p59609868	SL2.50ch03p59119307	glutaric acid	Ye et al. 2019
ch03	58964257	60255479	SL2.50ch03p59609868	SL2.50ch03p59545754	Ethanolamine	Ye et al. 2019
ch03	58964257	60255479	SL2.50ch03p59609868	SL2.50ch03p59962427	Citric acid	Ye et al. 2019
ch03	58964257	60255479	SL2.50ch03p59609868	SL2.50ch03p60033854	Isoleucine	Ye et al. 2019
ch03	58964257	60255479	SL2.50ch03p59609868	SL2.50ch03p59783522	X3M1BU	Zhao et al. 2019
ch03	58964257	60255479	SL2.50ch03p59609868		pan3.1	Brewer et al. 2007
ch03	58964257	60255479	SL2.50ch03p59609868		pan3.1	Brewer et al. 2007
ch03	58964257	60255479	SL2.50ch03p59609868		pan3.1	Brewer et al. 2007
ch03	58964257	60255479	SL2.50ch03p59609868		pan3.1	Brewer et al. 2007
ch03	58993260	60284482	SL2.50ch03p59638871	SL2.50ch03p59418148	bio15	Rodriguez et al. 2020
ch03	58993260	60284482	SL2.50ch03p59638871	SL2.50ch03p60275068	FIN	Ye et al. 2020
ch03	58993260	60284482	SL2.50ch03p59638871	SL2.50ch03p59119307	glutaric acid	Ye et al. 2019
ch03	58993260	60284482	SL2.50ch03p59638871	SL2.50ch03p59545754	Ethanolamine	Ye et al. 2019
ch03	58993260	60284482	SL2.50ch03p59638871	SL2.50ch03p59962427	Citric acid	Ye et al. 2019
ch03	58993260	60284482	SL2.50ch03p59638871	SL2.50ch03p60033854	Isoleucine	Ye et al. 2019
ch03	58993260	60284482	SL2.50ch03p59638871	SL2.50ch03p59783522	X3M1BU	Zhao et al. 2019
ch03	58993260	60284482	SL2.50ch03p59638871		pan3.1	Brewer et al. 2007
ch03	58993260	60284482	SL2.50ch03p59638871		pan3.1	Brewer et al. 2007
ch03	58993260	60284482	SL2.50ch03p59638871		pan3.1	Brewer et al. 2007
ch03	58993260	60284482	SL2.50ch03p59638871		pan3.1	Brewer et al. 2007
ch03	58993260	60284482	SL2.50ch03p59638871		pan3.1	Brewer et al. 2007
ch03	58993260	60284482	SL2.50ch03p59638871		pan3.1	Brewer et al. 2007
ch03	58993260	60284482	SL2.50ch03p59638871		pan3.1	Brewer et al. 2007
ch03	58993260	60284482	SL2.50ch03p59638871		pan3.1	Brewer et al. 2007
ch03	59877074	61168296	SL2.50ch03p60522685	SL2.50ch03p60850262	bio14,bio17	Rodriguez et al. 2020
ch03	59877074	61168296	SL2.50ch03p60522685	SL2.50ch03p60934835	LWI	Rodriguez et al. 2020
ch03	59877074	61168296	SL2.50ch03p60522685	SL2.50ch03p60275068	FIN	Ye et al. 2020
ch03	59877074	61168296	SL2.50ch03p60522685	SL2.50ch03p60427735	SE,SSR	Ye et al. 2020
ch03	59877074	61168296	SL2.50ch03p60522685	SL2.50ch03p59962427	Citric acid	Ye et al. 2019
ch03	59877074	61168296	SL2.50ch03p60522685	SL2.50ch03p60033854	Isoleucine	Ye et al. 2019
ch03	59877074	61168296	SL2.50ch03p60522685	SL2.50ch03p60774551	L-Threonic acid	Ye et al. 2019
ch03	59877093	61168315	SL2.50ch03p60522704	SL2.50ch03p60850262	bio14,bio17	Rodriguez et al. 2020
ch03	59877093	61168315	SL2.50ch03p60522704	SL2.50ch03p60934835	LWI	Rodriguez et al. 2020
ch03	59877093	61168315	SL2.50ch03p60522704	SL2.50ch03p60275068	FIN	Ye et al. 2020
ch03	59877093	61168315	SL2.50ch03p60522704	SL2.50ch03p60427735	SE,SSR	Ye et al. 2020
ch03	59877093	61168315	SL2.50ch03p60522704	SL2.50ch03p59962427	Citric acid	Ye et al. 2019
ch03	59877093	61168315	SL2.50ch03p60522704	SL2.50ch03p60033854	Isoleucine	Ye et al. 2019
ch03	59877093	61168315	SL2.50ch03p60522704	SL2.50ch03p60774551	L-Threonic acid	Ye et al. 2019
ch03	61218622	62509844	SL2.50ch03p61864233	SL2.50ch03p61746913	FIR	Albert et al. 2016
ch03	61218622	62509844	SL2.50ch03p61864233	SL2.50ch03p61746166	NFI	Rodriguez et al. 2020
ch03	61218622	62509844	SL2.50ch03p61864233	SL2.50ch03p61878102	CurvedHeight_L,Distal_An_M_L,Fruit width,Maximum_Height_L,	Rodriguez et al. 2020
ch03	61218622	62509844	SL2.50ch03p61864233	SL2.50ch03p61878410	CurvedHeight_L,Distal_An_M_L,Fruit width,Maximum_Height_L,	Rodriguez et al. 2020
ch03	61218622	62509844	SL2.50ch03p61864233	SL2.50ch03p61881530	CurvedHeight_L,Distal_An_M_L,Fruit width,Maximum_Height_L,	Rodriguez et al. 2020
ch03	61218622	62509844	SL2.50ch03p61864233	SL2.50ch03p62060157	CurvedHeight_L,FSH_In_Ext_I_L,Fruit width,Height_Mid.W_L,Maximum_Height_L,Fruit_length,	Rodriguez et al. 2020
ch03	61218622	62509844	SL2.50ch03p61864233	SL2.50ch03p61720421	isobutyl acetate	Tieman et al. 2017
ch03	61218622	62509844	SL2.50ch03p61864233	SL2.50ch03p61746888	isobutyl acetate	Tieman et al. 2017
ch03	61218622	62509844	SL2.50ch03p61864233	SL2.50ch03p61943679	isobutyl acetate	Tieman et al. 2017
ch03	61218622	62509844	SL2.50ch03p61864233	SL2.50ch03p61970262	Glucose	Tieman et al. 2017
ch03	61218622	62509844	SL2.50ch03p61864233	SL2.50ch03p62073897	glucose + fructose	Tieman et al. 2017
ch03	61218622	62509844	SL2.50ch03p61864233	SL2.50ch03p62130022	isobutyl acetate	Tieman et al. 2017
ch03	61218622	62509844	SL2.50ch03p61864233	SL2.50ch03p62137645	Fructose	Tieman et al. 2017
ch03	61218622	62509844	SL2.50ch03p61864233	SL2.50ch03p61875610	L-Aspartic acid	Ye et al. 2019
ch03	61218622	62509844	SL2.50ch03p61864233	SL2.50ch03p62062078	X2M1BU	Zhao et al. 2019
ch03	61218622	62509844	SL2.50ch03p61864233		lcn3.1	Van der Knaap et al. 2003
ch03	61218622	62509844	SL2.50ch03p61864233		nsf3.1	Van der Knaap et al. 2003
ch03	61218622	62509844	SL2.50ch03p61864233		dblk3.1	Brewer et al. 2007
ch03	61218622	62509844	SL2.50ch03p61864233		tri3.1	Brewer et al. 2007
ch03	61218622	62509844	SL2.50ch03p61864233		lcn3.1	Van der Knaap et al. 2003
ch03	61218622	62509844	SL2.50ch03p61864233		nsf3.1	Van der Knaap et al. 2003
ch03	61218622	62509844	SL2.50ch03p61864233		dblk3.1	Brewer et al. 2007
ch03	61218622	62509844	SL2.50ch03p61864233		tri3.1	Brewer et al. 2007
ch03	62910999	64202221	SL2.50ch03p63556610	SL2.50ch03p63618158	SSC	Albert et al. 2016
ch03	62910999	64202221	SL2.50ch03p63556610	SL2.50ch03p63293946	bio13	Rodriguez et al. 2020
ch03	62910999	64202221	SL2.50ch03p63556610	SL2.50ch03p63294161	bio13	Rodriguez et al. 2020
ch03	62910999	64202221	SL2.50ch03p63556610	SL2.50ch03p63813053	bio1,bio10,bio11,bio3,bio4,bio5,bio6,bio8	Rodriguez et al. 2020
ch03	62910999	64202221	SL2.50ch03p63556610	SL2.50ch03p63013478	AsA	Ruggieri et al. 2014
ch03	62910999	64202221	SL2.50ch03p63556610	SL2.50ch03p63046844	AsA	Ruggieri et al. 2014
ch03	62910999	64202221	SL2.50ch03p63556610	SL2.50ch03p63627803	Total acid	Ye et al. 2019
ch03	62910999	64202221	SL2.50ch03p63556610	SL2.50ch03p63855064	Mannobiose	Ye et al. 2019
ch03	62910999	64202221	SL2.50ch03p63556610	SL2.50ch03p63920857	Total sugar	Ye et al. 2019
ch03	62910999	64202221	SL2.50ch03p63556610	SL2.50ch03p63842990	geranylacetone	Zhao et al. 2019
ch03	62910999	64202221	SL2.50ch03p63556610		fw3.1	Barrantes et al. 2016
ch03	62910999	64202221	SL2.50ch03p63556610		tri3.1	Brewer et al. 2007
ch03	62910999	64202221	SL2.50ch03p63556610		pblk3.1	Brewer et al. 2007
ch03	63723562	65014784	SL2.50ch03p64369173	SL2.50ch03p64586689	Leaf	Albert et al. 2016
ch03	63723562	65014784	SL2.50ch03p64369173	SL2.50ch03p63813053	bio1,bio10,bio11,bio3,bio4,bio5,bio6,bio8	Rodriguez et al. 2020
ch03	63723562	65014784	SL2.50ch03p64369173	SL2.50ch03p64418254	Fruit width	Rodriguez et al. 2020
ch03	63723562	65014784	SL2.50ch03p64369173	SL2.50ch03p64351456	average fruit weight,Soluble solids	Tieman et al. 2017
ch03	63723562	65014784	SL2.50ch03p64369173	SL2.50ch03p64408482	FB	Ye et al. 2020
ch03	63723562	65014784	SL2.50ch03p64369173	SL2.50ch03p64734105	FSD,OTLD,SPR	Ye et al. 2020
ch03	63723562	65014784	SL2.50ch03p64369173	SL2.50ch03p64799226	FSL,SL	Ye et al. 2020
ch03	63723562	65014784	SL2.50ch03p64369173	SL2.50ch03p64837546	ovary transverse diameter	Ye et al. 2020
ch03	63723562	65014784	SL2.50ch03p64369173	SL2.50ch03p63855064	Mannobiose	Ye et al. 2019
ch03	63723562	65014784	SL2.50ch03p64369173	SL2.50ch03p63920857	Total sugar	Ye et al. 2019
ch03	63723562	65014784	SL2.50ch03p64369173	SL2.50ch03p64805379	Galactose	Ye et al. 2019
ch03	63723562	65014784	SL2.50ch03p64369173	SL2.50ch03p64796589	L-Glutamic acid,L-SerinePN	Ye et al. 2019, Ye et al. 2020
ch03	63723562	65014784	SL2.50ch03p64369173	SL2.50ch03p63842990	geranylacetone	Zhao et al. 2019
ch03	63723562	65014784	SL2.50ch03p64369173	SL2.50ch03p64488435	Phenylalanine	Zhao et al. 2019
ch03	63723562	65014784	SL2.50ch03p64369173	SL2.50ch03p64586740	Aspartate	Zhao et al. 2019
ch03	63723562	65014784	SL2.50ch03p64369173	SL2.50ch03p64618191	EE24D,	Zhao et al. 2019
ch03	63723562	65014784	SL2.50ch03p64369173	SL2.50ch03p65004108	GABA ,OTLD	Zhao et al. 2019, Ye et al. 2020
ch03	63723562	65014784	SL2.50ch03p64369173		fw3.2/KLUH	Anastasiou et al. et al. 2007; Chakrabarti et al. et al. 2013
ch03	63723562	65014784	SL2.50ch03p64369173		tri3.1	Brewer et al. 2007
ch03	63723562	65014784	SL2.50ch03p64369173		pblk3.1	Brewer et al. 2007
ch03	63723623	65014845	SL2.50ch03p64369234	SL2.50ch03p64586689	Leaf	Albert et al. 2016
ch03	63723623	65014845	SL2.50ch03p64369234	SL2.50ch03p63813053	bio1,bio10,bio11,bio3,bio4,bio5,bio6,bio8	Rodriguez et al. 2020
ch03	63723623	65014845	SL2.50ch03p64369234	SL2.50ch03p64418254	Fruit width	Rodriguez et al. 2020
ch03	63723623	65014845	SL2.50ch03p64369234	SL2.50ch03p64351456	average fruit weight,Soluble solids	Tieman et al. 2017
ch03	63723623	65014845	SL2.50ch03p64369234	SL2.50ch03p64408482	FB	Ye et al. 2020
ch03	63723623	65014845	SL2.50ch03p64369234	SL2.50ch03p64734105	FSD,OTLD,SPR	Ye et al. 2020
ch03	63723623	65014845	SL2.50ch03p64369234	SL2.50ch03p64799226	FSL,SL	Ye et al. 2020
ch03	63723623	65014845	SL2.50ch03p64369234	SL2.50ch03p64837546	ovary transverse diameter	Ye et al. 2020
ch03	63723623	65014845	SL2.50ch03p64369234	SL2.50ch03p63855064	Mannobiose	Ye et al. 2019
ch03	63723623	65014845	SL2.50ch03p64369234	SL2.50ch03p63920857	Total sugar	Ye et al. 2019
ch03	63723623	65014845	SL2.50ch03p64369234	SL2.50ch03p64805379	Galactose	Ye et al. 2019
ch03	63723623	65014845	SL2.50ch03p64369234	SL2.50ch03p64796589	L-Glutamic acid,L-SerinePN	Ye et al. 2019, Ye et al. 2020
ch03	63723623	65014845	SL2.50ch03p64369234	SL2.50ch03p63842990	geranylacetone	Zhao et al. 2019
ch03	63723623	65014845	SL2.50ch03p64369234	SL2.50ch03p64488435	Phenylalanine	Zhao et al. 2019
ch03	63723623	65014845	SL2.50ch03p64369234	SL2.50ch03p64586740	Aspartate	Zhao et al. 2019
ch03	63723623	65014845	SL2.50ch03p64369234	SL2.50ch03p64618191	EE24D,	Zhao et al. 2019
ch03	63723623	65014845	SL2.50ch03p64369234	SL2.50ch03p65004108	GABA ,OTLD	Zhao et al. 2019, Ye et al. 2020
ch03	63723623	65014845	SL2.50ch03p64369234		fw3.2/KLUH	Anastasiou et al. et al. 2007; Chakrabarti et al. et al. 2013
ch03	63723623	65014845	SL2.50ch03p64369234		tri3.1	Brewer et al. 2007
ch03	63723623	65014845	SL2.50ch03p64369234		pblk3.1	Brewer et al. 2007
ch03	63723665	65014887	SL2.50ch03p64369276	SL2.50ch03p64586689	Leaf	Albert et al. 2016
ch03	63723665	65014887	SL2.50ch03p64369276	SL2.50ch03p63813053	bio1,bio10,bio11,bio3,bio4,bio5,bio6,bio8	Rodriguez et al. 2020
ch03	63723665	65014887	SL2.50ch03p64369276	SL2.50ch03p64418254	Fruit width	Rodriguez et al. 2020
ch03	63723665	65014887	SL2.50ch03p64369276	SL2.50ch03p64351456	average fruit weight,Soluble solids	Tieman et al. 2017
ch03	63723665	65014887	SL2.50ch03p64369276	SL2.50ch03p64408482	FB	Ye et al. 2020
ch03	63723665	65014887	SL2.50ch03p64369276	SL2.50ch03p64734105	FSD,OTLD,SPR	Ye et al. 2020
ch03	63723665	65014887	SL2.50ch03p64369276	SL2.50ch03p64799226	FSL,SL	Ye et al. 2020
ch03	63723665	65014887	SL2.50ch03p64369276	SL2.50ch03p64837546	ovary transverse diameter	Ye et al. 2020
ch03	63723665	65014887	SL2.50ch03p64369276	SL2.50ch03p63855064	Mannobiose	Ye et al. 2019
ch03	63723665	65014887	SL2.50ch03p64369276	SL2.50ch03p63920857	Total sugar	Ye et al. 2019
ch03	63723665	65014887	SL2.50ch03p64369276	SL2.50ch03p64805379	Galactose	Ye et al. 2019
ch03	63723665	65014887	SL2.50ch03p64369276	SL2.50ch03p64796589	L-Glutamic acid,L-SerinePN	Ye et al. 2019, Ye et al. 2020
ch03	63723665	65014887	SL2.50ch03p64369276	SL2.50ch03p63842990	geranylacetone	Zhao et al. 2019
ch03	63723665	65014887	SL2.50ch03p64369276	SL2.50ch03p64488435	Phenylalanine	Zhao et al. 2019
ch03	63723665	65014887	SL2.50ch03p64369276	SL2.50ch03p64586740	Aspartate	Zhao et al. 2019
ch03	63723665	65014887	SL2.50ch03p64369276	SL2.50ch03p64618191	EE24D,	Zhao et al. 2019
ch03	63723665	65014887	SL2.50ch03p64369276	SL2.50ch03p65004108	GABA ,OTLD	Zhao et al. 2019, Ye et al. 2020
ch03	63723665	65014887	SL2.50ch03p64369276		fw3.2/KLUH	Anastasiou et al. et al. 2007; Chakrabarti et al. et al. 2013
ch03	63723665	65014887	SL2.50ch03p64369276		tri3.1	Brewer et al. 2007
ch03	63723665	65014887	SL2.50ch03p64369276		pblk3.1	Brewer et al. 2007
ch03	63739312	65030534	SL2.50ch03p64384923	SL2.50ch03p64586689	Leaf	Albert et al. 2016
ch03	63739312	65030534	SL2.50ch03p64384923	SL2.50ch03p63813053	bio1,bio10,bio11,bio3,bio4,bio5,bio6,bio8	Rodriguez et al. 2020
ch03	63739312	65030534	SL2.50ch03p64384923	SL2.50ch03p64418254	Fruit width	Rodriguez et al. 2020
ch03	63739312	65030534	SL2.50ch03p64384923	SL2.50ch03p64351456	average fruit weight,Soluble solids	Tieman et al. 2017
ch03	63739312	65030534	SL2.50ch03p64384923	SL2.50ch03p64408482	FB	Ye et al. 2020
ch03	63739312	65030534	SL2.50ch03p64384923	SL2.50ch03p64734105	FSD,OTLD,SPR	Ye et al. 2020
ch03	63739312	65030534	SL2.50ch03p64384923	SL2.50ch03p64799226	FSL,SL	Ye et al. 2020
ch03	63739312	65030534	SL2.50ch03p64384923	SL2.50ch03p64837546	ovary transverse diameter	Ye et al. 2020
ch03	63739312	65030534	SL2.50ch03p64384923	SL2.50ch03p63855064	Mannobiose	Ye et al. 2019
ch03	63739312	65030534	SL2.50ch03p64384923	SL2.50ch03p63920857	Total sugar	Ye et al. 2019
ch03	63739312	65030534	SL2.50ch03p64384923	SL2.50ch03p64805379	Galactose	Ye et al. 2019
ch03	63739312	65030534	SL2.50ch03p64384923	SL2.50ch03p64796589	L-Glutamic acid,L-SerinePN	Ye et al. 2019, Ye et al. 2020
ch03	63739312	65030534	SL2.50ch03p64384923	SL2.50ch03p63842990	geranylacetone	Zhao et al. 2019
ch03	63739312	65030534	SL2.50ch03p64384923	SL2.50ch03p64488435	Phenylalanine	Zhao et al. 2019
ch03	63739312	65030534	SL2.50ch03p64384923	SL2.50ch03p64586740	Aspartate	Zhao et al. 2019
ch03	63739312	65030534	SL2.50ch03p64384923	SL2.50ch03p64618191	EE24D,	Zhao et al. 2019
ch03	63739312	65030534	SL2.50ch03p64384923	SL2.50ch03p65004108	GABA ,OTLD	Zhao et al. 2019, Ye et al. 2020
ch03	63739312	65030534	SL2.50ch03p64384923		fw3.2/KLUH	Anastasiou et al. et al. 2007; Chakrabarti et al. et al. 2013
ch03	63739312	65030534	SL2.50ch03p64384923		tri3.1	Brewer et al. 2007
ch03	63739312	65030534	SL2.50ch03p64384923		pblk3.1	Brewer et al. 2007
ch03	63803685	65094907	SL2.50ch03p64449296	SL2.50ch03p64586689	Leaf	Albert et al. 2016
ch03	63803685	65094907	SL2.50ch03p64449296	SL2.50ch03p63813053	bio1,bio10,bio11,bio3,bio4,bio5,bio6,bio8	Rodriguez et al. 2020
ch03	63803685	65094907	SL2.50ch03p64449296	SL2.50ch03p64418254	Fruit width	Rodriguez et al. 2020
ch03	63803685	65094907	SL2.50ch03p64449296	SL2.50ch03p65049140	Rha	Sauvage et al. 2014
ch03	63803685	65094907	SL2.50ch03p64449296	SL2.50ch03p64351456	average fruit weight,Soluble solids	Tieman et al. 2017
ch03	63803685	65094907	SL2.50ch03p64449296	SL2.50ch03p64408482	FB	Ye et al. 2020
ch03	63803685	65094907	SL2.50ch03p64449296	SL2.50ch03p64734105	FSD,OTLD,SPR	Ye et al. 2020
ch03	63803685	65094907	SL2.50ch03p64449296	SL2.50ch03p64799226	FSL,SL	Ye et al. 2020
ch03	63803685	65094907	SL2.50ch03p64449296	SL2.50ch03p64837546	ovary transverse diameter	Ye et al. 2020
ch03	63803685	65094907	SL2.50ch03p64449296	SL2.50ch03p65048732	FSD	Ye et al. 2020
ch03	63803685	65094907	SL2.50ch03p64449296	SL2.50ch03p65067950	FSL	Ye et al. 2020
ch03	63803685	65094907	SL2.50ch03p64449296	SL2.50ch03p63855064	Mannobiose	Ye et al. 2019
ch03	63803685	65094907	SL2.50ch03p64449296	SL2.50ch03p63920857	Total sugar	Ye et al. 2019
ch03	63803685	65094907	SL2.50ch03p64449296	SL2.50ch03p64805379	Galactose	Ye et al. 2019
ch03	63803685	65094907	SL2.50ch03p64449296	SL2.50ch03p64796589	L-Glutamic acid,L-SerinePN	Ye et al. 2019, Ye et al. 2020
ch03	63803685	65094907	SL2.50ch03p64449296	SL2.50ch03p63842990	geranylacetone	Zhao et al. 2019
ch03	63803685	65094907	SL2.50ch03p64449296	SL2.50ch03p64488435	Phenylalanine	Zhao et al. 2019
ch03	63803685	65094907	SL2.50ch03p64449296	SL2.50ch03p64586740	Aspartate	Zhao et al. 2019
ch03	63803685	65094907	SL2.50ch03p64449296	SL2.50ch03p64618191	EE24D,	Zhao et al. 2019
ch03	63803685	65094907	SL2.50ch03p64449296	SL2.50ch03p65004108	GABA ,OTLD	Zhao et al. 2019, Ye et al. 2020
ch03	63803685	65094907	SL2.50ch03p64449296		fw3.2/KLUH	Anastasiou et al. et al. 2007; Chakrabarti et al. et al. 2013
ch03	63803685	65094907	SL2.50ch03p64449296		tri3.1	Brewer et al. 2007
ch03	63803685	65094907	SL2.50ch03p64449296		pblk3.1	Brewer et al. 2007
ch03	63816475	65107697	SL2.50ch03p64462086	SL2.50ch03p64586689	Leaf	Albert et al. 2016
ch03	63816475	65107697	SL2.50ch03p64462086	SL2.50ch03p64418254	Fruit width	Rodriguez et al. 2020
ch03	63816475	65107697	SL2.50ch03p64462086	SL2.50ch03p65049140	Rha	Sauvage et al. 2014
ch03	63816475	65107697	SL2.50ch03p64462086	SL2.50ch03p64351456	average fruit weight,Soluble solids	Tieman et al. 2017
ch03	63816475	65107697	SL2.50ch03p64462086	SL2.50ch03p64408482	FB	Ye et al. 2020
ch03	63816475	65107697	SL2.50ch03p64462086	SL2.50ch03p64734105	FSD,OTLD,SPR	Ye et al. 2020
ch03	63816475	65107697	SL2.50ch03p64462086	SL2.50ch03p64799226	FSL,SL	Ye et al. 2020
ch03	63816475	65107697	SL2.50ch03p64462086	SL2.50ch03p64837546	ovary transverse diameter	Ye et al. 2020
ch03	63816475	65107697	SL2.50ch03p64462086	SL2.50ch03p65048732	FSD	Ye et al. 2020
ch03	63816475	65107697	SL2.50ch03p64462086	SL2.50ch03p65067950	FSL	Ye et al. 2020
ch03	63816475	65107697	SL2.50ch03p64462086	SL2.50ch03p63855064	Mannobiose	Ye et al. 2019
ch03	63816475	65107697	SL2.50ch03p64462086	SL2.50ch03p63920857	Total sugar	Ye et al. 2019
ch03	63816475	65107697	SL2.50ch03p64462086	SL2.50ch03p64805379	Galactose	Ye et al. 2019
ch03	63816475	65107697	SL2.50ch03p64462086	SL2.50ch03p64796589	L-Glutamic acid,L-SerinePN	Ye et al. 2019, Ye et al. 2020
ch03	63816475	65107697	SL2.50ch03p64462086	SL2.50ch03p63842990	geranylacetone	Zhao et al. 2019
ch03	63816475	65107697	SL2.50ch03p64462086	SL2.50ch03p64488435	Phenylalanine	Zhao et al. 2019
ch03	63816475	65107697	SL2.50ch03p64462086	SL2.50ch03p64586740	Aspartate	Zhao et al. 2019
ch03	63816475	65107697	SL2.50ch03p64462086	SL2.50ch03p64618191	EE24D,	Zhao et al. 2019
ch03	63816475	65107697	SL2.50ch03p64462086	SL2.50ch03p65004108	GABA ,OTLD	Zhao et al. 2019, Ye et al. 2020
ch03	63816475	65107697	SL2.50ch03p64462086		fw3.2/KLUH	Anastasiou et al. et al. 2007; Chakrabarti et al. et al. 2013
ch03	63816475	65107697	SL2.50ch03p64462086		tri3.1	Brewer et al. 2007
ch03	63816475	65107697	SL2.50ch03p64462086		pblk3.1	Brewer et al. 2007
ch03	63822996	65114218	SL2.50ch03p64468607	SL2.50ch03p64586689	Leaf	Albert et al. 2016
ch03	63822996	65114218	SL2.50ch03p64468607	SL2.50ch03p64418254	Fruit width	Rodriguez et al. 2020
ch03	63822996	65114218	SL2.50ch03p64468607	SL2.50ch03p65049140	Rha	Sauvage et al. 2014
ch03	63822996	65114218	SL2.50ch03p64468607	SL2.50ch03p64351456	average fruit weight,Soluble solids	Tieman et al. 2017
ch03	63822996	65114218	SL2.50ch03p64468607	SL2.50ch03p64408482	FB	Ye et al. 2020
ch03	63822996	65114218	SL2.50ch03p64468607	SL2.50ch03p64734105	FSD,OTLD,SPR	Ye et al. 2020
ch03	63822996	65114218	SL2.50ch03p64468607	SL2.50ch03p64799226	FSL,SL	Ye et al. 2020
ch03	63822996	65114218	SL2.50ch03p64468607	SL2.50ch03p64837546	ovary transverse diameter	Ye et al. 2020
ch03	63822996	65114218	SL2.50ch03p64468607	SL2.50ch03p65048732	FSD	Ye et al. 2020
ch03	63822996	65114218	SL2.50ch03p64468607	SL2.50ch03p65067950	FSL	Ye et al. 2020
ch03	63822996	65114218	SL2.50ch03p64468607	SL2.50ch03p63855064	Mannobiose	Ye et al. 2019
ch03	63822996	65114218	SL2.50ch03p64468607	SL2.50ch03p63920857	Total sugar	Ye et al. 2019
ch03	63822996	65114218	SL2.50ch03p64468607	SL2.50ch03p64805379	Galactose	Ye et al. 2019
ch03	63822996	65114218	SL2.50ch03p64468607	SL2.50ch03p64796589	L-Glutamic acid,L-SerinePN	Ye et al. 2019, Ye et al. 2020
ch03	63822996	65114218	SL2.50ch03p64468607	SL2.50ch03p63842990	geranylacetone	Zhao et al. 2019
ch03	63822996	65114218	SL2.50ch03p64468607	SL2.50ch03p64488435	Phenylalanine	Zhao et al. 2019
ch03	63822996	65114218	SL2.50ch03p64468607	SL2.50ch03p64586740	Aspartate	Zhao et al. 2019
ch03	63822996	65114218	SL2.50ch03p64468607	SL2.50ch03p64618191	EE24D,	Zhao et al. 2019
ch03	63822996	65114218	SL2.50ch03p64468607	SL2.50ch03p65004108	GABA ,OTLD	Zhao et al. 2019, Ye et al. 2020
ch03	63822996	65114218	SL2.50ch03p64468607		fw3.2/KLUH	Anastasiou et al. et al. 2007; Chakrabarti et al. et al. 2013
ch03	63822996	65114218	SL2.50ch03p64468607		tri3.1	Brewer et al. 2007
ch03	63822996	65114218	SL2.50ch03p64468607		pblk3.1	Brewer et al. 2007
ch03	63844679	65135901	SL2.50ch03p64490290	SL2.50ch03p64586689	Leaf	Albert et al. 2016
ch03	63844679	65135901	SL2.50ch03p64490290	SL2.50ch03p64418254	Fruit width	Rodriguez et al. 2020
ch03	63844679	65135901	SL2.50ch03p64490290	SL2.50ch03p65049140	Rha	Sauvage et al. 2014
ch03	63844679	65135901	SL2.50ch03p64490290	SL2.50ch03p64351456	average fruit weight,Soluble solids	Tieman et al. 2017
ch03	63844679	65135901	SL2.50ch03p64490290	SL2.50ch03p64408482	FB	Ye et al. 2020
ch03	63844679	65135901	SL2.50ch03p64490290	SL2.50ch03p64734105	FSD,OTLD,SPR	Ye et al. 2020
ch03	63844679	65135901	SL2.50ch03p64490290	SL2.50ch03p64799226	FSL,SL	Ye et al. 2020
ch03	63844679	65135901	SL2.50ch03p64490290	SL2.50ch03p64837546	ovary transverse diameter	Ye et al. 2020
ch03	63844679	65135901	SL2.50ch03p64490290	SL2.50ch03p65048732	FSD	Ye et al. 2020
ch03	63844679	65135901	SL2.50ch03p64490290	SL2.50ch03p65067950	FSL	Ye et al. 2020
ch03	63844679	65135901	SL2.50ch03p64490290	SL2.50ch03p63855064	Mannobiose	Ye et al. 2019
ch03	63844679	65135901	SL2.50ch03p64490290	SL2.50ch03p63920857	Total sugar	Ye et al. 2019
ch03	63844679	65135901	SL2.50ch03p64490290	SL2.50ch03p64805379	Galactose	Ye et al. 2019
ch03	63844679	65135901	SL2.50ch03p64490290	SL2.50ch03p64796589	L-Glutamic acid,L-SerinePN	Ye et al. 2019, Ye et al. 2020
ch03	63844679	65135901	SL2.50ch03p64490290	SL2.50ch03p64488435	Phenylalanine	Zhao et al. 2019
ch03	63844679	65135901	SL2.50ch03p64490290	SL2.50ch03p64586740	Aspartate	Zhao et al. 2019
ch03	63844679	65135901	SL2.50ch03p64490290	SL2.50ch03p64618191	EE24D,	Zhao et al. 2019
ch03	63844679	65135901	SL2.50ch03p64490290	SL2.50ch03p65004108	GABA ,OTLD	Zhao et al. 2019, Ye et al. 2020
ch03	63844679	65135901	SL2.50ch03p64490290		fw3.2/KLUH	Anastasiou et al. et al. 2007; Chakrabarti et al. et al. 2013
ch03	63844679	65135901	SL2.50ch03p64490290		tri3.1	Brewer et al. 2007
ch03	63844679	65135901	SL2.50ch03p64490290		pblk3.1	Brewer et al. 2007
ch03	63925385	65216607	SL2.50ch03p64570996	SL2.50ch03p64586689	Leaf	Albert et al. 2016
ch03	63925385	65216607	SL2.50ch03p64570996	SL2.50ch03p65147049	MalicFM	Albert et al. 2016
ch03	63925385	65216607	SL2.50ch03p64570996	SL2.50ch03p64418254	Fruit width	Rodriguez et al. 2020
ch03	63925385	65216607	SL2.50ch03p64570996	SL2.50ch03p65049140	Rha	Sauvage et al. 2014
ch03	63925385	65216607	SL2.50ch03p64570996	SL2.50ch03p64351456	average fruit weight,Soluble solids	Tieman et al. 2017
ch03	63925385	65216607	SL2.50ch03p64570996	SL2.50ch03p64408482	FB	Ye et al. 2020
ch03	63925385	65216607	SL2.50ch03p64570996	SL2.50ch03p64734105	FSD,OTLD,SPR	Ye et al. 2020
ch03	63925385	65216607	SL2.50ch03p64570996	SL2.50ch03p64799226	FSL,SL	Ye et al. 2020
ch03	63925385	65216607	SL2.50ch03p64570996	SL2.50ch03p64837546	ovary transverse diameter	Ye et al. 2020
ch03	63925385	65216607	SL2.50ch03p64570996	SL2.50ch03p65048732	FSD	Ye et al. 2020
ch03	63925385	65216607	SL2.50ch03p64570996	SL2.50ch03p65067950	FSL	Ye et al. 2020
ch03	63925385	65216607	SL2.50ch03p64570996	SL2.50ch03p64805379	Galactose	Ye et al. 2019
ch03	63925385	65216607	SL2.50ch03p64570996	SL2.50ch03p65209454	Citric acid	Ye et al. 2019
ch03	63925385	65216607	SL2.50ch03p64570996	SL2.50ch03p64796589	L-Glutamic acid,L-SerinePN	Ye et al. 2019, Ye et al. 2020
ch03	63925385	65216607	SL2.50ch03p64570996	SL2.50ch03p64488435	Phenylalanine	Zhao et al. 2019
ch03	63925385	65216607	SL2.50ch03p64570996	SL2.50ch03p64586740	Aspartate	Zhao et al. 2019
ch03	63925385	65216607	SL2.50ch03p64570996	SL2.50ch03p64618191	EE24D,	Zhao et al. 2019
ch03	63925385	65216607	SL2.50ch03p64570996	SL2.50ch03p65004108	GABA ,OTLD	Zhao et al. 2019, Ye et al. 2020
ch03	63925385	65216607	SL2.50ch03p64570996		fw3.2/KLUH	Anastasiou et al. et al. 2007; Chakrabarti et al. et al. 2013
ch03	63925385	65216607	SL2.50ch03p64570996		tri3.1	Brewer et al. 2007
ch03	63925385	65216607	SL2.50ch03p64570996		pblk3.1	Brewer et al. 2007
ch03	63943568	65234790	SL2.50ch03p64589179	SL2.50ch03p64586689	Leaf	Albert et al. 2016
ch03	63943568	65234790	SL2.50ch03p64589179	SL2.50ch03p65147049	MalicFM	Albert et al. 2016
ch03	63943568	65234790	SL2.50ch03p64589179	SL2.50ch03p64418254	Fruit width	Rodriguez et al. 2020
ch03	63943568	65234790	SL2.50ch03p64589179	SL2.50ch03p65049140	Rha	Sauvage et al. 2014
ch03	63943568	65234790	SL2.50ch03p64589179	SL2.50ch03p64351456	average fruit weight,Soluble solids	Tieman et al. 2017
ch03	63943568	65234790	SL2.50ch03p64589179	SL2.50ch03p64408482	FB	Ye et al. 2020
ch03	63943568	65234790	SL2.50ch03p64589179	SL2.50ch03p64734105	FSD,OTLD,SPR	Ye et al. 2020
ch03	63943568	65234790	SL2.50ch03p64589179	SL2.50ch03p64799226	FSL,SL	Ye et al. 2020
ch03	63943568	65234790	SL2.50ch03p64589179	SL2.50ch03p64837546	ovary transverse diameter	Ye et al. 2020
ch03	63943568	65234790	SL2.50ch03p64589179	SL2.50ch03p65048732	FSD	Ye et al. 2020
ch03	63943568	65234790	SL2.50ch03p64589179	SL2.50ch03p65067950	FSL	Ye et al. 2020
ch03	63943568	65234790	SL2.50ch03p64589179	SL2.50ch03p64805379	Galactose	Ye et al. 2019
ch03	63943568	65234790	SL2.50ch03p64589179	SL2.50ch03p65209454	Citric acid	Ye et al. 2019
ch03	63943568	65234790	SL2.50ch03p64589179	SL2.50ch03p64796589	L-Glutamic acid,L-SerinePN	Ye et al. 2019, Ye et al. 2020
ch03	63943568	65234790	SL2.50ch03p64589179	SL2.50ch03p64488435	Phenylalanine	Zhao et al. 2019
ch03	63943568	65234790	SL2.50ch03p64589179	SL2.50ch03p64586740	Aspartate	Zhao et al. 2019
ch03	63943568	65234790	SL2.50ch03p64589179	SL2.50ch03p64618191	EE24D,	Zhao et al. 2019
ch03	63943568	65234790	SL2.50ch03p64589179	SL2.50ch03p65004108	GABA ,OTLD	Zhao et al. 2019, Ye et al. 2020
ch03	63943568	65234790	SL2.50ch03p64589179		fw3.2/KLUH	Anastasiou et al. et al. 2007; Chakrabarti et al. et al. 2013
ch03	63943568	65234790	SL2.50ch03p64589179		tri3.1	Brewer et al. 2007
ch03	63943568	65234790	SL2.50ch03p64589179		pblk3.1	Brewer et al. 2007
ch03	63954873	65246095	SL2.50ch03p64600484	SL2.50ch03p64586689	Leaf	Albert et al. 2016
ch03	63954873	65246095	SL2.50ch03p64600484	SL2.50ch03p65147049	MalicFM	Albert et al. 2016
ch03	63954873	65246095	SL2.50ch03p64600484	SL2.50ch03p64418254	Fruit width	Rodriguez et al. 2020
ch03	63954873	65246095	SL2.50ch03p64600484	SL2.50ch03p65049140	Rha	Sauvage et al. 2014
ch03	63954873	65246095	SL2.50ch03p64600484	SL2.50ch03p64351456	average fruit weight,Soluble solids	Tieman et al. 2017
ch03	63954873	65246095	SL2.50ch03p64600484	SL2.50ch03p64408482	FB	Ye et al. 2020
ch03	63954873	65246095	SL2.50ch03p64600484	SL2.50ch03p64734105	FSD,OTLD,SPR	Ye et al. 2020
ch03	63954873	65246095	SL2.50ch03p64600484	SL2.50ch03p64799226	FSL,SL	Ye et al. 2020
ch03	63954873	65246095	SL2.50ch03p64600484	SL2.50ch03p64837546	ovary transverse diameter	Ye et al. 2020
ch03	63954873	65246095	SL2.50ch03p64600484	SL2.50ch03p65048732	FSD	Ye et al. 2020
ch03	63954873	65246095	SL2.50ch03p64600484	SL2.50ch03p65067950	FSL	Ye et al. 2020
ch03	63954873	65246095	SL2.50ch03p64600484	SL2.50ch03p64805379	Galactose	Ye et al. 2019
ch03	63954873	65246095	SL2.50ch03p64600484	SL2.50ch03p65209454	Citric acid	Ye et al. 2019
ch03	63954873	65246095	SL2.50ch03p64600484	SL2.50ch03p64796589	L-Glutamic acid,L-SerinePN	Ye et al. 2019, Ye et al. 2020
ch03	63954873	65246095	SL2.50ch03p64600484	SL2.50ch03p64488435	Phenylalanine	Zhao et al. 2019
ch03	63954873	65246095	SL2.50ch03p64600484	SL2.50ch03p64586740	Aspartate	Zhao et al. 2019
ch03	63954873	65246095	SL2.50ch03p64600484	SL2.50ch03p64618191	EE24D,	Zhao et al. 2019
ch03	63954873	65246095	SL2.50ch03p64600484	SL2.50ch03p65004108	GABA ,OTLD	Zhao et al. 2019, Ye et al. 2020
ch03	63954873	65246095	SL2.50ch03p64600484		fw3.2/KLUH	Anastasiou et al. et al. 2007; Chakrabarti et al. et al. 2013
ch03	63954873	65246095	SL2.50ch03p64600484		tri3.1	Brewer et al. 2007
ch03	63954873	65246095	SL2.50ch03p64600484		pblk3.1	Brewer et al. 2007
ch03	64006694	65297916	SL2.50ch03p64652305	SL2.50ch03p64586689	Leaf	Albert et al. 2016
ch03	64006694	65297916	SL2.50ch03p64652305	SL2.50ch03p65147049	MalicFM	Albert et al. 2016
ch03	64006694	65297916	SL2.50ch03p64652305	SL2.50ch03p64418254	Fruit width	Rodriguez et al. 2020
ch03	64006694	65297916	SL2.50ch03p64652305	SL2.50ch03p65049140	Rha	Sauvage et al. 2014
ch03	64006694	65297916	SL2.50ch03p64652305	SL2.50ch03p64351456	average fruit weight,Soluble solids	Tieman et al. 2017
ch03	64006694	65297916	SL2.50ch03p64652305	SL2.50ch03p64408482	FB	Ye et al. 2020
ch03	64006694	65297916	SL2.50ch03p64652305	SL2.50ch03p64734105	FSD,OTLD,SPR	Ye et al. 2020
ch03	64006694	65297916	SL2.50ch03p64652305	SL2.50ch03p64799226	FSL,SL	Ye et al. 2020
ch03	64006694	65297916	SL2.50ch03p64652305	SL2.50ch03p64837546	ovary transverse diameter	Ye et al. 2020
ch03	64006694	65297916	SL2.50ch03p64652305	SL2.50ch03p65048732	FSD	Ye et al. 2020
ch03	64006694	65297916	SL2.50ch03p64652305	SL2.50ch03p65067950	FSL	Ye et al. 2020
ch03	64006694	65297916	SL2.50ch03p64652305	SL2.50ch03p64805379	Galactose	Ye et al. 2019
ch03	64006694	65297916	SL2.50ch03p64652305	SL2.50ch03p65209454	Citric acid	Ye et al. 2019
ch03	64006694	65297916	SL2.50ch03p64652305	SL2.50ch03p64796589	L-Glutamic acid,L-SerinePN	Ye et al. 2019, Ye et al. 2020
ch03	64006694	65297916	SL2.50ch03p64652305	SL2.50ch03p64488435	Phenylalanine	Zhao et al. 2019
ch03	64006694	65297916	SL2.50ch03p64652305	SL2.50ch03p64586740	Aspartate	Zhao et al. 2019
ch03	64006694	65297916	SL2.50ch03p64652305	SL2.50ch03p64618191	EE24D,	Zhao et al. 2019
ch03	64006694	65297916	SL2.50ch03p64652305	SL2.50ch03p65004108	GABA ,OTLD	Zhao et al. 2019, Ye et al. 2020
ch03	64006694	65297916	SL2.50ch03p64652305		fw3.2/KLUH	Anastasiou et al. et al. 2007; Chakrabarti et al. et al. 2013
ch03	64006694	65297916	SL2.50ch03p64652305		tri3.1	Brewer et al. 2007
ch03	64006694	65297916	SL2.50ch03p64652305		pblk3.1	Brewer et al. 2007
ch03	64399218	65690440	SL2.50ch03p65044829	SL2.50ch03p64586689	Leaf	Albert et al. 2016
ch03	64399218	65690440	SL2.50ch03p65044829	SL2.50ch03p65147049	MalicFM	Albert et al. 2016
ch03	64399218	65690440	SL2.50ch03p65044829	SL2.50ch03p65325983	-2-heptenal	Bauchet et al. 2017
ch03	64399218	65690440	SL2.50ch03p65044829	SL2.50ch03p64418254	Fruit width	Rodriguez et al. 2020
ch03	64399218	65690440	SL2.50ch03p65044829	SL2.50ch03p65049140	Rha	Sauvage et al. 2014
ch03	64399218	65690440	SL2.50ch03p65044829	SL2.50ch03p64408482	FB	Ye et al. 2020
ch03	64399218	65690440	SL2.50ch03p65044829	SL2.50ch03p64734105	FSD,OTLD,SPR	Ye et al. 2020
ch03	64399218	65690440	SL2.50ch03p65044829	SL2.50ch03p64799226	FSL,SL	Ye et al. 2020
ch03	64399218	65690440	SL2.50ch03p65044829	SL2.50ch03p64837546	ovary transverse diameter	Ye et al. 2020
ch03	64399218	65690440	SL2.50ch03p65044829	SL2.50ch03p65048732	FSD	Ye et al. 2020
ch03	64399218	65690440	SL2.50ch03p65044829	SL2.50ch03p65067950	FSL	Ye et al. 2020
ch03	64399218	65690440	SL2.50ch03p65044829	SL2.50ch03p64805379	Galactose	Ye et al. 2019
ch03	64399218	65690440	SL2.50ch03p65044829	SL2.50ch03p65209454	Citric acid	Ye et al. 2019
ch03	64399218	65690440	SL2.50ch03p65044829	SL2.50ch03p65477112	Total acid	Ye et al. 2019
ch03	64399218	65690440	SL2.50ch03p65044829	SL2.50ch03p64796589	L-Glutamic acid,L-SerinePN	Ye et al. 2019, Ye et al. 2020
ch03	64399218	65690440	SL2.50ch03p65044829	SL2.50ch03p64488435	Phenylalanine	Zhao et al. 2019
ch03	64399218	65690440	SL2.50ch03p65044829	SL2.50ch03p64586740	Aspartate	Zhao et al. 2019
ch03	64399218	65690440	SL2.50ch03p65044829	SL2.50ch03p64618191	EE24D,	Zhao et al. 2019
ch03	64399218	65690440	SL2.50ch03p65044829	SL2.50ch03p65004108	GABA ,OTLD	Zhao et al. 2019, Ye et al. 2020
ch03	64399218	65690440	SL2.50ch03p65044829		fw3.2/KLUH	Anastasiou et al. et al. 2007; Chakrabarti et al. et al. 2013
ch03	64399218	65690440	SL2.50ch03p65044829		dan3.1	Brewer et al. 2007
ch03	64399218	65690440	SL2.50ch03p65044829		fs3.2	Brewer et al. 2007
ch03	64399218	65690440	SL2.50ch03p65044829		tri3.1	Brewer et al. 2007
ch03	64399218	65690440	SL2.50ch03p65044829		pblk3.1	Brewer et al. 2007
ch03	64399218	65690440	SL2.50ch03p65044829		fw3.2/KLUH	Anastasiou et al. et al. 2007; Chakrabarti et al. et al. 2013
ch03	64399218	65690440	SL2.50ch03p65044829		dan3.1	Brewer et al. 2007
ch03	64399218	65690440	SL2.50ch03p65044829		fs3.2	Brewer et al. 2007
ch03	64399218	65690440	SL2.50ch03p65044829		tri3.1	Brewer et al. 2007
ch03	64399218	65690440	SL2.50ch03p65044829		pblk3.1	Brewer et al. 2007
ch03	64399218	65690440	SL2.50ch03p65044829		fw3.2/KLUH	Anastasiou et al. et al. 2007; Chakrabarti et al. et al. 2013
ch03	64399218	65690440	SL2.50ch03p65044829		dan3.1	Brewer et al. 2007
ch03	64399218	65690440	SL2.50ch03p65044829		fs3.2	Brewer et al. 2007
ch03	64399218	65690440	SL2.50ch03p65044829		tri3.1	Brewer et al. 2007
ch03	64399218	65690440	SL2.50ch03p65044829		pblk3.1	Brewer et al. 2007
ch03	64399218	65690440	SL2.50ch03p65044829		fw3.2/KLUH	Anastasiou et al. et al. 2007; Chakrabarti et al. et al. 2013
ch03	64399218	65690440	SL2.50ch03p65044829		dan3.1	Brewer et al. 2007
ch03	64399218	65690440	SL2.50ch03p65044829		fs3.2	Brewer et al. 2007
ch03	64399218	65690440	SL2.50ch03p65044829		tri3.1	Brewer et al. 2007
ch03	64399218	65690440	SL2.50ch03p65044829		pblk3.1	Brewer et al. 2007
ch03	64399218	65690440	SL2.50ch03p65044829		fw3.2/KLUH	Anastasiou et al. et al. 2007; Chakrabarti et al. et al. 2013
ch03	64399218	65690440	SL2.50ch03p65044829		dan3.1	Brewer et al. 2007
ch03	64399218	65690440	SL2.50ch03p65044829		fs3.2	Brewer et al. 2007
ch03	64399218	65690440	SL2.50ch03p65044829		tri3.1	Brewer et al. 2007
ch03	64399218	65690440	SL2.50ch03p65044829		pblk3.1	Brewer et al. 2007
ch03	64404616	65695838	SL2.50ch03p65050227	SL2.50ch03p64586689	Leaf	Albert et al. 2016
ch03	64404616	65695838	SL2.50ch03p65050227	SL2.50ch03p65147049	MalicFM	Albert et al. 2016
ch03	64404616	65695838	SL2.50ch03p65050227	SL2.50ch03p65325983	-2-heptenal	Bauchet et al. 2017
ch03	64404616	65695838	SL2.50ch03p65050227	SL2.50ch03p64418254	Fruit width	Rodriguez et al. 2020
ch03	64404616	65695838	SL2.50ch03p65050227	SL2.50ch03p65049140	Rha	Sauvage et al. 2014
ch03	64404616	65695838	SL2.50ch03p65050227	SL2.50ch03p64408482	FB	Ye et al. 2020
ch03	64404616	65695838	SL2.50ch03p65050227	SL2.50ch03p64734105	FSD,OTLD,SPR	Ye et al. 2020
ch03	64404616	65695838	SL2.50ch03p65050227	SL2.50ch03p64799226	FSL,SL	Ye et al. 2020
ch03	64404616	65695838	SL2.50ch03p65050227	SL2.50ch03p64837546	ovary transverse diameter	Ye et al. 2020
ch03	64404616	65695838	SL2.50ch03p65050227	SL2.50ch03p65048732	FSD	Ye et al. 2020
ch03	64404616	65695838	SL2.50ch03p65050227	SL2.50ch03p65067950	FSL	Ye et al. 2020
ch03	64404616	65695838	SL2.50ch03p65050227	SL2.50ch03p64805379	Galactose	Ye et al. 2019
ch03	64404616	65695838	SL2.50ch03p65050227	SL2.50ch03p65209454	Citric acid	Ye et al. 2019
ch03	64404616	65695838	SL2.50ch03p65050227	SL2.50ch03p65477112	Total acid	Ye et al. 2019
ch03	64404616	65695838	SL2.50ch03p65050227	SL2.50ch03p64796589	L-Glutamic acid,L-SerinePN	Ye et al. 2019, Ye et al. 2020
ch03	64404616	65695838	SL2.50ch03p65050227	SL2.50ch03p64488435	Phenylalanine	Zhao et al. 2019
ch03	64404616	65695838	SL2.50ch03p65050227	SL2.50ch03p64586740	Aspartate	Zhao et al. 2019
ch03	64404616	65695838	SL2.50ch03p65050227	SL2.50ch03p64618191	EE24D,	Zhao et al. 2019
ch03	64404616	65695838	SL2.50ch03p65050227	SL2.50ch03p65004108	GABA ,OTLD	Zhao et al. 2019, Ye et al. 2020
ch03	64404616	65695838	SL2.50ch03p65050227		fw3.2/KLUH	Anastasiou et al. et al. 2007; Chakrabarti et al. et al. 2013
ch03	64404616	65695838	SL2.50ch03p65050227		dan3.1	Brewer et al. 2007
ch03	64404616	65695838	SL2.50ch03p65050227		fs3.2	Brewer et al. 2007
ch03	64404616	65695838	SL2.50ch03p65050227		tri3.1	Brewer et al. 2007
ch03	64404616	65695838	SL2.50ch03p65050227		pblk3.1	Brewer et al. 2007
ch03	64404646	65695868	SL2.50ch03p65050257	SL2.50ch03p64586689	Leaf	Albert et al. 2016
ch03	64404646	65695868	SL2.50ch03p65050257	SL2.50ch03p65147049	MalicFM	Albert et al. 2016
ch03	64404646	65695868	SL2.50ch03p65050257	SL2.50ch03p65325983	-2-heptenal	Bauchet et al. 2017
ch03	64404646	65695868	SL2.50ch03p65050257	SL2.50ch03p64418254	Fruit width	Rodriguez et al. 2020
ch03	64404646	65695868	SL2.50ch03p65050257	SL2.50ch03p65049140	Rha	Sauvage et al. 2014
ch03	64404646	65695868	SL2.50ch03p65050257	SL2.50ch03p64408482	FB	Ye et al. 2020
ch03	64404646	65695868	SL2.50ch03p65050257	SL2.50ch03p64734105	FSD,OTLD,SPR	Ye et al. 2020
ch03	64404646	65695868	SL2.50ch03p65050257	SL2.50ch03p64799226	FSL,SL	Ye et al. 2020
ch03	64404646	65695868	SL2.50ch03p65050257	SL2.50ch03p64837546	ovary transverse diameter	Ye et al. 2020
ch03	64404646	65695868	SL2.50ch03p65050257	SL2.50ch03p65048732	FSD	Ye et al. 2020
ch03	64404646	65695868	SL2.50ch03p65050257	SL2.50ch03p65067950	FSL	Ye et al. 2020
ch03	64404646	65695868	SL2.50ch03p65050257	SL2.50ch03p64805379	Galactose	Ye et al. 2019
ch03	64404646	65695868	SL2.50ch03p65050257	SL2.50ch03p65209454	Citric acid	Ye et al. 2019
ch03	64404646	65695868	SL2.50ch03p65050257	SL2.50ch03p65477112	Total acid	Ye et al. 2019
ch03	64404646	65695868	SL2.50ch03p65050257	SL2.50ch03p64796589	L-Glutamic acid,L-SerinePN	Ye et al. 2019, Ye et al. 2020
ch03	64404646	65695868	SL2.50ch03p65050257	SL2.50ch03p64488435	Phenylalanine	Zhao et al. 2019
ch03	64404646	65695868	SL2.50ch03p65050257	SL2.50ch03p64586740	Aspartate	Zhao et al. 2019
ch03	64404646	65695868	SL2.50ch03p65050257	SL2.50ch03p64618191	EE24D,	Zhao et al. 2019
ch03	64404646	65695868	SL2.50ch03p65050257	SL2.50ch03p65004108	GABA ,OTLD	Zhao et al. 2019, Ye et al. 2020
ch03	64404646	65695868	SL2.50ch03p65050257		fw3.2/KLUH	Anastasiou et al. et al. 2007; Chakrabarti et al. et al. 2013
ch03	64404646	65695868	SL2.50ch03p65050257		dan3.1	Brewer et al. 2007
ch03	64404646	65695868	SL2.50ch03p65050257		fs3.2	Brewer et al. 2007
ch03	64404646	65695868	SL2.50ch03p65050257		tri3.1	Brewer et al. 2007
ch03	64404646	65695868	SL2.50ch03p65050257		pblk3.1	Brewer et al. 2007
ch03	64404700	65695922	SL2.50ch03p65050311	SL2.50ch03p64586689	Leaf	Albert et al. 2016
ch03	64404700	65695922	SL2.50ch03p65050311	SL2.50ch03p65147049	MalicFM	Albert et al. 2016
ch03	64404700	65695922	SL2.50ch03p65050311	SL2.50ch03p65325983	-2-heptenal	Bauchet et al. 2017
ch03	64404700	65695922	SL2.50ch03p65050311	SL2.50ch03p64418254	Fruit width	Rodriguez et al. 2020
ch03	64404700	65695922	SL2.50ch03p65050311	SL2.50ch03p65049140	Rha	Sauvage et al. 2014
ch03	64404700	65695922	SL2.50ch03p65050311	SL2.50ch03p64408482	FB	Ye et al. 2020
ch03	64404700	65695922	SL2.50ch03p65050311	SL2.50ch03p64734105	FSD,OTLD,SPR	Ye et al. 2020
ch03	64404700	65695922	SL2.50ch03p65050311	SL2.50ch03p64799226	FSL,SL	Ye et al. 2020
ch03	64404700	65695922	SL2.50ch03p65050311	SL2.50ch03p64837546	ovary transverse diameter	Ye et al. 2020
ch03	64404700	65695922	SL2.50ch03p65050311	SL2.50ch03p65048732	FSD	Ye et al. 2020
ch03	64404700	65695922	SL2.50ch03p65050311	SL2.50ch03p65067950	FSL	Ye et al. 2020
ch03	64404700	65695922	SL2.50ch03p65050311	SL2.50ch03p64805379	Galactose	Ye et al. 2019
ch03	64404700	65695922	SL2.50ch03p65050311	SL2.50ch03p65209454	Citric acid	Ye et al. 2019
ch03	64404700	65695922	SL2.50ch03p65050311	SL2.50ch03p65477112	Total acid	Ye et al. 2019
ch03	64404700	65695922	SL2.50ch03p65050311	SL2.50ch03p64796589	L-Glutamic acid,L-Serine,PN	Ye et al. 2019, Ye et al. 2020
ch03	64404700	65695922	SL2.50ch03p65050311	SL2.50ch03p64488435	Phenylalanine	Zhao et al. 2019
ch03	64404700	65695922	SL2.50ch03p65050311	SL2.50ch03p64586740	Aspartate	Zhao et al. 2019
ch03	64404700	65695922	SL2.50ch03p65050311	SL2.50ch03p64618191	EE24D,	Zhao et al. 2019
ch03	64404700	65695922	SL2.50ch03p65050311	SL2.50ch03p65004108	GABA ,OTLD	Zhao et al. 2019, Ye et al. 2020
ch03	64404700	65695922	SL2.50ch03p65050311		fw3.2/KLUH	Anastasiou et al. et al. 2007; Chakrabarti et al. et al. 2013
ch03	64404700	65695922	SL2.50ch03p65050311		dan3.1	Brewer et al. 2007
ch03	64404700	65695922	SL2.50ch03p65050311		fs3.2	Brewer et al. 2007
ch03	64404700	65695922	SL2.50ch03p65050311		tri3.1	Brewer et al. 2007
ch03	64404700	65695922	SL2.50ch03p65050311		pblk3.1	Brewer et al. 2007
ch03	64404700	65695922	SL2.50ch03p65050311		fw3.2/KLUH	Anastasiou et al. et al. 2007; Chakrabarti et al. et al. 2013
ch03	64404700	65695922	SL2.50ch03p65050311		dan3.1	Brewer et al. 2007
ch03	64404700	65695922	SL2.50ch03p65050311		fs3.2	Brewer et al. 2007
ch03	64404700	65695922	SL2.50ch03p65050311		tri3.1	Brewer et al. 2007
ch03	64404700	65695922	SL2.50ch03p65050311		pblk3.1	Brewer et al. 2007
ch03	64404700	65695922	SL2.50ch03p65050311		fw3.2/KLUH	Anastasiou et al. et al. 2007; Chakrabarti et al. et al. 2013
ch03	64404700	65695922	SL2.50ch03p65050311		dan3.1	Brewer et al. 2007
ch03	64404700	65695922	SL2.50ch03p65050311		fs3.2	Brewer et al. 2007
ch03	64404700	65695922	SL2.50ch03p65050311		tri3.1	Brewer et al. 2007
ch03	64404700	65695922	SL2.50ch03p65050311		pblk3.1	Brewer et al. 2007
ch03	64404700	65695922	SL2.50ch03p65050311		fw3.2/KLUH	Anastasiou et al. et al. 2007; Chakrabarti et al. et al. 2013
ch03	64404700	65695922	SL2.50ch03p65050311		dan3.1	Brewer et al. 2007
ch03	64404700	65695922	SL2.50ch03p65050311		fs3.2	Brewer et al. 2007
ch03	64404700	65695922	SL2.50ch03p65050311		tri3.1	Brewer et al. 2007
ch03	64404700	65695922	SL2.50ch03p65050311		pblk3.1	Brewer et al. 2007
ch03	64404736	65695958	SL2.50ch03p65050347	SL2.50ch03p64586689	Leaf	Albert et al. 2016
ch03	64404736	65695958	SL2.50ch03p65050347	SL2.50ch03p65147049	MalicFM	Albert et al. 2016
ch03	64404736	65695958	SL2.50ch03p65050347	SL2.50ch03p65325983	-2-heptenal	Bauchet et al. 2017
ch03	64404736	65695958	SL2.50ch03p65050347	SL2.50ch03p64418254	Fruit width	Rodriguez et al. 2020
ch03	64404736	65695958	SL2.50ch03p65050347	SL2.50ch03p65049140	Rha	Sauvage et al. 2014
ch03	64404736	65695958	SL2.50ch03p65050347	SL2.50ch03p64408482	FB	Ye et al. 2020
ch03	64404736	65695958	SL2.50ch03p65050347	SL2.50ch03p64734105	FSD,OTLD,SPR	Ye et al. 2020
ch03	64404736	65695958	SL2.50ch03p65050347	SL2.50ch03p64799226	FSL,SL	Ye et al. 2020
ch03	64404736	65695958	SL2.50ch03p65050347	SL2.50ch03p64837546	ovary transverse diameter	Ye et al. 2020
ch03	64404736	65695958	SL2.50ch03p65050347	SL2.50ch03p65048732	FSD	Ye et al. 2020
ch03	64404736	65695958	SL2.50ch03p65050347	SL2.50ch03p65067950	FSL	Ye et al. 2020
ch03	64404736	65695958	SL2.50ch03p65050347	SL2.50ch03p64805379	Galactose	Ye et al. 2019
ch03	64404736	65695958	SL2.50ch03p65050347	SL2.50ch03p65209454	Citric acid	Ye et al. 2019
ch03	64404736	65695958	SL2.50ch03p65050347	SL2.50ch03p65477112	Total acid	Ye et al. 2019
ch03	64404736	65695958	SL2.50ch03p65050347	SL2.50ch03p64796589	L-Glutamic acid,L-SerinePN	Ye et al. 2019, Ye et al. 2020
ch03	64404736	65695958	SL2.50ch03p65050347	SL2.50ch03p64488435	Phenylalanine	Zhao et al. 2019
ch03	64404736	65695958	SL2.50ch03p65050347	SL2.50ch03p64586740	Aspartate	Zhao et al. 2019
ch03	64404736	65695958	SL2.50ch03p65050347	SL2.50ch03p64618191	EE24D,	Zhao et al. 2019
ch03	64404736	65695958	SL2.50ch03p65050347	SL2.50ch03p65004108	GABA ,OTLD	Zhao et al. 2019, Ye et al. 2020
ch03	64404736	65695958	SL2.50ch03p65050347		fw3.2/KLUH	Anastasiou et al. et al. 2007; Chakrabarti et al. et al. 2013
ch03	64404736	65695958	SL2.50ch03p65050347		dan3.1	Brewer et al. 2007
ch03	64404736	65695958	SL2.50ch03p65050347		fs3.2	Brewer et al. 2007
ch03	64404736	65695958	SL2.50ch03p65050347		tri3.1	Brewer et al. 2007
ch03	64404736	65695958	SL2.50ch03p65050347		pblk3.1	Brewer et al. 2007
ch03	64667218	65958440	SL2.50ch03p65312829	SL2.50ch03p65147049	MalicFM	Albert et al. 2016
ch03	64667218	65958440	SL2.50ch03p65312829	SL2.50ch03p65325983	-2-heptenal	Bauchet et al. 2017
ch03	64667218	65958440	SL2.50ch03p65312829	SL2.50ch03p65751759	color L	Mata-Nicolas et al. 2020
ch03	64667218	65958440	SL2.50ch03p65312829	SL2.50ch03p65049140	Rha	Sauvage et al. 2014
ch03	64667218	65958440	SL2.50ch03p65312829	SL2.50ch03p64734105	FSD,OTLD,SPR	Ye et al. 2020
ch03	64667218	65958440	SL2.50ch03p65312829	SL2.50ch03p64799226	FSL,SL	Ye et al. 2020
ch03	64667218	65958440	SL2.50ch03p65312829	SL2.50ch03p64837546	ovary transverse diameter	Ye et al. 2020
ch03	64667218	65958440	SL2.50ch03p65312829	SL2.50ch03p65048732	FSD	Ye et al. 2020
ch03	64667218	65958440	SL2.50ch03p65312829	SL2.50ch03p65067950	FSL	Ye et al. 2020
ch03	64667218	65958440	SL2.50ch03p65312829	SL2.50ch03p64805379	Galactose	Ye et al. 2019
ch03	64667218	65958440	SL2.50ch03p65312829	SL2.50ch03p65209454	Citric acid	Ye et al. 2019
ch03	64667218	65958440	SL2.50ch03p65312829	SL2.50ch03p65477112	Total acid	Ye et al. 2019
ch03	64667218	65958440	SL2.50ch03p65312829	SL2.50ch03p65699158	Acetic acid	Ye et al. 2019
ch03	64667218	65958440	SL2.50ch03p65312829	SL2.50ch03p64796589	L-Glutamic acid,L-SerinePN	Ye et al. 2019, Ye et al. 2020
ch03	64667218	65958440	SL2.50ch03p65312829	SL2.50ch03p65842555	Malate	Zhao et al. 2019
ch03	64667218	65958440	SL2.50ch03p65312829	SL2.50ch03p65004108	GABA ,OTLD	Zhao et al. 2019, Ye et al. 2020
ch03	64667218	65958440	SL2.50ch03p65312829		fw3.2/KLUH	Anastasiou et al. et al. 2007; Chakrabarti et al. et al. 2013
ch03	64667218	65958440	SL2.50ch03p65312829		dan3.1	Brewer et al. 2007
ch03	64667218	65958440	SL2.50ch03p65312829		fs3.2	Brewer et al. 2007
ch03	64667218	65958440	SL2.50ch03p65312829		tri3.1	Brewer et al. 2007
ch03	64667218	65958440	SL2.50ch03p65312829		pblk3.1	Brewer et al. 2007
ch03	64672335	65963557	SL2.50ch03p65317946	SL2.50ch03p65147049	MalicFM	Albert et al. 2016
ch03	64672335	65963557	SL2.50ch03p65317946	SL2.50ch03p65325983	-2-heptenal	Bauchet et al. 2017
ch03	64672335	65963557	SL2.50ch03p65317946	SL2.50ch03p65751759	color L	Mata-Nicolas et al. 2020
ch03	64672335	65963557	SL2.50ch03p65317946	SL2.50ch03p65049140	Rha	Sauvage et al. 2014
ch03	64672335	65963557	SL2.50ch03p65317946	SL2.50ch03p64734105	FSD,OTLD,SPR	Ye et al. 2020
ch03	64672335	65963557	SL2.50ch03p65317946	SL2.50ch03p64799226	FSL,SL	Ye et al. 2020
ch03	64672335	65963557	SL2.50ch03p65317946	SL2.50ch03p64837546	ovary transverse diameter	Ye et al. 2020
ch03	64672335	65963557	SL2.50ch03p65317946	SL2.50ch03p65048732	FSD	Ye et al. 2020
ch03	64672335	65963557	SL2.50ch03p65317946	SL2.50ch03p65067950	FSL	Ye et al. 2020
ch03	64672335	65963557	SL2.50ch03p65317946	SL2.50ch03p64805379	Galactose	Ye et al. 2019
ch03	64672335	65963557	SL2.50ch03p65317946	SL2.50ch03p65209454	Citric acid	Ye et al. 2019
ch03	64672335	65963557	SL2.50ch03p65317946	SL2.50ch03p65477112	Total acid	Ye et al. 2019
ch03	64672335	65963557	SL2.50ch03p65317946	SL2.50ch03p65699158	Acetic acid	Ye et al. 2019
ch03	64672335	65963557	SL2.50ch03p65317946	SL2.50ch03p64796589	L-Glutamic acid,L-SerinePN	Ye et al. 2019, Ye et al. 2020
ch03	64672335	65963557	SL2.50ch03p65317946	SL2.50ch03p65842555	Malate	Zhao et al. 2019
ch03	64672335	65963557	SL2.50ch03p65317946	SL2.50ch03p65004108	GABA ,OTLD	Zhao et al. 2019, Ye et al. 2020
ch03	64672335	65963557	SL2.50ch03p65317946		fw3.2/KLUH	Anastasiou et al. et al. 2007; Chakrabarti et al. et al. 2013
ch03	64672335	65963557	SL2.50ch03p65317946		dan3.1	Brewer et al. 2007
ch03	64672335	65963557	SL2.50ch03p65317946		fs3.2	Brewer et al. 2007
ch03	64672335	65963557	SL2.50ch03p65317946		tri3.1	Brewer et al. 2007
ch03	64672335	65963557	SL2.50ch03p65317946		pblk3.1	Brewer et al. 2007
ch03	64718296	66009518	SL2.50ch03p65363907	SL2.50ch03p65147049	MalicFM	Albert et al. 2016
ch03	64718296	66009518	SL2.50ch03p65363907	SL2.50ch03p65325983	-2-heptenal	Bauchet et al. 2017
ch03	64718296	66009518	SL2.50ch03p65363907	SL2.50ch03p65751759	color L	Mata-Nicolas et al. 2020
ch03	64718296	66009518	SL2.50ch03p65363907	SL2.50ch03p65049140	Rha	Sauvage et al. 2014
ch03	64718296	66009518	SL2.50ch03p65363907	SL2.50ch03p64734105	FSD,OTLD,SPR	Ye et al. 2020
ch03	64718296	66009518	SL2.50ch03p65363907	SL2.50ch03p64799226	FSL,SL	Ye et al. 2020
ch03	64718296	66009518	SL2.50ch03p65363907	SL2.50ch03p64837546	ovary transverse diameter	Ye et al. 2020
ch03	64718296	66009518	SL2.50ch03p65363907	SL2.50ch03p65048732	FSD	Ye et al. 2020
ch03	64718296	66009518	SL2.50ch03p65363907	SL2.50ch03p65067950	FSL	Ye et al. 2020
ch03	64718296	66009518	SL2.50ch03p65363907	SL2.50ch03p64805379	Galactose	Ye et al. 2019
ch03	64718296	66009518	SL2.50ch03p65363907	SL2.50ch03p65209454	Citric acid	Ye et al. 2019
ch03	64718296	66009518	SL2.50ch03p65363907	SL2.50ch03p65477112	Total acid	Ye et al. 2019
ch03	64718296	66009518	SL2.50ch03p65363907	SL2.50ch03p65699158	Acetic acid	Ye et al. 2019
ch03	64718296	66009518	SL2.50ch03p65363907	SL2.50ch03p64796589	L-Glutamic acid,L-SerinePN	Ye et al. 2019, Ye et al. 2020
ch03	64718296	66009518	SL2.50ch03p65363907	SL2.50ch03p65842555	Malate	Zhao et al. 2019
ch03	64718296	66009518	SL2.50ch03p65363907	SL2.50ch03p65004108	GABA ,OTLD	Zhao et al. 2019, Ye et al. 2020
ch03	64718296	66009518	SL2.50ch03p65363907		fw3.2/KLUH	Anastasiou et al. et al. 2007; Chakrabarti et al. et al. 2013
ch03	64718296	66009518	SL2.50ch03p65363907		dan3.1	Brewer et al. 2007
ch03	64718296	66009518	SL2.50ch03p65363907		fs3.2	Brewer et al. 2007
ch03	64718296	66009518	SL2.50ch03p65363907		tri3.1	Brewer et al. 2007
ch03	64718296	66009518	SL2.50ch03p65363907		pblk3.1	Brewer et al. 2007
ch03	64735451	66026673	SL2.50ch03p65381062	SL2.50ch03p65147049	MalicFM	Albert et al. 2016
ch03	64735451	66026673	SL2.50ch03p65381062	SL2.50ch03p65325983	-2-heptenal	Bauchet et al. 2017
ch03	64735451	66026673	SL2.50ch03p65381062	SL2.50ch03p65751759	color L	Mata-Nicolas et al. 2020
ch03	64735451	66026673	SL2.50ch03p65381062	SL2.50ch03p65049140	Rha	Sauvage et al. 2014
ch03	64735451	66026673	SL2.50ch03p65381062	SL2.50ch03p64799226	FSL,SL	Ye et al. 2020
ch03	64735451	66026673	SL2.50ch03p65381062	SL2.50ch03p64837546	ovary transverse diameter	Ye et al. 2020
ch03	64735451	66026673	SL2.50ch03p65381062	SL2.50ch03p65048732	FSD	Ye et al. 2020
ch03	64735451	66026673	SL2.50ch03p65381062	SL2.50ch03p65067950	FSL	Ye et al. 2020
ch03	64735451	66026673	SL2.50ch03p65381062	SL2.50ch03p64805379	Galactose	Ye et al. 2019
ch03	64735451	66026673	SL2.50ch03p65381062	SL2.50ch03p65209454	Citric acid	Ye et al. 2019
ch03	64735451	66026673	SL2.50ch03p65381062	SL2.50ch03p65477112	Total acid	Ye et al. 2019
ch03	64735451	66026673	SL2.50ch03p65381062	SL2.50ch03p65699158	Acetic acid	Ye et al. 2019
ch03	64735451	66026673	SL2.50ch03p65381062	SL2.50ch03p64796589	L-Glutamic acid,L-Serine,PN	Ye et al. 2019, Ye et al. 2020
ch03	64735451	66026673	SL2.50ch03p65381062	SL2.50ch03p65842555	Malate	Zhao et al. 2019
ch03	64735451	66026673	SL2.50ch03p65381062	SL2.50ch03p65004108	GABA ,OTLD	Zhao et al. 2019, Ye et al. 2020
ch03	64735451	66026673	SL2.50ch03p65381062		fw3.2/KLUH	Anastasiou et al. et al. 2007; Chakrabarti et al. et al. 2013
ch03	64735451	66026673	SL2.50ch03p65381062		dan3.1	Brewer et al. 2007
ch03	64735451	66026673	SL2.50ch03p65381062		fs3.2	Brewer et al. 2007
ch03	64735451	66026673	SL2.50ch03p65381062		tri3.1	Brewer et al. 2007
ch03	64735451	66026673	SL2.50ch03p65381062		pblk3.1	Brewer et al. 2007
ch03	64917504	66208726	SL2.50ch03p65563115	SL2.50ch03p65147049	MalicFM	Albert et al. 2016
ch03	64917504	66208726	SL2.50ch03p65563115	SL2.50ch03p65325983	-2-heptenal	Bauchet et al. 2017
ch03	64917504	66208726	SL2.50ch03p65563115	SL2.50ch03p65751759	color L	Mata-Nicolas et al. 2020
ch03	64917504	66208726	SL2.50ch03p65563115	SL2.50ch03p65049140	Rha	Sauvage et al. 2014
ch03	64917504	66208726	SL2.50ch03p65563115	SL2.50ch03p65048732	FSD	Ye et al. 2020
ch03	64917504	66208726	SL2.50ch03p65563115	SL2.50ch03p65067950	FSL	Ye et al. 2020
ch03	64917504	66208726	SL2.50ch03p65563115	SL2.50ch03p66158447	SN	Ye et al. 2020
ch03	64917504	66208726	SL2.50ch03p65563115	SL2.50ch03p65209454	Citric acid	Ye et al. 2019
ch03	64917504	66208726	SL2.50ch03p65563115	SL2.50ch03p65477112	Total acid	Ye et al. 2019
ch03	64917504	66208726	SL2.50ch03p65563115	SL2.50ch03p65699158	Acetic acid	Ye et al. 2019
ch03	64917504	66208726	SL2.50ch03p65563115	SL2.50ch03p65842555	Malate	Zhao et al. 2019
ch03	64917504	66208726	SL2.50ch03p65563115	SL2.50ch03p65004108	GABA ,OTLD	Zhao et al. 2019, Ye et al. 2020
ch03	64917504	66208726	SL2.50ch03p65563115		dan3.1	Brewer et al. 2007
ch03	64917504	66208726	SL2.50ch03p65563115		fs3.2	Brewer et al. 2007
ch03	64917504	66208726	SL2.50ch03p65563115		tri3.1	Brewer et al. 2007
ch03	64917504	66208726	SL2.50ch03p65563115		pblk3.1	Brewer et al. 2007
ch03	64917580	66208802	SL2.50ch03p65563191	SL2.50ch03p65147049	MalicFM	Albert et al. 2016
ch03	64917580	66208802	SL2.50ch03p65563191	SL2.50ch03p65325983	-2-heptenal	Bauchet et al. 2017
ch03	64917580	66208802	SL2.50ch03p65563191	SL2.50ch03p65751759	color L	Mata-Nicolas et al. 2020
ch03	64917580	66208802	SL2.50ch03p65563191	SL2.50ch03p65049140	Rha	Sauvage et al. 2014
ch03	64917580	66208802	SL2.50ch03p65563191	SL2.50ch03p65048732	FSD	Ye et al. 2020
ch03	64917580	66208802	SL2.50ch03p65563191	SL2.50ch03p65067950	FSL	Ye et al. 2020
ch03	64917580	66208802	SL2.50ch03p65563191	SL2.50ch03p66158447	SN	Ye et al. 2020
ch03	64917580	66208802	SL2.50ch03p65563191	SL2.50ch03p65209454	Citric acid	Ye et al. 2019
ch03	64917580	66208802	SL2.50ch03p65563191	SL2.50ch03p65477112	Total acid	Ye et al. 2019
ch03	64917580	66208802	SL2.50ch03p65563191	SL2.50ch03p65699158	Acetic acid	Ye et al. 2019
ch03	64917580	66208802	SL2.50ch03p65563191	SL2.50ch03p65842555	Malate	Zhao et al. 2019
ch03	64917580	66208802	SL2.50ch03p65563191	SL2.50ch03p65004108	GABA ,OTLD	Zhao et al. 2019, Ye et al. 2020
ch03	64917580	66208802	SL2.50ch03p65563191		dan3.1	Brewer et al. 2007
ch03	64917580	66208802	SL2.50ch03p65563191		fs3.2	Brewer et al. 2007
ch03	64917580	66208802	SL2.50ch03p65563191		tri3.1	Brewer et al. 2007
ch03	64917580	66208802	SL2.50ch03p65563191		pblk3.1	Brewer et al. 2007
ch03	64920444	66211666	SL2.50ch03p65566055	SL2.50ch03p65147049	MalicFM	Albert et al. 2016
ch03	64920444	66211666	SL2.50ch03p65566055	SL2.50ch03p65325983	-2-heptenal	Bauchet et al. 2017
ch03	64920444	66211666	SL2.50ch03p65566055	SL2.50ch03p65751759	color L	Mata-Nicolas et al. 2020
ch03	64920444	66211666	SL2.50ch03p65566055	SL2.50ch03p65049140	Rha	Sauvage et al. 2014
ch03	64920444	66211666	SL2.50ch03p65566055	SL2.50ch03p65048732	FSD	Ye et al. 2020
ch03	64920444	66211666	SL2.50ch03p65566055	SL2.50ch03p65067950	FSL	Ye et al. 2020
ch03	64920444	66211666	SL2.50ch03p65566055	SL2.50ch03p66158447	SN	Ye et al. 2020
ch03	64920444	66211666	SL2.50ch03p65566055	SL2.50ch03p65209454	Citric acid	Ye et al. 2019
ch03	64920444	66211666	SL2.50ch03p65566055	SL2.50ch03p65477112	Total acid	Ye et al. 2019
ch03	64920444	66211666	SL2.50ch03p65566055	SL2.50ch03p65699158	Acetic acid	Ye et al. 2019
ch03	64920444	66211666	SL2.50ch03p65566055	SL2.50ch03p65842555	Malate	Zhao et al. 2019
ch03	64920444	66211666	SL2.50ch03p65566055	SL2.50ch03p65004108	GABA ,OTLD	Zhao et al. 2019, Ye et al. 2020
ch03	64920444	66211666	SL2.50ch03p65566055		dan3.1	Brewer et al. 2007
ch03	64920444	66211666	SL2.50ch03p65566055		fs3.2	Brewer et al. 2007
ch03	64920444	66211666	SL2.50ch03p65566055		tri3.1	Brewer et al. 2007
ch03	64920444	66211666	SL2.50ch03p65566055		pblk3.1	Brewer et al. 2007
ch03	64984107	66275329	SL2.50ch03p65629718	SL2.50ch03p65147049	MalicFM	Albert et al. 2016
ch03	64984107	66275329	SL2.50ch03p65629718	SL2.50ch03p65325983	-2-heptenal	Bauchet et al. 2017
ch03	64984107	66275329	SL2.50ch03p65629718	SL2.50ch03p65751759	color L	Mata-Nicolas et al. 2020
ch03	64984107	66275329	SL2.50ch03p65629718	SL2.50ch03p65049140	Rha	Sauvage et al. 2014
ch03	64984107	66275329	SL2.50ch03p65629718	SL2.50ch03p65048732	FSD	Ye et al. 2020
ch03	64984107	66275329	SL2.50ch03p65629718	SL2.50ch03p65067950	FSL	Ye et al. 2020
ch03	64984107	66275329	SL2.50ch03p65629718	SL2.50ch03p66158447	SN	Ye et al. 2020
ch03	64984107	66275329	SL2.50ch03p65629718	SL2.50ch03p65209454	Citric acid	Ye et al. 2019
ch03	64984107	66275329	SL2.50ch03p65629718	SL2.50ch03p65477112	Total acid	Ye et al. 2019
ch03	64984107	66275329	SL2.50ch03p65629718	SL2.50ch03p65699158	Acetic acid	Ye et al. 2019
ch03	64984107	66275329	SL2.50ch03p65629718	SL2.50ch03p65842555	Malate	Zhao et al. 2019
ch03	64984107	66275329	SL2.50ch03p65629718	SL2.50ch03p65004108	GABA ,OTLD	Zhao et al. 2019, Ye et al. 2020
ch03	64984107	66275329	SL2.50ch03p65629718		dan3.1	Brewer et al. 2007
ch03	64984107	66275329	SL2.50ch03p65629718		fs3.2	Brewer et al. 2007
ch03	64984107	66275329	SL2.50ch03p65629718		tri3.1	Brewer et al. 2007
ch03	64984107	66275329	SL2.50ch03p65629718		pblk3.1	Brewer et al. 2007
ch03	64984107	66275329	SL2.50ch03p65629718		dan3.1	Brewer et al. 2007
ch03	64984107	66275329	SL2.50ch03p65629718		fs3.2	Brewer et al. 2007
ch03	64984107	66275329	SL2.50ch03p65629718		tri3.1	Brewer et al. 2007
ch03	64984107	66275329	SL2.50ch03p65629718		pblk3.1	Brewer et al. 2007
ch03	64984107	66275329	SL2.50ch03p65629718		dan3.1	Brewer et al. 2007
ch03	64984107	66275329	SL2.50ch03p65629718		fs3.2	Brewer et al. 2007
ch03	64984107	66275329	SL2.50ch03p65629718		tri3.1	Brewer et al. 2007
ch03	64984107	66275329	SL2.50ch03p65629718		pblk3.1	Brewer et al. 2007
ch03	64984107	66275329	SL2.50ch03p65629718		dan3.1	Brewer et al. 2007
ch03	64984107	66275329	SL2.50ch03p65629718		fs3.2	Brewer et al. 2007
ch03	64984107	66275329	SL2.50ch03p65629718		tri3.1	Brewer et al. 2007
ch03	64984107	66275329	SL2.50ch03p65629718		pblk3.1	Brewer et al. 2007
ch03	65883938	67175160	SL2.50ch03p66529549	SL2.50ch03p66809965	pH	Bauchet et al. 2017
ch03	65883938	67175160	SL2.50ch03p66529549	SL2.50ch03p66807096	Fuc	Sauvage et al. 2014
ch03	65883938	67175160	SL2.50ch03p66529549	SL2.50ch03p66158447	SN	Ye et al. 2020
ch03	65883938	67175160	SL2.50ch03p66529549	SL2.50ch03p66858137	SE	Ye et al. 2020
ch03	65883938	67175160	SL2.50ch03p66529549	SL2.50ch03p66908814	SSR	Ye et al. 2020
ch03	65883938	67175160	SL2.50ch03p66529549	SL2.50ch03p66965670	stigma shape	Ye et al. 2020
ch03	65883938	67175160	SL2.50ch03p66529549	SL2.50ch03p66977213	FSD	Ye et al. 2020
ch03	65883938	67175160	SL2.50ch03p66529549	SL2.50ch03p66992413	OTLD	Ye et al. 2020
ch03	65883938	67175160	SL2.50ch03p66529549	SL2.50ch03p66996461	STAL	Ye et al. 2020
ch03	65883938	67175160	SL2.50ch03p66529549	SL2.50ch03p67043260	ovary transverse diameter	Ye et al. 2020
ch03	65883938	67175160	SL2.50ch03p66529549	SL2.50ch03p67116311	OTLD	Ye et al. 2020
ch03	65883938	67175160	SL2.50ch03p66529549	SL2.50ch03p67119572	FSL	Ye et al. 2020
ch03	65883938	67175160	SL2.50ch03p66529549	SL2.50ch03p67072838	Hexopyranose	Ye et al. 2019
ch03	65883938	67175160	SL2.50ch03p66529549	SL2.50ch03p67091598	Ribonic acid	Ye et al. 2019
ch03	65883938	67175160	SL2.50ch03p66529549	SL2.50ch03p66798980	Proline	Zhao et al. 2019
ch03	65883938	67175160	SL2.50ch03p66529549		fa	Molinero-Rosales et al. (1999)
ch03	65891306	67182528	SL2.50ch03p66536917	SL2.50ch03p66809965	pH	Bauchet et al. 2017
ch03	65891306	67182528	SL2.50ch03p66536917	SL2.50ch03p66807096	Fuc	Sauvage et al. 2014
ch03	65891306	67182528	SL2.50ch03p66536917	SL2.50ch03p66158447	SN	Ye et al. 2020
ch03	65891306	67182528	SL2.50ch03p66536917	SL2.50ch03p66858137	SE	Ye et al. 2020
ch03	65891306	67182528	SL2.50ch03p66536917	SL2.50ch03p66908814	SSR	Ye et al. 2020
ch03	65891306	67182528	SL2.50ch03p66536917	SL2.50ch03p66965670	stigma shape	Ye et al. 2020
ch03	65891306	67182528	SL2.50ch03p66536917	SL2.50ch03p66977213	FSD	Ye et al. 2020
ch03	65891306	67182528	SL2.50ch03p66536917	SL2.50ch03p66992413	OTLD	Ye et al. 2020
ch03	65891306	67182528	SL2.50ch03p66536917	SL2.50ch03p66996461	STAL	Ye et al. 2020
ch03	65891306	67182528	SL2.50ch03p66536917	SL2.50ch03p67043260	ovary transverse diameter	Ye et al. 2020
ch03	65891306	67182528	SL2.50ch03p66536917	SL2.50ch03p67116311	OTLD	Ye et al. 2020
ch03	65891306	67182528	SL2.50ch03p66536917	SL2.50ch03p67119572	FSL	Ye et al. 2020
ch03	65891306	67182528	SL2.50ch03p66536917	SL2.50ch03p67072838	Hexopyranose	Ye et al. 2019
ch03	65891306	67182528	SL2.50ch03p66536917	SL2.50ch03p67091598	Ribonic acid	Ye et al. 2019
ch03	65891306	67182528	SL2.50ch03p66536917	SL2.50ch03p66798980	Proline	Zhao et al. 2019
ch03	65891306	67182528	SL2.50ch03p66536917		fa	Molinero-Rosales et al. (1999)
ch03	65909161	67200383	SL2.50ch03p66554772	SL2.50ch03p66809965	pH	Bauchet et al. 2017
ch03	65909161	67200383	SL2.50ch03p66554772	SL2.50ch03p66807096	Fuc	Sauvage et al. 2014
ch03	65909161	67200383	SL2.50ch03p66554772	SL2.50ch03p66158447	SN	Ye et al. 2020
ch03	65909161	67200383	SL2.50ch03p66554772	SL2.50ch03p66858137	SE	Ye et al. 2020
ch03	65909161	67200383	SL2.50ch03p66554772	SL2.50ch03p66908814	SSR	Ye et al. 2020
ch03	65909161	67200383	SL2.50ch03p66554772	SL2.50ch03p66965670	stigma shape	Ye et al. 2020
ch03	65909161	67200383	SL2.50ch03p66554772	SL2.50ch03p66977213	FSD	Ye et al. 2020
ch03	65909161	67200383	SL2.50ch03p66554772	SL2.50ch03p66992413	OTLD	Ye et al. 2020
ch03	65909161	67200383	SL2.50ch03p66554772	SL2.50ch03p66996461	STAL	Ye et al. 2020
ch03	65909161	67200383	SL2.50ch03p66554772	SL2.50ch03p67043260	ovary transverse diameter	Ye et al. 2020
ch03	65909161	67200383	SL2.50ch03p66554772	SL2.50ch03p67116311	OTLD	Ye et al. 2020
ch03	65909161	67200383	SL2.50ch03p66554772	SL2.50ch03p67119572	FSL	Ye et al. 2020
ch03	65909161	67200383	SL2.50ch03p66554772	SL2.50ch03p67193998	SD	Ye et al. 2020
ch03	65909161	67200383	SL2.50ch03p66554772	SL2.50ch03p67072838	Hexopyranose	Ye et al. 2019
ch03	65909161	67200383	SL2.50ch03p66554772	SL2.50ch03p67091598	Ribonic acid	Ye et al. 2019
ch03	65909161	67200383	SL2.50ch03p66554772	SL2.50ch03p66798980	Proline	Zhao et al. 2019
ch03	65909161	67200383	SL2.50ch03p66554772		fa	Molinero-Rosales et al. (1999)
ch03	65922566	67213788	SL2.50ch03p66568177	SL2.50ch03p66809965	pH	Bauchet et al. 2017
ch03	65922566	67213788	SL2.50ch03p66568177	SL2.50ch03p66807096	Fuc	Sauvage et al. 2014
ch03	65922566	67213788	SL2.50ch03p66568177	SL2.50ch03p66158447	SN	Ye et al. 2020
ch03	65922566	67213788	SL2.50ch03p66568177	SL2.50ch03p66858137	SE	Ye et al. 2020
ch03	65922566	67213788	SL2.50ch03p66568177	SL2.50ch03p66908814	SSR	Ye et al. 2020
ch03	65922566	67213788	SL2.50ch03p66568177	SL2.50ch03p66965670	stigma shape	Ye et al. 2020
ch03	65922566	67213788	SL2.50ch03p66568177	SL2.50ch03p66977213	FSD	Ye et al. 2020
ch03	65922566	67213788	SL2.50ch03p66568177	SL2.50ch03p66992413	OTLD	Ye et al. 2020
ch03	65922566	67213788	SL2.50ch03p66568177	SL2.50ch03p66996461	STAL	Ye et al. 2020
ch03	65922566	67213788	SL2.50ch03p66568177	SL2.50ch03p67043260	ovary transverse diameter	Ye et al. 2020
ch03	65922566	67213788	SL2.50ch03p66568177	SL2.50ch03p67116311	OTLD	Ye et al. 2020
ch03	65922566	67213788	SL2.50ch03p66568177	SL2.50ch03p67119572	FSL	Ye et al. 2020
ch03	65922566	67213788	SL2.50ch03p66568177	SL2.50ch03p67193998	SD	Ye et al. 2020
ch03	65922566	67213788	SL2.50ch03p66568177	SL2.50ch03p67072838	Hexopyranose	Ye et al. 2019
ch03	65922566	67213788	SL2.50ch03p66568177	SL2.50ch03p67091598	Ribonic acid	Ye et al. 2019
ch03	65922566	67213788	SL2.50ch03p66568177	SL2.50ch03p66798980	Proline	Zhao et al. 2019
ch03	65922566	67213788	SL2.50ch03p66568177		fa	Molinero-Rosales et al. (1999)
ch03	66074981	67366203	SL2.50ch03p66720592	SL2.50ch03p67256143	truss implantation height	Albert et al. 2016
ch03	66074981	67366203	SL2.50ch03p66720592	SL2.50ch03p66809965	pH	Bauchet et al. 2017
ch03	66074981	67366203	SL2.50ch03p66720592	SL2.50ch03p66807096	Fuc	Sauvage et al. 2014
ch03	66074981	67366203	SL2.50ch03p66720592	SL2.50ch03p66158447	SN	Ye et al. 2020
ch03	66074981	67366203	SL2.50ch03p66720592	SL2.50ch03p66858137	SE	Ye et al. 2020
ch03	66074981	67366203	SL2.50ch03p66720592	SL2.50ch03p66908814	SSR	Ye et al. 2020
ch03	66074981	67366203	SL2.50ch03p66720592	SL2.50ch03p66965670	stigma shape	Ye et al. 2020
ch03	66074981	67366203	SL2.50ch03p66720592	SL2.50ch03p66977213	FSD	Ye et al. 2020
ch03	66074981	67366203	SL2.50ch03p66720592	SL2.50ch03p66992413	OTLD	Ye et al. 2020
ch03	66074981	67366203	SL2.50ch03p66720592	SL2.50ch03p66996461	STAL	Ye et al. 2020
ch03	66074981	67366203	SL2.50ch03p66720592	SL2.50ch03p67043260	ovary transverse diameter	Ye et al. 2020
ch03	66074981	67366203	SL2.50ch03p66720592	SL2.50ch03p67116311	OTLD	Ye et al. 2020
ch03	66074981	67366203	SL2.50ch03p66720592	SL2.50ch03p67119572	FSL	Ye et al. 2020
ch03	66074981	67366203	SL2.50ch03p66720592	SL2.50ch03p67193998	SD	Ye et al. 2020
ch03	66074981	67366203	SL2.50ch03p66720592	SL2.50ch03p67236086	FIN	Ye et al. 2020
ch03	66074981	67366203	SL2.50ch03p66720592	SL2.50ch03p67072838	Hexopyranose	Ye et al. 2019
ch03	66074981	67366203	SL2.50ch03p66720592	SL2.50ch03p67091598	Ribonic acid	Ye et al. 2019
ch03	66074981	67366203	SL2.50ch03p66720592	SL2.50ch03p67230432	Glycine	Ye et al. 2019
ch03	66074981	67366203	SL2.50ch03p66720592	SL2.50ch03p67348672	L-Glutamic acid	Ye et al. 2019
ch03	66074981	67366203	SL2.50ch03p66720592	SL2.50ch03p66798980	Proline	Zhao et al. 2019
ch03	66074981	67366203	SL2.50ch03p66720592		fa	Molinero-Rosales et al. (1999)
ch03	66075050	67366272	SL2.50ch03p66720661	SL2.50ch03p67256143	truss implantation height	Albert et al. 2016
ch03	66075050	67366272	SL2.50ch03p66720661	SL2.50ch03p66809965	pH	Bauchet et al. 2017
ch03	66075050	67366272	SL2.50ch03p66720661	SL2.50ch03p66807096	Fuc	Sauvage et al. 2014
ch03	66075050	67366272	SL2.50ch03p66720661	SL2.50ch03p66158447	SN	Ye et al. 2020
ch03	66075050	67366272	SL2.50ch03p66720661	SL2.50ch03p66858137	SE	Ye et al. 2020
ch03	66075050	67366272	SL2.50ch03p66720661	SL2.50ch03p66908814	SSR	Ye et al. 2020
ch03	66075050	67366272	SL2.50ch03p66720661	SL2.50ch03p66965670	stigma shape	Ye et al. 2020
ch03	66075050	67366272	SL2.50ch03p66720661	SL2.50ch03p66977213	FSD	Ye et al. 2020
ch03	66075050	67366272	SL2.50ch03p66720661	SL2.50ch03p66992413	OTLD	Ye et al. 2020
ch03	66075050	67366272	SL2.50ch03p66720661	SL2.50ch03p66996461	STAL	Ye et al. 2020
ch03	66075050	67366272	SL2.50ch03p66720661	SL2.50ch03p67043260	ovary transverse diameter	Ye et al. 2020
ch03	66075050	67366272	SL2.50ch03p66720661	SL2.50ch03p67116311	OTLD	Ye et al. 2020
ch03	66075050	67366272	SL2.50ch03p66720661	SL2.50ch03p67119572	FSL	Ye et al. 2020
ch03	66075050	67366272	SL2.50ch03p66720661	SL2.50ch03p67193998	SD	Ye et al. 2020
ch03	66075050	67366272	SL2.50ch03p66720661	SL2.50ch03p67236086	FIN	Ye et al. 2020
ch03	66075050	67366272	SL2.50ch03p66720661	SL2.50ch03p67072838	Hexopyranose	Ye et al. 2019
ch03	66075050	67366272	SL2.50ch03p66720661	SL2.50ch03p67091598	Ribonic acid	Ye et al. 2019
ch03	66075050	67366272	SL2.50ch03p66720661	SL2.50ch03p67230432	Glycine	Ye et al. 2019
ch03	66075050	67366272	SL2.50ch03p66720661	SL2.50ch03p67348672	L-Glutamic acid	Ye et al. 2019
ch03	66075050	67366272	SL2.50ch03p66720661	SL2.50ch03p66798980	Proline	Zhao et al. 2019
ch03	66075050	67366272	SL2.50ch03p66720661		fa	Molinero-Rosales et al. (1999)
ch03	66075050	67366272	SL2.50ch03p66720661		fa	Molinero-Rosales et al. (1999)
ch03	66104736	67395958	SL2.50ch03p66750347	SL2.50ch03p67256143	truss implantation height	Albert et al. 2016
ch03	66104736	67395958	SL2.50ch03p66750347	SL2.50ch03p66809965	pH	Bauchet et al. 2017
ch03	66104736	67395958	SL2.50ch03p66750347	SL2.50ch03p66807096	Fuc	Sauvage et al. 2014
ch03	66104736	67395958	SL2.50ch03p66750347	SL2.50ch03p66158447	SN	Ye et al. 2020
ch03	66104736	67395958	SL2.50ch03p66750347	SL2.50ch03p66858137	SE	Ye et al. 2020
ch03	66104736	67395958	SL2.50ch03p66750347	SL2.50ch03p66908814	SSR	Ye et al. 2020
ch03	66104736	67395958	SL2.50ch03p66750347	SL2.50ch03p66965670	stigma shape	Ye et al. 2020
ch03	66104736	67395958	SL2.50ch03p66750347	SL2.50ch03p66977213	FSD	Ye et al. 2020
ch03	66104736	67395958	SL2.50ch03p66750347	SL2.50ch03p66992413	OTLD	Ye et al. 2020
ch03	66104736	67395958	SL2.50ch03p66750347	SL2.50ch03p66996461	STAL	Ye et al. 2020
ch03	66104736	67395958	SL2.50ch03p66750347	SL2.50ch03p67043260	ovary transverse diameter	Ye et al. 2020
ch03	66104736	67395958	SL2.50ch03p66750347	SL2.50ch03p67116311	OTLD	Ye et al. 2020
ch03	66104736	67395958	SL2.50ch03p66750347	SL2.50ch03p67119572	FSL	Ye et al. 2020
ch03	66104736	67395958	SL2.50ch03p66750347	SL2.50ch03p67193998	SD	Ye et al. 2020
ch03	66104736	67395958	SL2.50ch03p66750347	SL2.50ch03p67236086	FIN	Ye et al. 2020
ch03	66104736	67395958	SL2.50ch03p66750347	SL2.50ch03p67072838	Hexopyranose	Ye et al. 2019
ch03	66104736	67395958	SL2.50ch03p66750347	SL2.50ch03p67091598	Ribonic acid	Ye et al. 2019
ch03	66104736	67395958	SL2.50ch03p66750347	SL2.50ch03p67230432	Glycine	Ye et al. 2019
ch03	66104736	67395958	SL2.50ch03p66750347	SL2.50ch03p67348672	L-Glutamic acid	Ye et al. 2019
ch03	66104736	67395958	SL2.50ch03p66750347	SL2.50ch03p66798980	Proline	Zhao et al. 2019
ch03	66104736	67395958	SL2.50ch03p66750347		fa	Molinero-Rosales et al. (1999)
ch03	66107496	67398718	SL2.50ch03p66753107	SL2.50ch03p67256143	truss implantation height	Albert et al. 2016
ch03	66107496	67398718	SL2.50ch03p66753107	SL2.50ch03p66809965	pH	Bauchet et al. 2017
ch03	66107496	67398718	SL2.50ch03p66753107	SL2.50ch03p66807096	Fuc	Sauvage et al. 2014
ch03	66107496	67398718	SL2.50ch03p66753107	SL2.50ch03p66158447	SN	Ye et al. 2020
ch03	66107496	67398718	SL2.50ch03p66753107	SL2.50ch03p66858137	SE	Ye et al. 2020
ch03	66107496	67398718	SL2.50ch03p66753107	SL2.50ch03p66908814	SSR	Ye et al. 2020
ch03	66107496	67398718	SL2.50ch03p66753107	SL2.50ch03p66965670	stigma shape	Ye et al. 2020
ch03	66107496	67398718	SL2.50ch03p66753107	SL2.50ch03p66977213	FSD	Ye et al. 2020
ch03	66107496	67398718	SL2.50ch03p66753107	SL2.50ch03p66992413	OTLD	Ye et al. 2020
ch03	66107496	67398718	SL2.50ch03p66753107	SL2.50ch03p66996461	STAL	Ye et al. 2020
ch03	66107496	67398718	SL2.50ch03p66753107	SL2.50ch03p67043260	ovary transverse diameter	Ye et al. 2020
ch03	66107496	67398718	SL2.50ch03p66753107	SL2.50ch03p67116311	OTLD	Ye et al. 2020
ch03	66107496	67398718	SL2.50ch03p66753107	SL2.50ch03p67119572	FSL	Ye et al. 2020
ch03	66107496	67398718	SL2.50ch03p66753107	SL2.50ch03p67193998	SD	Ye et al. 2020
ch03	66107496	67398718	SL2.50ch03p66753107	SL2.50ch03p67236086	FIN	Ye et al. 2020
ch03	66107496	67398718	SL2.50ch03p66753107	SL2.50ch03p67072838	Hexopyranose	Ye et al. 2019
ch03	66107496	67398718	SL2.50ch03p66753107	SL2.50ch03p67091598	Ribonic acid	Ye et al. 2019
ch03	66107496	67398718	SL2.50ch03p66753107	SL2.50ch03p67230432	Glycine	Ye et al. 2019
ch03	66107496	67398718	SL2.50ch03p66753107	SL2.50ch03p67348672	L-Glutamic acid	Ye et al. 2019
ch03	66107496	67398718	SL2.50ch03p66753107	SL2.50ch03p66798980	Proline	Zhao et al. 2019
ch03	66107496	67398718	SL2.50ch03p66753107		fa	Molinero-Rosales et al. (1999)
ch03	66151592	67442814	SL2.50ch03p66797203	SL2.50ch03p67256143	truss implantation height	Albert et al. 2016
ch03	66151592	67442814	SL2.50ch03p66797203	SL2.50ch03p66809965	pH	Bauchet et al. 2017
ch03	66151592	67442814	SL2.50ch03p66797203	SL2.50ch03p66807096	Fuc	Sauvage et al. 2014
ch03	66151592	67442814	SL2.50ch03p66797203	SL2.50ch03p66158447	SN	Ye et al. 2020
ch03	66151592	67442814	SL2.50ch03p66797203	SL2.50ch03p66858137	SE	Ye et al. 2020
ch03	66151592	67442814	SL2.50ch03p66797203	SL2.50ch03p66908814	SSR	Ye et al. 2020
ch03	66151592	67442814	SL2.50ch03p66797203	SL2.50ch03p66965670	stigma shape	Ye et al. 2020
ch03	66151592	67442814	SL2.50ch03p66797203	SL2.50ch03p66977213	FSD	Ye et al. 2020
ch03	66151592	67442814	SL2.50ch03p66797203	SL2.50ch03p66992413	OTLD	Ye et al. 2020
ch03	66151592	67442814	SL2.50ch03p66797203	SL2.50ch03p66996461	STAL	Ye et al. 2020
ch03	66151592	67442814	SL2.50ch03p66797203	SL2.50ch03p67043260	ovary transverse diameter	Ye et al. 2020
ch03	66151592	67442814	SL2.50ch03p66797203	SL2.50ch03p67116311	OTLD	Ye et al. 2020
ch03	66151592	67442814	SL2.50ch03p66797203	SL2.50ch03p67119572	FSL	Ye et al. 2020
ch03	66151592	67442814	SL2.50ch03p66797203	SL2.50ch03p67193998	SD	Ye et al. 2020
ch03	66151592	67442814	SL2.50ch03p66797203	SL2.50ch03p67236086	FIN	Ye et al. 2020
ch03	66151592	67442814	SL2.50ch03p66797203	SL2.50ch03p67072838	Hexopyranose	Ye et al. 2019
ch03	66151592	67442814	SL2.50ch03p66797203	SL2.50ch03p67091598	Ribonic acid	Ye et al. 2019
ch03	66151592	67442814	SL2.50ch03p66797203	SL2.50ch03p67230432	Glycine	Ye et al. 2019
ch03	66151592	67442814	SL2.50ch03p66797203	SL2.50ch03p67348672	L-Glutamic acid	Ye et al. 2019
ch03	66151592	67442814	SL2.50ch03p66797203	SL2.50ch03p67423679	Asparagine	Ye et al. 2019
ch03	66151592	67442814	SL2.50ch03p66797203	SL2.50ch03p66798980	Proline	Zhao et al. 2019
ch03	66151592	67442814	SL2.50ch03p66797203		fa	Molinero-Rosales et al. (1999)
ch03	66151592	67442814	SL2.50ch03p66797203		fa	Molinero-Rosales et al. (1999)
ch03	66151592	67442814	SL2.50ch03p66797203		fa	Molinero-Rosales et al. (1999)
ch03	66152222	67443444	SL2.50ch03p66797833	SL2.50ch03p67256143	truss implantation height	Albert et al. 2016
ch03	66152222	67443444	SL2.50ch03p66797833	SL2.50ch03p66809965	pH	Bauchet et al. 2017
ch03	66152222	67443444	SL2.50ch03p66797833	SL2.50ch03p66807096	Fuc	Sauvage et al. 2014
ch03	66152222	67443444	SL2.50ch03p66797833	SL2.50ch03p66158447	SN	Ye et al. 2020
ch03	66152222	67443444	SL2.50ch03p66797833	SL2.50ch03p66858137	SE	Ye et al. 2020
ch03	66152222	67443444	SL2.50ch03p66797833	SL2.50ch03p66908814	SSR	Ye et al. 2020
ch03	66152222	67443444	SL2.50ch03p66797833	SL2.50ch03p66965670	stigma shape	Ye et al. 2020
ch03	66152222	67443444	SL2.50ch03p66797833	SL2.50ch03p66977213	FSD	Ye et al. 2020
ch03	66152222	67443444	SL2.50ch03p66797833	SL2.50ch03p66992413	OTLD	Ye et al. 2020
ch03	66152222	67443444	SL2.50ch03p66797833	SL2.50ch03p66996461	STAL	Ye et al. 2020
ch03	66152222	67443444	SL2.50ch03p66797833	SL2.50ch03p67043260	ovary transverse diameter	Ye et al. 2020
ch03	66152222	67443444	SL2.50ch03p66797833	SL2.50ch03p67116311	OTLD	Ye et al. 2020
ch03	66152222	67443444	SL2.50ch03p66797833	SL2.50ch03p67119572	FSL	Ye et al. 2020
ch03	66152222	67443444	SL2.50ch03p66797833	SL2.50ch03p67193998	SD	Ye et al. 2020
ch03	66152222	67443444	SL2.50ch03p66797833	SL2.50ch03p67236086	FIN	Ye et al. 2020
ch03	66152222	67443444	SL2.50ch03p66797833	SL2.50ch03p67072838	Hexopyranose	Ye et al. 2019
ch03	66152222	67443444	SL2.50ch03p66797833	SL2.50ch03p67091598	Ribonic acid	Ye et al. 2019
ch03	66152222	67443444	SL2.50ch03p66797833	SL2.50ch03p67230432	Glycine	Ye et al. 2019
ch03	66152222	67443444	SL2.50ch03p66797833	SL2.50ch03p67348672	L-Glutamic acid	Ye et al. 2019
ch03	66152222	67443444	SL2.50ch03p66797833	SL2.50ch03p67423679	Asparagine	Ye et al. 2019
ch03	66152222	67443444	SL2.50ch03p66797833	SL2.50ch03p66798980	Proline	Zhao et al. 2019
ch03	66152222	67443444	SL2.50ch03p66797833		fa	Molinero-Rosales et al. (1999)
ch03	66265828	67557050	SL2.50ch03p66911439	SL2.50ch03p67256143	truss implantation height	Albert et al. 2016
ch03	66265828	67557050	SL2.50ch03p66911439	SL2.50ch03p66809965	pH	Bauchet et al. 2017
ch03	66265828	67557050	SL2.50ch03p66911439	SL2.50ch03p66807096	Fuc	Sauvage et al. 2014
ch03	66265828	67557050	SL2.50ch03p66911439	SL2.50ch03p66858137	SE	Ye et al. 2020
ch03	66265828	67557050	SL2.50ch03p66911439	SL2.50ch03p66908814	SSR	Ye et al. 2020
ch03	66265828	67557050	SL2.50ch03p66911439	SL2.50ch03p66965670	stigma shape	Ye et al. 2020
ch03	66265828	67557050	SL2.50ch03p66911439	SL2.50ch03p66977213	FSD	Ye et al. 2020
ch03	66265828	67557050	SL2.50ch03p66911439	SL2.50ch03p66992413	OTLD	Ye et al. 2020
ch03	66265828	67557050	SL2.50ch03p66911439	SL2.50ch03p66996461	STAL	Ye et al. 2020
ch03	66265828	67557050	SL2.50ch03p66911439	SL2.50ch03p67043260	ovary transverse diameter	Ye et al. 2020
ch03	66265828	67557050	SL2.50ch03p66911439	SL2.50ch03p67116311	OTLD	Ye et al. 2020
ch03	66265828	67557050	SL2.50ch03p66911439	SL2.50ch03p67119572	FSL	Ye et al. 2020
ch03	66265828	67557050	SL2.50ch03p66911439	SL2.50ch03p67193998	SD	Ye et al. 2020
ch03	66265828	67557050	SL2.50ch03p66911439	SL2.50ch03p67236086	FIN	Ye et al. 2020
ch03	66265828	67557050	SL2.50ch03p66911439	SL2.50ch03p67446552	FLNS,FLNT	Ye et al. 2020
ch03	66265828	67557050	SL2.50ch03p66911439	SL2.50ch03p67072838	Hexopyranose	Ye et al. 2019
ch03	66265828	67557050	SL2.50ch03p66911439	SL2.50ch03p67091598	Ribonic acid	Ye et al. 2019
ch03	66265828	67557050	SL2.50ch03p66911439	SL2.50ch03p67230432	Glycine	Ye et al. 2019
ch03	66265828	67557050	SL2.50ch03p66911439	SL2.50ch03p67348672	L-Glutamic acid	Ye et al. 2019
ch03	66265828	67557050	SL2.50ch03p66911439	SL2.50ch03p67423679	Asparagine	Ye et al. 2019
ch03	66265828	67557050	SL2.50ch03p66911439	SL2.50ch03p67457051	l-Glutamine	Ye et al. 2019
ch03	66265828	67557050	SL2.50ch03p66911439	SL2.50ch03p66798980	Proline	Zhao et al. 2019
ch03	66265828	67557050	SL2.50ch03p66911439		fa	Molinero-Rosales et al. (1999)
ch03	66621040	67912262	SL2.50ch03p67266651	SL2.50ch03p67256143	truss implantation height	Albert et al. 2016
ch03	66621040	67912262	SL2.50ch03p67266651	SL2.50ch03p66809965	pH	Bauchet et al. 2017
ch03	66621040	67912262	SL2.50ch03p67266651	SL2.50ch03p66807096	Fuc	Sauvage et al. 2014
ch03	66621040	67912262	SL2.50ch03p67266651	SL2.50ch03p66858137	SE	Ye et al. 2020
ch03	66621040	67912262	SL2.50ch03p67266651	SL2.50ch03p66908814	SSR	Ye et al. 2020
ch03	66621040	67912262	SL2.50ch03p67266651	SL2.50ch03p66965670	stigma shape	Ye et al. 2020
ch03	66621040	67912262	SL2.50ch03p67266651	SL2.50ch03p66977213	FSD	Ye et al. 2020
ch03	66621040	67912262	SL2.50ch03p67266651	SL2.50ch03p66992413	OTLD	Ye et al. 2020
ch03	66621040	67912262	SL2.50ch03p67266651	SL2.50ch03p66996461	STAL	Ye et al. 2020
ch03	66621040	67912262	SL2.50ch03p67266651	SL2.50ch03p67043260	ovary transverse diameter	Ye et al. 2020
ch03	66621040	67912262	SL2.50ch03p67266651	SL2.50ch03p67116311	OTLD	Ye et al. 2020
ch03	66621040	67912262	SL2.50ch03p67266651	SL2.50ch03p67119572	FSL	Ye et al. 2020
ch03	66621040	67912262	SL2.50ch03p67266651	SL2.50ch03p67193998	SD	Ye et al. 2020
ch03	66621040	67912262	SL2.50ch03p67266651	SL2.50ch03p67236086	FIN	Ye et al. 2020
ch03	66621040	67912262	SL2.50ch03p67266651	SL2.50ch03p67446552	FLNS,FLNT	Ye et al. 2020
ch03	66621040	67912262	SL2.50ch03p67266651	SL2.50ch03p67072838	Hexopyranose	Ye et al. 2019
ch03	66621040	67912262	SL2.50ch03p67266651	SL2.50ch03p67091598	Ribonic acid	Ye et al. 2019
ch03	66621040	67912262	SL2.50ch03p67266651	SL2.50ch03p67230432	Glycine	Ye et al. 2019
ch03	66621040	67912262	SL2.50ch03p67266651	SL2.50ch03p67348672	L-Glutamic acid	Ye et al. 2019
ch03	66621040	67912262	SL2.50ch03p67266651	SL2.50ch03p67423679	Asparagine	Ye et al. 2019
ch03	66621040	67912262	SL2.50ch03p67266651	SL2.50ch03p67457051	l-Glutamine	Ye et al. 2019
ch03	66621040	67912262	SL2.50ch03p67266651	SL2.50ch03p67733301	L-Threonine	Ye et al. 2019
ch03	66621040	67912262	SL2.50ch03p67266651	SL2.50ch03p66798980	Proline	Zhao et al. 2019
ch03	66621040	67912262	SL2.50ch03p67266651		fa	Molinero-Rosales et al. (1999)
ch03	66621040	67912262	SL2.50ch03p67266651		SLWOX1/sf/uf	Nakayama et al. 2020,Zhang et al. 2020
ch03	66621040	67912262	SL2.50ch03p67266651		div/fb/SlÎ±-DOX2	#N/A
ch03	66621040	67912262	SL2.50ch03p67266651		fa	Molinero-Rosales et al. (1999)
ch03	66621040	67912262	SL2.50ch03p67266651		SLWOX1/sf/uf	Nakayama et al. 2020,Zhang et al. 2020
ch03	66621040	67912262	SL2.50ch03p67266651		div/fb/SlÎ±-DOX2	#N/A
ch03	67179711	68470933	SL2.50ch03p67825322	SL2.50ch03p67256143	truss implantation height	Albert et al. 2016
ch03	67179711	68470933	SL2.50ch03p67825322	SL2.50ch03p67193998	SD	Ye et al. 2020
ch03	67179711	68470933	SL2.50ch03p67825322	SL2.50ch03p67236086	FIN	Ye et al. 2020
ch03	67179711	68470933	SL2.50ch03p67825322	SL2.50ch03p67446552	FLNS,FLNT	Ye et al. 2020
ch03	67179711	68470933	SL2.50ch03p67825322	SL2.50ch03p67230432	Glycine	Ye et al. 2019
ch03	67179711	68470933	SL2.50ch03p67825322	SL2.50ch03p67348672	L-Glutamic acid	Ye et al. 2019
ch03	67179711	68470933	SL2.50ch03p67825322	SL2.50ch03p67423679	Asparagine	Ye et al. 2019
ch03	67179711	68470933	SL2.50ch03p67825322	SL2.50ch03p67457051	l-Glutamine	Ye et al. 2019
ch03	67179711	68470933	SL2.50ch03p67825322	SL2.50ch03p67733301	L-Threonine	Ye et al. 2019
ch03	67179711	68470933	SL2.50ch03p67825322	SL2.50ch03p67984104	Galactose oxime	Ye et al. 2019
ch03	67179711	68470933	SL2.50ch03p67825322		SLWOX1/sf/uf	Nakayama et al. 2020,Zhang et al. 2020
ch03	67179711	68470933	SL2.50ch03p67825322		div/fb/SlÎ±-DOX2	#N/A
ch03	67179711	68470933	SL2.50ch03p67825322		SlBrc1a	Martin-Trillo et al. (2011)
ch03	67179711	68470933	SL2.50ch03p67825322		SLWOX1/sf/uf	Nakayama et al. 2020,Zhang et al. 2020
ch03	67179711	68470933	SL2.50ch03p67825322		div/fb/SlÎ±-DOX2	#N/A
ch03	67179711	68470933	SL2.50ch03p67825322		SlBrc1a	Martin-Trillo et al. (2011)
ch03	67648108	68939330	SL2.50ch03p68293719	SL2.50ch03p67733301	L-Threonine	Ye et al. 2019
ch03	67648108	68939330	SL2.50ch03p68293719	SL2.50ch03p67984104	Galactose oxime	Ye et al. 2019
ch03	67648108	68939330	SL2.50ch03p68293719	SL2.50ch03p68771818	Citric acid	Ye et al. 2019
ch03	67648108	68939330	SL2.50ch03p68293719	SL2.50ch03p68855921	Sucrose	Ye et al. 2019
ch03	67648108	68939330	SL2.50ch03p68293719		div/fb/SlÎ±-DOX2	#N/A
ch03	67648108	68939330	SL2.50ch03p68293719		SlBrc1a	Martin-Trillo et al. (2011)
ch03	67648108	68939330	SL2.50ch03p68293719		div/fb/SlÎ±-DOX2	#N/A
ch03	67648108	68939330	SL2.50ch03p68293719		SlBrc1a	Martin-Trillo et al. (2011)
ch03	67648108	68939330	SL2.50ch03p68293719		div/fb/SlÎ±-DOX2	#N/A
ch03	67648108	68939330	SL2.50ch03p68293719		SlBrc1a	Martin-Trillo et al. (2011)
ch03	67648108	68939330	SL2.50ch03p68293719		div/fb/SlÎ±-DOX2	#N/A
ch03	67648108	68939330	SL2.50ch03p68293719		SlBrc1a	Martin-Trillo et al. (2011)
ch03	68910151	70201373	SL2.50ch03p69555762	SL2.50ch03p69808627	FB	Ye et al. 2020
ch03	68910151	70201373	SL2.50ch03p69555762	SL2.50ch03p68966897	Sucrose	Ye et al. 2019
ch03	68910151	70201373	SL2.50ch03p69555762	SL2.50ch03p69008156	Ribonic acid	Ye et al. 2019
ch03	68910151	70201373	SL2.50ch03p69555762	SL2.50ch03p69088971	glutaric acid	Ye et al. 2019
ch03	68910151	70201373	SL2.50ch03p69555762	SL2.50ch03p69247199	Ascorbic acid	Ye et al. 2019
ch03	68910151	70201373	SL2.50ch03p69555762	SL2.50ch03p69756478	Glycine	Ye et al. 2019
ch03	68910151	70201373	SL2.50ch03p69555762	SL2.50ch03p69757776	Asparagine	Ye et al. 2019
ch03	68910151	70201373	SL2.50ch03p69555762	SL2.50ch03p69801579	Isoleucine	Ye et al. 2019
ch03	68910151	70201373	SL2.50ch03p69555762	SL2.50ch03p69829768	Glycine	Ye et al. 2019
ch03	68910151	70201373	SL2.50ch03p69555762	SL2.50ch03p69834974	l-Glutamine	Ye et al. 2019
ch03	68910151	70201373	SL2.50ch03p69555762	SL2.50ch03p69967795	L-Aspartic acid	Ye et al. 2019
ch03	68910151	70201373	SL2.50ch03p69555762	SL2.50ch03p70015248	D-Glucopyranosiduronic acid	Ye et al. 2019
ch03	68910151	70201373	SL2.50ch03p69555762	SL2.50ch03p69913055	Serine	Zhao et al. 2019
ch03	68910151	70201373	SL2.50ch03p69555762		CNA/SlHB15A	Bauchet et al. 2014, Green et al. 2005, Shinozaki et al. 2020
ch03	68910151	70201373	SL2.50ch03p69555762		CNA/SlHB15A	Bauchet et al. 2014, Green et al. 2005, Shinozaki et al. 2020
ch03	68910151	70201373	SL2.50ch03p69555762		CNA/SlHB15A	Bauchet et al. 2014, Green et al. 2005, Shinozaki et al. 2020
ch03	68910151	70201373	SL2.50ch03p69555762		CNA/SlHB15A	Bauchet et al. 2014, Green et al. 2005, Shinozaki et al. 2020
ch03	68933870	70225092	SL2.50ch03p69579481	SL2.50ch03p69808627	FB	Ye et al. 2020
ch03	68933870	70225092	SL2.50ch03p69579481	SL2.50ch03p68966897	Sucrose	Ye et al. 2019
ch03	68933870	70225092	SL2.50ch03p69579481	SL2.50ch03p69008156	Ribonic acid	Ye et al. 2019
ch03	68933870	70225092	SL2.50ch03p69579481	SL2.50ch03p69088971	glutaric acid	Ye et al. 2019
ch03	68933870	70225092	SL2.50ch03p69579481	SL2.50ch03p69247199	Ascorbic acid	Ye et al. 2019
ch03	68933870	70225092	SL2.50ch03p69579481	SL2.50ch03p69756478	Glycine	Ye et al. 2019
ch03	68933870	70225092	SL2.50ch03p69579481	SL2.50ch03p69757776	Asparagine	Ye et al. 2019
ch03	68933870	70225092	SL2.50ch03p69579481	SL2.50ch03p69801579	Isoleucine	Ye et al. 2019
ch03	68933870	70225092	SL2.50ch03p69579481	SL2.50ch03p69829768	Glycine	Ye et al. 2019
ch03	68933870	70225092	SL2.50ch03p69579481	SL2.50ch03p69834974	l-Glutamine	Ye et al. 2019
ch03	68933870	70225092	SL2.50ch03p69579481	SL2.50ch03p69967795	L-Aspartic acid	Ye et al. 2019
ch03	68933870	70225092	SL2.50ch03p69579481	SL2.50ch03p70015248	D-Glucopyranosiduronic acid	Ye et al. 2019
ch03	68933870	70225092	SL2.50ch03p69579481	SL2.50ch03p69913055	Serine	Zhao et al. 2019
ch03	68933870	70225092	SL2.50ch03p69579481		CNA/SlHB15A	Bauchet et al. 2014, Green et al. 2005, Shinozaki et al. 2020
ch03	68933870	70225092	SL2.50ch03p69579481		CNA/SlHB15A	Bauchet et al. 2014, Green et al. 2005, Shinozaki et al. 2020
ch03	68933870	70225092	SL2.50ch03p69579481		CNA/SlHB15A	Bauchet et al. 2014, Green et al. 2005, Shinozaki et al. 2020
ch03	68933870	70225092	SL2.50ch03p69579481		CNA/SlHB15A	Bauchet et al. 2014, Green et al. 2005, Shinozaki et al. 2020
ch03	69637804	70929026	SL2.50ch03p70283415	SL2.50ch03p69808627	FB	Ye et al. 2020
ch03	69637804	70929026	SL2.50ch03p70283415	SL2.50ch03p69756478	Glycine	Ye et al. 2019
ch03	69637804	70929026	SL2.50ch03p70283415	SL2.50ch03p69757776	Asparagine	Ye et al. 2019
ch03	69637804	70929026	SL2.50ch03p70283415	SL2.50ch03p69801579	Isoleucine	Ye et al. 2019
ch03	69637804	70929026	SL2.50ch03p70283415	SL2.50ch03p69829768	Glycine	Ye et al. 2019
ch03	69637804	70929026	SL2.50ch03p70283415	SL2.50ch03p69834974	l-Glutamine	Ye et al. 2019
ch03	69637804	70929026	SL2.50ch03p70283415	SL2.50ch03p69967795	L-Aspartic acid	Ye et al. 2019
ch03	69637804	70929026	SL2.50ch03p70283415	SL2.50ch03p70015248	D-Glucopyranosiduronic acid	Ye et al. 2019
ch03	69637804	70929026	SL2.50ch03p70283415	SL2.50ch03p69913055	Serine	Zhao et al. 2019
ch03	69637804	70929026	SL2.50ch03p70283415	SL2.50ch03p70676024	geranylacetone	Zhao et al. 2019
ch03	69637804	70929026	SL2.50ch03p70283415	SL2.50ch03p70719370	Aspartate	Zhao et al. 2019
ch03	7582245	8873467	SL2.50ch03p8227856	SL2.50ch03p8663868	DTFs	Rodriguez et al. 2020
ch03	7582245	8873467	SL2.50ch03p8227856	SL2.50ch03p8005171	malic acid	Tieman et al. 2017
ch04	0	4388243	SL2.50ch04p2138318	SL2.50ch04p795442	Diam	Albert et al. 2016
ch04	0	4388243	SL2.50ch04p2138318	SL2.50ch04p1125363	FIR	Albert et al. 2016
ch04	0	4388243	SL2.50ch04p2138318	SL2.50ch04p1562490	pH	Albert et al. 2016
ch04	0	4388243	SL2.50ch04p2138318	SL2.50ch04p3214865	FructoseFM	Albert et al. 2016
ch04	0	4388243	SL2.50ch04p2138318	SL2.50ch04p3821452	MalicDM	Albert et al. 2016
ch04	0	4388243	SL2.50ch04p2138318	SL2.50ch04p3935728	fruit fasciation	Mata-Nicolas et al. 2020
ch04	0	4388243	SL2.50ch04p2138318	SL2.50ch04p993580	FD	Rodriguez et al. 2020
ch04	0	4388243	SL2.50ch04p2138318	SL2.50ch04p2201058	FD	Rodriguez et al. 2020
ch04	0	4388243	SL2.50ch04p2138318	SL2.50ch04p2799401	Curved_FSH_Ind_L,FSH_In_Ext_I_L,FSH_In_Ext_II_L,FL.W,FSH_Ind_Int_L,	Rodriguez et al. 2020
ch04	0	4388243	SL2.50ch04p2138318	SL2.50ch04p2927162	Prox_Angle_M_L,Shoulder_Height_L,GRS,	Rodriguez et al. 2020
ch04	0	4388243	SL2.50ch04p2138318	SL2.50ch04p223026	log (TA)	Ruggieri et al. 2014
ch04	0	4388243	SL2.50ch04p2138318	SL2.50ch04p2157848	isobutyl acetate	Tieman et al. 2017
ch04	0	4388243	SL2.50ch04p2138318	SL2.50ch04p2737763	OTLD	Ye et al. 2020
ch04	0	4388243	SL2.50ch04p2138318	SL2.50ch04p3058375	FB	Ye et al. 2020
ch04	0	4388243	SL2.50ch04p2138318	SL2.50ch04p3134976	IT,PN,SN,FL	Ye et al. 2020
ch04	0	4388243	SL2.50ch04p2138318	SL2.50ch04p3182356	FLNT	Ye et al. 2020
ch04	0	4388243	SL2.50ch04p2138318	SL2.50ch04p153954	Glucose,Mannobiose,Myo-Inositol	Ye et al. 2019
ch04	0	4388243	SL2.50ch04p2138318	SL2.50ch04p1619549	Quininic acid	Ye et al. 2019
ch04	0	4388243	SL2.50ch04p2138318	SL2.50ch04p2449212	Sucrose	Ye et al. 2019
ch04	0	4388243	SL2.50ch04p2138318	SL2.50ch04p2748789	Pyridine-3-carboxylic acid	Ye et al. 2019
ch04	0	4388243	SL2.50ch04p2138318	SL2.50ch04p2864047	Sucrose	Ye et al. 2019
ch04	0	4388243	SL2.50ch04p2138318	SL2.50ch04p2926150	Malic acid	Ye et al. 2019
ch04	0	4388243	SL2.50ch04p2138318	SL2.50ch04p3029150	Monolinoleoylglycerol	Ye et al. 2019
ch04	0	4388243	SL2.50ch04p2138318	SL2.50ch04p3081690	L-Cysteine	Ye et al. 2019
ch04	0	4388243	SL2.50ch04p2138318	SL2.50ch04p3134705	L-Threonic acid	Ye et al. 2019
ch04	0	4388243	SL2.50ch04p2138318	SL2.50ch04p3217913	Tricarbomethoxyethylene	Ye et al. 2019
ch04	0	4388243	SL2.50ch04p2138318	SL2.50ch04p911809	Glucose	Zhao et al. 2019
ch04	0	4388243	SL2.50ch04p2138318	SL2.50ch04p1185013	6-methyl-5-hepten-2-one	Zhao et al. 2019
ch04	0	4388243	SL2.50ch04p2138318	SL2.50ch04p1372745	GUAIA	Zhao et al. 2019
ch04	0	4388243	SL2.50ch04p2138318	SL2.50ch04p1626376	Citrate	Zhao et al. 2019
ch04	0	4388243	SL2.50ch04p2138318	SL2.50ch04p2268836	Proline	Zhao et al. 2019
ch04	0	4388243	SL2.50ch04p2138318	SL2.50ch04p3079421	geranylacetone	Zhao et al. 2019
ch04	0	4388243	SL2.50ch04p2138318	SL2.50ch04p2156747	Malate,malic acid	Zhao et al. 2019, Tieman et al. 2017
ch04	0	4388243	SL2.50ch04p2138318		nsf4.1	Van der Knaap et al. 2003
ch04	0	4388243	SL2.50ch04p2138318		nfl4.1	Van der Knaap et al. 2003
ch04	0	4388243	SL2.50ch04p2138318		Slascorbic acidT2	#N/A
ch04	0	4388243	SL2.50ch04p2138318		Phyllo (MenD,H,C)	0
ch04	0	4483917	SL2.50ch04p2233992	SL2.50ch04p795442	Diam	Albert et al. 2016
ch04	0	4483917	SL2.50ch04p2233992	SL2.50ch04p1125363	FIR	Albert et al. 2016
ch04	0	4483917	SL2.50ch04p2233992	SL2.50ch04p1562490	pH	Albert et al. 2016
ch04	0	4483917	SL2.50ch04p2233992	SL2.50ch04p3214865	FructoseFM	Albert et al. 2016
ch04	0	4483917	SL2.50ch04p2233992	SL2.50ch04p3821452	MalicDM	Albert et al. 2016
ch04	0	4483917	SL2.50ch04p2233992	SL2.50ch04p3935728	fruit fasciation	Mata-Nicolas et al. 2020
ch04	0	4483917	SL2.50ch04p2233992	SL2.50ch04p993580	FD	Rodriguez et al. 2020
ch04	0	4483917	SL2.50ch04p2233992	SL2.50ch04p2201058	FD	Rodriguez et al. 2020
ch04	0	4483917	SL2.50ch04p2233992	SL2.50ch04p2799401	Curved_FSH_Ind_L,FSH_In_Ext_I_L,FSH_In_Ext_II_L,FL.W,FSH_Ind_Int_L,	Rodriguez et al. 2020
ch04	0	4483917	SL2.50ch04p2233992	SL2.50ch04p2927162	Prox_Angle_M_L,Shoulder_Height_L,GRS,	Rodriguez et al. 2020
ch04	0	4483917	SL2.50ch04p2233992	SL2.50ch04p223026	log (TA)	Ruggieri et al. 2014
ch04	0	4483917	SL2.50ch04p2233992	SL2.50ch04p2157848	isobutyl acetate	Tieman et al. 2017
ch04	0	4483917	SL2.50ch04p2233992	SL2.50ch04p2737763	OTLD	Ye et al. 2020
ch04	0	4483917	SL2.50ch04p2233992	SL2.50ch04p3058375	FB	Ye et al. 2020
ch04	0	4483917	SL2.50ch04p2233992	SL2.50ch04p3134976	IT,PN,SN,FL	Ye et al. 2020
ch04	0	4483917	SL2.50ch04p2233992	SL2.50ch04p3182356	FLNT	Ye et al. 2020
ch04	0	4483917	SL2.50ch04p2233992	SL2.50ch04p153954	Glucose,Mannobiose,Myo-Inositol	Ye et al. 2019
ch04	0	4483917	SL2.50ch04p2233992	SL2.50ch04p1619549	Quininic acid	Ye et al. 2019
ch04	0	4483917	SL2.50ch04p2233992	SL2.50ch04p2449212	Sucrose	Ye et al. 2019
ch04	0	4483917	SL2.50ch04p2233992	SL2.50ch04p2748789	Pyridine-3-carboxylic acid	Ye et al. 2019
ch04	0	4483917	SL2.50ch04p2233992	SL2.50ch04p2864047	Sucrose	Ye et al. 2019
ch04	0	4483917	SL2.50ch04p2233992	SL2.50ch04p2926150	Malic acid	Ye et al. 2019
ch04	0	4483917	SL2.50ch04p2233992	SL2.50ch04p3029150	Monolinoleoylglycerol	Ye et al. 2019
ch04	0	4483917	SL2.50ch04p2233992	SL2.50ch04p3081690	L-Cysteine	Ye et al. 2019
ch04	0	4483917	SL2.50ch04p2233992	SL2.50ch04p3134705	L-Threonic acid	Ye et al. 2019
ch04	0	4483917	SL2.50ch04p2233992	SL2.50ch04p3217913	Tricarbomethoxyethylene	Ye et al. 2019
ch04	0	4483917	SL2.50ch04p2233992	SL2.50ch04p911809	Glucose	Zhao et al. 2019
ch04	0	4483917	SL2.50ch04p2233992	SL2.50ch04p1185013	6-methyl-5-hepten-2-one	Zhao et al. 2019
ch04	0	4483917	SL2.50ch04p2233992	SL2.50ch04p1372745	GUAIA	Zhao et al. 2019
ch04	0	4483917	SL2.50ch04p2233992	SL2.50ch04p1626376	Citrate	Zhao et al. 2019
ch04	0	4483917	SL2.50ch04p2233992	SL2.50ch04p2268836	Proline	Zhao et al. 2019
ch04	0	4483917	SL2.50ch04p2233992	SL2.50ch04p3079421	geranylacetone	Zhao et al. 2019
ch04	0	4483917	SL2.50ch04p2233992	SL2.50ch04p2156747	Malate,malic acid	Zhao et al. 2019, Tieman et al. 2017
ch04	0	4483917	SL2.50ch04p2233992		nsf4.1	Van der Knaap et al. 2003
ch04	0	4483917	SL2.50ch04p2233992		nfl4.1	Van der Knaap et al. 2003
ch04	0	4483917	SL2.50ch04p2233992		Slascorbic acidT2	#N/A
ch04	0	4483917	SL2.50ch04p2233992		Phyllo (MenD,H,C)	0
ch04	3747	4503597	SL2.50ch04p2253672	SL2.50ch04p795442	Diam	Albert et al. 2016
ch04	3747	4503597	SL2.50ch04p2253672	SL2.50ch04p1125363	FIR	Albert et al. 2016
ch04	3747	4503597	SL2.50ch04p2253672	SL2.50ch04p1562490	pH	Albert et al. 2016
ch04	3747	4503597	SL2.50ch04p2253672	SL2.50ch04p3214865	FructoseFM	Albert et al. 2016
ch04	3747	4503597	SL2.50ch04p2253672	SL2.50ch04p3821452	MalicDM	Albert et al. 2016
ch04	3747	4503597	SL2.50ch04p2253672	SL2.50ch04p3935728	fruit fasciation	Mata-Nicolas et al. 2020
ch04	3747	4503597	SL2.50ch04p2253672	SL2.50ch04p993580	FD	Rodriguez et al. 2020
ch04	3747	4503597	SL2.50ch04p2253672	SL2.50ch04p2201058	FD	Rodriguez et al. 2020
ch04	3747	4503597	SL2.50ch04p2253672	SL2.50ch04p2799401	Curved_FSH_Ind_L,FSH_In_Ext_I_L,FSH_In_Ext_II_L,FL.W,FSH_Ind_Int_L,	Rodriguez et al. 2020
ch04	3747	4503597	SL2.50ch04p2253672	SL2.50ch04p2927162	Prox_Angle_M_L,Shoulder_Height_L,GRS,	Rodriguez et al. 2020
ch04	3747	4503597	SL2.50ch04p2253672	SL2.50ch04p223026	log (TA)	Ruggieri et al. 2014
ch04	3747	4503597	SL2.50ch04p2253672	SL2.50ch04p2157848	isobutyl acetate	Tieman et al. 2017
ch04	3747	4503597	SL2.50ch04p2253672	SL2.50ch04p2737763	OTLD	Ye et al. 2020
ch04	3747	4503597	SL2.50ch04p2253672	SL2.50ch04p3058375	FB	Ye et al. 2020
ch04	3747	4503597	SL2.50ch04p2253672	SL2.50ch04p3134976	IT,PN,SN,FL	Ye et al. 2020
ch04	3747	4503597	SL2.50ch04p2253672	SL2.50ch04p3182356	FLNT	Ye et al. 2020
ch04	3747	4503597	SL2.50ch04p2253672	SL2.50ch04p153954	Glucose,Mannobiose,Myo-Inositol	Ye et al. 2019
ch04	3747	4503597	SL2.50ch04p2253672	SL2.50ch04p1619549	Quininic acid	Ye et al. 2019
ch04	3747	4503597	SL2.50ch04p2253672	SL2.50ch04p2449212	Sucrose	Ye et al. 2019
ch04	3747	4503597	SL2.50ch04p2253672	SL2.50ch04p2748789	Pyridine-3-carboxylic acid	Ye et al. 2019
ch04	3747	4503597	SL2.50ch04p2253672	SL2.50ch04p2864047	Sucrose	Ye et al. 2019
ch04	3747	4503597	SL2.50ch04p2253672	SL2.50ch04p2926150	Malic acid	Ye et al. 2019
ch04	3747	4503597	SL2.50ch04p2253672	SL2.50ch04p3029150	Monolinoleoylglycerol	Ye et al. 2019
ch04	3747	4503597	SL2.50ch04p2253672	SL2.50ch04p3081690	L-Cysteine	Ye et al. 2019
ch04	3747	4503597	SL2.50ch04p2253672	SL2.50ch04p3134705	L-Threonic acid	Ye et al. 2019
ch04	3747	4503597	SL2.50ch04p2253672	SL2.50ch04p3217913	Tricarbomethoxyethylene	Ye et al. 2019
ch04	3747	4503597	SL2.50ch04p2253672	SL2.50ch04p911809	Glucose	Zhao et al. 2019
ch04	3747	4503597	SL2.50ch04p2253672	SL2.50ch04p1185013	6-methyl-5-hepten-2-one	Zhao et al. 2019
ch04	3747	4503597	SL2.50ch04p2253672	SL2.50ch04p1372745	GUAIA	Zhao et al. 2019
ch04	3747	4503597	SL2.50ch04p2253672	SL2.50ch04p1626376	Citrate	Zhao et al. 2019
ch04	3747	4503597	SL2.50ch04p2253672	SL2.50ch04p2268836	Proline	Zhao et al. 2019
ch04	3747	4503597	SL2.50ch04p2253672	SL2.50ch04p3079421	geranylacetone	Zhao et al. 2019
ch04	3747	4503597	SL2.50ch04p2253672	SL2.50ch04p2156747	Malate,malic acid	Zhao et al. 2019, Tieman et al. 2017
ch04	3747	4503597	SL2.50ch04p2253672		nsf4.1	Van der Knaap et al. 2003
ch04	3747	4503597	SL2.50ch04p2253672		nfl4.1	Van der Knaap et al. 2003
ch04	3747	4503597	SL2.50ch04p2253672		Slascorbic acidT2	#N/A
ch04	3747	4503597	SL2.50ch04p2253672		Phyllo (MenD,H,C)	0
ch04	8850	4508700	SL2.50ch04p2258775	SL2.50ch04p795442	Diam	Albert et al. 2016
ch04	8850	4508700	SL2.50ch04p2258775	SL2.50ch04p1125363	FIR	Albert et al. 2016
ch04	8850	4508700	SL2.50ch04p2258775	SL2.50ch04p1562490	pH	Albert et al. 2016
ch04	8850	4508700	SL2.50ch04p2258775	SL2.50ch04p3214865	FructoseFM	Albert et al. 2016
ch04	8850	4508700	SL2.50ch04p2258775	SL2.50ch04p3821452	MalicDM	Albert et al. 2016
ch04	8850	4508700	SL2.50ch04p2258775	SL2.50ch04p3935728	fruit fasciation	Mata-Nicolas et al. 2020
ch04	8850	4508700	SL2.50ch04p2258775	SL2.50ch04p993580	FD	Rodriguez et al. 2020
ch04	8850	4508700	SL2.50ch04p2258775	SL2.50ch04p2201058	FD	Rodriguez et al. 2020
ch04	8850	4508700	SL2.50ch04p2258775	SL2.50ch04p2799401	Curved_FSH_Ind_L,FSH_In_Ext_I_L,FSH_In_Ext_II_L,FL.W,FSH_Ind_Int_L,	Rodriguez et al. 2020
ch04	8850	4508700	SL2.50ch04p2258775	SL2.50ch04p2927162	Prox_Angle_M_L,Shoulder_Height_L,GRS,	Rodriguez et al. 2020
ch04	8850	4508700	SL2.50ch04p2258775	SL2.50ch04p223026	log (TA)	Ruggieri et al. 2014
ch04	8850	4508700	SL2.50ch04p2258775	SL2.50ch04p2157848	isobutyl acetate	Tieman et al. 2017
ch04	8850	4508700	SL2.50ch04p2258775	SL2.50ch04p2737763	OTLD	Ye et al. 2020
ch04	8850	4508700	SL2.50ch04p2258775	SL2.50ch04p3058375	FB	Ye et al. 2020
ch04	8850	4508700	SL2.50ch04p2258775	SL2.50ch04p3134976	IT,PN,SN,FL	Ye et al. 2020
ch04	8850	4508700	SL2.50ch04p2258775	SL2.50ch04p3182356	FLNT	Ye et al. 2020
ch04	8850	4508700	SL2.50ch04p2258775	SL2.50ch04p153954	Glucose,Mannobiose,Myo-Inositol	Ye et al. 2019
ch04	8850	4508700	SL2.50ch04p2258775	SL2.50ch04p1619549	Quininic acid	Ye et al. 2019
ch04	8850	4508700	SL2.50ch04p2258775	SL2.50ch04p2449212	Sucrose	Ye et al. 2019
ch04	8850	4508700	SL2.50ch04p2258775	SL2.50ch04p2748789	Pyridine-3-carboxylic acid	Ye et al. 2019
ch04	8850	4508700	SL2.50ch04p2258775	SL2.50ch04p2864047	Sucrose	Ye et al. 2019
ch04	8850	4508700	SL2.50ch04p2258775	SL2.50ch04p2926150	Malic acid	Ye et al. 2019
ch04	8850	4508700	SL2.50ch04p2258775	SL2.50ch04p3029150	Monolinoleoylglycerol	Ye et al. 2019
ch04	8850	4508700	SL2.50ch04p2258775	SL2.50ch04p3081690	L-Cysteine	Ye et al. 2019
ch04	8850	4508700	SL2.50ch04p2258775	SL2.50ch04p3134705	L-Threonic acid	Ye et al. 2019
ch04	8850	4508700	SL2.50ch04p2258775	SL2.50ch04p3217913	Tricarbomethoxyethylene	Ye et al. 2019
ch04	8850	4508700	SL2.50ch04p2258775	SL2.50ch04p911809	Glucose	Zhao et al. 2019
ch04	8850	4508700	SL2.50ch04p2258775	SL2.50ch04p1185013	6-methyl-5-hepten-2-one	Zhao et al. 2019
ch04	8850	4508700	SL2.50ch04p2258775	SL2.50ch04p1372745	GUAIA	Zhao et al. 2019
ch04	8850	4508700	SL2.50ch04p2258775	SL2.50ch04p1626376	Citrate	Zhao et al. 2019
ch04	8850	4508700	SL2.50ch04p2258775	SL2.50ch04p2268836	Proline	Zhao et al. 2019
ch04	8850	4508700	SL2.50ch04p2258775	SL2.50ch04p3079421	geranylacetone	Zhao et al. 2019
ch04	8850	4508700	SL2.50ch04p2258775	SL2.50ch04p2156747	Malate,malic acid	Zhao et al. 2019, Tieman et al. 2017
ch04	8850	4508700	SL2.50ch04p2258775		nsf4.1	Van der Knaap et al. 2003
ch04	8850	4508700	SL2.50ch04p2258775		nfl4.1	Van der Knaap et al. 2003
ch04	8850	4508700	SL2.50ch04p2258775		Slascorbic acidT2	#N/A
ch04	8850	4508700	SL2.50ch04p2258775		Phyllo (MenD,H,C)	0
ch04	8850	4508700	SL2.50ch04p2258775		nsf4.1	Van der Knaap et al. 2003
ch04	8850	4508700	SL2.50ch04p2258775		nfl4.1	Van der Knaap et al. 2003
ch04	8850	4508700	SL2.50ch04p2258775		Slascorbic acidT2	#N/A
ch04	8850	4508700	SL2.50ch04p2258775		Phyllo (MenD,H,C)	0
ch04	8850	4508700	SL2.50ch04p2258775		nsf4.1	Van der Knaap et al. 2003
ch04	8850	4508700	SL2.50ch04p2258775		nfl4.1	Van der Knaap et al. 2003
ch04	8850	4508700	SL2.50ch04p2258775		Slascorbic acidT2	#N/A
ch04	8850	4508700	SL2.50ch04p2258775		Phyllo (MenD,H,C)	0
ch04	445563	4945413	SL2.50ch04p2695488	SL2.50ch04p795442	Diam	Albert et al. 2016
ch04	445563	4945413	SL2.50ch04p2695488	SL2.50ch04p1125363	FIR	Albert et al. 2016
ch04	445563	4945413	SL2.50ch04p2695488	SL2.50ch04p1562490	pH	Albert et al. 2016
ch04	445563	4945413	SL2.50ch04p2695488	SL2.50ch04p3214865	FructoseFM	Albert et al. 2016
[truncated: 12,285 more rows]
