# Supplementary material for: Atlas of phenotypic, genotypic and geographical diversity present in the European traditional tomato
Source: Hortic Res. 2022 May 17;9:uhac112. doi: 10.1093/hr/uhac112 (PMC9252105; doi:10.1093/hr/uhac112)
Supplement: Web_Material_uhac112 [file web_material_uhac112.zip › File S2.xlsx]

## Sheet: Hoja1
Supplementary Data 2. Field cultivation conditions for each trial.
Trial number	Name	Collection phenotyped	Irrigation conditions	Country	Region	Field name	Year	UTM X	UTM Y	Cultivation type	Number of plants per accession	Temperature max. (in ºC)	Temperature min. (in ºC)	Temperature mean (in ºC)	Watering	kg ha-1 N	kg ha-1 P2O5	kg ha-1 K2O	Organic matter content (%)	pH	EC (dS/m)	USDA Soil texture classe	Clay (<0.002mm) (%)	Fine silt (0.002 to 0.02 mm) (%)	Silt (0.02 to 0.05 mm) (%)	Total sand (0.05 to 2 mm) (%)	Mode of cultivation
1	PERELLO_summer15	VA, BA and CA salad collections +controls	Standard watering	Spain	Valencia	Perelló	2015	734328	4351811.6	greenhouse	6	32.7	12.5	18.5	drip irrigation	220	50	280	2.3	8.11	0,35 (1:2)	Loamy sand	8.85	0	5	86.15	Plants were cultivated under greenhouse. Just after transplant plants were watered by flood irrigation. Next watering (by drip irrigation) took place three weeks after transplant; subsequent waterings (by drip irrigation) were made according to the needs of the plants. weeds were removed manually and phytosanitary treatments were made when needed.
2	ALCALAX_summer15	VA, BA and CA penjar collections +controls	Low watering according to traditional practices	Spain	Castellón	ALCALAX	2015	781261.94	4463210.05	open field	7	37.8	16.8	25.5	local irrigation	400	400	280	2.72	7.92	0.461	Clay-loam	27.6	44.7	27.7		Plants were cultivated under open field conditions. Plants were watered by drip irrigation during all the experiment. Frequency of irrigation were made according to the needs of the plants. A single fertilization was made, before the transplanting consistent in hen's manure. Plants were left without pruning after the first inflorescence. Because of this, plant structure traits were not recorded. …
3	GARBI1_summer15	VA, BA and CA penjar collections +controls	Low watering according to traditional practices	Spain	Progrés Garbí #1 (GARBI1)	GARBI1	2015	4179498.19	4613626.18	Open field	5	26.7	16.4	21.8	Local irrigation	400	150	600	1.00 % DMB	7.34	0.143	Sandy loam	9.2	11.5	9	70.3	Plants were transplanted on 28 april 2015 at a distance of 0.5m between plants and 0.8m between rows. Plants were cultivated using conventional practices in the area. Plants were pruned every 15 days and supported vertically with canes. Weeds were managed manually. Pest and diseases were controlled using an integrated pest management strategy. At the end of the cropping season an incidence of TMV…
4a	CONC1_summer15	VA, BA and CA penjar collections +controls	Low watering according to traditional practices	Spain	Conca de la Tordera #1(CONC1)	CONC1	2015	478081.18	4612912.3	Open field	5	26.7	16.4	21.8	Local irrigation	200	100	320	0.76 % DMB	8.08	0.16	Sandy loam	10.5	11	6	72.5	Plants were transplanted on 28 april 2015 at a distance of 0.5m between plants and 0.8m between rows. Plants were cultivated using conventional practices in the area. Plants were pruned every 15 days and supported vertically with canes. Weeds were managed manually. Pest and diseases were controlled using an integrated pest management strategy. At the end of the cropping season an incidence of TMV…
4b	CONC2_summer15	VA, BA and CA penjar collections +controls	Low watering according to traditional practices	Spain	Conca de la Tordera #2 (CONC2)	CONC2	2015	478081.18	4612912.3	Open field	5	26.7	16.4	21.8	Local irrigation	200	100	320	0.76 % DMB	8.08	0.16	Sandy loam	10.5	11	6	72.5	Plants were transplanted on 28 april 2015 at a distance of 0.5 m between plants and 1.5m between rows. Plants were cultivated using conventional practices in the area. Plants were pruned until the first inflorescence and then were enabled to branch freely. Plants were vertically supported using horizontal strings, conveniently tensioned, and separated 15 cm between each one. Weeds were managed ma…
5	INRA_summer15	MO collection +controls	Standard watering	France	Avignon	INRA 15	2015			mesh tunnel	6	44	6	24	local irrigation	124.8	152.9	307.1	2.75	7.6	0.465	Clay-loam	28.5	27.7	10.6	33.2	Culture in open ground under plastic tunnel, with mulshing film and drip system. 6 lines (56 meters/134 plants per line) with a distance of 0,4 meter per plant. Manual weeding
6	UNITUS_summer15	VI collection + controls	Standard watering	Italy	UNITUS - Tuscia	Tuscia	2015	259895	4701217	open field	6	36	7	24.5	local irrigation				2.55	7.6			27.3	36.2	20.9	57.1	Plantlets at the 5-6 true leaf stage were transplanted 60 cm apart in continuous double row (single row spaced 50 cm, double rows spaced 100 cm). Plants were grown with two stems, tied to tutors weekly. Axillary shoots were removed weekly. Fertilization with field bean green manure. A single treatment with Cupravit and a single treatment with CaCl2 to control blossom end rot.
7	ARCA2010_summer15	PO and PA collection + controls	Standard watering	Italy	Acerra	Arca 2010	2015	N 40.966412	E 14.428207	open field	5	28.8	15.6	22.2	local irrigation	190	122	0	2.2	7.2	0.07	sandy loam	10.3			58.8	Soil preparation: plowing in March and milling in April. During the cultivation time we performed soil harrowing and soil tamping. Plant spacing: single row 1,30 m x 0,50 m (1,5 plants/sq m) for indeterminate and semideterminate varieties; single row 1 m x 0,30 m (3,3 plants/sq m) for determinate varieties. Staking: chestnut wood stake and zinc coated iron wire. Nutrient management: manuring soil…
8	ACTYMPAKY_autumn15	TH collection	Standard watering	Greece	Messara	ACTYMPAKI	2015	710987.6	2740481.3	greenhouse	5-7				drip irrigation	120	60	360	2.05	7.72	7.78	Sandy silt	17.4	0	34.4	48.2	Plants were cultivated under plastic not heated greenhouse. Plants were transplanted on Mid August on Greenhouse, watering(drip irrigation) was day by day depending weather conditions. Cultivation take place on Greenhouse when needed and Pesticides also used when needed. Weeds were removed manually.
9	HUJI_winter16	Whole TRADITOM collection, + controls	Standard watering	Israel	Central Israel	Hatzav	2016			greenhouse
