# Supplementary material for: Atlas of phenotypic, genotypic and geographical diversity present in the European traditional tomato
Source: Hortic Res. 2022 May 17;9:uhac112. doi: 10.1093/hr/uhac112 (PMC9252105; doi:10.1093/hr/uhac112)
Supplement: Web_Material_uhac112 [file web_material_uhac112.zip › File S3.xlsx]

## Sheet: Hoja2
Etiquetas de fila	Cuenta de ID
2.6	1
2.78571	1
3.84615	1
4	1
4.07625	1
4.125	1
4.68	1
4.88889	1
5.33333	1
5.37389	1
5.5	1
5.65375	1
5.90125	1
6	1
6.11111	1
6.22333	1
6.27778	1
6.46154	1
6.54125	1
6.8	1
6.9	1
7.03556	1
7.4	1
7.53375	1
7.63636	1
7.69231	1
8.24	1
8.25	1
8.33333	1
9.075	1
9.09091	1
9.16667	1
9.3025	1
9.42625	1
9.73333	1
10	1
10.5	1
10.5125	1
10.6154	1
10.6667	1
10.72	1
10.81	1
11.0556	1
11.0638	1
11.0667	1
11.2	1
11.2308	1
11.4545	1
11.69	1
12.2778	1
12.3077	1
12.35	1
12.5	1
12.6725	1
12.6756	1
12.845	1
12.8875	1
13	1
13.0463	1
13.0475	1
13.0667	1
13.3775	1
13.6	2
13.6613	1
13.9038	1
14	1
14.0488	1
14.0725	1
14.56	1
14.5725	1
14.6338	1
14.7273	1
15.1125	1
15.24	1
15.4	1
15.4667	1
15.4783	1
15.7175	1
15.7325	1
15.8	1
15.8762	1
15.9625	1
15.9711	1
16	2
16.065	1
16.2	1
16.2088	1
16.2138	1
16.25	1
16.3636	2
16.8	1
16.9875	1
17.0587	1
17.14	1
17.1429	1
17.1975	1
17.6737	1
17.75	1
17.7863	1
18	7
18.0538	1
18.1818	2
18.57	1
18.5714	1
18.7625	1
18.9094	1
18.9475	1
19	3
19.0909	1
19.1	1
19.15	1
19.1667	1
19.2975	1
19.4562	1
19.4688	1
19.6075	1
19.85	1
20	2
20.185	1
20.2	1
20.2712	1
20.275	1
20.4525	1
20.5938	1
20.75	2
20.8333	1
20.8762	1
20.945	1
21	1
21.0439	1
21.4	1
21.5237	1
21.6	1
21.6667	1
21.7	1
21.7139	1
21.7261	1
21.7587	1
21.8182	1
21.9075	1
21.9739	1
22	2
22.07	1
22.1725	1
22.2	1
22.2025	1
22.24	1
22.2812	1
22.375	2
22.5	2
22.5312	1
22.5437	1
22.5862	1
22.6667	1
22.7122	1
22.8	1
22.9513	1
23	1
23.175	1
23.2963	1
23.3333	1
23.4788	1
23.5	1
23.5237	1
23.525	1
23.5413	1
23.6928	1
23.875	1
23.9	1
23.985	1
24	7
24.2263	1
24.2437	1
24.2975	1
24.3333	1
24.4	1
24.44	1
24.5188	1
24.7587	1
24.925	1
25	1
25.2833	1
25.335	1
25.59	1
25.5976	1
25.6	1
25.6625	1
25.705	1
25.8063	1
25.8072	1
25.885	1
26	6
26.0188	1
26.2261	1
26.3962	2
26.4088	1
26.5	1
26.535	1
26.6363	1
26.6375	1
26.6667	1
26.7812	1
26.8	1
26.8125	1
26.87	1
27	1
27.0063	1
27.1163	1
27.2	1
27.2325	1
27.2672	1
27.5	1
27.6875	1
27.7125	1
27.7167	1
27.7778	1
27.9944	1
28	4
28.2125	1
28.2425	1
28.5756	1
28.6	2
28.7273	1
28.7513	1
28.8	1
29	1
29.125	1
29.1429	1
29.5237	1
29.5556	1
29.6667	1
29.8125	1
29.8187	1
29.9	1
29.935	1
29.9444	1
29.9625	1
30	4
30.015	1
30.0375	1
30.0572	1
30.07	1
30.1039	1
30.18	1
30.2778	1
30.6111	1
30.6613	1
30.7375	1
31	2
31.16	1
31.2125	1
31.3375	1
31.4444	1
31.5813	1
31.5875	1
31.8	1
31.9475	1
31.9625	1
32	8
32.2325	1
32.2662	1
32.4	1
32.4087	1
32.5	1
32.5628	1
32.6062	1
32.8	2
32.8333	1
32.8571	1
32.8862	1
33	1
33.0375	1
33.2	1
33.2075	1
33.3263	1
33.3333	1
33.835	1
33.9978	1
34	6
34.0538	1
34.2275	1
34.4444	1
34.7275	1
34.8688	1
35	2
35.3137	1
35.325	1
35.6	3
35.6238	1
35.7	1
35.7143	1
35.8	1
35.8067	1
35.88	1
35.9387	1
35.9444	1
35.9825	1
36	10
36.025	1
36.1278	1
36.2037	1
36.2617	1
36.4	2
36.4028	1
36.45	1
36.5237	1
36.5363	1
36.7013	1
36.8	1
36.825	1
36.8475	1
36.9083	1
36.925	1
36.9838	1
37	1
37.105	1
37.1412	1
37.1429	2
37.1462	1
37.1775	1
37.2	2
37.25	1
37.2987	1
37.375	1
37.5	1
37.6	1
37.6175	1
37.7625	1
37.7825	1
37.825	1
37.8522	1
37.8912	1
37.925	1
37.9922	1
38	5
38.125	1
38.18	1
38.25	1
38.2633	1
38.42	1
38.5717	1
38.65	1
38.6667	1
38.685	1
38.7273	1
38.7778	1
38.8571	1
38.915	1
39	1
39.0262	1
39.0388	1
39.0556	1
39.2	1
39.25	1
39.3394	1
39.5	1
39.6675	1
39.7143	1
39.9772	1
40	11
40.145	1
40.2439	1
40.3388	1
40.375	1
40.4	1
40.4487	1
40.5	1
40.8	1
40.875	1
40.8813	1
40.8963	1
41	2
41.1111	1
41.2625	1
41.2778	1
41.2987	1
41.4833	1
41.5375	1
41.57	1
41.6662	1
41.6667	1
41.7637	1
41.765	1
41.7857	1
41.8639	1
42	6
42.07	1
42.1325	1
42.1562	1
42.3333	1
42.4117	1
42.425	1
42.4444	1
42.5087	1
42.5714	1
42.8	2
42.985	1
42.9922	1
43	1
43.0425	1
43.0539	1
43.0667	1
43.1411	1
43.19	1
43.2778	1
43.3333	1
43.5113	1
43.7025	1
43.7212	1
43.7263	1
43.8328	1
43.8475	1
43.875	1
43.8775	1
43.8837	1
43.975	1
44	3
44.0022	1
44.0762	1
44.24	1
44.2411	1
44.275	1
44.2857	1
44.3538	1
44.4	1
44.4925	1
44.625	1
44.7833	1
44.9363	1
45	1
45.0875	1
45.1429	1
45.1662	1
45.2	1
45.2325	1
45.2638	1
45.2978	1
45.4	1
45.4286	2
45.4633	1
45.4978	1
45.5239	1
45.6	1
45.7143	1
45.8428	1
46	7
46.0289	1
46.25	3
46.2837	1
46.4	1
46.4194	1
46.45	1
46.5	2
46.5813	1
46.6667	1
46.7728	1
46.8	1
46.8889	1
46.9856	1
46.99	1
47.1422	1
47.1429	2
47.3387	1
47.3525	1
47.4625	1
47.5	2
47.5356	1
47.6488	1
47.7283	1
47.7478	1
47.7512	1
47.7778	1
48	11
48.0489	1
48.0511	1
48.1237	1
48.245	1
48.3188	1
48.3333	1
48.44	1
48.6625	1
48.6788	1
48.8328	1
49	1
49.3706	1
49.4286	2
49.4906	1
49.5513	1
49.6	2
49.6125	1
49.6588	1
49.75	1
49.8133	1
49.8217	1
49.875	2
49.9129	1
49.9494	1
49.9828	1
50	8
50.125	1
50.1583	1
50.225	1
50.3622	1
50.4125	1
50.4207	1
50.5278	1
50.6667	1
50.75	1
50.775	1
50.8625	1
50.9583	1
51	1
51.1044	1
51.1806	1
51.2	1
51.2375	1
51.2828	1
51.2939	1
51.3125	1
51.4286	2
51.5	1
51.5712	1
51.5967	1
51.6	1
51.6667	2
51.7778	1
51.9363	1
51.9728	1
52	6
52.1225	1
52.33	1
52.3333	1
52.375	1
52.4	1
52.455	1
52.5363	1
52.8083	1
52.8083	1
52.84	1
52.9167	1
53.185	1
53.2	2
53.2756	1
53.29	1
53.3333	3
53.4286	1
53.5	1
53.5875	1
53.5913	1
53.6	1
53.625	1
53.6313	1
54	8
54.2857	1
54.3289	1
54.3333	1
54.4417	1
54.4539	1
54.4912	1
54.5433	1
54.7362	1
54.9262	1
55	3
55.0011	1
55.1028	1
55.2	1
55.5012	1
55.5556	1
55.6218	1
55.7143	1
55.7872	1
55.9487	1
56	5
56.1233	1
56.1633	1
56.2083	1
56.25	1
56.375	1
56.6667	3
56.7128	1
56.7178	1
56.8	1
56.8372	1
57	1
57.1429	1
57.2	1
57.3836	1
57.3925	1
57.4439	1
57.5	2
57.6722	1
57.7454	1
57.75	1
58	5
58.0939	1
58.3333	1
58.4	2
58.6122	1
58.6572	1
58.75	1
58.8	1
58.8625	1
59.06	1
59.1317	1
59.2	1
59.3333	1
59.5	1
59.6106	1
59.6428	1
59.7222	1
59.75	1
59.7667	1
59.7667	1
59.875	1
59.9228	1
60	13
60.3333	1
60.4	1
60.4088	1
60.4206	1
60.4991	1
60.5	1
60.8	2
60.8006	1
60.9888	1
61	2
61.25	1
61.2778	1
61.4286	1
61.4561	1
61.4722	1
61.6	2
61.6217	1
61.6667	2
61.8438	1
62	6
62.1176	1
62.1412	1
62.2875	1
62.5	2
62.5311	1
62.5437	1
62.5794	1
62.6544	1
62.85	1
62.8571	2
62.9412	1
63	2
63.0533	1
63.0561	1
63.0922	1
63.2	1
63.2143	1
63.3889	1
63.4278	1
63.4939	1
63.6667	1
63.7059	1
63.75	1
63.875	1
64	7
64.0606	1
64.17	1
64.2075	1
64.2139	1
64.2422	1
64.2857	1
64.4	1
64.4444	1
64.7263	1
64.8571	1
64.9425	1
64.9444	1
65	5
65.0428	1
65.1139	1
65.1628	1
65.3028	1
65.3333	1
65.4125	1
65.4922	1
65.6625	1
65.6667	2
66	8
66.055	1
66.1694	1
66.2506	1
66.3322	1
66.35	1
66.4	1
66.5714	1
66.6667	2
66.8	2
66.8333	1
66.9444	1
67	2
67.0909	1
67.1429	1
67.2	2
67.3125	1
67.3161	1
67.4731	1
67.5	1
67.5317	1
67.565	1
67.6	3
67.625	2
67.6713	1
67.6956	1
67.7056	1
68	8
68.2	1
68.2675	1
68.3333	1
68.4	1
68.4722	1
68.5	1
68.5714	1
68.625	1
68.6388	1
68.6667	1
68.7378	1
68.8	3
68.8667	1
69.2	1
69.3328	1
69.3333	2
69.4	1
69.5238	1
69.6	2
69.875	1
70	7
70.1389	1
70.4	1
70.4738	1
70.7467	1
70.8	2
70.8311	1
70.8675	1
70.8889	1
70.9711	1
71	1
71.1506	1
71.1744	1
71.2	1
71.2222	1
71.4312	1
71.44	1
71.4761	1
71.5	1
71.5628	1
71.6	2
71.6667	3
71.6706	1
72	7
72.1412	1
72.375	1
72.4	1
72.42	1
72.4875	1
72.5	2
72.65	1
72.8	1
72.8333	1
72.8883	1
72.93	1
73	3
73.0656	1
73.1417	1
73.19	1
73.2	2
73.2667	1
73.3333	6
73.3875	1
73.575	1
73.875	1
73.895	1
74	10
74.2972	1
74.3	1
74.3072	1
74.3333	1
74.4	3
74.5439	1
74.8	1
74.8061	1
74.9306	1
75.1583	1
75.1667	1
75.2	1
75.2206	1
75.2994	1
75.375	1
75.3889	1
75.6	1
75.6361	1
75.6667	2
75.9072	1
76	12
76.0538	1
76.1672	1
76.28	1
76.3972	1
76.4	2
76.4193	1
76.5	1
76.6667	7
76.8	2
77	2
77.0461	1
77.1111	1
77.2039	1
77.335	1
77.4	1
77.4286	1
77.5	2
77.6	1
77.6667	2
77.75	1
77.8372	1
78	7
78.19	1
78.2778	1
78.3333	2
78.4	2
78.8	2
79.025	1
79.1125	1
79.1667	1
79.1972	1
79.2	1
79.2387	1
79.2675	1
79.2778	1
79.4286	1
79.5	1
79.6	3
79.975	1
80	16
80.3333	1
80.8	2
80.9806	1
81	1
81.5825	1
81.6	1
81.6667	3
81.7987	1
81.8625	1
81.8889	1
81.9	1
82	9
82.125	1
82.1333	1
82.1875	1
82.3122	1
82.4	1
82.5	2
82.64	1
82.6633	1
83	1
83.0089	1
83.0728	1
83.2	1
83.2389	1
83.2975	1
83.3333	3
83.5594	1
83.6	1
84	4
84.2778	1
84.2883	1
84.9044	1
84.9875	1
85	6
85.1111	1
85.2	1
85.4625	1
85.5	1
85.6111	2
86	8
86.25	1
86.4	5
86.5	1
86.6667	1
86.8328	1
87.1625	1
87.2	2
87.2413	1
87.3333	1
87.6667	1
87.8178	1
88	4
88.0362	1
88.2143	1
88.3333	2
88.3517	1
88.4	3
89.2	2
89.3333	1
89.4062	1
89.4862	1
89.5	1
89.6667	1
90	13
90.1111	2
91.0387	1
91.2	3
91.25	1
91.2728	1
91.3333	2
91.3636	1
91.6	2
91.6667	1
91.6667	1
92	6
92.5	1
92.6233	1
92.6667	1
92.8	1
92.9961	1
93	2
93.2	1
93.2222	2
93.6	1
93.625	1
93.7775	1
94	8
94.2222	1
94.2778	1
94.4167	1
94.6575	1
94.6667	1
94.6667	1
94.725	1
94.7778	1
95	4
95.2	3
95.3333	1
95.4522	1
95.8182	1
95.94	1
96	4
96.1667	1
96.6667	2
96.8787	1
96.93	1
97.3333	1
97.5	1
97.6	1
98	1
98.1667	1
98.3333	2
98.3656	1
98.4	1
98.5	2
98.5714	1
98.7667	1
98.8	1
98.8417	1
98.935	1
99.0475	1
99.3333	1
99.8925	1
100	13
100.025	1
100.4	1
100.5	1
100.613	1
100.727	1
100.8	4
101	2
101.022	1
101.167	1
101.261	1
101.333	1
101.395	1
101.5	1
101.825	1
101.843	1
102	4
102.5	1
102.65	1
102.833	1
102.897	1
102.941	1
103	2
103.3	1
103.333	1
103.429	1
103.5	1
103.518	1
103.537	1
103.6	3
103.611	1
104	2
104.263	1
104.313	1
104.4	1
104.5	1
104.519	1
104.556	1
104.625	1
104.667	1
104.839	1
104.955	1
105	3
105.6	1
105.609	1
105.722	1
105.826	1
105.944	1
106	2
106.111	1
106.375	1
106.433	1
106.667	1
106.888	1
106.967	1
107.1	1
107.333	1
107.4	1
107.75	1
108	4
108.222	1
108.25	1
108.4	2
108.5	1
108.539	1
108.643	1
108.667	1
108.75	1
108.867	1
109.125	1
109.2	1
109.201	1
109.333	1
109.462	1
110	5
110.3	1
110.5	3
110.667	1
110.75	1
110.8	1
110.899	1
111.556	1
111.611	1
111.706	1
112	3
112.188	1
112.4	1
112.5	2
112.875	1
112.889	1
113	1
113.077	1
113.333	1
113.333	1
113.6	1
114	3
114.462	1
114.722	1
115	4
115.228	1
115.25	1
115.698	1
115.769	1
116	7
116.077	1
116.192	1
116.222	1
116.25	1
116.667	1
116.8	1
116.857	1
117.094	1
117.224	1
117.5	2
117.6	2
117.611	1
117.909	1
118	2
118.1	1
118.667	1
118.667	1
118.722	1
118.75	1
118.917	1
119	1
119.075	1
119.225	1
119.455	1
119.5	1
119.721	1
119.722	1
119.769	1
119.899	1
120	5
120.308	1
120.4	1
120.5	2
120.583	1
120.713	1
120.75	1
120.85	1
121.2	1
121.286	1
121.5	2
121.728	1
122	6
122.5	1
122.505	1
122.75	1
122.8	1
123.2	2
123.333	4
123.5	2
124	6
124.25	1
124.438	1
124.5	1
124.667	1
124.8	1
124.841	1
125	2
125.2	3
125.339	1
125.6	3
125.722	1
126	5
126.083	2
126.625	1
126.917	1
127.167	1
127.2	1
127.333	1
127.6	3
127.662	1
127.75	1
127.91	1
128	5
128.125	1
128.398	1
128.593	1
128.778	1
128.932	1
129	1
129.083	1
129.2	2
129.75	1
129.891	1
130	7
130.251	1
130.333	1
130.5	2
130.54	1
130.8	1
131	1
131.2	2
131.375	1
131.6	1
131.625	1
132	4
132.25	1
132.5	1
132.8	2
133.333	2
133.375	1
133.5	2
133.533	1
133.894	1
134	5
134.101	1
134.8	1
135	1
135.181	1
135.333	2
135.5	1
135.6	2
136	3
136.125	1
136.333	1
136.625	1
136.667	1
136.8	1
137.333	3
137.513	1
137.75	2
138	5
138.164	1
138.201	1
138.637	1
138.667	1
138.8	2
138.88	1
139	2
139.5	2
139.6	1
140	6
140.326	1
140.4	4
140.502	1
140.917	1
141	2
141.125	1
141.179	1
141.455	1
141.5	1
141.6	1
141.625	1
142	3
142.667	1
142.875	1
143	1
143.125	1
143.2	1
143.222	1
143.283	1
143.333	1
143.5	1
143.538	1
143.583	1
143.609	1
144	6
144.125	1
144.333	1
144.4	1
144.5	1
144.533	1
144.8	2
145	2
145.12	1
145.463	1
145.6	1
145.667	1
146	2
146.111	1
146.36	1
146.375	1
146.4	1
146.667	2
146.833	1
147.091	1
147.125	1
147.2	2
147.227	1
147.333	1
147.6	1
147.986	1
148	3
148.4	1
148.5	1
148.538	1
148.667	1
148.933	1
149	1
149.133	1
149.2	1
149.375	1
149.667	1
149.722	1
150	5
150.099	1
150.398	1
150.4	1
150.667	1
150.8	1
150.842	1
151	1
151.2	1
151.333	1
152	4
152.062	1
152.5	1
152.794	1
153.067	1
153.083	1
153.2	1
153.333	3
153.444	1
153.5	1
153.526	1
153.6	1
154	1
154.333	1
154.341	1
154.4	1
154.5	2
154.667	2
154.875	1
154.917	1
155	1
155.744	1
156	2
156.083	1
156.326	1
156.46	1
156.667	1
156.667	3
156.8	1
156.857	1
157.333	1
157.794	1
157.9	1
158	3
158.048	1
158.125	1
158.225	1
158.667	1
158.8	1
159	1
159.02	1
159.333	1
159.453	1
159.5	2
159.6	1
159.681	1
159.906	1
160	6
160.4	1
160.8	1
160.806	1
161.2	1
161.5	1
161.667	1
161.667	1
161.912	1
162	2
162.167	1
162.4	1
162.429	1
162.5	1
162.688	1
162.9	1
163	1
163.111	1
163.2	1
163.333	2
163.394	1
163.5	1
163.714	1
163.75	1
164	3
164.178	1
164.185	1
164.25	1
164.4	1
164.625	1
164.692	1
164.857	1
164.875	1
164.923	1
165.917	1
166	3
166.053	1
166.333	1
166.667	3
166.819	1
166.875	1
166.9	1
167.2	2
167.406	1
167.5	1
167.6	1
168	5
168.333	1
168.5	1
168.517	1
169	1
169.303	1
169.316	1
169.5	1
169.6	1
169.972	1
170	7
170.132	1
170.4	1
170.667	1
170.667	1
170.8	1
170.957	1
171	1
171.125	1
171.167	1
171.222	1
171.5	2
171.867	1
172	2
172.667	1
172.944	1
173.125	1
173.333	3
173.455	1
173.538	1
173.667	1
174	1
174.02	1
174.375	1
174.61	1
174.611	1
174.625	1
174.875	1
175	1
175.125	1
175.214	1
175.333	1
175.375	1
175.833	1
176	5
176.167	1
176.516	1
176.667	5
176.683	1
177.125	1
177.333	1
177.343	1
177.5	1
177.583	1
177.6	1
177.963	1
178.4	1
178.441	1
178.5	3
178.667	1
178.703	1
178.75	1
179.05	1
179.2	1
179.588	1
179.875	1
180	4
180.884	1
180.949	1
181.5	1
181.526	1
181.6	1
181.667	1
182	4
182.5	1
182.832	1
183.067	1
183.25	1
183.333	2
183.526	1
183.75	1
183.882	1
183.923	1
183.946	1
184	5
184.5	1
184.667	1
184.833	1
184.881	1
185	3
185.176	1
185.839	1
186.216	1
186.333	1
186.5	1
186.511	1
186.625	1
186.75	1
187	1
187.5	1
187.6	1
187.625	1
187.833	1
187.875	1
188	1
188.125	1
188.376	1
188.667	1
188.875	1
188.923	1
188.998	1
189.167	1
189.2	1
189.625	1
189.75	1
190	4
190.115	1
190.25	1
190.286	1
190.667	1
191.125	1
191.636	1
192	3
192.125	1
192.2	1
192.328	1
192.411	1
192.5	1
192.625	1
192.667	1
192.75	1
193.167	1
193.333	1
193.406	1
193.786	1
193.892	1
194	2
194.833	1
195	2
195.233	1
195.584	1
195.6	1
195.88	1
196	2
196.125	2
196.667	8
197.5	2
198	2
198.306	1
198.368	1
198.667	1
198.875	1
198.876	1
199	2
199.2	1
199.333	1
200	9
200.167	1
200.204	1
200.333	1
200.417	1
200.5	2
200.75	1
200.786	1
201	1
201.111	1
201.333	1
201.5	1
201.576	1
202	2
202.296	1
202.375	1
202.823	1
203.312	1
203.333	2
203.5	2
203.541	1
203.833	1
203.854	1
203.904	1
204	2
204.189	1
204.398	1
204.667	1
204.667	1
204.966	1
205	2
205.037	1
205.125	1
205.138	1
205.333	1
205.728	1
205.981	1
206	1
206.273	1
206.436	1
206.5	1
206.533	1
206.667	2
206.833	1
206.96	1
207.083	1
207.114	1
207.135	1
207.157	1
207.2	1
207.661	1
208	2
208.048	1
208.211	1
208.625	1
208.667	1
208.761	1
208.982	1
209	1
209.091	1
209.182	1
209.302	1
209.625	1
209.661	1
210	7
210.307	1
211.059	1
211.333	1
211.75	1
212	2
212.077	1
212.306	1
212.334	1
212.477	1
212.667	1
212.667	1
213	1
213.004	1
213.333	1
213.423	1
213.574	1
213.607	1
213.779	1
213.869	1
214	4
214.5	1
214.875	1
215	1
215.266	1
215.428	1
215.864	1
216.125	1
216.509	1
216.835	1
216.978	1
216.988	1
217	1
217.331	1
217.333	1
217.5	2
217.625	1
218	3
218.6	1
218.625	1
219	1
219.333	1
219.806	1
220	8
220.101	1
220.406	1
220.636	1
220.748	1
221	2
221.043	1
221.333	1
221.536	1
221.667	1
222	2
222.125	1
222.333	1
223.167	1
223.333	1
223.512	1
223.565	1
223.625	1
223.747	1
224	1
224.4	1
224.569	1
224.66	1
225.089	1
225.125	1
225.234	1
225.375	1
225.5	1
226	1
226.5	1
226.667	4
227.198	1
227.2	1
227.444	1
227.754	1
227.755	1
227.833	1
227.875	1
228	2
228.736	1
228.75	1
228.768	1
228.852	1
229	1
229.2	1
229.5	1
229.559	1
229.933	1
230	8
230.218	1
231.2	1
231.407	1
231.577	1
231.637	1
231.71	1
231.875	1
232.5	1
232.544	1
232.75	1
233	2
233.056	1
233.333	2
233.667	1
234.25	1
234.333	1
234.591	1
235	1
235.333	1
236.282	1
236.667	1
237.407	1
237.533	1
238	1
238.008	1
238.125	1
238.667	1
239.333	2
239.5	1
239.909	1
240	2
240.125	1
240.538	1
241	1
241.024	1
241.166	1
241.333	1
241.625	2
242	4
242.3	1
242.5	1
242.943	1
243.25	1
243.333	4
243.358	1
243.506	1
244	1
244.181	1
244.191	1
244.328	1
244.553	1
244.752	1
244.977	1
245	1
245.333	2
245.4	1
245.556	1
246	1
246.667	2
247.577	1
248	1
248.027	1
248.667	1
248.829	1
249	1
249.16	1
249.365	1
249.5	1
250	2
250.5	1
250.667	1
250.829	1
250.857	1
251	1
251.375	1
251.399	1
251.5	1
251.625	1
251.791	1
252	2
252.145	1
252.177	1
252.21	1
252.5	2
252.667	1
252.695	1
252.833	1
252.875	1
253.333	4
253.863	1
254	3
254.182	1
254.944	1
255	1
255.333	1
256	1
256.667	3
256.891	1
256.955	1
257.393	1
257.528	1
257.75	1
257.933	1
258	1
258.318	1
258.667	1
259.333	1
260	1
260.266	1
260.333	1
260.667	1
261.653	1
261.937	1
262	1
262.481	1
262.5	1
262.516	1
262.6	1
262.681	1
263.333	2
263.6	1
264	1
264.221	1
264.375	1
264.389	1
264.833	1
265	1
265.167	1
265.184	1
266	1
266.375	1
266.667	1
266.857	1
267.333	1
268.167	1
268.343	1
268.762	1
269.116	1
269.394	1
270	8
270.355	1
270.625	1
270.667	1
270.667	1
271	2
271.333	1
272.667	2
273	1
273.333	2
273.6	1
273.75	1
274	1
274.125	1
274.429	1
275	1
275.277	1
275.7	1
275.875	1
275.936	1
276.667	2
276.668	1
277.09	1
277.25	1
277.727	1
278	1
278.375	1
278.625	1
278.667	1
279.218	1
279.333	1
280	5
280.229	1
280.944	1
280.996	1
282.308	1
282.75	1
283.526	1
283.625	1
285	1
286.667	2
287.411	1
288.625	1
288.711	1
290	1
291.556	1
291.697	1
291.829	1
292.667	1
293.667	1
294.789	1
295	2
295.143	1
295.333	1
296.875	1
297.334	1
297.573	1
298	1
298.125	1
299.319	1
299.333	1
299.4	1
299.671	1
300	3
300.643	1
300.667	1
300.7	1
302	2
303.366	1
305	1
306	3
306.54	1
306.571	1
306.667	1
307.538	1
307.614	1
307.875	1
308.118	1
308.684	1
308.833	1
310	2
310.72	1
310.772	1
311.71	1
313.333	1
313.587	1
313.875	1
314.014	1
315.621	1
315.875	1
316.667	2
317.333	2
317.951	1
318.444	1
319.126	1
320	2
320.4	1
320.515	1
321.333	1
322.667	1
322.806	1
323.718	1
324	1
325.515	1
326.5	1
326.667	1
327.891	1
327.956	1
330	5
330.6	1
332.333	1
332.352	1
332.667	2
333.333	1
334.17	1
334.667	1
335.333	1
335.375	1
336	1
336.247	1
337.5	1
338.333	1
338.556	1
338.667	1
340	1
340.269	1
340.656	1
341	1
342.5	1
343.75	1
344.133	1
344.24	1
345.75	1
346.667	2
346.77	1
347.333	1
348.426	1
348.625	1
348.903	1
350	3
352.375	2
352.538	1
352.727	1
355.333	2
357.863	1
359.783	1
360.032	1
360.077	1
360.536	1
360.638	1
362.747	1
363.833	1
364	1
364.667	1
365	1
365.167	1
365.75	1
366.667	1
368.275	1
369.083	1
370	2
370.667	1
370.905	1
374	1
374.429	1
375.234	1
375.387	1
375.771	1
378.667	1
379.842	1
380.545	1
384.667	1
385.824	1
388.667	2
390	1
393.125	1
393.875	1
394	2
395	1
396	1
396.667	1
399.375	1
399.833	1
400.715	1
402.667	1
[truncated: 66 more rows]

## Sheet: Hoja1
Supplementary Data 3. Curated phenotypic data.
ID	Area	Circular	Curved.Fruit.Shape.Index	Curved.Height	Distal.Ange.Macro	Distal.Ange.Micro	Distal.Eccentricity	Distal.End.Protrusion	Distal.Fruit.Bockiness	Distal.Indentation.Area	Eccentricity	Eccentricity.Area.Index	Eipsoid	Fruit.Shape.Index.External.I	Fruit.Shape.Index.External.II	Fruit.Shape.Index.Internal	Fruit.Shape.Triangle	H..Asymmetry.ob	H..Asymmetry.ov	Height.Mid.width	lobedness.Degree	Maximum.Height	Maximum.Width	Obovoid	Ovoid	Perimeter	proximal.Ange.Macro	proximal.Ange.Micro	proximal.Eccentricity	proximal.Fruit.Bockiness	proximal.Indentation.Area	Rectanguar	Shoulder.Height	Tomato.Pericarp.Area	Tomato.Pericarp.Area.Ratio	Tomato.Pericarp.Thickness	Tomato.Pericarp.Thickness.Ratio	V..Asymmetry	Width.Mid.height	Width.Widest.Pos	Fruit.weight	locue.number	Brix	External.fruit.color.a	External.fruit.color.b	External.fruit.color.	Fruit.firmness	Average.Red	Average.Green
ALTRIS0010	7.16172	0.298956	2.8584	5.04611	67.2333	95.4333	0.876633	0	0.6119	0	0.780044	0.409778	0.0672222	2.73629	2.79877	2.758	1.32088	0.0174222	0.134744	4.89374	0.872033	4.94452	1.8081	0.0225333	0.134056	12.1261	90.1333	139.833	0.888333	0.803211	0.00177778	0.545556	0.000488889	1.02816	0.449446	0.434633	0.200067	0.0486667	1.74979	0.489189	8.24	2	8.31667	19.0467	9.98556	28.1244	39.6944	121.449	49.9676
ALTRIS0020	5.25693	0.145878	1.62337	3.35592	127.911	152.467	0.884689	0	0.678844	0	0.793878	0.387056	0.0434111	1.54573	1.57221	1.56786	0.933322	0.0738444	0	3.17406	0.668367	3.19381	2.07057	0.190989	0	9.06699	119.856	138.089	0.892033	0.630411	0.00116667	0.515411	0.000955556	1.5009	0.469607	0.541444	0.200756	0.0164333	2.02729	0.580122	7.03556	2	8.47222	17.6933	10.5767	29.6311	57.3278	118.55	49.873
ARTRIS0010	3.85548	0.294625	2.86455	3.75045	39.05	83.225	0.8776	0	0.505125	0	0.762875	0.418375	0.066625	2.7591	2.7591	2.71723	1.65635	0	0.170375	3.50945	1.27117	3.6343	1.32292	0	0.188425	8.8142	26.725	150.125	0.890925	0.833525	0.0022	0.53835	0.0025	0.847125	0.462761	0.400175	0.199975	0.040325	1.27848	0.4389	4.07625	2	8.825	27.8225	21.5875	36.7	70	132.936	54.8677
ARTRIS0020	4.81025	0.12725	1.54737	3.12208	74.375	166.1	0.8812	0	0.64885	0	0.790875	0.387825	0.035525	1.4708	1.47113	1.45782	1.03585	0.02295	0.017225	2.9358	0.8418	2.96333	2.0172	0.06475	0.046675	8.6698	70.15	168.45	0.892575	0.668625	0	0.520975	0	1.4378	0.428271	0.497425	0.200375	0.023125	1.99815	0.518125	6.9	2	8.35	23.12	20.9975	36.3425	69.9375	119.859	55.3646
ARTRPO0740	9.7045	0.068075	1.32092	4.14995	100.7	78.45	0.871175	0.060175	0.36575	0.001225	0.77095	0.365775	0.024125	1.24818	1.2563	1.2342	2.02718	0	0.17285	3.9878	1.60007	4.0386	3.23853	0	0.177975	12.6424	88.8	232.775	0.882075	0.649825	0.006525	0.45155	0.00805	2.9729	0.367961	0.6456	0.1998	0.0612	3.17923	0.472425	20.275	2.5	7.2	30.89	27.2475	40.87	57.9375	147.059	78.9545
C1TRBA1640	12.3921	0.0456333	1.17047	4.3204	99	134.044	0.887411	0.00403333	0.645	0.00104444	0.788211	0.388367	0.0227889	1.12114	1.11447	1.11463	1.0235	0.0236333	0.0400444	4.10917	0.866067	4.16654	3.72158	0.0518556	0.0824222	13.4838	95.0556	121.056	0.889467	0.657956	0.00974444	0.515189	0.00484444	4.57087	0.443065	0.9116	0.200267	0.0553	3.69241	0.468633	30.6111	2.33333	4.76667	NA	NA	NA	NA	154.543	76.7427
C1TRBA1910	36.0365	0.0497	0.985883	6.8005	101.667	139.8	0.887367	0	0.5426	0	0.765183	0.387983	0.0340333	0.95	0.921	0.919967	1.30638	0.0179833	0.205033	6.3373	1.30237	6.6139	7.00898	0.0193	0.145583	23.1333	126.683	117.5	0.889467	0.686467	0.0224333	0.483617	0.0195667	16.2169	0.440477	1.71875	0.1998	0.141617	6.92857	0.46365	145.667	3.66667	3.95556	NA	NA	NA	NA	158.862	104.539
C1TRCA0460	5.01364	0.0245111	1.01701	2.57698	113.7	147.633	0.886767	0.00512222	0.620167	0.000711111	0.781511	0.391544	0.0208778	0.968	0.953744	0.954	1.08723	0.00744444	0.0296111	2.41394	1.04918	2.46662	2.54752	0.0313444	0.0821	8.48821	115.011	239.078	0.889456	0.671044	0.0225667	0.523656	0.0239889	2.64338	0.44481	0.693356	0.2002	0.0321333	2.52964	0.480622	10.5	2.11111	6.9375	NA	NA	NA	NA	144.513	69.3488
C1TRIS0010	5.16514	0.255578	2.39753	3.98161	42.3889	121.156	0.887733	0.00454444	0.569144	0.000277778	0.784344	0.395989	0.0611778	2.29684	2.32027	2.33073	1.34116	0.0123	0.121678	3.80906	0.985178	3.87773	1.68862	0.0169667	0.155944	9.77438	32.9778	197.144	0.890678	0.755633	0.00146667	0.506078	0.00277778	1.10457	0.448799	0.446944	0.200578	0.0457333	1.64254	0.461989	6.27778	2.22222	7.11111	NA	NA	NA	NA	150.514	75.1019
C1TRIS0020	3.99433	0.113967	1.49497	2.79198	82.9778	164.044	0.885478	0	0.656256	0	0.791989	0.377767	0.0351889	1.41848	1.42846	1.42919	0.871933	0.0589778	0.00954444	2.66701	1.11648	2.68771	1.89747	0.163211	0.0128	7.65467	74.2333	146.4	0.888789	0.568667	0.000366667	0.489667	0.00291111	1.19906	0.448452	0.468989	0.1988	0.0357889	1.86926	0.548722	4.88889	2	7.64444	NA	NA	NA	NA	141.546	73.5716
C2TRBA0500	12.1256	0.0699556	1.27187	4.43106	99.7778	134.133	0.886789	0.00287778	0.6577	0.0009	0.7874	0.3893	0.0262333	1.22158	1.21687	1.21732	0.958111	0.0525333	0.0186	4.24368	0.8021	4.30482	3.52871	0.0869444	0.0398333	13.3404	87.3889	117.178	0.889622	0.629044	0.00576667	0.506567	0.00862222	4.32143	0.443278	0.885256	0.2008	0.0685889	3.49203	0.501656	30.2778	2.44444	5.17778	NA	NA	NA	NA	156.48	82.5297
C2TRBA0520	10.1592	0.0675889	1.2682	4.03468	94.5667	169.211	0.886822	0	0.655322	0	0.789744	0.390289	0.0260778	1.21481	1.21364	1.21261	0.984511	0.0587222	0.0180222	3.85611	0.648367	3.90218	3.23239	0.105678	0.0406556	12.1667	92.0444	156.456	0.890478	0.638656	0.00208889	0.513111	0.00158889	3.60653	0.443785	0.810967	0.200244	0.0531	3.20227	0.525133	22.6667	2	5.51111	NA	NA	NA	NA	150.701	74.1606
C2TRVA1270	24.9458	0.0454667	1.10763	5.83407	105.244	152.889	0.886744	0.00134444	0.643011	0.00178889	0.770222	0.404689	0.0289333	1.06883	1.04518	1.04496	1.08768	0.0899556	0.0482556	5.54472	2.50187	5.74698	5.38763	0.0687111	0.0454111	19.4041	101.7	182.889	0.889356	0.694878	0.0485222	0.523667	0.0227778	10.5592	0.441098	1.37161	0.201144	0.116578	5.32364	0.514678	91.6667	2.55556	4.91111	NA	NA	NA	NA	148.934	74.3195
GATRBA1500	12.3583	0.0674556	1.26361	4.45859	91.1222	128.667	0.887	0.00692222	0.635922	0.00162222	0.791811	0.392556	0.0258333	1.2159	1.21457	1.21332	1.08317	0.0211667	0.0485	4.2625	1.01644	4.30013	3.54471	0.0431222	0.0853778	13.4625	95.4111	138.156	0.889444	0.685611	0.00193333	0.528122	0.00141111	4.32489	0.444725	0.884811	0.202122	0.0403333	3.51742	0.503844	29.6667	2	4.95	NA	NA	NA	NA	152.277	75.2715
GATRBA1590	12.7546	0.0385556	1.1373	4.28946	100.989	169.456	0.887933	0.0024	0.6426	0.000288889	0.790289	0.389311	0.0209444	1.09464	1.09461	1.09509	1.02862	0.0277889	0.0423667	4.12139	1.11497	4.16749	3.8166	0.0395556	0.0917778	13.5874	103.622	146.867	0.889067	0.659644	0.00952222	0.5148	0.00441111	4.8874	0.442822	0.940517	0.200733	0.0566556	3.77424	0.480589	32.8333	2.33333	5.2	NA	NA	NA	NA	154.583	80.2227
GATRBA1630	12.5727	0.0642333	1.24959	4.48342	92.6778	147.4	0.887422	0	0.616911	0	0.792078	0.388389	0.0250222	1.19184	1.19611	1.19837	1.10773	0.0119556	0.0754333	4.2832	1.27832	4.32459	3.6388	0.0300222	0.116089	13.541	92.9778	107.522	0.889811	0.6798	0.00843333	0.504822	0.0063	4.41037	0.434141	0.887633	0.200967	0.0598556	3.59457	0.478667	31.4444	2	5.375	NA	NA	NA	NA	149.732	73.2926
GATRBA1990	22.302	0.0741714	1.31761	6.32393	97.7143	112.971	0.887114	0.101743	0.442471	0.00284286	0.7867	0.342586	0.0237857	1.27856	1.26723	1.26647	1.35874	0	0.142314	6.08876	1.39351	6.1867	4.84293	0	0.129371	18.5832	81.2429	127.671	0.889129	0.597143	0.00315714	0.4549	0.00107143	7.56636	0.441735	1.16796	0.200778	0.0502286	4.81029	0.498286	64.9444	2	4.02222	NA	NA	NA	NA	152.361	97.1674
GATRCA0160	19.1932	0.0496571	0.939443	4.7206	115.543	148.9	0.8863	2.85714e-05	0.613086	0	0.751171	0.419371	0.0319143	0.9085	0.863729	0.8627	1.2082	0.0188429	0.106129	4.34219	1.38967	4.61916	5.12233	0.0141714	0.138371	17.003	132.171	201.557	0.888457	0.731671	0.0847	0.534886	0.0362714	13.1205	0.440736	1.5353	0.200267	0.0880714	5.08606	0.454429	81.9	4	5.13	NA	NA	NA	NA	154.806	96.5301
GATRCA0260	40.9268	0.111217	0.79695	6.44348	135.033	209.7	0.887417	0.00331667	0.67	0.0359667	0.732283	0.438283	0.0515167	0.754967	0.69595	0.695617	1.12165	0.03795	0.1354	5.64162	0.955817	6.1609	8.19855	0.0172833	0.1288	25.8677	77.8167	151.3	0.889917	0.750967	0.11135	0.55955	0.0468333	21.4733	0.440039	1.9685	0.2003	0.142317	8.14353	0.460083	207.083	4	4.3	NA	NA	NA	NA	147.998	83.4187
GATRCA0350	34.0834	0.0847833	0.8598	6.15828	119.533	117.067	0.886817	0	0.61355	0	0.74225	0.424967	0.04455	0.811533	0.76165	0.760817	1.24183	0	0.205017	5.46243	1.16142	5.87587	7.24043	0	0.163083	23.1705	129.55	215.85	0.888867	0.758533	0.0746833	0.5377	0.0254667	15.6221	0.440482	1.6778	0.200283	0.121167	7.17408	0.4504	154.917	4.5	4.475	NA	NA	NA	NA	152.197	73.2518
GATRCA0640	70.6089	0.0696333	1.18395	9.94217	112.7	145.65	0.8896	0.02105	0.690533	0.0213167	0.755667	0.443683	0.0482333	1.1107	1.07242	1.0737	1.16812	0.0254833	0.284967	9.1186	3.89594	9.64495	8.78417	0.0232	0.102217	34.5493	105.717	179.7	0.8888	0.8021	0.0509833	0.5688	0.0280833	20.6577	0.440105	1.95244	0.20324	0.2517	8.60213	0.51435	254.182	3.2	3.46667	NA	NA	NA	NA	140.164	82.4325
GATRCA0710	29.521	0.0623167	1.07225	6.26107	121.983	149.917	0.8887	0.0117333	0.740967	0.0225	0.742583	0.442017	0.04535	0.98605	0.939133	0.938933	0.9407	0.18775	0.0209167	5.48783	2.35844	5.9295	6.06073	0.169433	0.0119667	21.8138	115	187.267	0.889233	0.692467	0.0306167	0.540667	0.0191167	9.58492	0.441333	1.3183	0.2012	0.1927	5.91678	0.593917	95.8182	3.8	4.725	NA	NA	NA	NA	154.6	69.5843
GATRCA0750	36.5341	0.07168	1.09692	6.9361	121.52	108.58	0.88602	0.01618	0.6947	0.02012	0.7378	0.4396	0.04776	1.06292	1.03364	1.0325	0.94266	0.28864	0.03378	6.45836	2.45495	6.99346	6.61586	0.17376	0.01372	24.1842	101.86	179.82	0.889	0.63566	0.08062	0.5128	0.0291	14.066	0.440798	1.58117	0.19635	0.25524	6.3026	0.60332	117.909	3.5	5.34	NA	NA	NA	NA	148.086	71.3113
GATRCA0910	45.8672	0.0719333	1.00127	7.71747	132.917	198.533	0.8866	0.00133333	0.742917	0.00213333	0.727967	0.4265	0.0484167	0.939217	0.885583	0.88585	0.6528	0.335967	0	6.73523	2.59386	7.40692	8.001	0.2404	0	27.1801	120.583	162.133	0.885883	0.474233	0.0464833	0.504283	0.0213	16.2893	0.430387	1.65018	0.1996	0.289933	7.76815	0.61915	191.636	4.4	5.12727	NA	NA	NA	NA	155.201	87.8068
GATRCA1080	29.9576	0.0756167	0.8405	5.5484	126.5	119.067	0.887033	0.01605	0.655533	0.0707333	0.749217	0.426217	0.0344833	0.82475	0.77785	0.77745	1.12327	0.0264167	0.124533	5.13787	1.68282	5.4864	6.6689	0.0213333	0.129983	21.3066	140.8	99.75	0.890567	0.731383	0.100183	0.539883	0.0382167	12.8966	0.44081	1.5367	0.19962	0.12015	6.63363	0.455733	129.083	3.83333	5.225	NA	NA	NA	NA	147.09	80.5433
GATRCA1160	36.7615	0.11118	1.40768	7.96258	91.58	132.06	0.88762	0	0.7237	0.00508	0.7768	0.40368	0.0465	1.34404	1.35924	1.35864	0.88976	0.29394	0.02662	7.69112	1.11228	7.91292	5.92328	0.20314	0.00424	24.6197	71.56	135.36	0.88856	0.6377	0.02994	0.50996	0.02368	13.5411	0.44072	1.56282	0.19955	0.14252	5.6828	0.62708	140.917	4.5	5.05	NA	NA	NA	NA	160.322	76.3117
GATRCA1330	26.9597	0.0658333	0.86465	5.38705	129.767	121.3	0.887717	0.00893333	0.635667	0.00366667	0.76285	0.415133	0.0307	0.83605	0.80395	0.8027	1.15947	0.0262667	0.0854667	4.99817	1.0736	5.24512	6.2879	0.0392667	0.0999	20.0455	133.667	144.667	0.889517	0.714717	0.0280167	0.535967	0.0154167	18.6991	0.440248	1.84293	0.199967	0.0970167	6.24558	0.480083	144	2.83333	4.925	NA	NA	NA	NA	145.031	78.7746
GATRCA1470	NA	NA	NA	NA	NA	NA	NA	NA	NA	NA	NA	NA	NA	NA	NA	NA	NA	NA	NA	NA	NA	NA	NA	NA	NA	NA	NA	NA	NA	NA	NA	NA	NA	NA	NA	NA	NA	NA	NA	NA	164.857	6.6	4.91429	NA	NA	NA	NA	150.109	98.2971
GATRIS0010	6.62774	0.2549	2.43332	4.56773	41.9111	92.6778	0.880722	0.0235667	0.494656	0.0005	0.761356	0.402167	0.0585889	2.2417	2.24363	2.25186	1.55784	0	0.302	4.2164	0.739437	4.42809	1.98496	0	0.235278	11.1694	37.2556	186.589	0.891756	0.764322	0.00148889	0.420467	0.000866667	1.61091	0.446986	0.541913	0.199712	0.127222	1.88807	0.402633	11.0556	2	5.97778	NA	NA	NA	NA	131.251	77.839
GATRIS0020	5.23253	0.0909222	1.36908	3.05702	86.3222	166.811	0.886811	0.000666667	0.642333	0	0.792744	0.3784	0.0269333	1.29389	1.29701	1.2997	0.934778	0.0622444	0	2.90406	0.807025	2.92761	2.26907	0.136133	0	8.71819	79.4889	143.622	0.890056	0.599778	0.000755556	0.483911	0.000766667	1.82964	0.446286	0.578913	0.200725	0.0452	2.24556	0.528778	8.33333	2	8.12222	NA	NA	NA	NA	126.475	72.2505
GATRVA1320	32.7045	0.03072	0.99894	6.46864	117.08	174.22	0.88746	0	0.6521	0	0.78052	0.39544	0.02264	0.95658	0.93994	0.93922	1.01216	0.02702	0.07374	6.09262	1.0937	6.23654	6.52612	0.02486	0.10128	21.9162	105.48	81.58	0.88882	0.6603	0.01902	0.51568	0.0112	12.0647	0.440893	1.47406	0.20042	0.08258	6.48716	0.48056	117.611	2.77778	4.34167	NA	NA	NA	NA	156.932	86.4829
HUTRBA0500	NA	NA	NA	NA	NA	NA	NA	NA	NA	NA	NA	NA	NA	NA	NA	NA	NA	NA	NA	NA	NA	NA	NA	NA	NA	NA	NA	NA	NA	NA	NA	NA	NA	NA	NA	NA	NA	NA	NA	NA	23	NA	5.1	NA	NA	NA	NA	NA	NA
HUTRBA0520	NA	NA	NA	NA	NA	NA	NA	NA	NA	NA	NA	NA	NA	NA	NA	NA	NA	NA	NA	NA	NA	NA	NA	NA	NA	NA	NA	NA	NA	NA	NA	NA	NA	NA	NA	NA	NA	NA	NA	NA	32.4	NA	4.2	NA	NA	NA	NA	NA	NA
HUTRBA1500	NA	NA	NA	NA	NA	NA	NA	NA	NA	NA	NA	NA	NA	NA	NA	NA	NA	NA	NA	NA	NA	NA	NA	NA	NA	NA	NA	NA	NA	NA	NA	NA	NA	NA	NA	NA	NA	NA	NA	NA	63	NA	4	NA	NA	NA	NA	NA	NA
HUTRBA1590	NA	NA	NA	NA	NA	NA	NA	NA	NA	NA	NA	NA	NA	NA	NA	NA	NA	NA	NA	NA	NA	NA	NA	NA	NA	NA	NA	NA	NA	NA	NA	NA	NA	NA	NA	NA	NA	NA	NA	NA	27.2	NA	6	NA	NA	NA	NA	NA	NA
HUTRBA1630	NA	NA	NA	NA	NA	NA	NA	NA	NA	NA	NA	NA	NA	NA	NA	NA	NA	NA	NA	NA	NA	NA	NA	NA	NA	NA	NA	NA	NA	NA	NA	NA	NA	NA	NA	NA	NA	NA	NA	NA	27	NA	6.2	NA	NA	NA	NA	NA	NA
HUTRBA1640	NA	NA	NA	NA	NA	NA	NA	NA	NA	NA	NA	NA	NA	NA	NA	NA	NA	NA	NA	NA	NA	NA	NA	NA	NA	NA	NA	NA	NA	NA	NA	NA	NA	NA	NA	NA	NA	NA	NA	NA	25.6	NA	5.9	NA	NA	NA	NA	NA	NA
HUTRBA1910	NA	NA	NA	NA	NA	NA	NA	NA	NA	NA	NA	NA	NA	NA	NA	NA	NA	NA	NA	NA	NA	NA	NA	NA	NA	NA	NA	NA	NA	NA	NA	NA	NA	NA	NA	NA	NA	NA	NA	NA	56.6667	NA	5.7	NA	NA	NA	NA	NA	NA
HUTRBA1990	NA	NA	NA	NA	NA	NA	NA	NA	NA	NA	NA	NA	NA	NA	NA	NA	NA	NA	NA	NA	NA	NA	NA	NA	NA	NA	NA	NA	NA	NA	NA	NA	NA	NA	NA	NA	NA	NA	NA	NA	45.1429	NA	4.4	NA	NA	NA	NA	NA	NA
HUTRCA0160	NA	NA	NA	NA	NA	NA	NA	NA	NA	NA	NA	NA	NA	NA	NA	NA	NA	NA	NA	NA	NA	NA	NA	NA	NA	NA	NA	NA	NA	NA	NA	NA	NA	NA	NA	NA	NA	NA	NA	NA	NA	NA	NA	NA	NA	NA	NA	NA	NA
HUTRCA0260	NA	NA	NA	NA	NA	NA	NA	NA	NA	NA	NA	NA	NA	NA	NA	NA	NA	NA	NA	NA	NA	NA	NA	NA	NA	NA	NA	NA	NA	NA	NA	NA	NA	NA	NA	NA	NA	NA	NA	NA	278.667	NA	4.7	NA	NA	NA	NA	NA	NA
HUTRCA0350	NA	NA	NA	NA	NA	NA	NA	NA	NA	NA	NA	NA	NA	NA	NA	NA	NA	NA	NA	NA	NA	NA	NA	NA	NA	NA	NA	NA	NA	NA	NA	NA	NA	NA	NA	NA	NA	NA	NA	NA	142	NA	4.9	NA	NA	NA	NA	NA	NA
HUTRCA0460	NA	NA	NA	NA	NA	NA	NA	NA	NA	NA	NA	NA	NA	NA	NA	NA	NA	NA	NA	NA	NA	NA	NA	NA	NA	NA	NA	NA	NA	NA	NA	NA	NA	NA	NA	NA	NA	NA	NA	NA	11.2308	NA	6.4	NA	NA	NA	NA	NA	NA
HUTRCA0640	NA	NA	NA	NA	NA	NA	NA	NA	NA	NA	NA	NA	NA	NA	NA	NA	NA	NA	NA	NA	NA	NA	NA	NA	NA	NA	NA	NA	NA	NA	NA	NA	NA	NA	NA	NA	NA	NA	NA	NA	166.667	NA	5.4	NA	NA	NA	NA	NA	NA
HUTRCA0710	NA	NA	NA	NA	NA	NA	NA	NA	NA	NA	NA	NA	NA	NA	NA	NA	NA	NA	NA	NA	NA	NA	NA	NA	NA	NA	NA	NA	NA	NA	NA	NA	NA	NA	NA	NA	NA	NA	NA	NA	243.333	NA	4.4	NA	NA	NA	NA	NA	NA
HUTRCA0750	NA	NA	NA	NA	NA	NA	NA	NA	NA	NA	NA	NA	NA	NA	NA	NA	NA	NA	NA	NA	NA	NA	NA	NA	NA	NA	NA	NA	NA	NA	NA	NA	NA	NA	NA	NA	NA	NA	NA	NA	194	NA	4	NA	NA	NA	NA	NA	NA
HUTRCA0910	NA	NA	NA	NA	NA	NA	NA	NA	NA	NA	NA	NA	NA	NA	NA	NA	NA	NA	NA	NA	NA	NA	NA	NA	NA	NA	NA	NA	NA	NA	NA	NA	NA	NA	NA	NA	NA	NA	NA	NA	NA	NA	NA	NA	NA	NA	NA	NA	NA
HUTRCA1080	NA	NA	NA	NA	NA	NA	NA	NA	NA	NA	NA	NA	NA	NA	NA	NA	NA	NA	NA	NA	NA	NA	NA	NA	NA	NA	NA	NA	NA	NA	NA	NA	NA	NA	NA	NA	NA	NA	NA	NA	144.8	NA	4.6	NA	NA	NA	NA	NA	NA
HUTRCA1160	NA	NA	NA	NA	NA	NA	NA	NA	NA	NA	NA	NA	NA	NA	NA	NA	NA	NA	NA	NA	NA	NA	NA	NA	NA	NA	NA	NA	NA	NA	NA	NA	NA	NA	NA	NA	NA	NA	NA	NA	154.333	NA	5.5	NA	NA	NA	NA	NA	NA
HUTRCA1330	NA	NA	NA	NA	NA	NA	NA	NA	NA	NA	NA	NA	NA	NA	NA	NA	NA	NA	NA	NA	NA	NA	NA	NA	NA	NA	NA	NA	NA	NA	NA	NA	NA	NA	NA	NA	NA	NA	NA	NA	90	NA	4.5	NA	NA	NA	NA	NA	NA
HUTRCA1470	NA	NA	NA	NA	NA	NA	NA	NA	NA	NA	NA	NA	NA	NA	NA	NA	NA	NA	NA	NA	NA	NA	NA	NA	NA	NA	NA	NA	NA	NA	NA	NA	NA	NA	NA	NA	NA	NA	NA	NA	NA	NA	NA	NA	NA	NA	NA	NA	NA
HUTRIS0010	NA	NA	NA	NA	NA	NA	NA	NA	NA	NA	NA	NA	NA	NA	NA	NA	NA	NA	NA	NA	NA	NA	NA	NA	NA	NA	NA	NA	NA	NA	NA	NA	NA	NA	NA	NA	NA	NA	NA	NA	11.2	NA	9.4	NA	NA	NA	NA	NA	NA
HUTRIS0020	NA	NA	NA	NA	NA	NA	NA	NA	NA	NA	NA	NA	NA	NA	NA	NA	NA	NA	NA	NA	NA	NA	NA	NA	NA	NA	NA	NA	NA	NA	NA	NA	NA	NA	NA	NA	NA	NA	NA	NA	13.6	NA	11.1	NA	NA	NA	NA	NA	NA
HUTRMO0250	NA	NA	NA	NA	NA	NA	NA	NA	NA	NA	NA	NA	NA	NA	NA	NA	NA	NA	NA	NA	NA	NA	NA	NA	NA	NA	NA	NA	NA	NA	NA	NA	NA	NA	NA	NA	NA	NA	NA	NA	9.16667	NA	7.1	NA	NA	NA	NA	NA	NA
HUTRMO0260	NA	NA	NA	NA	NA	NA	NA	NA	NA	NA	NA	NA	NA	NA	NA	NA	NA	NA	NA	NA	NA	NA	NA	NA	NA	NA	NA	NA	NA	NA	NA	NA	NA	NA	NA	NA	NA	NA	NA	NA	6.46154	NA	7.3	NA	NA	NA	NA	NA	NA
HUTRMO0270	NA	NA	NA	NA	NA	NA	NA	NA	NA	NA	NA	NA	NA	NA	NA	NA	NA	NA	NA	NA	NA	NA	NA	NA	NA	NA	NA	NA	NA	NA	NA	NA	NA	NA	NA	NA	NA	NA	NA	NA	61.6667	NA	5.6	NA	NA	NA	NA	NA	NA
HUTRMO0650	NA	NA	NA	NA	NA	NA	NA	NA	NA	NA	NA	NA	NA	NA	NA	NA	NA	NA	NA	NA	NA	NA	NA	NA	NA	NA	NA	NA	NA	NA	NA	NA	NA	NA	NA	NA	NA	NA	NA	NA	32	NA	5.4	NA	NA	NA	NA	NA	NA
HUTRMO0740	NA	NA	NA	NA	NA	NA	NA	NA	NA	NA	NA	NA	NA	NA	NA	NA	NA	NA	NA	NA	NA	NA	NA	NA	NA	NA	NA	NA	NA	NA	NA	NA	NA	NA	NA	NA	NA	NA	NA	NA	13.6	NA	5.1	NA	NA	NA	NA	NA	NA
HUTRPO0740	NA	NA	NA	NA	NA	NA	NA	NA	NA	NA	NA	NA	NA	NA	NA	NA	NA	NA	NA	NA	NA	NA	NA	NA	NA	NA	NA	NA	NA	NA	NA	NA	NA	NA	NA	NA	NA	NA	NA	NA	100	NA	4.3	NA	NA	NA	NA	NA	NA
HUTRVA0510	NA	NA	NA	NA	NA	NA	NA	NA	NA	NA	NA	NA	NA	NA	NA	NA	NA	NA	NA	NA	NA	NA	NA	NA	NA	NA	NA	NA	NA	NA	NA	NA	NA	NA	NA	NA	NA	NA	NA	NA	4	NA	7.2	NA	NA	NA	NA	NA	NA
HUTRVA0540	NA	NA	NA	NA	NA	NA	NA	NA	NA	NA	NA	NA	NA	NA	NA	NA	NA	NA	NA	NA	NA	NA	NA	NA	NA	NA	NA	NA	NA	NA	NA	NA	NA	NA	NA	NA	NA	NA	NA	NA	66	NA	4.6	NA	NA	NA	NA	NA	NA
HUTRVA0590	NA	NA	NA	NA	NA	NA	NA	NA	NA	NA	NA	NA	NA	NA	NA	NA	NA	NA	NA	NA	NA	NA	NA	NA	NA	NA	NA	NA	NA	NA	NA	NA	NA	NA	NA	NA	NA	NA	NA	NA	3.84615	NA	6.4	NA	NA	NA	NA	NA	NA
HUTRVA0850	NA	NA	NA	NA	NA	NA	NA	NA	NA	NA	NA	NA	NA	NA	NA	NA	NA	NA	NA	NA	NA	NA	NA	NA	NA	NA	NA	NA	NA	NA	NA	NA	NA	NA	NA	NA	NA	NA	NA	NA	2.6	NA	6.9	NA	NA	NA	NA	NA	NA
HUTRVA0920	NA	NA	NA	NA	NA	NA	NA	NA	NA	NA	NA	NA	NA	NA	NA	NA	NA	NA	NA	NA	NA	NA	NA	NA	NA	NA	NA	NA	NA	NA	NA	NA	NA	NA	NA	NA	NA	NA	NA	NA	13.0667	NA	5.9	NA	NA	NA	NA	NA	NA
HUTRVA1150	NA	NA	NA	NA	NA	NA	NA	NA	NA	NA	NA	NA	NA	NA	NA	NA	NA	NA	NA	NA	NA	NA	NA	NA	NA	NA	NA	NA	NA	NA	NA	NA	NA	NA	NA	NA	NA	NA	NA	NA	2.78571	NA	6.1	NA	NA	NA	NA	NA	NA
HUTRVA1170	NA	NA	NA	NA	NA	NA	NA	NA	NA	NA	NA	NA	NA	NA	NA	NA	NA	NA	NA	NA	NA	NA	NA	NA	NA	NA	NA	NA	NA	NA	NA	NA	NA	NA	NA	NA	NA	NA	NA	NA	8.25	NA	9.4	NA	NA	NA	NA	NA	NA
HUTRVA1180	NA	NA	NA	NA	NA	NA	NA	NA	NA	NA	NA	NA	NA	NA	NA	NA	NA	NA	NA	NA	NA	NA	NA	NA	NA	NA	NA	NA	NA	NA	NA	NA	NA	NA	NA	NA	NA	NA	NA	NA	6.8	NA	7	NA	NA	NA	NA	NA	NA
HUTRVA1270	NA	NA	NA	NA	NA	NA	NA	NA	NA	NA	NA	NA	NA	NA	NA	NA	NA	NA	NA	NA	NA	NA	NA	NA	NA	NA	NA	NA	NA	NA	NA	NA	NA	NA	NA	NA	NA	NA	NA	NA	76.8	NA	5.9	NA	NA	NA	NA	NA	NA
HUTRVA1320	NA	NA	NA	NA	NA	NA	NA	NA	NA	NA	NA	NA	NA	NA	NA	NA	NA	NA	NA	NA	NA	NA	NA	NA	NA	NA	NA	NA	NA	NA	NA	NA	NA	NA	NA	NA	NA	NA	NA	NA	110	NA	4.3	NA	NA	NA	NA	NA	NA
HUTRVA2190	NA	NA	NA	NA	NA	NA	NA	NA	NA	NA	NA	NA	NA	NA	NA	NA	NA	NA	NA	NA	NA	NA	NA	NA	NA	NA	NA	NA	NA	NA	NA	NA	NA	NA	NA	NA	NA	NA	NA	NA	184	NA	7.7	NA	NA	NA	NA	NA	NA
HUTRVA2740	NA	NA	NA	NA	NA	NA	NA	NA	NA	NA	NA	NA	NA	NA	NA	NA	NA	NA	NA	NA	NA	NA	NA	NA	NA	NA	NA	NA	NA	NA	NA	NA	NA	NA	NA	NA	NA	NA	NA	NA	10	NA	5.5	NA	NA	NA	NA	NA	NA
HUTRVA3060	NA	NA	NA	NA	NA	NA	NA	NA	NA	NA	NA	NA	NA	NA	NA	NA	NA	NA	NA	NA	NA	NA	NA	NA	NA	NA	NA	NA	NA	NA	NA	NA	NA	NA	NA	NA	NA	NA	NA	NA	164	NA	3.5	NA	NA	NA	NA	NA	NA
HUTRVI0300	NA	NA	NA	NA	NA	NA	NA	NA	NA	NA	NA	NA	NA	NA	NA	NA	NA	NA	NA	NA	NA	NA	NA	NA	NA	NA	NA	NA	NA	NA	NA	NA	NA	NA	NA	NA	NA	NA	NA	NA	6	NA	7	NA	NA	NA	NA	NA	NA
HUTRVI0470	NA	NA	NA	NA	NA	NA	NA	NA	NA	NA	NA	NA	NA	NA	NA	NA	NA	NA	NA	NA	NA	NA	NA	NA	NA	NA	NA	NA	NA	NA	NA	NA	NA	NA	NA	NA	NA	NA	NA	NA	211.333	NA	5.1	NA	NA	NA	NA	NA	NA
HUTRVI1240	NA	NA	NA	NA	NA	NA	NA	NA	NA	NA	NA	NA	NA	NA	NA	NA	NA	NA	NA	NA	NA	NA	NA	NA	NA	NA	NA	NA	NA	NA	NA	NA	NA	NA	NA	NA	NA	NA	NA	NA	137.333	NA	6.6	NA	NA	NA	NA	NA	NA
HUTRVI1510	NA	NA	NA	NA	NA	NA	NA	NA	NA	NA	NA	NA	NA	NA	NA	NA	NA	NA	NA	NA	NA	NA	NA	NA	NA	NA	NA	NA	NA	NA	NA	NA	NA	NA	NA	NA	NA	NA	NA	NA	18.1818	NA	5.4	NA	NA	NA	NA	NA	NA
HUTRVI1890	NA	NA	NA	NA	NA	NA	NA	NA	NA	NA	NA	NA	NA	NA	NA	NA	NA	NA	NA	NA	NA	NA	NA	NA	NA	NA	NA	NA	NA	NA	NA	NA	NA	NA	NA	NA	NA	NA	NA	NA	68	NA	4.8	NA	NA	NA	NA	NA	NA
INTRIS0010	8.47527	0.251325	2.37622	4.92933	41.425	128.625	0.889025	0	0.6159	0	0.79115	0.41635	0.065475	2.25252	2.29942	2.3102	1.39863	0.050625	0.143275	4.7625	0.64615	4.8133	2.14843	0.04825	0.10215	12.3761	37.125	215.075	0.88955	0.855575	0.0114	0.5578	0.0032	1.9203	0.465128	0.60855	0.199225	0.0536	2.08918	0.52835	14.0488	2.25	9.65	22.4556	23.6502	36.8409	50.875	143.459	100.276
INTRIS0020	5.94005	0.11625	1.49775	3.38128	75.975	164.95	0.864925	0	0.6135	0	0.747625	0.4599	0.034175	1.43015	1.43098	1.4494	1.07727	0.008825	0.01645	3.24275	1.064	3.25332	2.28175	0.034075	0.071725	9.3375	77.325	121	0.850525	0.660925	0	0.5195	0	2.09727	0.4458	0.615925	0.199575	0.023125	2.27327	0.511525	11.0638	2.25	8.65	23.7263	20.8151	38.9605	48.9375	142.59	102.581
INTRMO0250	6.72513	0.031625	0.995675	2.98543	115.939	170.265	0.88445	0	0.6382	0	0.78795	0.392675	0.018725	0.90955	0.91	0.908325	1.06175	0	0.03255	2.7305	1.1947	2.76435	3.03955	0	0.115925	9.86557	120.991	191.006	0.890625	0.6767	0.009025	0.5097	0.00775	2.81493	0.444525	0.712325	0.201275	0.0344	3.00142	0.485325	12.845	1.75	6.75	-0.532996	27.6255	42.9411	36.125	121.318	112.633
INTRMO0260	4.98982	0.017125	1.05455	2.62652	106.592	172.788	0.88545	0	0.614875	0	0.790425	0.3909	0.0167	0.98855	0.981875	0.98125	1.1186	0	0.030475	2.44687	1.41	2.47227	2.5019	0	0.127425	8.45843	114.968	175.823	0.8906	0.687625	0.00975	0.5273	0.004275	1.98362	0.398075	0.5546	0.2007	0.0146	2.49345	0.465475	9.3025	2	6.25	20.3511	21.7204	39.839	28.125	145.477	107.433
INTRMO0270	20.5589	0.0863	0.82845	4.62145	124.688	90.8547	0.888	0.002925	0.649425	0.001775	0.72935	0.44265	0.040925	0.801	0.733525	0.734025	1.17473	0	0.135475	4.09785	1.15383	4.4937	5.61128	0	0.15415	17.6846	154.037	219.791	0.891025	0.7623	0.1033	0.55345	0.0544	11.3479	0.429675	1.39912	0.199725	0.0822	5.58587	0.4473	81.7987	2.75	5.65	23.1345	21.5857	38.5374	36.375	143.154	99.6346
INTRMO0650	14.3676	0.082825	1.29737	4.85743	87.7808	167.15	0.8863	0.0077	0.654175	0.001475	0.789775	0.395325	0.029925	1.243	1.23625	1.2352	1.06173	0.0145	0.0476	4.63765	1.4191	4.68842	3.77402	0.02855	0.101	14.8305	79.9456	226.775	0.88945	0.692875	0.01965	0.533775	0.00495	4.54542	0.476575	0.940875	0.19935	0.034575	3.75285	0.47955	31.2125	2	5.55	21.8857	20.3396	36.2183	36.1875	131.934	94.5161
INTRMO0740	10.5312	0.1787	1.74962	4.8926	79.8386	170.577	0.887525	0	0.7823	0	0.796425	0.369325	0.075	1.56765	1.71132	1.71788	0.6516	0.394775	0	4.77308	0.847925	4.7921	3.05645	0.3486	0	13.2823	22.5544	118.381	0.8893	0.509675	0	0.4102	0	3.2089	0.4441	0.765275	0.2003	0.03405	2.78975	0.66235	19.6075	2.5	5.35	-2.81649	41.8254	54.4265	34.4375	151.651	145.613
INTRVA0510	3.72637	0.055525	0.9287	2.13655	123.548	133.49	0.884925	0.004225	0.64755	0.00245	0.7685	0.413025	0.0254	0.855175	0.82695	0.82545	1.08622	0.0075	0.020875	1.905	1.36938	1.9812	2.31772	0.03595	0.09075	7.33767	132.614	190.651	0.891625	0.7017	0.048775	0.537675	0.0146	1.62407	0.378725	0.4826	0.198925	0.02115	2.30507	0.4996	6.54125	2	8.7	19.4638	16.8281	35.6553	29.0625	143.559	97.3585
INTRVA0540	30.567	0.117175	1.40318	7.222	82.4555	168.116	0.88775	0	0.71515	0	0.77455	0.41455	0.044075	1.3532	1.3473	1.3486	0.9894	0.198075	0	6.93635	0.801575	7.1628	5.2938	0.17935	0	21.9227	63.6546	210.521	0.8893	0.704425	0.041725	0.543575	0.021725	9.5229	0.4923	1.4161	0.200475	0.07515	5.14987	0.5746	96.8787	2.75	5.35	24.0409	24.5394	39.3636	40.6875	154.344	104.979
INTRVA0590	3.56225	0.046025	0.996075	2.19313	116.19	118.45	0.884375	0.02005	0.62645	0.00955	0.7725	0.4077	0.027075	0.889475	0.8644	0.865875	1.1284	0.0107	0.0288	1.9177	1.23713	1.9812	2.22887	0.02725	0.1092	7.321	132.01	150.908	0.8921	0.705925	0.014225	0.5333	0.0143	1.64348	0.378925	0.48895	0.20075	0.03365	2.2204	0.4652	5.65375	2.25	8.1	20.8514	18.111	37.3861	30.4375	128.18	85.2712
INTRVA1150	4.273	0.06215	0.881425	2.17925	122.858	183.903	0.88365	0.00525	0.6305	0.002325	0.7643	0.421	0.028675	0.839	0.807725	0.80635	1.17328	0	0.040025	2.00235	1.56597	2.09127	2.49555	0	0.143825	7.85492	138.125	161.315	0.89205	0.74	0.02195	0.551125	0.019225	1.90495	0.3928	0.537725	0.2004	0.030075	2.48285	0.465625	7.53375	2	8.15	22.4413	17.1689	36.436	31.1875	128.165	85.2481
INTRVA1180	6.45087	0.025	1.02808	2.93978	109.385	216.309	0.884225	0.0089	0.633	0.00185	0.7809	0.404925	0.02275	0.95055	0.9364	0.931475	1.13332	0	0.04625	2.68818	1.44155	2.74107	2.8829	0	0.133775	9.73687	120.154	131.589	0.889675	0.71725	0.042325	0.53995	0.01035	2.66285	0.4446	0.689025	0.201525	0.021925	2.8702	0.4762	11.69	2	6.5	20.1773	19.5995	37.5385	29.5625	134.699	99.5125
INTRVA2740	10.9619	0.116309	1.76725	5.00343	80.1977	168.985	0.887825	0	0.79165	0	0.797975	0.36	0.0326198	1.59533	1.7418	1.7454	0.59035	0.439025	0	4.93182	1.06133	4.9424	3.1115	0.349075	0	13.5482	29.1935	148.871	0.88955	0.466675	0	0.499227	0	3.63483	0.487925	0.8679	0.20115	0.027425	2.85325	0.65135	20.4525	2.5	6	0.423266	41.3019	52.9625	38.125	148.403	140.627
PETRIS0010	8.6865	0.276878	2.59307	5.4117	77.2667	113.444	0.8838	0.00413333	0.666189	0.00161111	0.786844	0.4109	0.0662556	2.40928	2.43483	2.46301	1.16358	0.0376556	0.0105429	5.01227	1.33132	5.09976	2.11949	0.1128	0.0333444	12.7214	96.2667	157.389	0.891533	0.766678	0.00672222	0.539956	0.0034	1.99382	0.496889	0.668133	0.198589	0.0202714	2.06304	0.554922	15.4783	2	7.11667	18.8844	10.4733	27.8256	19.1494	113.565	69.7181
PETRIS0020	7.02108	0.155811	1.78571	4.15058	121.722	154.367	0.878711	0.00173333	0.663489	0	0.792067	0.410067	0.0443778	1.59838	1.60743	1.62384	1.02852	0.0153778	0.00317778	3.69711	0.941222	3.71687	2.32551	0.117889	0.0309111	10.3259	122.089	155.956	0.893878	0.677611	0.000411111	0.540711	0.000388889	2.23497	0.492145	0.7628	0.192367	0.00956667	2.30011	0.507722	12.6756	2	8.35556	17.9989	11.4244	31.0722	21.2483	118.391	67.4642
PETRVA0850	3.6359	0.0221667	1.06267	2.2624	147.378	166.856	0.883356	0	0.610056	0	0.788167	0.399378	0.0188667	0.988022	0.978689	0.987256	1.15267	0	0.0314222	2.07432	1.06059	2.10916	2.1336	0	0.141678	7.25633	165.033	163.444	0.897633	0.700822	0.0114444	0.527456	0.00958889	1.66478	0.446596	0.549422	0.202133	0.0182889	2.11856	0.467011	5.37389	2	5.38333	15.6578	10.04	29.7944	19.9172	105.268	56.9276
PETRVA0920	10.4006	0.0227889	0.9949	3.61661	150.078	167.644	0.887044	0	0.611633	0	0.784133	0.403489	0.0217889	0.963622	0.939722	0.955744	1.18941	0	0.0772111	3.40453	0.704333	3.5118	3.64537	0	0.155033	12.3221	171.956	209.633	0.902889	0.726644	0.0310333	0.534322	0.0262556	3.76879	0.394064	0.766233	0.200911	0.0232222	3.62373	0.461867	23.6928	2	3.03889	9.51	9.87333	30.1822	20.0278	99.3516	63.6256
PETRVA1170	6.44857	0.103867	1.41278	3.43558	127.022	152.722	0.882978	0	0.607233	0	0.785167	0.396422	0.0336222	1.37558	1.37911	1.36897	1.15806	0.00745556	0.0666	3.2813	0.957367	3.32083	2.41582	0.0145111	0.139878	9.87946	144.456	56.5556	0.887533	0.699144	0.00843333	0.518133	0.00663333	1.91308	0.446041	0.588011	0.200867	0.0328222	2.38101	0.450867	10.81	2.33333	5.61667	16.9189	10.2889	29.5656	19.9272	115.179	59.5363
PETRVA2190	9.7758	0.0505	1.21036	3.9083	133.922	156.078	0.882744	0	0.576478	0	0.790922	0.382	0.0195111	1.16818	1.16713	1.16913	1.1241	0.00483333	0.0493	3.77612	0.806667	3.79777	3.2559	0.0103556	0.118433	12.0082	143.789	75.9111	0.888967	0.647822	0.00186667	0.502167	0.000444444	3.65318	0.443692	0.814711	0.199578	0.0311889	3.23991	0.474033	21.7139	2	3.36111	17.7956	10.9911	30.8511	20.9211	110.596	62.4061
PETRVA3060	26.1358	0.0531222	0.971422	5.62577	145.056	159.256	0.884967	0	0.571478	0	0.7422	0.422878	0.0343222	0.952856	0.894722	0.893767	1.33778	0	0.206133	5.17594	1.06121	5.56637	5.87022	0	0.1742	19.6512	143.044	233.811	0.889533	0.753556	0.0929556	0.520822	0.0366889	12.9159	0.377335	1.38101	0.200678	0.111389	5.82226	0.4498	125.339	4.44444	3.8	21.5111	14.55	33.71	24.13	128.288	69.8924
UNTRIS0010	6.84818	0.2281	2.14312	4.31747	48.25	145.875	0.887075	0	0.568675	0	0.78635	0.3877	0.052975	2.02992	2.04453	2.04902	1.32015	0	0.188475	4.13385	0.809	4.19735	2.09127	0	0.1404	10.971	32.7	51.525	0.88965	0.749725	0.005175	0.487325	0.002225	1.48123	0.447131	0.520775	0.1999	0.0702	2.0447	0.4854	9.075	2	8.75	NA	NA	NA	NA	130.42	60.9013
UNTRIS0020	5.39	0.124125	1.52707	3.39095	76.35	163.725	0.886375	0	0.608475	0	0.7868	0.3753	0.03435	1.43578	1.43948	1.43772	1.0205	0.02545	0.053175	3.1115	0.999675	3.15598	2.20348	0.056875	0.045275	9.41595	73.825	111.975	0.889075	0.61985	0	0.4768	0	1.5286	0.447091	0.530226	0.202225	0.05515	2.16748	0.513	7.4	2	7.2	NA	NA	NA	NA	124.071	66.1543
UNTRVI0300	2.95558	0.03985	1.0329	2.02592	123.1	88.425	0.8818	0.022075	0.676575	0.00895	0.78395	0.414575	0.024775	0.90705	0.89785	0.8971	1.05818	0.00605	0.0177	1.77165	1.786	1.80127	1.98542	0.032475	0.09315	6.49303	122.9	98.25	0.891325	0.7136	0.005025	0.550025	0.004675	1.3677	0.447733	0.500675	0.20045	0.0306	1.97275	0.482	4.125	2	7.25	NA	NA	NA	NA	111.496	48.7791
UNTRVI0470	26.1519	0.0797	1.28835	6.5935	86.05	160.5	0.88875	0	0.62655	0	0.7754	0.37955	0.03955	1.2475	1.23115	1.23375	0.99285	0.1216	0.04715	6.30765	1.88235	6.5024	5.2324	0.1015	0.0519	21.809	76.8	86.95	0.89065	0.6167	0.0326	0.48985	0.0105	20.2232	0.440167	1.9156	0.1995	0.0966	5.15195	0.54275	138.8	5	5.5	NA	NA	NA	NA	145.729	68.192
UNTRVI1240	40.2881	0.0684667	1.2269	8.07663	79.4667	159.1	0.888533	0.0312667	0.642833	0.00176667	0.768	0.3718	0.0372333	1.16803	1.14217	1.1428	0.872667	0.243267	0.0745333	7.57483	2.4208	7.8881	6.73663	0.154933	0.0438333	24.8626	74.2	177.667	0.8899	0.528933	0.0152333	0.454567	0.0317667	16.8409	0.440353	1.75403	0.200067	0.158933	6.62377	0.550467	148.4	6	5.05	NA	NA	NA	NA	138.323	75.8104
UNTRVI1510	7.90458	0.058575	1.24043	3.59702	107.55	124.325	0.886875	0.00495	0.628625	0.002775	0.7938	0.387925	0.021275	1.18025	1.17565	1.17465	1.07315	0.0101	0.0308	3.37185	1.17352	3.39513	2.87867	0.0572	0.06215	10.8859	89.775	4.65	0.889975	0.674075	0.000675	0.518475	0.000625	3.14125	0.444138	0.75671	0.200625	0.03325	2.87023	0.497	16.9875	2.25	5.25	NA	NA	NA	NA	131.689	65.3999
UNTRVI1890	19.2277	0.14645	1.56985	6.28362	88.075	120.825	0.887275	0.003425	0.7446	0.00115	0.7919	0.360675	0.06305	1.44912	1.52933	1.5304	0.672875	0.42695	0	6.11925	0.940275	6.1722	4.26933	0.294275	0	17.7908	32.45	126.425	0.890025	0.4965	0.002025	0.4127	0.0024	6.46948	0.442118	1.08062	0.2	0.054725	4.01955	0.6175	51.2375	2	6.65	NA	NA	NA	NA	120.745	51.5105
ACTRTH0610	19.6712	0.083	1.30995	5.28026	136.6	87.875	0.8876	0.017525	0.6513	0.00355	0.770075	0.41915	0.037525	1.26242	1.23657	1.2367	1.17633	0.021225	0.13165	4.90057	1.27822	5.16155	4.55919	0.027225	0.140575	19.7091	44.675	243.35	0.8891	0.755375	0.0461	0.547725	0.01945	7.26107	0.441551	1.13773	0.2019	0.087625	4.48901	0.437925	59.875	2	4.7	21.51	20.3825	37.8813	35.425	147.158	93.0906
ACTRTH0880	1.45533	0.055	1.13665	2.99281	147.35	131	0.882825	0.0089	0.576475	0.0038	0.764275	0.40895	0.038	0.92715	0.90455	0.90305	1.13413	0.010775	0.032575	3.04696	1.4725	2.97818	2.68614	0.033	0.11335	4.83962	35.775	221.625	0.89255	0.65555	0.018125	0.5225	0.007275	0.390575	0.456031	0.269025	0.205575	0.0409	2.68528	0.46335	17.75	2	4.85	16.9263	20.7737	38.4262	35.4375	140.007	80.835
ACTRTH1400	14.8824	0.0597	1.14835	4.58397	148.35	43.025	0.8873	0.018875	0.528175	0.015025	0.764025	0.401275	0.051	0.918975	0.89115	0.88975	1.5019	0	0.14135	4.24621	1.57812	4.47873	4.15824	0	0.19595	17.8443	112.15	175.6	0.887875	0.7234	0.0177	0.520125	0.02915	1.09157	0.448178	0.436125	0.2039	0.09165	4.10797	0.4077	39	2	5.15	19.4425	26.5225	42.4013	53.8	131.058	80.4157
ACTRTH1610	-0.284032	0.042775	1.25137	2.86554	139.25	124	0.882175	0.00635	0.61045	0.00015	0.78265	0.409575	0.03075	1.09357	1.09715	1.09475	1.19342	0.005275	0.020775	2.98085	1.76592	2.86762	2.41692	0.017875	0.126625	4.1686	162.125	135.05	0.887275	0.723925	0.0032	0.540725	0.005725	0.322225	0.45891	0.2426	0.204	0.014375	2.41714	0.4392	20.75	2	3.35	19.4288	26.0625	41.4463	50.4	129.43	83.5474
ACTRTH1830	7.32478	0.07005	1.06855	3.0639	157.225	135.95	0.8866	0.005875	0.634725	0.00205	0.717825	0.4588	0.0512	0.87865	0.80485	0.8089	1.17065	0.01465	0.04655	2.74899	1.939	2.95493	3.94556	0.024425	0.14675	4.77995	186.2	198.775	0.892075	0.732275	0.1071	0.555625	0.043075	0.44045	0.454331	0.2764	0.2076	0.032475	3.95607	0.418625	22.375	2	4.25	17.1687	19.0325	36.525	26.3875	137.357	86.0019
ACTRTH1880	7.78996	0.0645	1.06212	3.46855	156.6	126.725	0.884375	0.008375	0.647875	0.003225	0.744525	0.427375	0.041575	0.944875	0.9027	0.902175	1.01703	0.0343	0.029625	3.29307	2.26803	3.39269	3.65402	0.0539	0.086125	6.09502	104.5	197.925	0.8932	0.651675	0.086375	0.524525	0.017475	0.653625	0.451572	0.335725	0.1961	0.062925	3.64772	0.4469	38.125	2.25	4.85	27.82	28.655	41.815	46.25	146.243	87.9776
ACTRTH2090	19.7861	0.10365	1.4116	5.84557	121.775	155.925	0.88805	0	0.5986	0	0.785625	0.372	0.03125	1.37197	1.36445	1.3647	0.985525	0.183975	0	5.73525	2.6363	5.78743	4.03277	0.13185	0	23.4507	81.575	105.825	0.8894	0.591325	0.01655	0.4701	0.014175	1.1293	0.449063	0.446675	0.201325	0.1356	3.9408	0.528775	136.625	6.5	4.12	20.7662	18.8163	45.2	58.7375	150.404	84.3359
ACTRTH2150	10.6354	0.04755	1.21615	4.09022	155.025	121.6	0.887575	0.042225	0.701325	0.00985	0.781575	0.4032	0.027475	1.1105	1.098	1.09785	0.953075	0.08795	0	3.97317	2.45337	4.0269	3.6881	0.14115	0	17.8917	149.8	168.6	0.8893	0.6688	0.00655	0.5342	0.031925	0.55535	0.452138	0.30915	0.202125	0.05795	3.66037	0.54025	50.125	2.25	2.85	27.2138	28.6163	42.6212	58.4375	140.867	86.9809
ACTRTH2410	2.96805	0.04815	1.24517	3.40591	140.75	110.675	0.882375	0.03585	0.590075	0.00565	0.7855	0.398875	0.039275	1.07652	1.09085	1.0863	1.1624	0.006475	0.024675	3.48796	1.68152	3.4013	2.62125	0.02415	0.14895	4.3845	116.375	129.275	0.8922	0.683625	0.012	0.5044	0.004075	0.454275	0.455483	0.291275	0.2008	0.02775	2.60232	0.421575	40.375	2.25	3.85	20.5225	21.4112	37.785	42.3	134.88	85.8907
ALTRPO0020	18.4674	0.261511	2.44509	7.32534	84.7111	96.5111	0.885833	0	0.589922	0	0.780744	0.4139	0.0652444	2.37804	2.38689	2.39452	1.41473	0	0.256489	7.16656	1.13131	7.3312	3.09878	0	0.104567	18.5919	124.756	130.189	0.890367	0.832378	0.0438111	0.558044	0.0143556	5.66667	0.601403	1.25453	0.200867	0.0852	3.01884	0.5343	44.2411	2	7.41667	23.2489	13.5989	33.1178	45.9333	142.869	78.359
ALTRVI0010	21.8843	0.242733	2.25613	7.86136	85.3778	96.0333	0.877311	0.0525889	0.540778	0.000711111	0.775144	0.386944	0.0587111	2.18342	2.19947	2.16447	1.35066	0.0932	0.176311	7.64539	2.81477	7.8185	3.58798	0.0569	0.0503667	20.1885	112.056	94.7778	0.890322	0.716678	0.0170556	0.514189	0.0081	5.73288	0.565632	1.19052	0.200844	0.0976111	3.49014	0.573733	46.4194	2	7.8	22.5111	14.09	31.7822	42.3167	139.769	71.8827
ARTRPO0020	19.7701	0.2523	2.27038	7.35382	41.325	99	0.88275	0.069125	0.6284	0.00075	0.76925	0.419325	0.063425	2.21192	2.18625	2.17188	1.39773	0.0344	0.2569	7.09295	2.2612	7.3279	3.3168	0.03485	0.10225	19.495	36.15	206.375	0.886925	0.8636	0.038725	0.5692	0.01525	4.93487	0.539586	1.05305	0.199775	0.107875	3.24697	0.517675	43.8475	2	6.9	31.6225	27.3675	39.3475	53	143.208	72.8972
ARTRPO1050	11.9341	0.1456	1.57698	4.88135	74.25	128.8	0.889575	0.02885	0.6077	0.0004	0.778875	0.3881	0.0445	1.55313	1.53445	1.53818	1.1368	0.068575	0.0747	4.72018	1.50543	4.85353	3.13477	0.0962	0.048325	13.6045	52.725	212.375	0.889725	0.67495	0.028025	0.513425	0.01375	3.44077	0.443859	0.78425	0.1997	0.047675	3.09035	0.5589	23.9	2.25	6.15	29.5725	28.0425	40.95	49	156.337	100.979
ARTRPO1960	24.4497	0.247	2.29533	8.1107	47.725	141.925	0.888425	0.0198	0.72815	0.00035	0.792275	0.426125	0.06555	2.19793	2.2467	2.2511	1.10583	0.207475	0.046175	7.9121	2.84307	7.9883	3.63855	0.154575	0.0231	20.8238	29.45	183.875	0.889525	0.7983	0.00145	0.570225	0.0003	5.9152	0.587296	1.22772	0.2013	0.10225	3.53057	0.585375	50.8625	2	6.025	28.63	22.635	36.4725	50.375	140.143	67.9241
ARTRPO2020	12.4871	0.13855	1.6065	5.06992	65.025	112.075	0.8857	0.02805	0.51975	0.00105	0.784625	0.38625	0.04245	1.55202	1.5586	1.56117	1.41257	0	0.200675	4.86835	1.5469	4.97415	3.20887	0	0.223775	13.7826	79.4	174.875	0.890475	0.732625	0.00385	0.50235	0.00065	3.6658	0.492127	0.868975	0.20065	0.042425	3.13055	0.3947	26.8125	2	5.85	29.0675	32.22	43.3075	50.125	151.041	95.0279
ARTRVI0010	23.3686	0.243525	2.232	7.9042	48.7	116.25	0.8814	0.03835	0.691475	0.001075	0.777525	0.415775	0.064725	2.16617	2.1695	2.153	1.1178	0.143625	0.091175	7.66868	2.5693	7.8613	3.63218	0.105725	0.057675	20.6943	28.775	190.5	0.89045	0.76975	0.014425	0.570925	0.0098	5.2974	0.54339	1.09112	0.200475	0.0772	3.5433	0.574875	47.6488	2	6.625	29.645	25.8025	39.4	45.5625	144.672	77.7504
C1TRBA1550	46.4558	0.2786	2.7928	12.6428	43.0333	79.4667	0.906667	0.0608667	0.5802	0.000666667	0.759067	0.441833	0.0804333	2.28053	2.5079	2.5106	1.6343	0	1.06457	11.3792	1.94835	11.9831	5.30577	0	0.316833	31.6578	29.4333	292.6	0.880467	0.9272	0.0237333	0.489	0.00963333	6.652	0.510085	1.2298	0.2013	0.408033	4.54377	0.299867	102.5	2.8	5.88	NA	NA	NA	NA	178.239	91.3826
C1TRBA1780	36.5774	0.25806	2.44154	10.8661	51.24	54.26	0.88628	0.1035	0.36928	0.00114	0.72586	0.41784	0.06976	2.25326	2.2377	2.23974	2.13112	0	0.80662	9.70448	2.23454	10.6747	4.79892	0	0.2026	27.9673	44.84	200.12	0.89506	0.7827	0.0448	0.44326	0.02004	4.28256	0.44326	0.8848	0.20048	0.36294	4.38746	0.45756	77.4	3.2	6.17778	NA	NA	NA	NA	168.057	87.9561
C1TRCA0520	31.0654	0.14085	1.5743	7.45712	72.175	148.575	0.8873	0.011375	0.78495	0.038025	0.752075	0.4525	0.06205	1.49368	1.4827	1.48463	0.9389	0.10445	0.244925	7.076	1.32352	7.53745	5.0313	0.057675	0.142175	23.6074	83.75	261.275	0.8914	0.7412	0.139975	0.5785	0.04055	6.93728	0.442049	1.12187	0.199483	0.195	4.7604	0.423025	112.4	2.5	5.85	NA	NA	NA	NA	171.203	78.7789
C1TRPO0020	27.4333	0.215756	2.0524	8.01651	52.0778	113.811	0.887456	0.0128111	0.776322	0.00504444	0.772911	0.452867	0.0636	1.89886	1.97744	1.98108	1.11861	0.130433	0.213822	7.69338	2.56006	7.94926	4.19759	0.0487778	0.115478	22.8421	49.4444	200.611	0.886422	0.862656	0.0575	0.5647	0.0197667	7.33807	0.526462	1.32364	0.199833	0.151944	3.91066	0.439656	77.1111	2.11111	5.25556	NA	NA	NA	NA	161.108	82.4255
C1TRVI0010	21.7104	0.212878	2.02281	7.21928	52.9	129.078	0.887767	0.0135111	0.715278	0.0024	0.784411	0.428533	0.0570556	1.95167	1.98496	1.9887	1.1133	0.0441667	0.1181	6.98124	2.3296	7.11481	3.6576	0.0386	0.0212667	19.732	47.8	183.967	0.889778	0.792856	0.0180778	0.582022	0.00618889	6.57296	0.585565	1.40316	0.199622	0.0615	3.5325	0.596911	59.3333	2.22222	6.18	NA	NA	NA	NA	158.488	87.9876
GATRPO0020	26.2986	0.204122	1.95176	7.83233	53.5889	162.478	0.888689	0.0429778	0.650778	0.00672222	0.782589	0.416467	0.0565667	1.89573	1.89452	1.89646	1.31177	0.0340556	0.241567	7.58802	1.98494	7.75452	4.10727	0.0319667	0.144878	21.5672	52.8	197.278	0.889622	0.828311	0.0343667	0.575089	0.0115889	7.11486	0.554716	1.35658	0.200478	0.0789778	4.02072	0.5048	74	2	4.97692	NA	NA	NA	NA	147.212	75.4382
GATRVI0010	28.8417	0.202389	1.93171	8.19756	62.0556	126.511	0.888067	0.0113556	0.688911	0.00695556	0.784033	0.416733	0.0570222	1.89886	1.9316	1.93412	1.15234	0.0539667	0.204056	7.96807	2.01066	8.12893	4.37914	0.0401	0.0687333	22.8524	48.0111	183.778	0.888567	0.781811	0.0384111	0.550444	0.0120222	9.18923	0.523711	1.46474	0.200422	0.097	4.24462	0.5234	89.6667	2.22222	5.25556	NA	NA	NA	NA	145.457	75.0902
HUTRBA1550	NA	NA	NA	NA	NA	NA	NA	NA	NA	NA	NA	NA	NA	NA	NA	NA	NA	NA	NA	NA	NA	NA	NA	NA	NA	NA	NA	NA	NA	NA	NA	NA	NA	NA	NA	NA	NA	NA	NA	NA	92	NA	6.4	NA	NA	NA	NA	NA	NA
HUTRBA1780	NA	NA	NA	NA	NA	NA	NA	NA	NA	NA	NA	NA	NA	NA	NA	NA	NA	NA	NA	NA	NA	NA	NA	NA	NA	NA	NA	NA	NA	NA	NA	NA	NA	NA	NA	NA	NA	NA	NA	NA	146	NA	5	NA	NA	NA	NA	NA	NA
HUTRCA0520	NA	NA	NA	NA	NA	NA	NA	NA	NA	NA	NA	NA	NA	NA	NA	NA	NA	NA	NA	NA	NA	NA	NA	NA	NA	NA	NA	NA	NA	NA	NA	NA	NA	NA	NA	NA	NA	NA	NA	NA	126	NA	6.2	NA	NA	NA	NA	NA	NA
HUTRMO0860	NA	NA	NA	NA	NA	NA	NA	NA	NA	NA	NA	NA	NA	NA	NA	NA	NA	NA	NA	NA	NA	NA	NA	NA	NA	NA	NA	NA	NA	NA	NA	NA	NA	NA	NA	NA	NA	NA	NA	NA	52.4	NA	4.7	NA	NA	NA	NA	NA	NA
HUTRMO0870	NA	NA	NA	NA	NA	NA	NA	NA	NA	NA	NA	NA	NA	NA	NA	NA	NA	NA	NA	NA	NA	NA	NA	NA	NA	NA	NA	NA	NA	NA	NA	NA	NA	NA	NA	NA	NA	NA	NA	NA	35.8	NA	5.4	NA	NA	NA	NA	NA	NA
HUTRPO0020	NA	NA	NA	NA	NA	NA	NA	NA	NA	NA	NA	NA	NA	NA	NA	NA	NA	NA	NA	NA	NA	NA	NA	NA	NA	NA	NA	NA	NA	NA	NA	NA	NA	NA	NA	NA	NA	NA	NA	NA	58.4	NA	8.1	NA	NA	NA	NA	NA	NA
HUTRPO1050	NA	NA	NA	NA	NA	NA	NA	NA	NA	NA	NA	NA	NA	NA	NA	NA	NA	NA	NA	NA	NA	NA	NA	NA	NA	NA	NA	NA	NA	NA	NA	NA	NA	NA	NA	NA	NA	NA	NA	NA	36	NA	5	NA	NA	NA	NA	NA	NA
HUTRPO1960	NA	NA	NA	NA	NA	NA	NA	NA	NA	NA	NA	NA	NA	NA	NA	NA	NA	NA	NA	NA	NA	NA	NA	NA	NA	NA	NA	NA	NA	NA	NA	NA	NA	NA	NA	NA	NA	NA	NA	NA	30	NA	5.4	NA	NA	NA	NA	NA	NA
HUTRPO2020	NA	NA	NA	NA	NA	NA	NA	NA	NA	NA	NA	NA	NA	NA	NA	NA	NA	NA	NA	NA	NA	NA	NA	NA	NA	NA	NA	NA	NA	NA	NA	NA	NA	NA	NA	NA	NA	NA	NA	NA	47.1429	NA	4	NA	NA	NA	NA	NA	NA
HUTRTH0610	NA	NA	NA	NA	NA	NA	NA	NA	NA	NA	NA	NA	NA	NA	NA	NA	NA	NA	NA	NA	NA	NA	NA	NA	NA	NA	NA	NA	NA	NA	NA	NA	NA	NA	NA	NA	NA	NA	NA	NA	95	NA	4.3	NA	NA	NA	NA	NA	NA
HUTRTH0880	NA	NA	NA	NA	NA	NA	NA	NA	NA	NA	NA	NA	NA	NA	NA	NA	NA	NA	NA	NA	NA	NA	NA	NA	NA	NA	NA	NA	NA	NA	NA	NA	NA	NA	NA	NA	NA	NA	NA	NA	16	NA	6.3	NA	NA	NA	NA	NA	NA
HUTRTH1400	NA	NA	NA	NA	NA	NA	NA	NA	NA	NA	NA	NA	NA	NA	NA	NA	NA	NA	NA	NA	NA	NA	NA	NA	NA	NA	NA	NA	NA	NA	NA	NA	NA	NA	NA	NA	NA	NA	NA	NA	28.7273	NA	5.8	NA	NA	NA	NA	NA	NA
HUTRTH1610	NA	NA	NA	NA	NA	NA	NA	NA	NA	NA	NA	NA	NA	NA	NA	NA	NA	NA	NA	NA	NA	NA	NA	NA	NA	NA	NA	NA	NA	NA	NA	NA	NA	NA	NA	NA	NA	NA	NA	NA	21.4	NA	4.8	NA	NA	NA	NA	NA	NA
HUTRTH1830	NA	NA	NA	NA	NA	NA	NA	NA	NA	NA	NA	NA	NA	NA	NA	NA	NA	NA	NA	NA	NA	NA	NA	NA	NA	NA	NA	NA	NA	NA	NA	NA	NA	NA	NA	NA	NA	NA	NA	NA	18	NA	4.7	NA	NA	NA	NA	NA	NA
HUTRTH1880	NA	NA	NA	NA	NA	NA	NA	NA	NA	NA	NA	NA	NA	NA	NA	NA	NA	NA	NA	NA	NA	NA	NA	NA	NA	NA	NA	NA	NA	NA	NA	NA	NA	NA	NA	NA	NA	NA	NA	NA	66	NA	6.2	NA	NA	NA	NA	NA	NA
HUTRTH2090	NA	NA	NA	NA	NA	NA	NA	NA	NA	NA	NA	NA	NA	NA	NA	NA	NA	NA	NA	NA	NA	NA	NA	NA	NA	NA	NA	NA	NA	NA	NA	NA	NA	NA	NA	NA	NA	NA	NA	NA	199.2	NA	4.9	NA	NA	NA	NA	NA	NA
HUTRTH2150	NA	NA	NA	NA	NA	NA	NA	NA	NA	NA	NA	NA	NA	NA	NA	NA	NA	NA	NA	NA	NA	NA	NA	NA	NA	NA	NA	NA	NA	NA	NA	NA	NA	NA	NA	NA	NA	NA	NA	NA	57.2	NA	5.1	NA	NA	NA	NA	NA	NA
HUTRTH2410	NA	NA	NA	NA	NA	NA	NA	NA	NA	NA	NA	NA	NA	NA	NA	NA	NA	NA	NA	NA	NA	NA	NA	NA	NA	NA	NA	NA	NA	NA	NA	NA	NA	NA	NA	NA	NA	NA	NA	NA	20.2	NA	5	NA	NA	NA	NA	NA	NA
HUTRVI0010	NA	NA	NA	NA	NA	NA	NA	NA	NA	NA	NA	NA	NA	NA	NA	NA	NA	NA	NA	NA	NA	NA	NA	NA	NA	NA	NA	NA	NA	NA	NA	NA	NA	NA	NA	NA	NA	NA	NA	NA	53.6	NA	8.5	NA	NA	NA	NA	NA	NA
HUTRVI0180	NA	NA	NA	NA	NA	NA	NA	NA	NA	NA	NA	NA	NA	NA	NA	NA	NA	NA	NA	NA	NA	NA	NA	NA	NA	NA	NA	NA	NA	NA	NA	NA	NA	NA	NA	NA	NA	NA	NA	NA	40	NA	4.6	NA	NA	NA	NA	NA	NA
HUTRVI0220	NA	NA	NA	NA	NA	NA	NA	NA	NA	NA	NA	NA	NA	NA	NA	NA	NA	NA	NA	NA	NA	NA	NA	NA	NA	NA	NA	NA	NA	NA	NA	NA	NA	NA	NA	NA	NA	NA	NA	NA	70	NA	5.1	NA	NA	NA	NA	NA	NA
HUTRVI0280	NA	NA	NA	NA	NA	NA	NA	NA	NA	NA	NA	NA	NA	NA	NA	NA	NA	NA	NA	NA	NA	NA	NA	NA	NA	NA	NA	NA	NA	NA	NA	NA	NA	NA	NA	NA	NA	NA	NA	NA	94	NA	4.9	NA	NA	NA	NA	NA	NA
HUTRVI0670	NA	NA	NA	NA	NA	NA	NA	NA	NA	NA	NA	NA	NA	NA	NA	NA	NA	NA	NA	NA	NA	NA	NA	NA	NA	NA	NA	NA	NA	NA	NA	NA	NA	NA	NA	NA	NA	NA	NA	NA	71.6	NA	4	NA	NA	NA	NA	NA	NA
HUTRVI1360	NA	NA	NA	NA	NA	NA	NA	NA	NA	NA	NA	NA	NA	NA	NA	NA	NA	NA	NA	NA	NA	NA	NA	NA	NA	NA	NA	NA	NA	NA	NA	NA	NA	NA	NA	NA	NA	NA	NA	NA	60	NA	3.7	NA	NA	NA	NA	NA	NA
HUTRVI1380	NA	NA	NA	NA	NA	NA	NA	NA	NA	NA	NA	NA	NA	NA	NA	NA	NA	NA	NA	NA	NA	NA	NA	NA	NA	NA	NA	NA	NA	NA	NA	NA	NA	NA	NA	NA	NA	NA	NA	NA	64	NA	5.8	NA	NA	NA	NA	NA	NA
HUTRVI1430	NA	NA	NA	NA	NA	NA	NA	NA	NA	NA	NA	NA	NA	NA	NA	NA	NA	NA	NA	NA	NA	NA	NA	NA	NA	NA	NA	NA	NA	NA	NA	NA	NA	NA	NA	NA	NA	NA	NA	NA	57.5	NA	6.9	NA	NA	NA	NA	NA	NA
HUTRVI1450	NA	NA	NA	NA	NA	NA	NA	NA	NA	NA	NA	NA	NA	NA	NA	NA	NA	NA	NA	NA	NA	NA	NA	NA	NA	NA	NA	NA	NA	NA	NA	NA	NA	NA	NA	NA	NA	NA	NA	NA	10.6667	NA	8	NA	NA	NA	NA	NA	NA
HUTRVI1620	NA	NA	NA	NA	NA	NA	NA	NA	NA	NA	NA	NA	NA	NA	NA	NA	NA	NA	NA	NA	NA	NA	NA	NA	NA	NA	NA	NA	NA	NA	NA	NA	NA	NA	NA	NA	NA	NA	NA	NA	103.6	NA	5.3	NA	NA	NA	NA	NA	NA
HUTRVI1750	NA	NA	NA	NA	NA	NA	NA	NA	NA	NA	NA	NA	NA	NA	NA	NA	NA	NA	NA	NA	NA	NA	NA	NA	NA	NA	NA	NA	NA	NA	NA	NA	NA	NA	NA	NA	NA	NA	NA	NA	60	NA	6.2	NA	NA	NA	NA	NA	NA
INTRMO0860	22.4248	0.06365	1.15663	5.68382	104.528	172.821	0.888425	0	0.706625	0	0.77245	0.40445	0.030775	1.1368	1.10715	1.10868	0.926325	0.122575	0	5.42077	1.43722	5.6134	4.96992	0.153375	0	18.3553	81.2539	225.167	0.889525	0.65385	0.052025	0.52785	0.027525	8.16615	0.485675	1.2859	0.20105	0.04975	4.93398	0.5332	64.9425	2.5	4.75	22.5923	22.4794	38.2106	37.8125	143.247	103.839
INTRMO0870	20.413	0.05735	1.16695	5.43685	99.5603	174.73	0.8879	0	0.673425	0	0.7826	0.393875	0.02655	1.14977	1.1335	1.13415	0.981375	0.0884	0.01415	5.2938	1.05533	5.40597	4.69688	0.1137	0.02585	17.2624	87.0872	58.5281	0.888025	0.65805	0.0549	0.51615	0.0108	6.71777	0.44205	1.09535	0.1998	0.065675	4.66512	0.523825	57.3925	2	5.35	7.16772	47.3328	54.0127	43.4375	146.722	138.2
INTRPO0020	39.5552	0.2497	2.29277	10.3699	36.925	116.6	0.86145	0.021125	0.6306	0.0003	0.7077	0.5881	0.0655	2.22547	2.22602	2.5772	1.42525	0	0.4651	10.0563	2.7202	10.3484	4.65452	0	0.203025	27.1472	39.075	212.575	0.823925	0.883525	0.045475	0.563375	0.016275	8.80162	0.554602	1.45633	0.201775	0.1009	4.52543	0.448675	102.897	2	6.25	29.4159	28.838	41.4826	46.75	150.455	99.7761
INTRVI0010	31.6255	0.2194	2.0794	8.90503	54	132.25	0.87775	0.1615	0.569875	0.0013	0.776875	0.480925	0.05815	2.02962	2.02097	2.2558	1.46835	0	0.327325	8.65082	3.01867	8.80745	4.34342	0	0.129975	23.5289	45.775	114.05	0.888475	0.835625	0.03225	0.56195	0.011525	7.4158	0.514558	1.25838	0.2017	0.058525	4.29047	0.526725	83.2975	2.25	6.55	24.2463	26.0351	42.0137	41.3125	153.067	110.971
PETRPO0020	36.5927	0.215156	1.99663	9.42884	83.0778	137.089	0.868322	0.115889	0.609656	0.0142667	0.755144	0.415767	0.0577889	1.9951	1.93161	1.89469	1.34356	0	0.324433	9.12989	3.74178	9.48549	4.78179	0	0.144311	25.8863	128.056	155.1	0.8923	0.809167	0.0551667	0.553556	0.0183333	18.7836	0.429747	1.52288	0.200667	0.129089	4.75262	0.495911	98.3656	2	4.58333	24.0367	13.9411	32.69	23.3156	138.121	73.3894
PETRVI0010	32.4231	0.1901	1.80989	8.54094	112.5	126.389	0.884789	0.0128778	0.597844	0.0102556	0.777944	0.393822	0.0502	1.79257	1.77234	1.77248	1.24177	0	0.241033	8.32369	2.28212	8.55979	4.77897	0	0.146256	23.5478	138.422	130.033	0.893267	0.735333	0.0281111	0.519944	0.0144889	5.72646	0.393713	0.928544	0.208378	0.0893889	4.70089	0.4709	88.3517	2	4.93333	19.9811	12.5933	31.6267	22.11	136.879	86.6102
UNTRPO0020	30.7919	0.2497	2.27802	9.16885	49.6	120.65	0.890525	0.06455	0.681725	0.001075	0.777625	0.421	0.066625	2.15077	2.1786	2.18255	1.20922	0.25645	0.089825	8.81167	1.6014	9.06145	4.2185	0.139425	0.0258	24.1526	34.15	154.225	0.887625	0.8182	0.028775	0.544125	0.010925	5.71481	0.442234	0.992737	0.199425	0.1626	4.04705	0.605825	72.65	2	4.85	NA	NA	NA	NA	139.494	67.8638
UNTRVI0010	32.6885	0.21645	2.00597	8.90297	59.425	208.95	0.88715	0	0.63135	0	0.787275	0.398025	0.05295	1.98935	2.00535	2.0113	1.17152	0.152825	0.07355	8.8752	2.2309	9.01487	4.53605	0.119	0.019325	23.9992	43.825	246.15	0.8893	0.730375	0.032275	0.528975	0.0136	5.59716	0.442215	0.985336	0.1996	0.113475	4.4323	0.576	75.375	2	4.85	NA	NA	NA	NA	128.077	63.0769
UNTRVI0180	19.4428	0.23195	2.19265	7.1377	48.5	260.1	0.8837	0	0.70825	0	0.78395	0.42705	0.0579	1.9401	2.07805	2.07985	1.1136	0.1529	0.28465	6.77755	1.57272	6.8961	3.5433	0.1047	0.14445	19.6081	42.7	8.2	0.8893	0.77995	0.00525	0.46025	0.00105	2.80785	0.444604	0.71335	0.2025	0.1947	3.25965	0.44325	44.7833	2	4.95	NA	NA	NA	NA	119.047	58.5532
UNTRVI0220	43.1226	0.176975	1.77935	9.91157	73.65	143.375	0.8887	0.0851	0.6664	0.00175	0.77945	0.381525	0.0589	1.652	1.70497	1.70617	0.9177	0.42295	0.071725	9.5102	3.3355	9.74938	5.9161	0.198625	0.019325	27.4549	62.75	160.2	0.88975	0.57775	0.0068	0.468025	0.023925	8.90889	0.441427	1.25309	0.199975	0.194	5.57955	0.6043	106.375	2.5	5.35	NA	NA	NA	NA	156.689	102.771
UNTRVI0280	21.6521	0.14455	1.56652	6.52843	74.475	114.725	0.886675	0.02785	0.694925	0.0033	0.7876	0.4046	0.0435	1.49795	1.53012	1.53008	1.00867	0.141275	0.03215	6.27168	2.2332	6.36902	4.24603	0.1372	0.0161	19.6367	62.45	141.125	0.890125	0.69395	0.0087	0.522375	0.00415	6.0063	0.442269	1.03297	0.19955	0.093225	4.09785	0.584825	50.775	2	4.3	NA	NA	NA	NA	153.996	86.0667
UNTRVI0670	40.5104	0.208833	1.92127	10.1202	59.0333	216.433	0.890067	0.00503333	0.660667	0.0031	0.7803	0.398433	0.0526333	1.90723	1.9399	1.94107	1.01947	0.321167	0.0943333	9.71123	0.849567	9.95397	5.18443	0.137433	0.0170667	27.251	49.4	172.867	0.888667	0.654233	0	0.478567	0	7.5694	0.441733	1.16846	0.201367	0.189367	4.97277	0.592567	113.333	2	3.95	NA	NA	NA	NA	165.256	91.7143
UNTRVI1360	39.6295	0.225025	2.08747	10.1319	49.65	141.825	0.889075	0.0198	0.597425	0.000225	0.788475	0.384225	0.05715	2.05375	2.05667	2.05725	1.1932	0.0625	0.181575	9.9822	0.990425	10.1198	4.96783	0.042575	0.0945	26.5087	40.1	177.875	0.88905	0.702825	0.008075	0.510775	0.0039	8.1582	0.441611	1.21605	0.2007	0.11135	4.88952	0.513775	110.5	2.5	4.65	NA	NA	NA	NA	150.467	70.0351
UNTRVI1380	34.3945	0.218825	2.02767	9.167	59.075	140.05	0.888725	0	0.650925	0	0.78745	0.4035	0.0592	1.91993	1.99677	1.99677	1.19053	0.22765	0.125275	9.00643	1.6939	9.1461	4.79002	0.154525	0.0171	24.6272	36.15	197.475	0.8925	0.757475	0.035625	0.516275	0.0082	8.78657	0.441468	1.24992	0.200775	0.12755	4.54235	0.60965	101.825	2.25	5.5	NA	NA	NA	NA	136.325	68.2814
UNTRVI1430	10.7421	0.2612	2.47625	5.8052	54.95	148.65	0.890225	0.10655	0.77205	0.006075	0.7826	0.41	0.072425	2.1522	2.39248	2.4073	0.77585	0.445125	0	5.52238	0.72585	5.63665	2.61835	0.297975	0	15.8182	38	91.825	0.8847	0.59215	0	0.423625	0	2.15532	0.44557	0.625505	0.2007	0.11725	2.3114	0.663475	15.4	2.5	5.4	NA	NA	NA	NA	142.252	83.4017
UNTRVI1450	8.2298	0.1691	1.74008	4.28538	76.075	159.6	0.8855	0	0.730225	0	0.7916	0.403775	0.0527	1.62348	1.7006	1.69965	0.89995	0.147	0	4.08938	1.1112	4.12115	2.52517	0.226325	0	11.5679	52.775	172.9	0.889775	0.65665	0	0.5287	0	1.7177	0.446624	0.559876	0.202425	0.032625	2.39185	0.611925	12.35	2	7.25	NA	NA	NA	NA	122.636	66.6555
UNTRVI1620	23.8524	0.2516	2.35842	8.14405	52.725	120.625	0.8936	0	0.745375	0	0.772225	0.4553	0.06965	2.09152	2.2796	2.2871	1.1619	0.3296	0.0927	7.66022	1.3354	7.94172	3.79517	0.182725	0.0034	21.267	28.25	179.25	0.884625	0.8361	0.01675	0.5349	0.009725	4.04713	0.443047	0.8414	0.201525	0.198525	3.3909	0.643725	43.975	2	5.95	NA	NA	NA	NA	134.561	71.0668
UNTRVI1750	20.2258	0.14875	1.57058	6.31942	79.4	172.65	0.886825	0	0.75525	0	0.7924	0.383675	0.04745	1.5153	1.53008	1.53002	0.7588	0.24935	0	6.1743	2.19535	6.22722	4.11268	0.2125	0	18.069	39.475	188.575	0.88925	0.57065	0.009075	0.48005	0.006925	5.82552	0.442255	1.03303	0.202025	0.062625	4.03648	0.5704	45.4	3	5.6	NA	NA	NA	NA	133.905	70.4613
ALTRBA0260	23.1222	0.0456444	0.959544	5.23589	160.356	136.811	0.887689	0.00355556	0.651544	0.00432222	0.748156	0.433356	0.0338556	0.926856	0.855367	0.879622	1.13494	0.00785556	0.110856	4.66232	1.01448	5.09788	5.53439	0.0119333	0.137922	18.8288	194.1	248.333	0.912089	0.737522	0.0776778	0.541533	0.0552444	9.87423	0.43617	1.32692	0.200456	0.0641111	5.4958	0.461367	74.9306	3.66667	5.69444	20.1167	15.1511	40.6944	60.3111	154.926	88.0186
ALTRBA0450	18.0407	0.0804	0.850244	4.37591	165.744	160.6	0.885022	0.00872222	0.635367	0.0104333	0.7233	0.4533	0.0416333	0.812311	0.7429	0.745989	1.24257	0	0.150378	3.82504	0.886256	4.22957	5.2164	0	0.196389	16.6067	209.233	251.911	0.893467	0.785233	0.0872333	0.553622	0.0606556	10.2454	0.437963	1.35797	0.199989	0.0626	5.16278	0.421233	65.4922	4	6.75556	20.5889	13.3756	38.7889	59.7833	145.797	74.7177
ALTRBA0680	24.3301	0.0676	0.928144	5.36049	159.767	138.311	0.889589	0.00347778	0.636167	0.00582222	0.708567	0.465267	0.0475111	0.879222	0.780433	0.799333	1.24124	0	0.213533	4.49579	1.13131	5.13269	5.85234	0	0.187589	19.8374	220.978	272.189	0.8994	0.788944	0.0954	0.543833	0.0650222	12.3518	0.444208	1.50097	0.1997	0.106633	5.7771	0.427578	95.4522	4.11111	5.48333	17.77	12.0856	40.8522	54.4278	157.346	98.3474
ALTRBA0780	24.7637	0.0783	0.892433	5.27502	161.767	96.9778	0.886056	0.0100333	0.6299	0.0105	0.718389	0.456811	0.0497	0.847267	0.757589	0.781833	1.27813	0	0.222489	4.44877	1.00426	5.06872	6.01604	0	0.205378	19.8026	221.778	262.733	0.916189	0.803144	0.0924111	0.546356	0.0671222	11.1473	0.441075	1.41819	0.199722	0.101544	5.92289	0.411611	92.9961	4	6.04444	17.9644	12.7944	39.2344	58.5722	146.42	77.5144
ALTRBA0810	20.2632	0.0686333	0.900844	4.79529	163.722	118.456	0.886444	0.0111444	0.647056	0.00471111	0.7207	0.4512	0.0409778	0.855933	0.769089	0.781267	1.18528	0.0147111	0.145144	4.1054	1.00434	4.61244	5.39516	0.00871111	0.158889	17.6917	211.289	256.489	0.903622	0.766022	0.0932333	0.543244	0.0694667	10.1607	0.441246	1.35797	0.199922	0.0883556	5.34716	0.435411	71.1744	4	5.92222	20.8689	13.6322	41.1089	58.4889	150.941	83.8298
ALTRBA1010	15.9126	0.0855556	1.31707	5.0999	127.222	141.767	0.885078	0.0052	0.5664	0.00347778	0.776411	0.387789	0.0304333	1.29244	1.26593	1.26593	1.22603	0.0278667	0.104444	4.90503	1.16397	5.05929	3.96616	0.0336444	0.1129	15.5367	143.278	182.778	0.893344	0.678789	0.0324667	0.499067	0.0178444	5.76114	0.442464	1.0226	0.200378	0.0834778	3.93419	0.487967	42.4117	3.22222	7.59444	18.3489	14.3922	41.6633	58.7	143.811	83.0908
ALTRBA1270	10.0881	0.0913778	1.35243	4.14938	137.989	151.922	0.8771	0.00922222	0.621067	0.000733333	0.771478	0.409856	0.0338444	1.31446	1.29949	1.29227	1.1533	0.0170333	0.0836556	3.93794	1.61052	4.04707	3.09598	0.0276111	0.132833	12.5588	150.2	155.667	0.889811	0.707133	0.0253778	0.523256	0.0151444	3.5229	0.443831	0.793078	0.199822	0.0467778	3.05081	0.462533	21.0439	2	6.50556	13.2767	20.8411	42.6144	46.5278	142.162	105.331
ALTRBA1580	15.8858	0.0733889	1.28031	5.04673	127.522	128.022	0.879422	0	0.571578	0	0.7731	0.397522	0.0272444	1.2362	1.21343	1.21569	1.22274	0.0324222	0.108711	4.79778	0.962522	4.95113	4.02824	0.0128222	0.129011	15.6317	123.111	121.133	0.894711	0.686189	0.0242111	0.496867	0.0169444	6.68629	0.442161	1.09689	0.200089	0.0862667	3.97933	0.469778	46.9856	2.88889	7.86222	19.1256	13.6811	39.36	60.4333	145.924	80.7857
ALTRCA0500	9.31064	0.0379556	1.01177	3.50732	137.944	171.667	0.878178	0.00304444	0.639789	0.00152222	0.7606	0.423856	0.0274444	0.938733	0.885844	0.911533	1.09346	0.0156556	0.0324111	3.08328	1.43157	3.28507	3.50943	0.0293667	0.0880667	11.974	87.7111	210.756	0.910033	0.6962	0.0436111	0.528711	0.0298333	2.70542	0.445846	0.6891	0.200189	0.0405111	3.49109	0.474189	21.7	2.66667	6.20556	29.0511	15.4956	34.6022	50.1167	145.258	77.9178
ALTRCA0860	11.783	0.0826778	1.34852	4.62709	67.1556	47.9778	0.857956	0.207367	0.175944	0.0019	0.737778	0.396011	0.0694333	1.21661	1.2499	1.23988	4.7544	0	0.5189	4.28037	1.75716	4.53343	3.73379	0	0.393822	14.0729	86.2222	197.922	0.894822	0.877711	0.0420111	0.433233	0.0218556	4.58402	0.447954	0.908789	0.199656	0.0649333	3.42899	0.324022	25.8072	2	7.55556	22.0078	15.94	41.13	61.2444	146.041	88.5604
ALTRCA1280	19.1637	0.0375111	1.02214	4.93907	145.267	161.889	0.886856	0.0049	0.562422	0.000277778	0.769933	0.408778	0.0343778	0.985489	0.955044	0.965622	1.38054	0	0.189333	4.61998	1.16481	4.83448	4.92479	0	0.207633	16.8328	142.522	196.878	0.898178	0.769733	0.0361	0.523889	0.0258778	8.7554	0.488799	1.34809	0.199611	0.0444222	4.86082	0.426367	56.7128	2	6.12778	21.92	15.0056	40.5933	66.7667	146.5	79.9094
ALTRPO0010	10.534	0.0594222	1.28903	4.25411	112.711	75.7111	0.857078	0.0951667	0.279767	0.00152222	0.7479	0.396067	0.0369111	1.21534	1.21958	1.1945	2.8834	0	0.303344	4.02637	1.25094	4.16183	3.429	0	0.286089	12.8008	159.622	142.644	0.887422	0.762067	0.0145222	0.462311	0.0110778	3.75171	0.443856	0.818	0.2012	0.0433444	3.3067	0.384211	21.7261	2	6.31667	20.0456	11.4178	31.4656	44.3278	128.325	56.4914
ALTRPO0030	10.4594	0.0834222	1.35258	4.32373	116.289	112	0.875578	0.0623778	0.453022	0.000922222	0.774467	0.375711	0.0285667	1.30456	1.2912	1.29944	1.51526	0	0.1553	4.12328	1.7356	4.24463	3.2559	0	0.186444	12.6711	148.4	88.7444	0.898333	0.661456	0.0190333	0.464178	0.0146222	3.95611	0.468266	0.869267	0.200578	0.0602	3.19382	0.437189	21.9739	2.11111	7.03333	23.6589	13.02	33.0722	48.2722	131.909	61.9315
ALTRPO0040	10.705	0.105878	1.45589	4.7008	91.6	69.1222	0.878711	0.214833	0.293889	0.00341111	0.776467	0.332967	0.0398778	1.41357	1.39359	1.39352	2.28033	0.0138556	0.175944	4.45912	2.96901	4.57859	3.24462	0.0163556	0.149678	13.2077	122.667	137.489	0.895844	0.620156	0.0120556	0.434933	0.00856667	3.40691	0.483689	0.818933	0.200178	0.0615667	3.20792	0.487	18.9094	2.22222	9.55	25.1056	14.4189	34.4344	54.8167	133.515	64.9013
ALTRVA0690	8.94902	0.116422	1.54839	4.38141	75.6667	67.1333	0.862478	0.256456	0.266078	0.00318889	0.760033	0.359033	0.0412667	1.46567	1.47383	1.4541	2.57657	0	0.2728	4.16278	1.74426	4.28412	2.92852	0	0.246589	12.0822	141.922	139.211	0.893056	0.675156	0.0180222	0.428222	0.0119	3.14414	0.452591	0.7639	0.2009	0.0552111	2.83351	0.413889	15.9711	2.11111	7.94444	20.1	19.0389	41.9344	54.0667	149.485	93.9422
ALTRVA0760	4.10304	0.0274222	0.998411	2.29878	153.489	167.956	0.884022	0.00301111	0.6073	0.000455556	0.773844	0.410667	0.0210444	0.941644	0.912878	0.9222	1.18407	0	0.0447111	2.10538	0.902889	2.1844	2.32081	0	0.144811	7.74524	79.7889	169.111	0.897333	0.718444	0.0256444	0.530433	0.0195778	1.47229	0.343718	0.439367	0.201311	0.0158778	2.30766	0.463711	6.22333	2.22222	7.66667	22.2967	13.71	33.8456	22.1222	127.647	64.5933
ALTRVA1480	22.1054	0.111467	1.45767	6.36344	121.633	108.078	0.883844	0.0564444	0.5259	0.00157778	0.761378	0.404678	0.0401444	1.43364	1.38778	1.3853	1.48021	0	0.241689	6.04991	1.41991	6.32649	4.41773	0	0.181456	18.5844	98.3889	209.244	0.888733	0.756344	0.0443889	0.512544	0.0206889	7.88824	0.541119	1.37772	0.2002	0.0908889	4.36598	0.447144	59.7667	2.22222	5.22778	28.0489	14.9044	34.0433	60.0278	151.306	73.1838
ALTRVA1500	18.812	0.135389	1.54751	6.08361	127.178	111.578	0.885956	0.0354667	0.583622	0.00202222	0.7746	0.384778	0.0385667	1.52729	1.49148	1.49094	1.1428	0.0491778	0.0873889	5.86176	1.76389	6.05273	3.97369	0.063	0.0713556	17.2151	140.167	157.811	0.891989	0.657567	0.0310222	0.500433	0.0130333	7.2413	0.537274	1.30579	0.201222	0.0709778	3.9417	0.514311	49.9828	2.33333	5.95	24.4122	13.9011	33.3944	41.4722	140.236	73.4376
ALTRVA2840	11.1099	0.0386	1.05252	3.83614	150.36	160.18	0.88624	0.0085	0.59886	0.00034	0.76584	0.41444	0.02954	1.01718	0.9909	0.99092	1.24128	0.0055	0.10228	3.5814	1.6199	3.7338	3.67962	0.02596	0.15198	12.687	34.84	218.32	0.89066	0.73736	0.03346	0.52486	0.0264	5.21568	0.497937	1.0414	0.20022	0.048	3.62712	0.45316	26.87	2	8.24	19.586	16.494	39.324	59.59	146.109	86.7245
ARTRPA0110	8.41783	0.035175	1.16955	3.63298	103.525	126.525	0.884575	0.03025	0.4831	0.0015	0.772825	0.372075	0.0166	1.1234	1.09345	1.09535	1.28777	0	0.09035	3.40782	1.43633	3.5179	3.13055	0	0.144325	10.9574	92.5	200.625	0.89025	0.6201	0.019125	0.467925	0.009825	2.86595	0.415162	0.68585	0.20115	0.038725	3.11575	0.4734	16.065	2.25	5.3	27.7775	29.92	41.6425	65.125	138.547	84.217
ARTRPA0130	12.0979	0.1151	1.48825	4.8279	84.35	102.4	0.887775	0.0701	0.46875	0.0027	0.784275	0.372325	0.032975	1.46018	1.44087	1.44417	1.47277	0.0238	0.12495	4.67995	1.2808	4.76885	3.27237	0.027425	0.1239	13.4719	70.45	193.6	0.889575	0.671475	0.017225	0.480875	0.007	5.07458	0.465639	0.981125	0.200675	0.06105	3.25545	0.483925	30.07	2.25	7.05	24.755	25.52	39.215	47.625	139.253	79.6001
ARTRPA0150	9.44587	0.057475	1.23772	3.96855	95.1	103.475	0.865775	0.057425	0.359575	0.001975	0.756375	0.3724	0.023475	1.22267	1.19128	1.17165	1.91118	0	0.174025	3.79732	1.27517	3.92853	3.21943	0	0.19815	11.8297	87.65	214.4	0.890575	0.661675	0.028225	0.45905	0.0182	3.17815	0.403622	0.709125	0.200775	0.028725	3.19405	0.449675	18.9475	2.25	4.8	29.2475	27.61	41.44	64.3125	142.275	92.8388
ARTRPA0200	10.3416	0.048725	0.938625	3.50528	114.8	161.55	0.8826	0	0.60295	0	0.754625	0.434	0.03405	0.891725	0.8442	0.8601	1.31575	0	0.127925	3.13265	0.7759	3.3549	3.7592	0	0.197325	12.5063	138.4	224.6	0.90435	0.792975	0.0543	0.548825	0.037075	4.39198	0.405515	0.8414	0.201425	0.037975	3.70838	0.4376	26.7812	2.5	6.4	27.06	22.5775	38.0675	52.25	147.302	82.5069
ARTRPA0210	12.1424	0.061975	1.2319	4.32693	96.3	167.025	0.88855	0	0.621525	0	0.78825	0.395575	0.0301	1.19308	1.1862	1.1879	1.1413	0.0279	0.0763	4.16348	1.35167	4.22487	3.5454	0.049325	0.13335	13.166	95.2	196	0.889025	0.697425	0.0144	0.52935	0.0086	4.1266	0.498234	0.9388	0.20115	0.024875	3.51578	0.4661	27.0063	2.25	6.15	24.535	24.985	38.965	42.4375	138.733	76.6835
ARTRPA0270	7.92943	0.03685	1.1305	3.35295	104.45	181.325	0.8865	0.001825	0.63705	0.0065	0.7875	0.396975	0.01935	1.09145	1.08137	1.083	1.07997	0.0143	0.030775	3.2152	0.73355	3.26178	2.99507	0.0492	0.06895	10.6122	103.725	195.075	0.889675	0.6814	0.013	0.524025	0.0115	3.33445	0.448362	0.7832	0.201975	0.030425	2.98027	0.477525	17.0587	2.5	6.05	8.92	45.065	51.5975	59.625	146.162	125.172
ARTRPA0310	10.3561	0.028175	0.9905	3.57823	109	173.275	0.886425	0	0.6132	0	0.76475	0.4151	0.025325	0.95875	0.9273	0.927875	1.18495	0	0.087975	3.35915	0.619025	3.50517	3.6555	0	0.171625	12.2045	125.075	218.4	0.889625	0.72675	0.044175	0.5324	0.03	3.79913	0.410579	0.7811	0.201775	0.037425	3.62162	0.43235	23.175	2	6.1	27.105	24.05	38.7075	53.625	149.819	90.0745
ARTRPO0010	12.3824	0.059525	1.2709	4.55727	96.075	86.8	0.8828	0.079775	0.31745	0.00245	0.78375	0.366875	0.0323	1.23145	1.23107	1.2352	2.59925	0	0.2858	4.3963	1.27477	4.481	3.6449	0	0.27085	13.5948	103.7	202.025	0.89285	0.75475	0.017675	0.479025	0.016	3.80348	0.444223	0.825525	0.200025	0.0307	3.57927	0.393925	25.6625	2	6.175	28.4	23.085	38.425	60.5	132.166	62.4134
ARTRPO0030	10.3345	0.071975	1.3072	4.24355	90.6	126.65	0.88725	0.0213	0.46695	0.00035	0.783275	0.366	0.0241	1.26285	1.2518	1.25375	1.42922	0	0.125475	4.05765	0.686575	4.12747	3.26605	0	0.16355	12.5425	85.125	198.575	0.889425	0.656625	0.01275	0.48115	0.0114	3.51613	0.436997	0.783175	0.2011	0.033475	3.2385	0.4665	22.1725	2.25	6.975	26.035	24.9675	39.5125	52.875	151.518	91.5619
ARTRPO0040	10.4444	0.11485	1.49495	4.6465	96.075	83.375	0.88435	0.201925	0.29835	0.003275	0.784075	0.332525	0.033775	1.4689	1.45655	1.47113	2.24547	0	0.2105	4.48097	2.44433	4.59317	3.1369	0	0.191875	12.9143	64.875	210.075	0.895975	0.634425	0.0338	0.4298	0.01125	3.66872	0.499104	0.871025	0.2005	0.05915	3.09032	0.450575	19.1	2.25	7.375	31.475	32.58	43.745	59.3125	152.408	87.8354
ARTRPO0110	9.70458	0.071325	1.32583	4.1443	92.575	88.875	0.883625	0.079725	0.37795	0.002175	0.77155	0.37025	0.025325	1.27927	1.24788	1.25117	1.8582	0	0.175125	3.90525	1.2635	4.04495	3.16655	0	0.204375	12.0556	87.85	196.725	0.893075	0.688675	0.01695	0.4751	0.0083	3.75623	0.444232	0.816	0.198475	0.037275	3.1348	0.4393	21.5237	2	7.1	31.2025	26.67	39.8075	61.75	144.143	82.1354
ARTRPO0120	10.8736	0.114675	1.48275	4.6399	81.025	105.675	0.877	0.065075	0.47405	0.00225	0.758125	0.38095	0.033275	1.43653	1.39698	1.36495	1.40817	0	0.15545	4.36032	1.72202	4.5191	3.14748	0	0.151175	13.1965	63.025	202.175	0.882875	0.66405	0.02035	0.467175	0.0124	3.1586	0.383683	0.68055	0.199725	0.0744	3.12208	0.471325	22.9513	2	7.15	31.9275	26.365	40.12	58.5625	141.18	85.6988
ARTRPO0140	9.66323	0.0746	1.34543	4.25038	102.95	56.225	0.885675	0.10495	0.24945	0.001075	0.764525	0.3489	0.027675	1.3194	1.27615	1.27475	2.69572	0	0.196175	4.01532	2.6523	4.18465	3.17287	0	0.183875	12.1513	79.35	107.8	0.890275	0.644	0.018375	0.447825	0.010775	3.96685	0.421582	0.8001	0.202475	0.0487	3.14958	0.47855	21.9075	2	9.05	33.8175	31.0775	42.6225	63.6875	146.213	79.3853
ARTRPO0150	8.02337	0.125775	1.56393	4.23385	89.625	67.025	0.89005	0.143725	0.272225	0.0012	0.7529	0.344875	0.03505	1.51917	1.4518	1.4508	2.35018	0	0.191375	3.901	3.82373	4.13807	2.73263	0	0.19705	11.3827	60.5	185.9	0.888725	0.621025	0.016925	0.418575	0.0078	2.48353	0.460759	0.65195	0.200675	0.055725	2.69453	0.44345	13.0475	2	9.6	37.51	28.88	41.48	62.875	149.581	84.4214
ARTRPO0160	11.5399	0.102075	1.44255	4.77093	85.95	90.175	0.886625	0.1217	0.3556	0.002825	0.78605	0.335075	0.02875	1.40515	1.38655	1.3872	1.77612	0	0.151125	4.60588	1.78618	4.68417	3.33375	0	0.161075	13.1882	66.625	184.2	0.890275	0.62565	0.01355	0.4488	0.005375	4.20402	0.443094	0.86465	0.199775	0.039175	3.32317	0.476975	26.0188	2	7.75	28.6275	28.4	41.165	63.9375	137.62	75.7233
ARTRPO0230	15.105	0.03745	1.03052	4.37375	104.175	176.925	0.887275	0.00475	0.6428	0.005375	0.7649	0.4238	0.033525	0.9992	0.94345	0.972475	1.17368	0	0.11815	4.01535	0.74135	4.30107	4.3053	0	0.155575	15.0213	123.725	232.5	0.91235	0.7522	0.05095	0.537325	0.03555	6.11185	0.442312	1.05832	0.2008	0.0756	4.2566	0.448275	42.985	2.75	5.7	28.075	25.0325	38.29	52.25	146.712	81.7037
ARTRPO0260	12.138	0.034125	0.994375	3.8721	111.625	179.925	0.88525	0.003875	0.6462	0.00435	0.771825	0.412675	0.024275	0.9647	0.92175	0.940175	1.10553	0	0.073575	3.60255	1.09953	3.78885	3.92005	0	0.128125	13.4685	120.05	219.25	0.907825	0.714375	0.054425	0.532	0.02595	5.17417	0.424604	0.941925	0.20005	0.058225	3.89887	0.4752	32.8	2.5	4.9	28.8725	26.94	40.08	48.75	135.48	76.6624
ARTRPO0270	19.5694	0.17785	1.71825	6.39562	59.675	157.5	0.886825	0	0.646575	0	0.784175	0.399075	0.051475	1.69308	1.67873	1.67988	1.168	0.083775	0.0729	6.25475	0.877775	6.37325	3.79093	0.078375	0.040075	17.6984	50.35	199.9	0.889475	0.753225	0.033575	0.557925	0.012275	4.9975	0.480456	1.0086	0.201025	0.046675	3.75285	0.558125	43.8775	2.25	4.65	31.8725	31.04	42.345	55.4375	153.254	102.917
ARTRPO0290	16.6331	0.047875	1.17027	5.0414	97.6	121.125	0.88355	0.1143	0.429675	0.003325	0.76775	0.391975	0.03225	1.14155	1.11085	1.12555	1.76012	0	0.253925	4.73498	1.08545	4.9636	4.34762	0	0.236325	15.8327	111.275	214.8	0.899625	0.747925	0.04935	0.491225	0.02535	5.97593	0.386062	0.952525	0.2004	0.067525	4.26295	0.4019	46.99	2.75	5.1	32.125	28.395	40.56	53.8125	153.96	100.479
ARTRPO0300	12.4128	0.039775	0.9362	3.81955	115.1	220.35	0.887275	0.00375	0.6407	0.0007	0.7553	0.423675	0.02345	0.908825	0.860375	0.859575	1.13505	0	0.075075	3.5073	0.858375	3.71265	4.08515	0	0.138875	13.3343	127.75	233.7	0.890225	0.72685	0.0523	0.539475	0.03865	5.7797	0.442426	1.02337	0.200625	0.042825	4.07672	0.460225	34.7275	2.25	5.4	16.8475	22.74	38.1475	48.875	135.264	93.4121
ARTRPO0320	7.90702	0.07935	1.30075	3.56962	83.1	126.625	0.886275	0	0.62575	0	0.790075	0.402525	0.033	1.24552	1.23562	1.25727	1.1636	0	0.078975	3.38243	1.39078	3.46922	2.81095	0	0.176975	10.8726	92.325	204.45	0.903675	0.727625	0.01895	0.5388	0.015925	3.0064	0.437326	0.714425	0.202275	0.0281	2.76647	0.41325	16.2138	2	6	30.99	32.11	41.4825	51.0625	142.434	74.9172
ARTRPO0330	10.7824	0.07255	1.28652	4.32555	89.625	107.525	0.869725	0.0798	0.41165	0.001425	0.76515	0.379	0.029575	1.2513	1.2385	1.22352	1.72338	0	0.17755	4.1254	1.22732	4.23123	3.38455	0	0.2071	12.8272	89.3	196.25	0.88765	0.69035	0.0168	0.465525	0.01235	4.10525	0.41406	0.82025	0.20045	0.046375	3.33375	0.437825	25.335	2.25	6.7	28.115	29.195	41.735	53.75	151.004	88.0365
ARTRPO0340	10.917	0.0657	1.28175	4.31365	96.85	102.625	0.886375	0.059425	0.398075	0.001	0.776625	0.361625	0.0232	1.26442	1.2405	1.2431	1.71703	0	0.1472	4.16135	1.4543	4.28202	3.393	0	0.1753	12.6339	82.325	203.025	0.889425	0.6368	0.02055	0.468125	0.0136	3.9021	0.425011	0.814925	0.200025	0.0404	3.36128	0.461875	23.4788	2.25	6.85	27.875	27.3425	40.125	59.875	145.427	92.1972
ARTRPO0350	NA	NA	NA	NA	NA	NA	NA	NA	NA	NA	NA	NA	NA	NA	NA	NA	NA	NA	NA	NA	NA	NA	NA	NA	NA	NA	NA	NA	NA	NA	NA	NA	NA	NA	NA	NA	NA	NA	NA	NA	NA	NA	NA	NA	NA	NA	NA	NA	NA
ARTRPO0370	11.4082	0.066425	1.2255	4.20287	84.7	156.95	0.8863	0	0.521275	0	0.773675	0.400775	0.0374	1.18837	1.1891	1.18972	1.44227	0	0.18705	4.03862	0.681925	4.16772	3.5073	0	0.23445	12.86	106.625	229.1	0.8909	0.7456	0.04065	0.48595	0.026875	4.36335	0.428613	0.872125	0.200625	0.066175	3.39725	0.38735	26.6375	2.75	7.5	29.96	29.2725	41.9125	52.5625	151.117	97.6859
ARTRPO0390	7.67173	0.075975	1.3007	3.6132	86.65	131.4	0.885375	0.019975	0.491475	0.001075	0.7766	0.38475	0.029625	1.26802	1.2424	1.24145	1.4875	0	0.125075	3.42897	1.12987	3.52425	2.78127	0	0.16885	10.5754	91.7	213.9	0.88965	0.716175	0.019875	0.4977	0.018075	2.59883	0.427455	0.6657	0.202375	0.032125	2.76225	0.46765	14.0725	2.5	6.75	23.2225	19.7025	37.1	57.5	136.253	78.4805
ARTRPO0400	9.91485	0.128175	1.5219	4.45357	121.65	142	0.876375	0	0.607875	0	0.773	0.373575	0.03715	1.47942	1.48655	1.43192	0.945475	0.1095	0	4.31377	0.925575	4.34973	2.9591	0.149475	0	12.5886	116.675	152.1	0.875625	0.57115	0.000725	0.474025	0.000875	2.98865	0.418706	0.705925	0.199475	0.058075	2.92097	0.53055	20.185	2.25	4.85	25.855	26.665	40.1425	55.125	137.068	79.5534
ARTRPO0410	9.69727	0.06325	1.2544	4.01138	92.7	119.125	0.88685	0.097175	0.451125	0.00345	0.777125	0.370225	0.024325	1.23978	1.21085	1.21142	1.53622	0	0.1303	3.85023	1.85682	3.95818	3.18982	0	0.156275	11.8802	90.9	213.225	0.8895	0.676725	0.0255	0.48435	0.0161	2.99945	0.383956	0.66365	0.19855	0.0274	3.17713	0.4825	19.2975	2.5	4.55	29.4725	26.145	40.5925	56	144.606	85.2664
ARTRPO0420	8.62015	0.1518	1.6188	4.22077	75.65	166.675	0.8875	0.001275	0.698975	0.0008	0.796125	0.375925	0.0465	1.55163	1.57652	1.5852	0.824475	0.1424	0	4.12325	1.2719	4.1402	2.67548	0.19665	0	11.5516	48.975	165.125	0.89005	0.5749	0	0.478525	0	2.33743	0.408782	0.61915	0.200375	0.04595	2.62467	0.56655	15.7325	2	7.05	28.14	34.515	45.65	50.8125	147.067	82.9943
ARTRPO0430	12.4122	0.144375	1.6286	5.25098	75.775	104.8	0.8881	0.078625	0.49125	0.001425	0.789075	0.333525	0.04045	1.59038	1.5814	1.5829	1.13365	0.071775	0.058525	5.11175	1.62332	5.1816	3.25755	0.083775	0.066275	13.934	55.45	181.875	0.888925	0.530225	0.002775	0.433775	0.002175	3.1988	0.39962	0.6964	0.20045	0.05325	3.23215	0.511325	24.2975	2	4.2	24.695	34.9025	45.9825	42.4375	155.623	103.059
ARTRPO0500	10.7824	0.065	1.28652	4.32555	89.625	107.525	0.869725	0.0798	0.41165	0.001425	0.76515	0.379	0.023775	1.2513	1.2385	1.22352	1.72338	0	0.17755	4.1254	1.87902	4.23123	3.38455	0	0.2071	12.8272	89.3	196.25	0.88765	0.69035	0.0168	0.510075	0.01235	3.77913	0.448005	0.8308	0.1997	0.046375	3.33375	0.437825	24.2437	2.25	6.05	23.01	18.665	35.755	48	151.004	88.0365
ARTRPO0510	9.38105	0.041875	0.930875	3.30797	110.725	172.7	0.887375	0	0.5969	0	0.75615	0.418625	0.026925	0.90155	0.85815	0.8563	1.2506	0	0.093525	3.05647	0.96305	3.22792	3.58352	0	0.165975	11.6107	133.25	230.975	0.889425	0.74525	0.048575	0.53175	0.03675	3.95228	0.398697	0.7917	0.201925	0.036225	3.56447	0.446525	22.5312	2	5.95	24.0825	19.4975	36.325	47.9375	131.198	69.3576
ARTRPO0520	10.3201	0.06245	1.2383	4.1047	95	107.075	0.88635	0.093175	0.38745	0.001425	0.782325	0.368	0.030275	1.2155	1.20388	1.20392	1.90795	0	0.197375	3.9603	0.7266	4.03857	3.3401	0	0.227175	12.258	102.075	192.475	0.88955	0.723725	0.016925	0.48395	0.013125	3.58968	0.391085	0.738725	0.200975	0.03205	3.30625	0.425875	23.5237	2	6.5	27.63	24.7875	37.9475	60.4375	146.784	87.9902
ARTRPO0550	7.64942	0.031175	0.9876	3.07935	110.1	172.8	0.878475	0	0.635925	0	0.7736	0.414125	0.02395	0.94175	0.907925	0.91615	1.16092	0	0.059975	2.83632	1.06107	2.9591	3.14325	0	0.131225	10.7	126.8	220.825	0.908625	0.73735	0.026825	0.54475	0.0221	2.92647	0.400149	0.681575	0.2003	0.03535	3.12633	0.48195	15.7175	2	7.45	23.9325	21.5325	37.125	52.9375	131.414	71.1749
ARTRPO0560	5.69075	0.03745	0.9792	2.66487	115.375	172.75	0.8838	0	0.6271	0	0.767875	0.41425	0.025775	0.927375	0.90005	0.895675	1.1531	0	0.0543	2.45323	1.13468	2.54425	2.7453	0	0.13815	9.01758	129	219.25	0.889775	0.722625	0.053075	0.5433	0.032975	2.4675	0.340657	0.56305	0.2005	0.031025	2.7284	0.4714	12.6725	2.25	7.4	29.2825	27.2725	40.925	55.625	138.093	75.859
ARTRPO0570	5.69075	0.135225	0.9792	2.66487	115.375	172.75	0.8838	0	0.6271	0	0.767875	0.41425	0.03805	0.927375	0.90005	0.895675	1.1531	0	0.0543	2.45323	1.1722	2.54425	2.7453	0	0.13815	9.01758	129	219.25	0.889775	0.722625	0.053075	0.4798	0.032975	2.96877	0.375906	0.6551	0.201375	0.031025	2.7284	0.4714	20.945	2.5	7.6	27.1775	24.92	38.2975	53.625	138.093	75.859
ARTRPO0580	5.21675	0.033825	1.04842	2.61215	108.825	180.45	0.8869	0.00565	0.649125	0.0017	0.77085	0.422825	0.028325	1.00238	0.971125	0.973125	1.16025	0	0.050725	2.41513	1.52862	2.50825	2.50825	0	0.141	8.63435	120.35	224	0.8913	0.7502	0.042675	0.55605	0.029225	2.60577	0.412035	0.647675	0.199375	0.0305	2.49555	0.462525	10.5125	2.25	7.05	26.835	22.0775	38.445	48.4375	135.689	65.5271
ARTRPO0590	10.0712	0.0992	1.38102	4.16073	82.225	171.45	0.8833	0	0.65905	0	0.786175	0.398125	0.02935	1.33648	1.3379	1.32652	1.00755	0.057775	0.0136	4.0407	1.11652	4.07672	3.048	0.064975	0.031975	12.2796	78.15	187.725	0.885425	0.6627	0.004275	0.509475	0.004925	2.76435	0.407859	0.66885	0.20205	0.05085	3.01837	0.471775	19.4688	2.25	7.5	27.05	27.755	40.6775	56.8125	145.534	77.9926
ARTRPO0600	7.6983	0.034575	1.09632	3.26615	99.875	170.475	0.882	0.001425	0.61325	0.00065	0.778575	0.4131	0.0291	1.0361	0.99955	1.03085	1.2107	0	0.0823	2.98875	0.98445	3.13477	3.02895	0	0.141275	10.8923	116.525	252.725	0.91725	0.740925	0.03985	0.53665	0.0285	3.60925	0.44373	0.816	0.2011	0.0348	2.99507	0.477575	17.14	2.75	6.4	27.0375	20.6325	37.405	61.875	132.772	67.261
ARTRPO0620	14.2195	0.080025	1.33685	5.0775	102.575	105.45	0.885225	0.170125	0.379325	0.0032	0.78525	0.339725	0.02825	1.3056	1.2981	1.29198	1.58357	0	0.126875	4.9318	2.71232	4.99535	3.8481	0	0.12575	14.6627	70.9	180.525	0.886875	0.596875	0.00755	0.4524	0.0068	3.96517	0.417655	0.797	0.199325	0.041425	3.82057	0.49845	29.8187	2	7.6	30.35	31.7575	43.345	57.9375	144.041	76.5887
ARTRPO0640	16.1904	0.0933	1.3247	5.127	86.975	169.5	0.8882	0.001125	0.67055	0.00105	0.79115	0.397625	0.0312	1.2939	1.2867	1.28832	1.03422	0.041225	0.029225	4.98685	1.47867	5.04612	3.89677	0.0727	0.069925	15.3478	78.675	197.725	0.890625	0.693125	0.011925	0.537	0.010525	5.58652	0.4425	0.99805	0.200175	0.0456	3.8735	0.5007	39.0262	2.25	6.1	6.59	41.445	55.7225	65.625	152.426	119.481
ARTRPO0650	19.6622	0.099325	1.4011	5.9597	87.575	128.55	0.8812	0.080775	0.539275	0.0022	0.77905	0.37745	0.030025	1.3614	1.34193	1.33953	1.26737	0.0673	0.101825	5.72347	1.74143	5.86105	4.31588	0.07105	0.088625	17.4688	74.975	198.7	0.893025	0.6555	0.008575	0.481175	0.009625	6.00648	0.42742	1.00857	0.19965	0.0858	4.27567	0.501075	47.3525	2.25	6.85	26.83	25.73	39.7525	50.4375	144.364	78.6574
ARTRPO0660	13.2458	0.0699	1.29735	4.78455	94.2	103.125	0.8883	0.12975	0.389125	0.0028	0.790525	0.347875	0.024525	1.26168	1.26105	1.2625	1.73713	0	0.17825	4.6609	1.5757	4.7159	3.74017	0	0.185	13.918	83.7	197.975	0.8892	0.653175	0.0062	0.463425	0.004575	3.88658	0.417742	0.802275	0.19855	0.043325	3.69995	0.4576	28.2425	2.25	6.85	29.7825	28.055	40.86	60.4375	144.957	78.3828
ARTRPO0690	10.1507	0.050825	1.23715	4.06083	96.6	109.825	0.869425	0.03955	0.44475	0.001525	0.753525	0.408225	0.0232	1.183	1.15352	1.16237	1.67015	0	0.16065	3.79095	1.0377	3.96453	3.35277	0	0.189625	12.8389	101.2	198.3	0.892325	0.700425	0.016475	0.480475	0.00765	3.78163	0.402896	0.777875	0.200525	0.059925	3.2893	0.4468	23.5413	2	6.4	20.255	19.835	36.8025	54.5625	145.679	80.8647
ARTRPO0700	10.6441	0.059275	1.22755	4.112	91.75	153.775	0.88205	0	0.526675	0	0.7849	0.3764	0.02405	1.20297	1.19285	1.19087	1.27602	0	0.095925	3.99205	0.9366	4.04705	3.36975	0	0.153675	12.4459	96.775	210.3	0.891175	0.669675	0.01595	0.494975	0.01235	3.55615	0.466707	0.829725	0.19785	0.04035	3.3528	0.453525	21.7587	2.25	5.25	26.87	26.4325	40.0675	48.9375	139.875	87.4552
ARTRPO0720	12.7779	0.078975	1.3193	4.73707	96.075	99.05	0.8827	0.058025	0.469625	0.0013	0.774975	0.3596	0.024475	1.27828	1.2462	1.24752	1.33302	0	0.120325	4.49793	1.61482	4.65243	3.6449	0	0.1214	13.946	70.925	199.775	0.89475	0.605125	0.012675	0.452475	0.0096	3.9254	0.421619	0.818075	0.199975	0.072475	3.61315	0.4941	26.3962	2.25	7.3	31.42	27.5975	40.745	58.8125	142.485	75.7943
ARTRPO0790	12.3316	0.132875	1.55848	4.97805	78	129.55	0.8834	0.02615	0.534825	0.00025	0.777025	0.37235	0.03585	1.52555	1.51693	1.4792	1.22057	0.03215	0.06925	4.85562	1.0013	4.9128	3.22158	0.06755	0.087525	13.8194	64.25	190.075	0.877575	0.639175	0.006225	0.4933	0.007375	3.9877	0.451406	0.8647	0.2005	0.01955	3.2004	0.487375	26.3962	2	5.15	31.7975	30.0075	41.7725	54.1875	148.021	89.0556
ARTRPO0800	21.257	0.15555	1.5858	6.41825	76.75	160.525	0.888575	0	0.7304	0	0.7929	0.400175	0.054275	1.514	1.55838	1.56113	0.9648	0.23455	0	6.30342	1.52815	6.35422	4.1889	0.2182	0	18.2962	58.2	202.6	0.891375	0.702875	0.028725	0.534675	0.012875	6.84582	0.510808	1.22873	0.2007	0.072525	4.03645	0.6114	48.44	2.75	6.3	28.5925	27.505	39.98	51.4375	150.265	74.7383
ARTRPO0810	7.4303	0.071775	1.297	3.50318	95.95	168.625	0.8852	0	0.657775	0	0.78975	0.39665	0.02615	1.2256	1.22475	1.2257	1.006	0.057825	0	3.32107	1.00295	3.3528	2.73897	0.144025	0	10.2921	85.2	183.4	0.8889	0.66105	0.00375	0.520625	0.00455	3.24363	0.470668	0.8012	0.19865	0.04165	2.7157	0.54115	14.5725	2.5	5.15	24.215	23.33	38.3	53.625	141.981	89.6392
ARTRPO0860	10.9806	0.140025	1.6477	5.02358	95.925	74.975	0.88115	0.218425	0.276375	0.002975	0.7806	0.3293	0.039825	1.59805	1.57997	1.5698	2.2721	0	0.201325	4.8133	1.63993	4.917	3.10515	0	0.151075	13.5267	49.7	138.075	0.88985	0.61775	0.00415	0.433125	0.0046	2.88033	0.444569	0.7282	0.201275	0.050425	3.07127	0.48415	17.6737	2.25	9.25	36.325	29.21	41.57	64.8125	150.972	84.2762
ARTRPO1100	7.43307	0.062925	1.27323	3.55003	91.6	126.95	0.8754	0.021975	0.4958	0.0005	0.764025	0.401075	0.022975	1.21995	1.19555	1.18827	1.44443	0	0.112175	3.32107	1.08312	3.40148	2.78765	0	0.14915	10.5375	94.4	192.225	0.8798	0.69125	0.007775	0.494125	0.007775	2.52053	0.43075	0.6583	0.2028	0.044675	2.77707	0.496925	13.9038	2	5.595	25.1225	21.4075	36.9975	59.625	129.484	61.3917
ARTRPO2550	7.2641	0.048825	1.21025	3.39125	102.325	166.9	0.88545	0	0.633575	0	0.788475	0.3861	0.020175	1.14373	1.1359	1.13253	0.999825	0.038675	0.0042	3.18772	0.74095	3.2237	2.81942	0.09685	0.029625	10.1471	93.45	207.95	0.890075	0.63255	0.008175	0.50565	0.011125	2.33637	0.377077	0.589525	0.19975	0.041375	2.8067	0.511375	13.6613	2	6.05	25.32	20.985	37.84	57.875	134.148	75.2187
ARTRPO2570	8.1979	0.040525	1.11355	3.4175	102.825	176.25	0.888275	0.00805	0.635325	0.00345	0.7774	0.405025	0.022425	1.08935	1.06595	1.06895	1.0911	0.0343	0.035425	3.22158	0.704925	3.31473	3.05222	0.06715	0.076025	10.9656	100.65	211.75	0.889375	0.6889	0.02825	0.51755	0.02015	2.7687	0.437803	0.705975	0.20005	0.0408	3.0332	0.49095	15.24	2.75	6.25	26.75	26.5675	40.16	46.1875	128.944	71.6049
C1TRPO0010	11.5151	0.0462333	1.2396	4.41438	104.611	69.3778	0.8867	0.0408333	0.404178	0.00153333	0.778378	0.359922	0.0226556	1.1895	1.16869	1.16997	1.6966	0	0.148278	4.15338	1.50596	4.26156	3.58329	0	0.173833	13.2987	99.5556	196.911	0.889822	0.656811	0.0107667	0.479744	0.0058	4.74843	0.443006	0.928556	0.200067	0.0473111	3.55317	0.464444	29.9444	2.22222	5.1	NA	NA	NA	NA	150.8	78.2445
C1TRPO0030	9.9638	0.0479	1.20039	3.95144	99.0333	150.244	0.887256	0.0206556	0.554056	0.00113333	0.784922	0.378067	0.0216556	1.16564	1.15209	1.15256	1.19742	0.0109778	0.0596111	3.77708	1.53486	3.84951	3.30106	0.0261778	0.1173	12.1336	99.1333	145.844	0.889722	0.650389	0.0216333	0.496933	0.00744444	4.16317	0.444249	0.871189	0.201067	0.0487	3.27847	0.467289	23.5	2.22222	6.025	NA	NA	NA	NA	144.259	80.8953
C1TRPO0040	9.95788	0.107511	1.48279	4.51306	96.5556	85.2222	0.888644	0.0902	0.332444	0.00173333	0.780378	0.338056	0.0387	1.42651	1.41487	1.41729	2.47093	0.0167222	0.214178	4.31707	3.14814	4.42429	3.10351	0.0380889	0.178489	12.5762	76.4222	102.422	0.889089	0.634344	0.00991111	0.446633	0.0071	4.27944	0.45452	0.891833	0.200611	0.0589778	3.05364	0.461	24.3333	2	6.98889	NA	NA	NA	NA	156.227	85.6994
C2TRBA0260	32.5539	0.03878	1.04686	6.52528	100.44	169.88	0.88724	0	0.60282	0	0.76306	0.4041	0.0269	1.03638	0.99444	0.99328	1.16992	0	0.1474	6.19762	0.981025	6.48716	6.28226	0	0.14252	21.8262	110.98	218.9	0.88888	0.70244	0.07122	0.51254	0.0283	18.4985	0.440227	1.82773	0.200325	0.08598	6.25856	0.47096	153.444	3.75	3.48	NA	NA	NA	NA	150.73	107.462
C2TRBA0450	23.9071	0.101571	0.824214	5.02841	129.171	165.6	0.8876	0.00622857	0.597743	0.0104	0.708329	0.448771	0.0475143	0.783143	0.698614	0.698357	1.28984	0	0.174671	4.28654	1.11598	4.83689	6.17461	0	0.159657	19.411	134.8	238.714	0.8899	0.751257	0.0934571	0.536557	0.0530571	11.1904	0.441071	1.41866	0.199956	0.130786	6.13953	0.448871	93	3	4.77143	NA	NA	NA	NA	145.99	92.4204
C2TRBA0680	26.0652	0.0595333	0.899567	5.41601	117.511	163.844	0.887533	0.00546667	0.615289	0.00647778	0.741667	0.420178	0.0327	0.874433	0.819756	0.818289	1.17253	0.0241444	0.124667	4.96993	0.921922	5.34718	6.12893	0.0222556	0.120467	19.858	134.256	204.5	0.889444	0.719178	0.0983222	0.516967	0.0509889	13.2693	0.440762	1.54943	0.200111	0.121978	6.0819	0.468633	111.556	3.11111	5.6	NA	NA	NA	NA	149.039	75.8281
C2TRBA0780	27.78	0.0656778	0.893611	5.60298	117.422	124.922	0.887322	0.00353333	0.631144	0.0106556	0.723611	0.444256	0.0382111	0.855611	0.783944	0.783567	1.20242	0	0.167989	4.89373	1.05577	5.4036	6.34059	0	0.173411	20.8173	139.933	161.144	0.889056	0.757367	0.0911	0.548278	0.0530333	12.5506	0.440867	1.50613	0.199556	0.0757444	6.28227	0.436078	109.333	3.44444	5.25556	NA	NA	NA	NA	154.51	85.9758
C2TRBA0810	26.0165	0.0555444	0.918956	5.47447	114.089	220.844	0.8871	0.00471111	0.605022	0.00614444	0.7339	0.432611	0.0348222	0.891856	0.826178	0.8258	1.23966	0	0.173389	4.92008	1.15253	5.35846	6.02169	0	0.172922	20.0441	136.556	218.889	0.890489	0.749222	0.0956667	0.539044	0.0551556	11.1359	0.441064	1.41677	0.200033	0.0949778	5.97558	0.440111	96	3.22222	5.16667	NA	NA	NA	NA	147.108	85.1616
C2TRVA1780	5.8722	0.0353	1.09881	2.90801	106.311	149.678	0.886822	0.000655556	0.597522	0.000188889	0.785433	0.377856	0.0196889	1.0443	1.0357	1.03714	1.05311	0.0101333	0.0423556	2.74131	1.01928	2.7893	2.65852	0.0287222	0.0888778	9.20647	108.733	145.311	0.890578	0.629222	0.0163444	0.486022	0.0144333	2.91544	0.444534	0.726267	0.200044	0.0443222	2.63408	0.497411	12.2778	2.11111	6.6	NA	NA	NA	NA	145.658	69.7359
C2TRVA2680	26.8887	0.0422714	0.949386	5.63664	112.843	171.514	0.888043	0	0.6203	0	0.750771	0.417629	0.0282429	0.923	0.8732	0.8735	1.15949	0	0.133243	5.19249	0.8012	5.5372	6.03069	0	0.1403	20.1855	125.029	158.1	0.889471	0.717286	0.0727857	0.530871	0.0369857	14.3652	0.440638	1.6101	0.20025	0.0813571	5.98594	0.472443	120.308	4	6.31429	NA	NA	NA	NA	146.348	80.7791
C2TRVA2700	22.4529	0.0717778	0.919278	5.16072	119.033	123.733	0.887211	0.0109111	0.635989	0.00504444	0.723567	0.440411	0.0402222	0.848	0.775367	0.775044	1.12191	0	0.140911	4.4102	1.4388	4.86269	5.73476	0	0.147744	18.9626	141.444	228.144	0.889011	0.713844	0.0868778	0.541756	0.0501333	12.1718	0.440896	1.47651	0.2009	0.109489	5.68208	0.467689	94.2778	2.88889	5.97778	NA	NA	NA	NA	147.043	83.5036
GATRBA1740	23.4674	0.0791444	1.33001	6.43411	93.2111	105.978	0.887589	0.0452111	0.464289	0.00803333	0.787233	0.350844	0.0264556	1.30587	1.29952	1.30068	1.35607	0.0122333	0.133567	6.27851	1.43384	6.37258	4.9022	0.0120333	0.129611	18.8125	83.1444	154.178	0.8896	0.611578	0.00491111	0.467556	0.00211111	8.602	0.440842	1.23381	0.201122	0.0479222	4.85518	0.4866	75.1667	2	4.06667	NA	NA	NA	NA	154.58	104.829
GATRPO0010	26.2986	0.204122	1.95176	7.83233	53.5889	162.478	0.888689	0.0429778	0.650778	0.00672222	0.782589	0.416467	0.0565667	1.89573	1.89452	1.89646	1.31177	0.0340556	0.241567	7.58802	1.10063	7.75452	4.10727	0.0319667	0.144878	21.5672	52.8	197.278	0.889622	0.828311	0.0343667	0.575089	0.0115889	5.5755	0.442517	1.0071	0.200089	0.0789778	4.02072	0.5048	38.7778	2	4.7	NA	NA	NA	NA	129.536	69.9494
GATRPO0030	14.8298	0.0531	1.21749	4.85608	96.9	114.644	0.886533	0.0434	0.518944	0.000922222	0.780578	0.3721	0.0227667	1.18178	1.16503	1.16727	1.33462	0.0162667	0.119967	4.65573	1.18277	4.76579	4.0386	0.0303333	0.1379	14.7765	92.2556	199.311	0.8902	0.647622	0.0251	0.4827	0.0187444	5.65694	0.446334	1.02025	0.2001	0.0444778	4.00284	0.460344	39.0556	2	5.28889	NA	NA	NA	NA	119.021	74.8828
GATRPO0040	11.9717	0.126578	1.58447	5.18148	87.3333	75.1667	0.886667	0.179378	0.262944	0.00212222	0.775333	0.335044	0.0368667	1.52601	1.50581	1.50856	2.66774	0	0.304567	4.8909	2.37112	5.04049	3.31236	0	0.226778	14.1429	70.8556	137.967	0.889144	0.6744	0.00944444	0.431422	0.00432222	5.68197	0.54873	1.18348	0.199911	0.0579444	3.25777	0.450444	29.5556	2	5.7125	NA	NA	NA	NA	137.521	84.5011
HUTRBA0260	NA	NA	NA	NA	NA	NA	NA	NA	NA	NA	NA	NA	NA	NA	NA	NA	NA	NA	NA	NA	NA	NA	NA	NA	NA	NA	NA	NA	NA	NA	NA	NA	NA	NA	NA	NA	NA	NA	NA	NA	NA	NA	NA	NA	NA	NA	NA	NA	NA
HUTRBA0450	NA	NA	NA	NA	NA	NA	NA	NA	NA	NA	NA	NA	NA	NA	NA	NA	NA	NA	NA	NA	NA	NA	NA	NA	NA	NA	NA	NA	NA	NA	NA	NA	NA	NA	NA	NA	NA	NA	NA	NA	80	NA	3.8	NA	NA	NA	NA	NA	NA
HUTRBA0680	NA	NA	NA	NA	NA	NA	NA	NA	NA	NA	NA	NA	NA	NA	NA	NA	NA	NA	NA	NA	NA	NA	NA	NA	NA	NA	NA	NA	NA	NA	NA	NA	NA	NA	NA	NA	NA	NA	NA	NA	98.3333	NA	4.3	NA	NA	NA	NA	NA	NA
HUTRBA0780	NA	NA	NA	NA	NA	NA	NA	NA	NA	NA	NA	NA	NA	NA	NA	NA	NA	NA	NA	NA	NA	NA	NA	NA	NA	NA	NA	NA	NA	NA	NA	NA	NA	NA	NA	NA	NA	NA	NA	NA	90	NA	4	NA	NA	NA	NA	NA	NA
HUTRBA0810	NA	NA	NA	NA	NA	NA	NA	NA	NA	NA	NA	NA	NA	NA	NA	NA	NA	NA	NA	NA	NA	NA	NA	NA	NA	NA	NA	NA	NA	NA	NA	NA	NA	NA	NA	NA	NA	NA	NA	NA	61.4286	NA	4	NA	NA	NA	NA	NA	NA
HUTRBA1010	NA	NA	NA	NA	NA	NA	NA	NA	NA	NA	NA	NA	NA	NA	NA	NA	NA	NA	NA	NA	NA	NA	NA	NA	NA	NA	NA	NA	NA	NA	NA	NA	NA	NA	NA	NA	NA	NA	NA	NA	NA	NA	NA	NA	NA	NA	NA	NA	NA
HUTRBA1270	NA	NA	NA	NA	NA	NA	NA	NA	NA	NA	NA	NA	NA	NA	NA	NA	NA	NA	NA	NA	NA	NA	NA	NA	NA	NA	NA	NA	NA	NA	NA	NA	NA	NA	NA	NA	NA	NA	NA	NA	28	NA	6.5	NA	NA	NA	NA	NA	NA
HUTRBA1580	NA	NA	NA	NA	NA	NA	NA	NA	NA	NA	NA	NA	NA	NA	NA	NA	NA	NA	NA	NA	NA	NA	NA	NA	NA	NA	NA	NA	NA	NA	NA	NA	NA	NA	NA	NA	NA	NA	NA	NA	58	NA	5.6	NA	NA	NA	NA	NA	NA
HUTRBA1740	NA	NA	NA	NA	NA	NA	NA	NA	NA	NA	NA	NA	NA	NA	NA	NA	NA	NA	NA	NA	NA	NA	NA	NA	NA	NA	NA	NA	NA	NA	NA	NA	NA	NA	NA	NA	NA	NA	NA	NA	45.2	NA	4.3	NA	NA	NA	NA	NA	NA
HUTRCA0500	NA	NA	NA	NA	NA	NA	NA	NA	NA	NA	NA	NA	NA	NA	NA	NA	NA	NA	NA	NA	NA	NA	NA	NA	NA	NA	NA	NA	NA	NA	NA	NA	NA	NA	NA	NA	NA	NA	NA	NA	28.6	NA	5.3	NA	NA	NA	NA	NA	NA
HUTRCA0860	NA	NA	NA	NA	NA	NA	NA	NA	NA	NA	NA	NA	NA	NA	NA	NA	NA	NA	NA	NA	NA	NA	NA	NA	NA	NA	NA	NA	NA	NA	NA	NA	NA	NA	NA	NA	NA	NA	NA	NA	46.25	NA	5	NA	NA	NA	NA	NA	NA
HUTRCA1280	NA	NA	NA	NA	NA	NA	NA	NA	NA	NA	NA	NA	NA	NA	NA	NA	NA	NA	NA	NA	NA	NA	NA	NA	NA	NA	NA	NA	NA	NA	NA	NA	NA	NA	NA	NA	NA	NA	NA	NA	78	NA	3.8	NA	NA	NA	NA	NA	NA
HUTRPA0110	NA	NA	NA	NA	NA	NA	NA	NA	NA	NA	NA	NA	NA	NA	NA	NA	NA	NA	NA	NA	NA	NA	NA	NA	NA	NA	NA	NA	NA	NA	NA	NA	NA	NA	NA	NA	NA	NA	NA	NA	36	NA	4.8	NA	NA	NA	NA	NA	NA
HUTRPA0130	NA	NA	NA	NA	NA	NA	NA	NA	NA	NA	NA	NA	NA	NA	NA	NA	NA	NA	NA	NA	NA	NA	NA	NA	NA	NA	NA	NA	NA	NA	NA	NA	NA	NA	NA	NA	NA	NA	NA	NA	39.7143	NA	5.1	NA	NA	NA	NA	NA	NA
HUTRPA0150	NA	NA	NA	NA	NA	NA	NA	NA	NA	NA	NA	NA	NA	NA	NA	NA	NA	NA	NA	NA	NA	NA	NA	NA	NA	NA	NA	NA	NA	NA	NA	NA	NA	NA	NA	NA	NA	NA	NA	NA	28.6	NA	4.9	NA	NA	NA	NA	NA	NA
HUTRPA0200	NA	NA	NA	NA	NA	NA	NA	NA	NA	NA	NA	NA	NA	NA	NA	NA	NA	NA	NA	NA	NA	NA	NA	NA	NA	NA	NA	NA	NA	NA	NA	NA	NA	NA	NA	NA	NA	NA	NA	NA	56.6667	NA	5.2	NA	NA	NA	NA	NA	NA
HUTRPA0210	NA	NA	NA	NA	NA	NA	NA	NA	NA	NA	NA	NA	NA	NA	NA	NA	NA	NA	NA	NA	NA	NA	NA	NA	NA	NA	NA	NA	NA	NA	NA	NA	NA	NA	NA	NA	NA	NA	NA	NA	36	NA	5.2	NA	NA	NA	NA	NA	NA
HUTRPA0270	NA	NA	NA	NA	NA	NA	NA	NA	NA	NA	NA	NA	NA	NA	NA	NA	NA	NA	NA	NA	NA	NA	NA	NA	NA	NA	NA	NA	NA	NA	NA	NA	NA	NA	NA	NA	NA	NA	NA	NA	12.5	NA	4.5	NA	NA	NA	NA	NA	NA
HUTRPA0310	NA	NA	NA	NA	NA	NA	NA	NA	NA	NA	NA	NA	NA	NA	NA	NA	NA	NA	NA	NA	NA	NA	NA	NA	NA	NA	NA	NA	NA	NA	NA	NA	NA	NA	NA	NA	NA	NA	NA	NA	42.8	NA	4.6	NA	NA	NA	NA	NA	NA
HUTRPO0010	NA	NA	NA	NA	NA	NA	NA	NA	NA	NA	NA	NA	NA	NA	NA	NA	NA	NA	NA	NA	NA	NA	NA	NA	NA	NA	NA	NA	NA	NA	NA	NA	NA	NA	NA	NA	NA	NA	NA	NA	37.2	NA	8.9	NA	NA	NA	NA	NA	NA
HUTRPO0030	NA	NA	NA	NA	NA	NA	NA	NA	NA	NA	NA	NA	NA	NA	NA	NA	NA	NA	NA	NA	NA	NA	NA	NA	NA	NA	NA	NA	NA	NA	NA	NA	NA	NA	NA	NA	NA	NA	NA	NA	35.6	NA	7.4	NA	NA	NA	NA	NA	NA
HUTRPO0040	NA	NA	NA	NA	NA	NA	NA	NA	NA	NA	NA	NA	NA	NA	NA	NA	NA	NA	NA	NA	NA	NA	NA	NA	NA	NA	NA	NA	NA	NA	NA	NA	NA	NA	NA	NA	NA	NA	NA	NA	35.6	NA	5.2	NA	NA	NA	NA	NA	NA
HUTRPO0110	NA	NA	NA	NA	NA	NA	NA	NA	NA	NA	NA	NA	NA	NA	NA	NA	NA	NA	NA	NA	NA	NA	NA	NA	NA	NA	NA	NA	NA	NA	NA	NA	NA	NA	NA	NA	NA	NA	NA	NA	51.2	NA	5.2	NA	NA	NA	NA	NA	NA
HUTRPO0120	NA	NA	NA	NA	NA	NA	NA	NA	NA	NA	NA	NA	NA	NA	NA	NA	NA	NA	NA	NA	NA	NA	NA	NA	NA	NA	NA	NA	NA	NA	NA	NA	NA	NA	NA	NA	NA	NA	NA	NA	40	NA	4.9	NA	NA	NA	NA	NA	NA
HUTRPO0140	NA	NA	NA	NA	NA	NA	NA	NA	NA	NA	NA	NA	NA	NA	NA	NA	NA	NA	NA	NA	NA	NA	NA	NA	NA	NA	NA	NA	NA	NA	NA	NA	NA	NA	NA	NA	NA	NA	NA	NA	34	NA	6.3	NA	NA	NA	NA	NA	NA
HUTRPO0150	NA	NA	NA	NA	NA	NA	NA	NA	NA	NA	NA	NA	NA	NA	NA	NA	NA	NA	NA	NA	NA	NA	NA	NA	NA	NA	NA	NA	NA	NA	NA	NA	NA	NA	NA	NA	NA	NA	NA	NA	32	NA	5.6	NA	NA	NA	NA	NA	NA
HUTRPO0160	NA	NA	NA	NA	NA	NA	NA	NA	NA	NA	NA	NA	NA	NA	NA	NA	NA	NA	NA	NA	NA	NA	NA	NA	NA	NA	NA	NA	NA	NA	NA	NA	NA	NA	NA	NA	NA	NA	NA	NA	28	NA	5.4	NA	NA	NA	NA	NA	NA
HUTRPO0230	NA	NA	NA	NA	NA	NA	NA	NA	NA	NA	NA	NA	NA	NA	NA	NA	NA	NA	NA	NA	NA	NA	NA	NA	NA	NA	NA	NA	NA	NA	NA	NA	NA	NA	NA	NA	NA	NA	NA	NA	54	NA	4.7	NA	NA	NA	NA	NA	NA
HUTRPO0260	NA	NA	NA	NA	NA	NA	NA	NA	NA	NA	NA	NA	NA	NA	NA	NA	NA	NA	NA	NA	NA	NA	NA	NA	NA	NA	NA	NA	NA	NA	NA	NA	NA	NA	NA	NA	NA	NA	NA	NA	46	NA	6.1	NA	NA	NA	NA	NA	NA
HUTRPO0270	NA	NA	NA	NA	NA	NA	NA	NA	NA	NA	NA	NA	NA	NA	NA	NA	NA	NA	NA	NA	NA	NA	NA	NA	NA	NA	NA	NA	NA	NA	NA	NA	NA	NA	NA	NA	NA	NA	NA	NA	52	NA	4.4	NA	NA	NA	NA	NA	NA
HUTRPO0290	NA	NA	NA	NA	NA	NA	NA	NA	NA	NA	NA	NA	NA	NA	NA	NA	NA	NA	NA	NA	NA	NA	NA	NA	NA	NA	NA	NA	NA	NA	NA	NA	NA	NA	NA	NA	NA	NA	NA	NA	60.8	NA	4	NA	NA	NA	NA	NA	NA
HUTRPO0300	NA	NA	NA	NA	NA	NA	NA	NA	NA	NA	NA	NA	NA	NA	NA	NA	NA	NA	NA	NA	NA	NA	NA	NA	NA	NA	NA	NA	NA	NA	NA	NA	NA	NA	NA	NA	NA	NA	NA	NA	48	NA	4.6	NA	NA	NA	NA	NA	NA
HUTRPO0320	NA	NA	NA	NA	NA	NA	NA	NA	NA	NA	NA	NA	NA	NA	NA	NA	NA	NA	NA	NA	NA	NA	NA	NA	NA	NA	NA	NA	NA	NA	NA	NA	NA	NA	NA	NA	NA	NA	NA	NA	27.5	NA	6	NA	NA	NA	NA	NA	NA
HUTRPO0330	NA	NA	NA	NA	NA	NA	NA	NA	NA	NA	NA	NA	NA	NA	NA	NA	NA	NA	NA	NA	NA	NA	NA	NA	NA	NA	NA	NA	NA	NA	NA	NA	NA	NA	NA	NA	NA	NA	NA	NA	47.5	NA	6.2	NA	NA	NA	NA	NA	NA
HUTRPO0340	NA	NA	NA	NA	NA	NA	NA	NA	NA	NA	NA	NA	NA	NA	NA	NA	NA	NA	NA	NA	NA	NA	NA	NA	NA	NA	NA	NA	NA	NA	NA	NA	NA	NA	NA	NA	NA	NA	NA	NA	60	NA	5.9	NA	NA	NA	NA	NA	NA
HUTRPO0350	NA	NA	NA	NA	NA	NA	NA	NA	NA	NA	NA	NA	NA	NA	NA	NA	NA	NA	NA	NA	NA	NA	NA	NA	NA	NA	NA	NA	NA	NA	NA	NA	NA	NA	NA	NA	NA	NA	NA	NA	25	NA	4.9	NA	NA	NA	NA	NA	NA
HUTRPO0370	NA	NA	NA	NA	NA	NA	NA	NA	NA	NA	NA	NA	NA	NA	NA	NA	NA	NA	NA	NA	NA	NA	NA	NA	NA	NA	NA	NA	NA	NA	NA	NA	NA	NA	NA	NA	NA	NA	NA	NA	32	NA	5	NA	NA	NA	NA	NA	NA
HUTRPO0390	NA	NA	NA	NA	NA	NA	NA	NA	NA	NA	NA	NA	NA	NA	NA	NA	NA	NA	NA	NA	NA	NA	NA	NA	NA	NA	NA	NA	NA	NA	NA	NA	NA	NA	NA	NA	NA	NA	NA	NA	24	NA	6.6	NA	NA	NA	NA	NA	NA
HUTRPO0400	NA	NA	NA	NA	NA	NA	NA	NA	NA	NA	NA	NA	NA	NA	NA	NA	NA	NA	NA	NA	NA	NA	NA	NA	NA	NA	NA	NA	NA	NA	NA	NA	NA	NA	NA	NA	NA	NA	NA	NA	50	NA	4	NA	NA	NA	NA	NA	NA
HUTRPO0410	NA	NA	NA	NA	NA	NA	NA	NA	NA	NA	NA	NA	NA	NA	NA	NA	NA	NA	NA	NA	NA	NA	NA	NA	NA	NA	NA	NA	NA	NA	NA	NA	NA	NA	NA	NA	NA	NA	NA	NA	40	NA	4.1	NA	NA	NA	NA	NA	NA
HUTRPO0420	NA	NA	NA	NA	NA	NA	NA	NA	NA	NA	NA	NA	NA	NA	NA	NA	NA	NA	NA	NA	NA	NA	NA	NA	NA	NA	NA	NA	NA	NA	NA	NA	NA	NA	NA	NA	NA	NA	NA	NA	32	NA	4.5	NA	NA	NA	NA	NA	NA
HUTRPO0430	NA	NA	NA	NA	NA	NA	NA	NA	NA	NA	NA	NA	NA	NA	NA	NA	NA	NA	NA	NA	NA	NA	NA	NA	NA	NA	NA	NA	NA	NA	NA	NA	NA	NA	NA	NA	NA	NA	NA	NA	26	NA	4.5	NA	NA	NA	NA	NA	NA
HUTRPO0500	NA	NA	NA	NA	NA	NA	NA	NA	NA	NA	NA	NA	NA	NA	NA	NA	NA	NA	NA	NA	NA	NA	NA	NA	NA	NA	NA	NA	NA	NA	NA	NA	NA	NA	NA	NA	NA	NA	NA	NA	35.6	NA	4.9	NA	NA	NA	NA	NA	NA
HUTRPO0510	NA	NA	NA	NA	NA	NA	NA	NA	NA	NA	NA	NA	NA	NA	NA	NA	NA	NA	NA	NA	NA	NA	NA	NA	NA	NA	NA	NA	NA	NA	NA	NA	NA	NA	NA	NA	NA	NA	NA	NA	24	NA	5.5	NA	NA	NA	NA	NA	NA
HUTRPO0520	NA	NA	NA	NA	NA	NA	NA	NA	NA	NA	NA	NA	NA	NA	NA	NA	NA	NA	NA	NA	NA	NA	NA	NA	NA	NA	NA	NA	NA	NA	NA	NA	NA	NA	NA	NA	NA	NA	NA	NA	36	NA	4.8	NA	NA	NA	NA	NA	NA
HUTRPO0550	NA	NA	NA	NA	NA	NA	NA	NA	NA	NA	NA	NA	NA	NA	NA	NA	NA	NA	NA	NA	NA	NA	NA	NA	NA	NA	NA	NA	NA	NA	NA	NA	NA	NA	NA	NA	NA	NA	NA	NA	36	NA	5.8	NA	NA	NA	NA	NA	NA
HUTRPO0560	NA	NA	NA	NA	NA	NA	NA	NA	NA	NA	NA	NA	NA	NA	NA	NA	NA	NA	NA	NA	NA	NA	NA	NA	NA	NA	NA	NA	NA	NA	NA	NA	NA	NA	NA	NA	NA	NA	NA	NA	24	NA	5.5	NA	NA	NA	NA	NA	NA
HUTRPO0570	NA	NA	NA	NA	NA	NA	NA	NA	NA	NA	NA	NA	NA	NA	NA	NA	NA	NA	NA	NA	NA	NA	NA	NA	NA	NA	NA	NA	NA	NA	NA	NA	NA	NA	NA	NA	NA	NA	NA	NA	38	NA	5.4	NA	NA	NA	NA	NA	NA
HUTRPO0580	NA	NA	NA	NA	NA	NA	NA	NA	NA	NA	NA	NA	NA	NA	NA	NA	NA	NA	NA	NA	NA	NA	NA	NA	NA	NA	NA	NA	NA	NA	NA	NA	NA	NA	NA	NA	NA	NA	NA	NA	19	NA	6	NA	NA	NA	NA	NA	NA
HUTRPO0590	NA	NA	NA	NA	NA	NA	NA	NA	NA	NA	NA	NA	NA	NA	NA	NA	NA	NA	NA	NA	NA	NA	NA	NA	NA	NA	NA	NA	NA	NA	NA	NA	NA	NA	NA	NA	NA	NA	NA	NA	38	NA	4.6	NA	NA	NA	NA	NA	NA
HUTRPO0600	NA	NA	NA	NA	NA	NA	NA	NA	NA	NA	NA	NA	NA	NA	NA	NA	NA	NA	NA	NA	NA	NA	NA	NA	NA	NA	NA	NA	NA	NA	NA	NA	NA	NA	NA	NA	NA	NA	NA	NA	42	NA	5.8	NA	NA	NA	NA	NA	NA
HUTRPO0620	NA	NA	NA	NA	NA	NA	NA	NA	NA	NA	NA	NA	NA	NA	NA	NA	NA	NA	NA	NA	NA	NA	NA	NA	NA	NA	NA	NA	NA	NA	NA	NA	NA	NA	NA	NA	NA	NA	NA	NA	46	NA	7.8	NA	NA	NA	NA	NA	NA
HUTRPO0640	NA	NA	NA	NA	NA	NA	NA	NA	NA	NA	NA	NA	NA	NA	NA	NA	NA	NA	NA	NA	NA	NA	NA	NA	NA	NA	NA	NA	NA	NA	NA	NA	NA	NA	NA	NA	NA	NA	NA	NA	NA	NA	NA	NA	NA	NA	NA	NA	NA
HUTRPO0650	NA	NA	NA	NA	NA	NA	NA	NA	NA	NA	NA	NA	NA	NA	NA	NA	NA	NA	NA	NA	NA	NA	NA	NA	NA	NA	NA	NA	NA	NA	NA	NA	NA	NA	NA	NA	NA	NA	NA	NA	22.5	NA	5.6	NA	NA	NA	NA	NA	NA
HUTRPO0660	NA	NA	NA	NA	NA	NA	NA	NA	NA	NA	NA	NA	NA	NA	NA	NA	NA	NA	NA	NA	NA	NA	NA	NA	NA	NA	NA	NA	NA	NA	NA	NA	NA	NA	NA	NA	NA	NA	NA	NA	22	NA	4.7	NA	NA	NA	NA	NA	NA
HUTRPO0690	NA	NA	NA	NA	NA	NA	NA	NA	NA	NA	NA	NA	NA	NA	NA	NA	NA	NA	NA	NA	NA	NA	NA	NA	NA	NA	NA	NA	NA	NA	NA	NA	NA	NA	NA	NA	NA	NA	NA	NA	40	NA	5.4	NA	NA	NA	NA	NA	NA
HUTRPO0700	NA	NA	NA	NA	NA	NA	NA	NA	NA	NA	NA	NA	NA	NA	NA	NA	NA	NA	NA	NA	NA	NA	NA	NA	NA	NA	NA	NA	NA	NA	NA	NA	NA	NA	NA	NA	NA	NA	NA	NA	40	NA	4.4	NA	NA	NA	NA	NA	NA
HUTRPO0720	NA	NA	NA	NA	NA	NA	NA	NA	NA	NA	NA	NA	NA	NA	NA	NA	NA	NA	NA	NA	NA	NA	NA	NA	NA	NA	NA	NA	NA	NA	NA	NA	NA	NA	NA	NA	NA	NA	NA	NA	32	NA	6.1	NA	NA	NA	NA	NA	NA
HUTRPO0790	NA	NA	NA	NA	NA	NA	NA	NA	NA	NA	NA	NA	NA	NA	NA	NA	NA	NA	NA	NA	NA	NA	NA	NA	NA	NA	NA	NA	NA	NA	NA	NA	NA	NA	NA	NA	NA	NA	NA	NA	26	NA	4.9	NA	NA	NA	NA	NA	NA
HUTRPO0800	NA	NA	NA	NA	NA	NA	NA	NA	NA	NA	NA	NA	NA	NA	NA	NA	NA	NA	NA	NA	NA	NA	NA	NA	NA	NA	NA	NA	NA	NA	NA	NA	NA	NA	NA	NA	NA	NA	NA	NA	48	NA	4.1	NA	NA	NA	NA	NA	NA
HUTRPO0810	NA	NA	NA	NA	NA	NA	NA	NA	NA	NA	NA	NA	NA	NA	NA	NA	NA	NA	NA	NA	NA	NA	NA	NA	NA	NA	NA	NA	NA	NA	NA	NA	NA	NA	NA	NA	NA	NA	NA	NA	24	NA	5.4	NA	NA	NA	NA	NA	NA
HUTRPO0860	NA	NA	NA	NA	NA	NA	NA	NA	NA	NA	NA	NA	NA	NA	NA	NA	NA	NA	NA	NA	NA	NA	NA	NA	NA	NA	NA	NA	NA	NA	NA	NA	NA	NA	NA	NA	NA	NA	NA	NA	40	NA	7.3	NA	NA	NA	NA	NA	NA
HUTRPO1100	NA	NA	NA	NA	NA	NA	NA	NA	NA	NA	NA	NA	NA	NA	NA	NA	NA	NA	NA	NA	NA	NA	NA	NA	NA	NA	NA	NA	NA	NA	NA	NA	NA	NA	NA	NA	NA	NA	NA	NA	18	NA	5.6	NA	NA	NA	NA	NA	NA
HUTRPO2550	NA	NA	NA	NA	NA	NA	NA	NA	NA	NA	NA	NA	NA	NA	NA	NA	NA	NA	NA	NA	NA	NA	NA	NA	NA	NA	NA	NA	NA	NA	NA	NA	NA	NA	NA	NA	NA	NA	NA	NA	21.6667	NA	5.1	NA	NA	NA	NA	NA	NA
HUTRPO2570	NA	NA	NA	NA	NA	NA	NA	NA	NA	NA	NA	NA	NA	NA	NA	NA	NA	NA	NA	NA	NA	NA	NA	NA	NA	NA	NA	NA	NA	NA	NA	NA	NA	NA	NA	NA	NA	NA	NA	NA	12.3077	NA	6.2	NA	NA	NA	NA	NA	NA
HUTRVA0690	NA	NA	NA	NA	NA	NA	NA	NA	NA	NA	NA	NA	NA	NA	NA	NA	NA	NA	NA	NA	NA	NA	NA	NA	NA	NA	NA	NA	NA	NA	NA	NA	NA	NA	NA	NA	NA	NA	NA	NA	21	NA	5.1	NA	NA	NA	NA	NA	NA
HUTRVA0760	NA	NA	NA	NA	NA	NA	NA	NA	NA	NA	NA	NA	NA	NA	NA	NA	NA	NA	NA	NA	NA	NA	NA	NA	NA	NA	NA	NA	NA	NA	NA	NA	NA	NA	NA	NA	NA	NA	NA	NA	45.4286	NA	6.6	NA	NA	NA	NA	NA	NA
HUTRVA1480	NA	NA	NA	NA	NA	NA	NA	NA	NA	NA	NA	NA	NA	NA	NA	NA	NA	NA	NA	NA	NA	NA	NA	NA	NA	NA	NA	NA	NA	NA	NA	NA	NA	NA	NA	NA	NA	NA	NA	NA	168	NA	4.5	NA	NA	NA	NA	NA	NA
HUTRVA1500	NA	NA	NA	NA	NA	NA	NA	NA	NA	NA	NA	NA	NA	NA	NA	NA	NA	NA	NA	NA	NA	NA	NA	NA	NA	NA	NA	NA	NA	NA	NA	NA	NA	NA	NA	NA	NA	NA	NA	NA	60.8	NA	4.9	NA	NA	NA	NA	NA	NA
HUTRVA1780	NA	NA	NA	NA	NA	NA	NA	NA	NA	NA	NA	NA	NA	NA	NA	NA	NA	NA	NA	NA	NA	NA	NA	NA	NA	NA	NA	NA	NA	NA	NA	NA	NA	NA	NA	NA	NA	NA	NA	NA	84	NA	4.5	NA	NA	NA	NA	NA	NA
HUTRVA2080	NA	NA	NA	NA	NA	NA	NA	NA	NA	NA	NA	NA	NA	NA	NA	NA	NA	NA	NA	NA	NA	NA	NA	NA	NA	NA	NA	NA	NA	NA	NA	NA	NA	NA	NA	NA	NA	NA	NA	NA	31.8	NA	5.6	NA	NA	NA	NA	NA	NA
HUTRVA2680	NA	NA	NA	NA	NA	NA	NA	NA	NA	NA	NA	NA	NA	NA	NA	NA	NA	NA	NA	NA	NA	NA	NA	NA	NA	NA	NA	NA	NA	NA	NA	NA	NA	NA	NA	NA	NA	NA	NA	NA	127.6	NA	5.4	NA	NA	NA	NA	NA	NA
HUTRVA2700	NA	NA	NA	NA	NA	NA	NA	NA	NA	NA	NA	NA	NA	NA	NA	NA	NA	NA	NA	NA	NA	NA	NA	NA	NA	NA	NA	NA	NA	NA	NA	NA	NA	NA	NA	NA	NA	NA	NA	NA	75.2	NA	7.9	NA	NA	NA	NA	NA	NA
HUTRVA2840	NA	NA	NA	NA	NA	NA	NA	NA	NA	NA	NA	NA	NA	NA	NA	NA	NA	NA	NA	NA	NA	NA	NA	NA	NA	NA	NA	NA	NA	NA	NA	NA	NA	NA	NA	NA	NA	NA	NA	NA	91.6	NA	5.5	NA	NA	NA	NA	NA	NA
HUTRVI0130	NA	NA	NA	NA	NA	NA	NA	NA	NA	NA	NA	NA	NA	NA	NA	NA	NA	NA	NA	NA	NA	NA	NA	NA	NA	NA	NA	NA	NA	NA	NA	NA	NA	NA	NA	NA	NA	NA	NA	NA	26	NA	4	NA	NA	NA	NA	NA	NA
HUTRVI0190	NA	NA	NA	NA	NA	NA	NA	NA	NA	NA	NA	NA	NA	NA	NA	NA	NA	NA	NA	NA	NA	NA	NA	NA	NA	NA	NA	NA	NA	NA	NA	NA	NA	NA	NA	NA	NA	NA	NA	NA	22	NA	4.1	NA	NA	NA	NA	NA	NA
HUTRVI1060	NA	NA	NA	NA	NA	NA	NA	NA	NA	NA	NA	NA	NA	NA	NA	NA	NA	NA	NA	NA	NA	NA	NA	NA	NA	NA	NA	NA	NA	NA	NA	NA	NA	NA	NA	NA	NA	NA	NA	NA	35	NA	5.2	NA	NA	NA	NA	NA	NA
HUTRVI1340	NA	NA	NA	NA	NA	NA	NA	NA	NA	NA	NA	NA	NA	NA	NA	NA	NA	NA	NA	NA	NA	NA	NA	NA	NA	NA	NA	NA	NA	NA	NA	NA	NA	NA	NA	NA	NA	NA	NA	NA	NA	NA	NA	NA	NA	NA	NA	NA	NA
HUTRVI1570	NA	NA	NA	NA	NA	NA	NA	NA	NA	NA	NA	NA	NA	NA	NA	NA	NA	NA	NA	NA	NA	NA	NA	NA	NA	NA	NA	NA	NA	NA	NA	NA	NA	NA	NA	NA	NA	NA	NA	NA	43.3333	NA	5.2	NA	NA	NA	NA	NA	NA
HUTRVI1850	NA	NA	NA	NA	NA	NA	NA	NA	NA	NA	NA	NA	NA	NA	NA	NA	NA	NA	NA	NA	NA	NA	NA	NA	NA	NA	NA	NA	NA	NA	NA	NA	NA	NA	NA	NA	NA	NA	NA	NA	16.3636	NA	4	NA	NA	NA	NA	NA	NA
INTRPO0010	14.3983	0.0464	1.16455	4.73525	119.225	52.65	0.7763	0.1004	0.172525	0.001325	0.591925	0.573675	0.04375	1.12055	1.082	0.97935	4.0809	0	0.385425	4.40477	1.70925	4.6757	4.17405	0	0.3158	14.877	118.05	161.65	0.8249	0.78985	0.024	0.481225	0.013525	4.91305	0.442754	0.930275	0.20065	0.049075	4.0746	0.3754	31.5875	2	6.5	23.3287	21.9667	39.247	45.8125	134.051	87.4801
INTRPO0030	19.3356	0.059475	1.26553	5.70723	99	74.5	0.810667	0.078675	0.34185	0.001125	0.6849	0.480725	0.0235	1.2328	1.21545	1.16545	2.12295	0	0.2855	5.4885	2.11733	5.63245	4.55717	0	0.22195	17.0071	91.55	107.475	0.865275	0.699875	0.015975	0.475125	0.007375	6.42665	0.457226	1.08797	0.199625	0.0513	4.50213	0.430075	48.6788	2.25	7.1	27.4331	27.5128	39.506	48.6875	143.613	104.666
INTRPO0040	18.75	0.06645	1.29183	5.7285	105.55	58.15	0.7937	0.111925	0.262175	0.004025	0.649275	0.550825	0.03445	1.25165	1.2235	1.26313	3.0313	0	0.375425	5.45465	2.2393	5.66843	4.5339	0	0.24595	17.2252	97.2	202.15	0.865525	0.7276	0.038275	0.458475	0.015275	4.39482	0.511528	0.972625	0.1998	0.062575	4.46192	0.434925	35.6238	2	8.2	29.3051	29.1774	42.7668	53.8125	147.094	110.182
PETRPO0010	13.5972	0.0561111	1.24257	4.76031	120.878	90.1	0.909333	0.0659889	0.308144	0.000977778	0.816478	0.305278	0.0344	1.20063	1.18509	1.20478	2.70283	0	0.315167	4.49862	1.51464	4.66421	3.89091	0	0.270356	14.4231	112.911	183.889	0.922567	0.7668	0.0247111	0.478011	0.0164111	5.61864	0.459318	1.00774	0.201233	0.0412556	3.80154	0.403133	35.8067	2	4.8	20.7144	10.8389	30.7733	20.8061	108.151	59.4753
PETRPO0030	18.3076	0.0621444	1.38516	6.01363	114.822	70.6667	0.869933	0.123989	0.257711	0.00388889	0.772556	0.350111	0.0375667	1.23462	1.20321	1.17367	3.09522	0	0.124411	5.22958	1.46641	5.47229	4.44218	0	0.267167	16.8105	159.289	207.689	0.9174	0.782211	0.0295778	0.489867	0.0214222	5.01511	0.348156	0.814544	0.168167	0.0155778	4.36316	0.406911	50.9583	2	5.17222	20.2689	12.5189	32.1133	22.3161	118.267	69.6215
PETRPO0040	12.7268	0.0735333	1.34184	4.82166	73.4556	58.2222	0.874089	0.207078	0.209178	0.00271111	0.774344	0.357522	0.0451222	1.28071	1.28093	1.28627	3.77469	0	0.394011	4.60399	2.15802	4.72533	3.69523	0	0.307611	14.2374	170.067	151.567	0.895367	0.777578	0.0208222	0.464644	0.0121778	3.73419	0.400822	0.7521	0.202444	0.0422111	3.59926	0.394111	27.7167	2.22222	7.48889	25.92	13.0422	32.8111	22.9267	128.651	72.6827
PETRVA2080	11.9454	0.0535222	1.1753	4.17413	140.067	159.367	0.886278	0	0.609467	0	0.780133	0.411278	0.0343111	1.12192	1.11657	1.11714	1.26632	0	0.129289	3.95676	0.943378	4.05366	3.61809	0	0.201456	13.2528	91.7444	147.544	0.890389	0.770367	0.0131889	0.526533	0.0101556	4.68173	0.442949	0.922889	0.199344	0.0536444	3.55034	0.411911	30.0572	2.22222	4.11667	18.9333	13.6944	28.9433	21.3189	128.941	71.8238
UNTRPO0010	14.6143	0.0255	1.06612	4.48785	103.625	153.8	0.886425	0.013825	0.57	0.0007	0.775125	0.39025	0.017575	1.02483	1.0023	1.0025	1.18697	0	0.102825	4.23123	1.01002	4.36032	4.25028	0	0.1507	14.7979	109.375	191.425	0.88895	0.66725	0.021925	0.50325	0.0189	5.39021	0.4426	0.984272	0.19955	0.0528	4.2164	0.46545	36	2.25	4.65	NA	NA	NA	NA	129.877	78.3524
UNTRPO0030	14.0155	0.0649	1.24768	4.72588	97.975	110.775	0.888375	0.0161	0.56675	0.000575	0.7888	0.369125	0.0229	1.21735	1.21365	1.21342	1.10803	0.04435	0.03715	4.60165	2.35922	4.66092	3.85657	0.068475	0.05425	14.2003	82.875	136.225	0.88965	0.624175	0.007975	0.486175	0.004375	5.82335	0.442337	1.01812	0.199775	0.048125	3.82057	0.5328	41.5375	2.25	5.1	NA	NA	NA	NA	154.378	90.0492
UNTRPO0040	14.5909	0.106325	1.42145	5.31025	100.35	86.75	0.8874	0.15675	0.335175	0.00355	0.788525	0.337525	0.036175	1.40455	1.40003	1.40375	2.05365	0	0.21175	5.207	4.28233	5.27473	3.76345	0	0.13325	15.2134	61.75	266.6	0.889	0.655625	0.012025	0.460225	0.006825	4.72565	0.442751	0.90275	0.200825	0.065975	3.72533	0.512875	28.2125	2	7.45	NA	NA	NA	NA	155.731	79.1107
UNTRVI0130	14.4504	0.075775	1.32495	5.12957	95.15	122.25	0.8872	0.026625	0.465475	0.0008	0.782625	0.3535	0.033225	1.2743	1.26465	1.26705	1.34377	0	0.093825	4.86198	1.9778	4.96783	3.89893	0	0.12255	15.9204	79.2	221.5	0.8878	0.62155	0.010275	0.4646	0.0101	5.16879	0.442532	0.954637	0.20045	0.04425	3.84598	0.504025	36.025	2	4	NA	NA	NA	NA	141.081	89.7781
UNTRVI0190	16.7836	0.048375	1.15935	4.95892	95.9	173.6	0.8858	0	0.641875	0	0.787075	0.39155	0.021425	1.11875	1.11655	1.11655	1.01683	0.042475	0.0317	4.78155	1.65425	4.84927	4.3349	0.060725	0.056525	15.7857	90.275	197.075	0.89025	0.650925	0.013475	0.50145	0.010975	5.34053	0.442483	0.965225	0.202625	0.0654	4.282	0.509125	37.25	2	3.2	NA	NA	NA	NA	122.787	61.2505
UNTRVI1060	12.0145	0.042475	1.1863	4.31862	98.575	153.925	0.886425	0	0.5822	0	0.781625	0.389575	0.024675	1.11617	1.10525	1.1062	1.1728	0	0.074925	4.01955	0.65855	4.11055	3.68935	0	0.150575	14.4075	102.725	138.925	0.88955	0.68255	0.03325	0.506725	0.008875	4.62037	0.443058	0.918686	0.2014	0.05435	3.6449	0.44785	29.8125	2.25	4.7	NA	NA	NA	NA	138.435	80.1159
UNTRVI1340	25.1957	0.134675	1.52792	6.97058	66.8	85.05	0.8879	0.004325	0.5894	0.003225	0.787575	0.383275	0.035825	1.49067	1.48432	1.48578	1.15845	0	0.153475	6.77968	1.69495	6.8834	4.62705	0	0.12685	20.0195	73.975	98.575	0.88945	0.6823	0.00945	0.484475	0.00475	5.80103	0.442529	1.02875	0.199225	0.112825	4.57835	0.488625	63.2143	2.25	5	NA	NA	NA	NA	130.83	61.5451
UNTRVI1570	16.642	0.076575	1.3488	5.5315	98.475	175.275	0.8876	0.07085	0.5905	0.003425	0.7749	0.37755	0.038925	1.2467	1.2299	1.22958	1.03707	0.088	0.0357	5.04403	1.8905	5.20277	4.17617	0.10775	0.0245	18.3782	73.175	208.175	0.8892	0.61015	0.00775	0.477775	0.00375	7.35943	0.441805	1.13879	0.200875	0.079475	4.10422	0.546675	50.225	2.25	6.05	NA	NA	NA	NA	144.621	87.2844
UNTRVI1850	15.3492	0.070125	1.24618	4.894	88	168.275	0.88645	0	0.622325	0	0.77555	0.399475	0.030275	1.21625	1.20047	1.19995	1.10462	0.01935	0.081725	4.70325	0.90385	4.84507	3.98143	0.0386	0.12185	15.0564	86.3	204.175	0.887775	0.685	0.047075	0.51675	0.018075	4.87758	0.442817	0.9378	0.200425	0.049725	3.91582	0.47045	35.7	2.25	6.1	NA	NA	NA	NA	128.983	87.68
ALTRVA0560	19.7337	0.159767	1.65342	6.35198	124.967	125.756	0.887533	0.0158111	0.694033	0.00126667	0.785489	0.3927	0.0510333	1.5683	1.59649	1.58493	0.9816	0.219011	0.00885556	6.11952	1.39872	6.24934	4.00943	0.183589	0.00853333	18.0346	134.556	109.078	0.892089	0.674311	0.0140556	0.511589	0.00852222	6.54081	0.540627	1.24037	0.199833	0.0722333	3.85703	0.599033	49.875	2.22222	6.15556	23.6944	14.3144	33.5778	45.4667	141.18	64.3615
ALTRVA1490	20.2399	0.0705667	1.25011	5.67244	142.211	151.211	0.8857	0.0127333	0.636133	0.0011	0.779	0.387056	0.0269444	1.21399	1.19227	1.19338	0.9969	0.0902667	0.0562444	5.42994	0.984167	5.57766	4.58987	0.0913	0.0476222	17.4037	133.411	99.9667	0.892756	0.629	0.0266222	0.491178	0.0117556	6.67216	0.454759	1.11811	0.199933	0.0894333	4.54942	0.528967	54.4417	3.11111	6.98889	25.6711	13.9533	34.5156	45.4444	142.64	68.6587
ALTRVA1540	17.0297	0.119667	1.48879	5.71662	122.622	127.3	0.879156	0.0305333	0.560878	0.000711111	0.765733	0.384011	0.0349	1.45619	1.42067	1.40706	1.18958	0.0519667	0.0906889	5.46382	1.1952	5.65387	3.89656	0.0572889	0.0917556	16.6079	149.444	206.711	0.889122	0.648611	0.0423333	0.4904	0.0178556	6.30007	0.539388	1.21261	0.200556	0.0640889	3.85987	0.506022	41.4833	2.11111	5.72778	24.7789	13.5456	33.51	46.1722	140.574	66.6121
ARTRPO0670	7.74618	0.07235	1.28865	3.53952	94.025	168.875	0.8864	0	0.660775	0	0.791	0.40595	0.027475	1.2245	1.221	1.22447	1.06575	0.02235	0.034575	3.35705	1.15568	3.3909	2.77283	0.061575	0.046775	10.5331	89.775	195.625	0.890775	0.702825	0.008425	0.527775	0.0069	2.7219	0.412106	0.67525	0.201975	0.049275	2.75378	0.530625	16.2088	2.5	7.35	26.295	23.3825	38.0925	49.625	139.728	70.424
HUTRMO0690	NA	NA	NA	NA	NA	NA	NA	NA	NA	NA	NA	NA	NA	NA	NA	NA	NA	NA	NA	NA	NA	NA	NA	NA	NA	NA	NA	NA	NA	NA	NA	NA	NA	NA	NA	NA	NA	NA	NA	NA	26.8	NA	6.3	NA	NA	NA	NA	NA	NA
HUTRPO0670	NA	NA	NA	NA	NA	NA	NA	NA	NA	NA	NA	NA	NA	NA	NA	NA	NA	NA	NA	NA	NA	NA	NA	NA	NA	NA	NA	NA	NA	NA	NA	NA	NA	NA	NA	NA	NA	NA	NA	NA	NA	NA	NA	NA	NA	NA	NA	NA	NA
HUTRVA0560	NA	NA	NA	NA	NA	NA	NA	NA	NA	NA	NA	NA	NA	NA	NA	NA	NA	NA	NA	NA	NA	NA	NA	NA	NA	NA	NA	NA	NA	NA	NA	NA	NA	NA	NA	NA	NA	NA	NA	NA	55	NA	5.6	NA	NA	NA	NA	NA	NA
HUTRVA1490	NA	NA	NA	NA	NA	NA	NA	NA	NA	NA	NA	NA	NA	NA	NA	NA	NA	NA	NA	NA	NA	NA	NA	NA	NA	NA	NA	NA	NA	NA	NA	NA	NA	NA	NA	NA	NA	NA	NA	NA	29.1429	NA	4.9	NA	NA	NA	NA	NA	NA
HUTRVA1540	NA	NA	NA	NA	NA	NA	NA	NA	NA	NA	NA	NA	NA	NA	NA	NA	NA	NA	NA	NA	NA	NA	NA	NA	NA	NA	NA	NA	NA	NA	NA	NA	NA	NA	NA	NA	NA	NA	NA	NA	103	NA	4.2	NA	NA	NA	NA	NA	NA
HUTRVI0330	NA	NA	NA	NA	NA	NA	NA	NA	NA	NA	NA	NA	NA	NA	NA	NA	NA	NA	NA	NA	NA	NA	NA	NA	NA	NA	NA	NA	NA	NA	NA	NA	NA	NA	NA	NA	NA	NA	NA	NA	30	NA	6.1	NA	NA	NA	NA	NA	NA
HUTRVI1130	NA	NA	NA	NA	NA	NA	NA	NA	NA	NA	NA	NA	NA	NA	NA	NA	NA	NA	NA	NA	NA	NA	NA	NA	NA	NA	NA	NA	NA	NA	NA	NA	NA	NA	NA	NA	NA	NA	NA	NA	32.8	NA	5.7	NA	NA	NA	NA	NA	NA
HUTRVI1540	NA	NA	NA	NA	NA	NA	NA	NA	NA	NA	NA	NA	NA	NA	NA	NA	NA	NA	NA	NA	NA	NA	NA	NA	NA	NA	NA	NA	NA	NA	NA	NA	NA	NA	NA	NA	NA	NA	NA	NA	30	NA	4.9	NA	NA	NA	NA	NA	NA
INTRMO0690	12.9131	0.093875	1.3535	4.68058	92.18	163.07	0.88855	0	0.656175	0	0.7931	0.390175	0.032725	1.305	1.31075	1.314	1.02642	0.0885	0.024175	4.5445	1.49802	4.58258	3.51368	0.140825	0.032825	13.7838	74.8505	130.834	0.890875	0.66415	0.009625	0.514925	0.005125	4.1673	0.4657	0.900625	0.201	0.050225	3.47135	0.557425	29.9625	2.25	8.75	29.1142	25.0967	41.715	51.875	152.675	101.529
UNTRVI0330	15.8846	0.138375	1.64995	6.12122	91.2	108.525	0.8879	0.18765	0.378175	0.0028	0.763375	0.3458	0.0423	1.53713	1.49253	1.49257	1.5804	0	0.2157	5.56682	1.05075	5.82295	3.7952	0	0.0882	18.0853	54.575	119.25	0.889375	0.596075	0.004775	0.430875	0.0131	4.78818	0.442961	0.934529	0.199025	0.1039	3.73592	0.546425	36.4	2.25	5.4	NA	NA	NA	NA	138.828	73.4736
UNTRVI1130	9.22627	0.085875	1.31375	4.01355	88.9	160.175	0.885575	0	0.605375	0	0.792725	0.362225	0.028	1.26547	1.27002	1.2715	0.955825	0.05975	0.029025	3.86503	1.49022	3.89677	3.08185	0.118225	0.03015	11.9756	75.3	169.4	0.889975	0.577025	0.007325	0.45815	0.00205	3.4883	0.443837	0.801225	0.200225	0.06005	3.0459	0.528525	18.7625	2.25	5.1	NA	NA	NA	NA	119.693	60.3578
UNTRVI1540	14.8042	0.08415	1.34213	5.13082	84.85	150.325	0.887225	0	0.560225	0	0.788875	0.365275	0.02505	1.30425	1.2923	1.29087	1.12823	0.0177	0.05995	4.92338	1.06757	4.989	3.82483	0.01995	0.09705	14.9967	88.55	166.825	0.889825	0.630875	0.00755	0.4868	0.0053	4.15188	0.443209	0.864725	0.1998	0.04655	3.81	0.47295	31.3375	2	4.9	NA	NA	NA	NA	110.258	48.7668
ACTRTH0400	19.3108	0.0701	1.25578	5.33213	129.15	145.1	0.888	0.01465	0.5692	0.000425	0.7759	0.39075	0.0318	1.20695	1.18487	1.18455	1.2588	0	0.1713	4.97653	1.51998	5.22197	4.42554	0	0.174925	20.3748	162.9	141.425	0.889025	0.7083	0.0291	0.501	0.016025	7.99348	0.441667	1.17475	0.19965	0.088225	4.35039	0.43035	91.25	2.25	3.4	26.095	29.6088	42.4125	70.1125	155.554	88.4422
ACTRTH0510	4.01842	0.07935	1.3654	3.55017	154.2	168.2	0.88525	0.00655	0.69825	0	0.79415	0.3946	0.031	1.23255	1.2433	1.2447	0.8927	0.0115	0.005	3.67883	2.9368	3.54961	2.7206	0.12255	0.057	5.21685	144.1	81.05	0.8903	0.61685	0.01125	0.50355	0.01155	0.7101	0.451244	0.347225	0.2053	0.0215	2.70238	0.53435	50.75	2	3.3	23.9137	27.0187	43.32	44.3125	139.228	85.196
ACTRTH0550	21.9016	0.074175	1.24447	5.40705	133.35	154.125	0.8877	0	0.60755	0	0.777575	0.408	0.035525	1.23425	1.20802	1.20837	1.25855	0	0.185675	4.9093	1.34102	5.25999	4.93888	0	0.15315	22.833	140.25	232.775	0.8892	0.7638	0.0591	0.5432	0.020825	11.1037	0.441038	1.41393	0.2002	0.0752	4.86701	0.46605	118.75	2.5	4.25	31.1	30.04	41.5075	69.0875	159.867	87.3244
ACTRTH0680	23.5452	0.07245	1.28852	5.8966	133	140.85	0.88805	0	0.596725	0	0.78405	0.369175	0.02895	1.25172	1.23515	1.23572	0.995125	0.078225	0.0404	5.52519	2.69035	5.77502	4.83257	0.073125	0.05275	21.0596	97.15	187.925	0.889	0.5941	0.007975	0.48125	0.03325	15.6169	0.440529	1.67007	0.20085	0.0943	4.74549	0.521875	136.125	6.5	4.95	24.2687	18.4275	44.1525	61.825	158.629	93.3513
ACTRTH0840	NA	NA	NA	NA	NA	NA	NA	NA	NA	NA	NA	NA	NA	NA	NA	NA	NA	NA	NA	NA	NA	NA	NA	NA	NA	NA	NA	NA	NA	NA	NA	NA	NA	NA	NA	NA	NA	NA	NA	NA	29.125	2.25	4.05	18.9363	23.32	41.1362	40.375	125.527	81.3853
ACTRTH0930	20.7346	0.146275	1.60928	6.01381	136.7	156.95	0.887475	0	0.7295	0	0.792575	0.377675	0.04685	1.50845	1.53363	1.53363	0.7774	0.2622	0.0159	5.93006	2.40773	5.95901	4.0836	0.165875	0.024225	20.2886	114.575	80.275	0.889175	0.5663	0.002275	0.48565	0.000175	0.971975	0.449062	0.406525	0.19915	0.087825	3.98808	0.54875	NA	2	4.4	NA	NA	NA	NA	144.332	93.5674
ACTRTH1300	17.6831	0.09175	1.35833	5.00905	145.875	126.625	0.886625	0.005525	0.67625	0.00065	0.766275	0.425	0.04105	1.21122	1.20673	1.20675	1.10902	0.0292	0.12645	4.68765	2.89262	4.90217	4.37696	0.041675	0.128325	19.8161	141.275	130.4	0.890325	0.747775	0.0214	0.54495	0.01085	1.30685	0.447389	0.470975	0.200525	0.089275	4.31689	0.47425	69.875	2.5	4.1	15.4825	27.6837	44.0463	58.4	143.145	89.697
ACTRTH1480	20.0966	0.072	1.26025	5.29522	138.075	156.15	0.888125	0.00175	0.6226	0.000825	0.783425	0.4045	0.031725	1.22867	1.21633	1.217	1.2018	0	0.158575	4.88945	1.238	5.17022	4.64068	0	0.158725	21.7376	169.875	95.7	0.889125	0.7468	0.024075	0.539075	0.0074	11.5065	0.440966	1.4351	0.200175	0.073525	4.57061	0.458875	131.625	2	4.25	24.9525	28.5587	45.2563	81.3625	153.808	85.1373
ACTRTH1560	15.2686	0.116975	1.54632	5.15877	142.75	160	0.88775	0	0.715675	0	0.7818	0.396025	0.035925	1.42607	1.43473	1.43663	0.8471	0.19525	0	5.14059	1.85085	5.11893	3.68731	0.216675	0	18.5409	128.9	93.9	0.8893	0.60085	0.0105	0.5102	0.00675	0.51985	0.453844	0.304825	0.20075	0.06925	3.62061	0.609225	46.5	2.5	3.65	-4.2625	38.7912	53.0213	39.25	133.142	124.255
ACTRTH2130	25.5189	0.167125	1.68565	6.40393	121.25	151.6	0.888625	0	0.6664	0	0.783625	0.423725	0.049675	1.65067	1.65362	1.65605	1.23087	0	0.26565	5.99955	2.57107	6.28478	4.77601	0	0.210525	22.7619	154.925	134.125	0.890025	0.8204	0.0358	0.546525	0.008275	0.486975	0.454115	0.2923	0.200875	0.136125	4.66232	0.3842	67.625	2	4.6	21.4325	21.53	38.4638	47.375	143.204	88.0028
ALTRVA0210	22.5186	0.0799333	1.27971	6.00346	146.322	128.044	0.885344	0.00162222	0.679167	0.00112222	0.7825	0.390556	0.0305444	1.24231	1.23532	1.2327	0.927711	0.133678	0.0225778	5.79592	1.07296	5.92008	4.77991	0.148856	0.0334778	18.4277	146.878	125.411	0.890422	0.625689	0.0207444	0.5023	0.00985556	8.00141	0.448241	1.21451	0.200733	0.0658667	4.71218	0.545878	66.3322	2.44444	4.91111	27.9644	15.8611	35.7911	56.9778	140.408	78.6656
ALTRVA0250	20.1722	0.156344	1.6325	6.5302	125.356	132.433	0.884533	0.0284556	0.617367	0.00176667	0.776689	0.377278	0.0438889	1.58304	1.5646	1.55809	1.0397	0.143422	0.0476111	6.24558	1.53732	6.42433	4.07342	0.116544	0.0365333	18.5309	130.722	111.589	0.892033	0.637889	0.0279222	0.490411	0.0172889	6.3221	0.525502	1.18394	0.199544	0.0563222	4.00474	0.541122	47.1422	2.22222	6.2	22.6233	15.2856	36.4656	42.65	146.564	89.2062
ALTRVA0310	19.0504	0.141256	1.5723	6.10476	125.344	137.433	0.875111	0.0386	0.621067	0.000822222	0.773722	0.395267	0.0429889	1.52853	1.50972	1.49382	1.18029	0.106889	0.0709	5.82318	1.18819	6.01887	3.97746	0.101278	0.0436778	17.5769	144.811	188.656	0.903678	0.691278	0.0339111	0.520544	0.0168778	7.29248	0.525884	1.29496	0.200044	0.0763556	3.8909	0.5628	49.9494	2.77778	6.88889	24.7489	13.5644	33.6644	43.1778	143.031	73.0565
ALTRVA0470	20.9338	0.125156	1.48881	6.24082	128.756	133.744	0.888467	0.0174444	0.639933	0.000411111	0.777844	0.396022	0.0409333	1.44241	1.42031	1.42707	1.08191	0.130311	0.0539111	5.95209	1.38587	6.15902	4.29166	0.121433	0.0489	18.2085	150.233	226.6	0.894389	0.680678	0.0403889	0.514289	0.0164222	7.35994	0.571421	1.37679	0.200544	0.0771667	4.20887	0.546	52.8083	2.44444	6.13333	23.6	14.0922	33.7078	42.4833	144.611	67.1629
ALTRVA0480	19.5302	0.178222	1.74367	6.46314	124.056	129.878	0.884056	0.0293333	0.653733	0.000855556	0.785322	0.388122	0.0537444	1.69783	1.7216	1.70376	1.08008	0.188756	0.0165333	6.34437	1.54443	6.44784	3.8194	0.159233	0.00793333	17.9887	135.844	141.633	0.892433	0.702289	0.0352778	0.534422	0.00992222	7.81301	0.556578	1.38666	0.199289	0.0522444	3.70746	0.586978	51.9728	2.77778	6.82222	24.6544	14.9944	35.2822	51.3833	145.066	73.8988
ALTRVA1130	21.6987	0.232311	2.27159	8.04784	99.6222	48.7556	0.885644	0.190878	0.3842	0.00247778	0.759733	0.381567	0.0563333	2.15636	2.11396	2.11429	2.08361	0	0.463622	7.52404	0.835556	7.91822	3.69052	0	0.205689	20.4032	112.767	106.678	0.890578	0.740056	0.0293556	0.469533	0.0123556	4.38166	0.443317	0.8909	0.201556	0.138622	3.57294	0.443722	47.7283	2.88889	5.38889	27.2511	16.11	36.31	63.6222	150.285	71.5789
ALTRVA1430	22.618	0.0435222	1.12074	5.63589	150.644	166.567	0.886056	0	0.662856	0	0.777389	0.400322	0.0245778	1.0853	1.05987	1.06132	1.02167	0.0723667	0.0265889	5.34246	1.14238	5.50991	5.07059	0.101311	0.0366333	18.4742	76.8556	143.778	0.895378	0.674256	0.0296778	0.524167	0.0187778	9.14607	0.441407	1.28649	0.200689	0.0625111	5.03484	0.534744	74.3072	3.66667	6.44444	26.4389	14.0433	33.7822	50.0444	134.562	60.5173
ALTRVA1470	16.2065	0.158656	1.64521	5.74438	128.7	105.922	0.888967	0.0252889	0.6685	0.0015	0.779633	0.400033	0.0505	1.57946	1.58436	1.58566	1.06562	0.171011	0.0386222	5.53344	1.15733	5.67172	3.61058	0.165389	0.0192333	16.1011	144.378	162.456	0.889033	0.694844	0.0319556	0.523822	0.00937778	5.67667	0.556018	1.1849	0.202067	0.0713556	3.51083	0.604756	38.2633	2.22222	6.81111	24.9133	13.0167	32.9678	45.0389	133.892	63.0452
ALTRVI0060	14.5603	0.0784	1.29326	4.82531	131.489	149.944	0.878867	0.00267778	0.590333	0.000244444	0.772856	0.410889	0.0336444	1.25594	1.2391	1.23944	1.26454	0.00237778	0.137967	4.60587	1.16893	4.74699	3.78931	0.0123222	0.1703	14.8692	126.333	160.811	0.896333	0.739833	0.0297333	0.524189	0.0175889	6.59969	0.546452	1.27613	0.199944	0.0510889	3.73379	0.428167	36.2617	2.77778	5.56667	29.0578	14.3511	33.5633	58.7389	137.651	55.0739
ARTRPO0200	19.452	0.046225	1.13603	5.1983	95.725	175.625	0.88665	0.0051	0.6445	0.002225	0.77405	0.415925	0.027675	1.11347	1.08085	1.08288	1.14495	0	0.086425	4.95512	0.780525	5.12022	4.59738	0	0.136275	16.8722	107.325	222.05	0.8905	0.7374	0.036225	0.5522	0.02325	8.59052	0.514377	1.39805	0.2011	0.037375	4.5826	0.47405	54.4912	3	4.45	34.405	28.85	40.6825	64.75	161.795	89.7255
ARTRPO0210	16.3648	0.064925	1.24105	5.02555	90.65	157.125	0.886725	0.0087	0.6091	0.000525	0.786075	0.397675	0.02765	1.21128	1.1888	1.2009	1.17007	0	0.094	4.82388	1.57295	4.94455	4.0873	0	0.13955	15.467	98.85	219.95	0.898375	0.710425	0.03705	0.52795	0.0199	8.29712	0.541045	1.40867	0.199275	0.0549	4.06613	0.47005	47.7512	3	4.75	32.25	28.9025	41.51	67.375	158.201	85.2914
ARTRPO0220	17.6958	0.170475	1.73148	6.36322	72.5	111.2	0.883175	0.081225	0.55885	0.001475	0.7773	0.3588	0.049075	1.65925	1.6539	1.6507	1.08383	0.189025	0.02985	6.06428	1.58967	6.2717	3.79517	0.121475	0.030675	17.2854	45.075	180.975	0.892875	0.6033	0.0163	0.4578	0.010525	5.71657	0.445301	1.00968	0.199975	0.097225	3.6957	0.53985	43.0425	2.75	5.65	28.5775	34.1475	44.2825	58.6875	165.017	111.17
ARTRPO0820	6.578	0.01415	1.04468	3.00725	118.3	167.275	0.88705	0	0.629525	0	0.7976	0.375925	0.01275	0.990225	0.991025	0.993175	0.967175	0.01925	0.004175	2.85962	0.883775	2.86388	2.89348	0.103525	0.022125	9.59045	110.325	168.95	0.890725	0.608	0	0.51265	0	3.1234	0.475083	0.7885	0.20235	0.02245	2.88713	0.519275	14.6338	2	5.4	24.2325	24.525	39.14	49.3125	136.14	83.322
ARTRPO1340	28.6292	0.122425	1.43213	7.0384	92.15	172.575	0.878625	0.0068	0.77305	0.01865	0.770475	0.4013	0.04895	1.38407	1.41855	1.35268	0.8356	0.2994	0	6.91512	2.0096	7.02945	5.12233	0.2275	0	21.6908	60.975	239.025	0.8791	0.644075	0.01605	0.50925	0.007825	7.8788	0.452765	1.1949	0.202475	0.140125	4.93393	0.6018	70.8675	2.5	5.75	28.59	38.205	46.26	60.3125	153.645	95.6602
ARTRVI0060	19.423	0.085025	1.3087	5.5491	89.575	167.975	0.885625	0	0.660525	0	0.790725	0.40285	0.0341	1.2656	1.25507	1.2691	1.11488	0.024775	0.10295	5.35518	0.845075	5.48217	4.3307	0.041475	0.058025	17.3027	91.1	212.625	0.902875	0.734225	0.030275	0.5419	0.0177	9.07832	0.551749	1.49543	0.200375	0.07235	4.2651	0.54945	55.5012	3.5	4.15	29.9725	26.905	40.035	67.4375	154.655	77.9066
C1TRVI0060	NA	NA	NA	NA	NA	NA	NA	NA	NA	NA	NA	NA	NA	NA	NA	NA	NA	NA	NA	NA	NA	NA	NA	NA	NA	NA	NA	NA	NA	NA	NA	NA	NA	NA	NA	NA	NA	NA	NA	NA	56	2.33333	3.4	NA	NA	NA	NA	176.165	108.956
GATRBA1770	30.9557	0.0919167	1.33515	7.14428	82.2333	147.033	0.887633	0.00496667	0.6009	0.00681667	0.780783	0.39705	0.0336	1.32855	1.30258	1.30372	1.19965	0	0.136433	6.94692	6.04008	7.11623	5.3735	0	0.121717	21.4835	88.55	176.917	0.8894	0.719817	0.0331667	0.5319	0.0124333	13.6397	0.440652	1.5459	0.200833	0.0702	5.35093	0.501733	108.643	2.125	4.06	NA	NA	NA	NA	176.76	100.345
GATRBA1870	26.3703	0.0868667	1.29986	6.6608	89.7	158.378	0.888078	0	0.6136	0	0.786722	0.368033	0.0275444	1.27314	1.26272	1.26403	0.989122	0.120633	0.0180778	6.47702	0.9964	6.58236	5.18064	0.114433	0.0237667	20.1075	69.9	145.1	0.889633	0.603456	0.0218	0.472511	0.00814444	8.90707	0.441489	1.2672	0.200222	0.0847556	5.13928	0.524744	85.6111	2	4.91111	NA	NA	NA	NA	138.003	73.093
GATRBA1980	29.1068	0.165044	1.70911	7.81406	72.5111	157.467	0.887978	0	0.712667	0	0.793078	0.394844	0.0531111	1.59762	1.66444	1.66542	0.946289	0.2486	0.0579556	7.63411	2.02954	7.69243	4.82129	0.174778	0.0173667	22.2865	54.7333	164.678	0.889067	0.670122	0.00663333	0.497567	0.0106667	10.1638	0.468833	1.28058	0.19994	0.141933	4.59457	0.596533	85.6111	2	4.84444	NA	NA	NA	NA	153.881	76.3676
GATRVI0060	22.956	0.06718	1.16496	5.6858	100.3	147.88	0.88656	0.016	0.68488	0.06662	0.76278	0.41848	0.03602	1.1498	1.12574	1.12642	0.98286	0.08534	0.07708	5.46948	1.13714	5.693	4.93946	0.0911	0.04876	18.4484	95.82	208.36	0.89084	0.661	0.04694	0.51814	0.02648	8.43178	0.441636	1.23784	0.19968	0.12132	4.84124	0.5179	74.3	3	3.32	NA	NA	NA	NA	172.875	98.2824
HUTRBA1770	NA	NA	NA	NA	NA	NA	NA	NA	NA	NA	NA	NA	NA	NA	NA	NA	NA	NA	NA	NA	NA	NA	NA	NA	NA	NA	NA	NA	NA	NA	NA	NA	NA	NA	NA	NA	NA	NA	NA	NA	76.4	NA	4.2	NA	NA	NA	NA	NA	NA
HUTRBA1870	NA	NA	NA	NA	NA	NA	NA	NA	NA	NA	NA	NA	NA	NA	NA	NA	NA	NA	NA	NA	NA	NA	NA	NA	NA	NA	NA	NA	NA	NA	NA	NA	NA	NA	NA	NA	NA	NA	NA	NA	53.3333	NA	3.3	NA	NA	NA	NA	NA	NA
HUTRBA1980	NA	NA	NA	NA	NA	NA	NA	NA	NA	NA	NA	NA	NA	NA	NA	NA	NA	NA	NA	NA	NA	NA	NA	NA	NA	NA	NA	NA	NA	NA	NA	NA	NA	NA	NA	NA	NA	NA	NA	NA	82.5	NA	3.8	NA	NA	NA	NA	NA	NA
HUTRMO0880	NA	NA	NA	NA	NA	NA	NA	NA	NA	NA	NA	NA	NA	NA	NA	NA	NA	NA	NA	NA	NA	NA	NA	NA	NA	NA	NA	NA	NA	NA	NA	NA	NA	NA	NA	NA	NA	NA	NA	NA	50	NA	5.6	NA	NA	NA	NA	NA	NA
HUTRMO0890	NA	NA	NA	NA	NA	NA	NA	NA	NA	NA	NA	NA	NA	NA	NA	NA	NA	NA	NA	NA	NA	NA	NA	NA	NA	NA	NA	NA	NA	NA	NA	NA	NA	NA	NA	NA	NA	NA	NA	NA	50	NA	4	NA	NA	NA	NA	NA	NA
HUTRPO0200	NA	NA	NA	NA	NA	NA	NA	NA	NA	NA	NA	NA	NA	NA	NA	NA	NA	NA	NA	NA	NA	NA	NA	NA	NA	NA	NA	NA	NA	NA	NA	NA	NA	NA	NA	NA	NA	NA	NA	NA	60	NA	3.6	NA	NA	NA	NA	NA	NA
HUTRPO0210	NA	NA	NA	NA	NA	NA	NA	NA	NA	NA	NA	NA	NA	NA	NA	NA	NA	NA	NA	NA	NA	NA	NA	NA	NA	NA	NA	NA	NA	NA	NA	NA	NA	NA	NA	NA	NA	NA	NA	NA	69.4	NA	3.5	NA	NA	NA	NA	NA	NA
HUTRPO0220	NA	NA	NA	NA	NA	NA	NA	NA	NA	NA	NA	NA	NA	NA	NA	NA	NA	NA	NA	NA	NA	NA	NA	NA	NA	NA	NA	NA	NA	NA	NA	NA	NA	NA	NA	NA	NA	NA	NA	NA	46	NA	4.1	NA	NA	NA	NA	NA	NA
HUTRPO0820	NA	NA	NA	NA	NA	NA	NA	NA	NA	NA	NA	NA	NA	NA	NA	NA	NA	NA	NA	NA	NA	NA	NA	NA	NA	NA	NA	NA	NA	NA	NA	NA	NA	NA	NA	NA	NA	NA	NA	NA	26	NA	4.7	NA	NA	NA	NA	NA	NA
HUTRPO1340	NA	NA	NA	NA	NA	NA	NA	NA	NA	NA	NA	NA	NA	NA	NA	NA	NA	NA	NA	NA	NA	NA	NA	NA	NA	NA	NA	NA	NA	NA	NA	NA	NA	NA	NA	NA	NA	NA	NA	NA	92	NA	4.2	NA	NA	NA	NA	NA	NA
HUTRTH0400	NA	NA	NA	NA	NA	NA	NA	NA	NA	NA	NA	NA	NA	NA	NA	NA	NA	NA	NA	NA	NA	NA	NA	NA	NA	NA	NA	NA	NA	NA	NA	NA	NA	NA	NA	NA	NA	NA	NA	NA	NA	NA	NA	NA	NA	NA	NA	NA	NA
HUTRTH0510	NA	NA	NA	NA	NA	NA	NA	NA	NA	NA	NA	NA	NA	NA	NA	NA	NA	NA	NA	NA	NA	NA	NA	NA	NA	NA	NA	NA	NA	NA	NA	NA	NA	NA	NA	NA	NA	NA	NA	NA	200	NA	5.9	NA	NA	NA	NA	NA	NA
HUTRTH0550	NA	NA	NA	NA	NA	NA	NA	NA	NA	NA	NA	NA	NA	NA	NA	NA	NA	NA	NA	NA	NA	NA	NA	NA	NA	NA	NA	NA	NA	NA	NA	NA	NA	NA	NA	NA	NA	NA	NA	NA	63.6667	NA	4	NA	NA	NA	NA	NA	NA
HUTRTH0680	NA	NA	NA	NA	NA	NA	NA	NA	NA	NA	NA	NA	NA	NA	NA	NA	NA	NA	NA	NA	NA	NA	NA	NA	NA	NA	NA	NA	NA	NA	NA	NA	NA	NA	NA	NA	NA	NA	NA	NA	166	NA	5.8	NA	NA	NA	NA	NA	NA
HUTRTH0840	NA	NA	NA	NA	NA	NA	NA	NA	NA	NA	NA	NA	NA	NA	NA	NA	NA	NA	NA	NA	NA	NA	NA	NA	NA	NA	NA	NA	NA	NA	NA	NA	NA	NA	NA	NA	NA	NA	NA	NA	14.7273	NA	6.3	NA	NA	NA	NA	NA	NA
HUTRTH0930	NA	NA	NA	NA	NA	NA	NA	NA	NA	NA	NA	NA	NA	NA	NA	NA	NA	NA	NA	NA	NA	NA	NA	NA	NA	NA	NA	NA	NA	NA	NA	NA	NA	NA	NA	NA	NA	NA	NA	NA	90	NA	5	NA	NA	NA	NA	NA	NA
HUTRTH1300	NA	NA	NA	NA	NA	NA	NA	NA	NA	NA	NA	NA	NA	NA	NA	NA	NA	NA	NA	NA	NA	NA	NA	NA	NA	NA	NA	NA	NA	NA	NA	NA	NA	NA	NA	NA	NA	NA	NA	NA	84	NA	3.9	NA	NA	NA	NA	NA	NA
HUTRTH1480	NA	NA	NA	NA	NA	NA	NA	NA	NA	NA	NA	NA	NA	NA	NA	NA	NA	NA	NA	NA	NA	NA	NA	NA	NA	NA	NA	NA	NA	NA	NA	NA	NA	NA	NA	NA	NA	NA	NA	NA	67.6	NA	4	NA	NA	NA	NA	NA	NA
HUTRTH1560	NA	NA	NA	NA	NA	NA	NA	NA	NA	NA	NA	NA	NA	NA	NA	NA	NA	NA	NA	NA	NA	NA	NA	NA	NA	NA	NA	NA	NA	NA	NA	NA	NA	NA	NA	NA	NA	NA	NA	NA	35.7143	NA	3.4	NA	NA	NA	NA	NA	NA
HUTRTH2130	NA	NA	NA	NA	NA	NA	NA	NA	NA	NA	NA	NA	NA	NA	NA	NA	NA	NA	NA	NA	NA	NA	NA	NA	NA	NA	NA	NA	NA	NA	NA	NA	NA	NA	NA	NA	NA	NA	NA	NA	64	NA	4.7	NA	NA	NA	NA	NA	NA
HUTRVA0210	NA	NA	NA	NA	NA	NA	NA	NA	NA	NA	NA	NA	NA	NA	NA	NA	NA	NA	NA	NA	NA	NA	NA	NA	NA	NA	NA	NA	NA	NA	NA	NA	NA	NA	NA	NA	NA	NA	NA	NA	144.5	NA	4.7	NA	NA	NA	NA	NA	NA
HUTRVA0250	NA	NA	NA	NA	NA	NA	NA	NA	NA	NA	NA	NA	NA	NA	NA	NA	NA	NA	NA	NA	NA	NA	NA	NA	NA	NA	NA	NA	NA	NA	NA	NA	NA	NA	NA	NA	NA	NA	NA	NA	46.8889	NA	5.5	NA	NA	NA	NA	NA	NA
HUTRVA0310	NA	NA	NA	NA	NA	NA	NA	NA	NA	NA	NA	NA	NA	NA	NA	NA	NA	NA	NA	NA	NA	NA	NA	NA	NA	NA	NA	NA	NA	NA	NA	NA	NA	NA	NA	NA	NA	NA	NA	NA	52	NA	3.7	NA	NA	NA	NA	NA	NA
HUTRVA0470	NA	NA	NA	NA	NA	NA	NA	NA	NA	NA	NA	NA	NA	NA	NA	NA	NA	NA	NA	NA	NA	NA	NA	NA	NA	NA	NA	NA	NA	NA	NA	NA	NA	NA	NA	NA	NA	NA	NA	NA	57.75	NA	3.9	NA	NA	NA	NA	NA	NA
HUTRVA0480	NA	NA	NA	NA	NA	NA	NA	NA	NA	NA	NA	NA	NA	NA	NA	NA	NA	NA	NA	NA	NA	NA	NA	NA	NA	NA	NA	NA	NA	NA	NA	NA	NA	NA	NA	NA	NA	NA	NA	NA	51.7778	NA	4.4	NA	NA	NA	NA	NA	NA
HUTRVA0880	NA	NA	NA	NA	NA	NA	NA	NA	NA	NA	NA	NA	NA	NA	NA	NA	NA	NA	NA	NA	NA	NA	NA	NA	NA	NA	NA	NA	NA	NA	NA	NA	NA	NA	NA	NA	NA	NA	NA	NA	14	NA	4.7	NA	NA	NA	NA	NA	NA
HUTRVA0890	NA	NA	NA	NA	NA	NA	NA	NA	NA	NA	NA	NA	NA	NA	NA	NA	NA	NA	NA	NA	NA	NA	NA	NA	NA	NA	NA	NA	NA	NA	NA	NA	NA	NA	NA	NA	NA	NA	NA	NA	10.6154	NA	4.5	NA	NA	NA	NA	NA	NA
HUTRVA1130	NA	NA	NA	NA	NA	NA	NA	NA	NA	NA	NA	NA	NA	NA	NA	NA	NA	NA	NA	NA	NA	NA	NA	NA	NA	NA	NA	NA	NA	NA	NA	NA	NA	NA	NA	NA	NA	NA	NA	NA	88.3333	NA	4.5	NA	NA	NA	NA	NA	NA
HUTRVA1430	NA	NA	NA	NA	NA	NA	NA	NA	NA	NA	NA	NA	NA	NA	NA	NA	NA	NA	NA	NA	NA	NA	NA	NA	NA	NA	NA	NA	NA	NA	NA	NA	NA	NA	NA	NA	NA	NA	NA	NA	50.6667	NA	4	NA	NA	NA	NA	NA	NA
HUTRVA1470	NA	NA	NA	NA	NA	NA	NA	NA	NA	NA	NA	NA	NA	NA	NA	NA	NA	NA	NA	NA	NA	NA	NA	NA	NA	NA	NA	NA	NA	NA	NA	NA	NA	NA	NA	NA	NA	NA	NA	NA	49.4286	NA	3.8	NA	NA	NA	NA	NA	NA
HUTRVI0060	NA	NA	NA	NA	NA	NA	NA	NA	NA	NA	NA	NA	NA	NA	NA	NA	NA	NA	NA	NA	NA	NA	NA	NA	NA	NA	NA	NA	NA	NA	NA	NA	NA	NA	NA	NA	NA	NA	NA	NA	72	NA	2.7	NA	NA	NA	NA	NA	NA
HUTRVI0150	NA	NA	NA	NA	NA	NA	NA	NA	NA	NA	NA	NA	NA	NA	NA	NA	NA	NA	NA	NA	NA	NA	NA	NA	NA	NA	NA	NA	NA	NA	NA	NA	NA	NA	NA	NA	NA	NA	NA	NA	52	NA	5	NA	NA	NA	NA	NA	NA
HUTRVI0160	NA	NA	NA	NA	NA	NA	NA	NA	NA	NA	NA	NA	NA	NA	NA	NA	NA	NA	NA	NA	NA	NA	NA	NA	NA	NA	NA	NA	NA	NA	NA	NA	NA	NA	NA	NA	NA	NA	NA	NA	44	NA	3.9	NA	NA	NA	NA	NA	NA
HUTRVI1070	NA	NA	NA	NA	NA	NA	NA	NA	NA	NA	NA	NA	NA	NA	NA	NA	NA	NA	NA	NA	NA	NA	NA	NA	NA	NA	NA	NA	NA	NA	NA	NA	NA	NA	NA	NA	NA	NA	NA	NA	NA	NA	NA	NA	NA	NA	NA	NA	NA
INTRMO0880	24.5115	0.07225	1.24303	6.17652	98.5936	173.091	0.8878	0	0.702625	0	0.784125	0.3953	0.029925	1.20398	1.19427	1.19558	0.9183	0.15035	0.017475	5.93935	2.43838	6.05368	5.03977	0.136625	0.0239	19.101	78.1932	195.261	0.888525	0.641175	0.01455	0.519775	0.0109	10.4564	0.455875	1.38857	0.200725	0.068675	4.98475	0.550075	79.2675	2.25	4.6	23.0576	27.5452	41.0183	42.1875	146.417	108.634
INTRMO0890	27.7193	0.12425	1.45575	7.07883	83.8218	126.096	0.88805	0	0.680675	0	0.772425	0.401575	0.038575	1.42227	1.38795	1.38885	0.974975	0.167875	0	6.77123	1.53638	7.00617	4.93605	0.157925	0	20.7257	56.8967	244.413	0.88865	0.663375	0.0183	0.51955	0.013475	9.18432	0.4595	1.30812	0.200325	0.08575	4.88737	0.54785	81.5825	2.5	5	26.1597	24.0748	39.1414	37.25	151.388	106.904
INTRVI0060	30.7756	0.041225	1.07425	6.3484	107.325	177.6	0.86945	0.005725	0.67725	0.006325	0.7372	0.483975	0.033	1.05682	1.01475	1.0945	1.0052	0.068725	0.0935	6.02615	1.74848	6.36905	6.03672	0.080075	0.085725	21.3861	107.775	185.775	0.880175	0.671225	0.0692	0.536	0.03805	12.4719	0.509785	1.63728	0.199175	0.1026	5.94995	0.49195	99.8925	2.25	5.1	28.3663	33.1536	41.5819	59.3125	157.215	109.702
PETRVA0880	10.6456	0.1062	1.39366	4.26378	134.989	163.956	0.887578	0	0.658522	0	0.789767	0.406544	0.0351889	1.35837	1.34913	1.35366	1.11609	0.00857778	0.0581778	4.11761	0.979678	4.18442	3.08282	0.0237444	0.112144	12.6046	155.678	124.633	0.893689	0.732522	0.0202222	0.547233	0.0124	3.45502	0.450485	0.807211	0.1986	0.0338444	3.05457	0.476522	22.7122	2.44444	2.12222	15.0689	10.2844	30.1867	20.2356	121.092	62.5124
PETRVA0890	10.3284	0.112833	1.42373	4.2957	131.189	157.711	0.885489	0	0.632433	0	0.792567	0.392278	0.0349333	1.38392	1.37493	1.38029	1.1349	0.00617778	0.0663	4.1449	0.979211	4.19382	3.0367	0.0142444	0.122378	12.4562	152.767	83.5	0.894822	0.715167	0.0145222	0.529578	0.00711111	3.48013	0.447275	0.797333	0.201089	0.0307889	3.02073	0.477289	22.24	2.55556	4.33889	16.1889	10.7278	30.8978	20.8128	122.839	68.3185
PETRVI0060	26.3861	0.0664222	1.18403	6.1359	146.311	146.867	0.885911	0.00637778	0.640311	0.000833333	0.7544	0.430867	0.0425556	1.17049	1.11584	1.11932	1.22538	0.0191444	0.184933	5.77427	1.99408	6.12799	5.25027	0.0141778	0.162033	19.9799	191.867	222.1	0.892489	0.7828	0.0912	0.548444	0.0337889	8.62923	0.437677	1.24636	0.216356	0.105656	5.19291	0.443544	83.0089	2.22222	3.8	27.3444	13.8444	31.9456	22.895	147.966	78.54
UNTRVI0060	28.9524	0.06465	1.22897	6.7511	90.725	165.15	0.88795	0	0.62205	0	0.781625	0.386475	0.0288	1.19375	1.1799	1.18075	1.05472	0.0431	0.08495	6.46852	1.2302	6.6167	5.54777	0.0694	0.06745	21.4204	95.25	140.125	0.889475	0.654875	0.022775	0.500325	0.00985	10.8069	0.440997	1.39703	0.199375	0.11515	5.4864	0.49525	100.5	2	3	NA	NA	NA	NA	151.328	98.825
UNTRVI0150	21.7117	0.133275	1.53705	6.62702	71.175	193.95	0.8872	0.01085	0.60805	0.00525	0.7836	0.386525	0.04705	1.47633	1.47683	1.47453	1.11787	0.085275	0.073825	6.26323	1.94333	6.38387	4.32435	0.104575	0.051475	20.6082	67.025	133.425	0.890525	0.667275	0.0084	0.489975	0.009725	6.97074	0.441792	1.09225	0.200367	0.0853	4.23968	0.5138	63.75	2	4	NA	NA	NA	NA	150.568	91.8816
UNTRVI0160	20.3651	0.155275	1.68473	6.7324	70.225	145.675	0.88785	0	0.6138	0	0.789925	0.3735	0.04465	1.6223	1.63328	1.6371	1.0018	0.148275	0.02665	6.45793	1.89495	6.53202	4.01743	0.118275	0.0362	19.501	54.7	124.05	0.8889	0.611025	0.0031	0.475275	0.00095	5.41132	0.442614	0.972646	0.20105	0.073275	3.94335	0.5333	49.75	2	4.4	NA	NA	NA	NA	146.205	90.4783
UNTRVI1070	38.9807	0.080325	1.30773	7.9753	82.325	172.125	0.887925	0	0.626875	0	0.78135	0.401075	0.03355	1.2672	1.24695	1.2462	1.17073	0	0.1527	7.60307	1.65787	7.77663	6.14468	0	0.146525	24.3354	101.675	226.45	0.8896	0.733675	0.0161	0.532975	0.019425	12.0938	0.440912	1.48487	0.201275	0.0868	6.10447	0.463475	137.75	2.5	3.7	NA	NA	NA	NA	144.559	61.2394
ARTRPO0980	16.0057	0.036125	0.9529	4.33988	114.425	174.825	0.884825	0	0.62755	0	0.767575	0.41355	0.0241	0.93525	0.904475	0.90435	1.13552	0.008425	0.0857	4.13595	0.78135	4.29047	4.59103	0.033125	0.106975	15.3097	126	211.05	0.8894	0.709175	0.037775	0.5264	0.0196	6.90145	0.397029	1.0425	0.200175	0.0722	4.57622	0.480275	49.5513	3	6.3	27.075	24.81	39.2225	52.4375	138.292	70.5101
ARTRPO1080	15.1361	0.13965	1.53408	5.38285	87.225	174	0.885825	0	0.785225	0	0.790525	0.385575	0.053	1.42915	1.5011	1.48505	0.72415	0.307225	0	5.25357	0.76855	5.3065	3.71897	0.2692	0	15.5089	49.225	183.275	0.889875	0.566975	0.0045	0.4747	0.0034	5.44597	0.461314	1.02022	0.199825	0.062075	3.51368	0.6153	37.7825	2.75	7.75	26.1375	27.235	41.5875	49.3125	146.058	77.8625
ARTRPO1150	12.9361	0.131575	1.56573	5.14602	86.375	120.775	0.885525	0.057375	0.537625	0.001625	0.775	0.37505	0.03965	1.51733	1.48578	1.4856	1.17922	0.0621	0.086725	4.88737	1.51673	5.05037	3.33162	0.062075	0.0945	14.2005	60.95	187.5	0.8929	0.615025	0.010625	0.4725	0.0063	4.01195	0.466081	0.86155	0.201975	0.07875	3.29352	0.530425	24.7587	2	5.125	32.9925	32.6575	42.4775	60.6875	153.548	95.1724
ARTRPO1170	14.2574	0.157225	1.5955	5.3263	71.25	160.825	0.8862	0	0.6763	0	0.79295	0.387175	0.049325	1.54123	1.55868	1.56478	1.0097	0.1359	0.023525	5.20065	2.33555	5.26628	3.42265	0.13975	0.029225	14.9927	47.55	196.55	0.895775	0.68105	0.01315	0.520525	0.007275	5.72752	0.49054	1.04992	0.198975	0.035825	3.34432	0.5544	32.2325	2	4.8	28.395	31.91	43.3125	49.5	151.825	94.8985
ARTRPO1280	5.10182	0.038375	0.968575	2.51635	111.65	223.5	0.88315	0	0.6178	0	0.77505	0.42195	0.021625	0.918575	0.889675	0.922825	1.1633	0	0.05245	2.31988	1.3523	2.40665	2.62045	0	0.126775	8.84395	130.35	206.7	0.897675	0.717625	0.024625	0.519725	0.018275	2.1375	0.401274	0.5779	0.200975	0.041275	2.6056	0.4862	9.42625	2	7.125	20.5575	20.395	36.9875	49.125	125.252	63.5644
ARTRPO1350	9.27972	0.0919	1.31822	3.86483	89.525	170.1	0.888075	0	0.698	0	0.7834	0.409725	0.035125	1.28248	1.2781	1.28103	0.99505	0.0715	0.0148	3.7444	1.31048	3.8227	2.98025	0.139475	0.0425	11.6765	76.275	206.35	0.88865	0.692025	0.026425	0.5353	0.015725	2.5015	0.385025	0.609575	0.2014	0.047925	2.92945	0.546875	17.7863	2.5	6.575	27.3475	25.435	39.93	47.0625	141.487	75.9906
ARTRPO1370	8.1378	0.053175	1.2431	3.62365	94.8	119.5	0.884575	0.0339	0.46585	0.000975	0.78215	0.3767	0.022625	1.2093	1.19097	1.19152	1.55545	0	0.12895	3.4798	1.11575	3.55388	2.94008	0	0.185975	10.8145	101.5	185.475	0.889375	0.70265	0.004325	0.501675	0.004775	2.71227	0.408076	0.667825	0.2011	0.027975	2.9231	0.444675	15.8762	2	6.6	20.3125	16.76	35.3275	51.25	131.374	67.5334
ARTRPO1470	34.6519	0.205425	1.98342	9.21665	62.25	129.15	0.87235	0.28885	0.484075	0.0032	0.755725	0.410175	0.05415	1.89885	1.85852	1.8267	1.74125	0	0.543225	8.69105	1.47412	9.10378	4.79213	0	0.202875	24.8986	51.85	204.2	0.891175	0.8292	0.036625	0.493	0.01135	6.7631	0.442651	1.10278	0.200675	0.199625	4.67572	0.45975	89.4862	4	4.75	29.7225	36.4375	45.605	57.1875	163.06	98.112
ARTRPO1480	11.017	0.036425	1.08987	3.90647	102.075	145.325	0.877525	0.00295	0.549375	0.000625	0.774475	0.41295	0.023725	1.0522	1.03208	1.06082	1.31555	0	0.12185	3.7084	1.37695	3.82273	3.63643	0	0.175975	13.0219	116.3	210.575	0.8973	0.720775	0.04055	0.499175	0.015625	3.63488	0.406878	0.765225	0.201275	0.060225	3.59623	0.445225	23.985	2.25	5.1	27.885	23.745	38.2975	54.75	151.455	100.96
ARTRPO1510	3.88932	0.05375	0.910725	2.1299	117.55	176.6	0.8873	0	0.609225	0	0.754775	0.42245	0.0248	0.865175	0.818925	0.8208	1.1869	0	0.043775	1.92405	0.639775	2.03832	2.35585	0	0.142875	7.4909	131.65	236.15	0.88945	0.7225	0.051475	0.530625	0.049875	1.6751	0.417876	0.52605	0.2019	0.024225	2.3495	0.463325	5.90125	2	7.2	4.775	32.5275	50.425	75.75	123.056	100.645
ARTRPO1530	19.514	0.172875	1.75347	6.38105	64.275	150.25	0.878675	0	0.687375	0	0.770275	0.4088	0.04785	1.70657	1.7084	1.63875	1.06363	0.11485	0.0467	6.223	1.00205	6.35002	3.74863	0.116325	0.07135	18.2045	58.925	202.225	0.880475	0.731025	0.020725	0.535375	0.010225	5.33705	0.604423	1.2372	0.19895	0.096	3.6703	0.490575	41.7637	2.25	5.2	30.6275	28.23	40.84	52.0625	152.737	106.219
ARTRPO1620	15.2344	0.191	1.83868	6.01722	68.625	153.1	0.886425	0	0.69035	0	0.791875	0.3593	0.062725	1.6999	1.7897	1.76483	0.82665	0.293975	0	5.8716	2.57905	5.90972	3.4798	0.2314	0	16.2285	30.05	179.775	0.891425	0.56285	0	0.454375	0	5.3672	0.453464	1.01713	0.20095	0.076325	3.29988	0.583425	32.8862	2	5.85	24.3775	42.395	48.83	56.9375	166.232	126.365
ARTRPO1630	4.23487	0.17855	1.80692	3.09278	75.575	166.275	0.88405	0	0.767975	0	0.79335	0.38635	0.061725	1.61888	1.73115	1.71138	0.7667	0.166075	0	2.9866	1.23447	3.00145	1.85633	0.28895	0	8.33	36.675	158.925	0.888975	0.58575	0	0.473375	0	1.0238	0.401614	0.39375	0.20195	0.021175	1.73355	0.632275	4.68	2	6.4	16.825	17.85	41.075	51.125	131.738	81.8433
ARTRPO1690	10.5498	0.04745	1.15617	3.8859	99.35	184.9	0.887475	0.029775	0.596425	0.00135	0.7667	0.41515	0.0295	1.12465	1.08795	1.09042	1.27127	0	0.106925	3.66185	1.11332	3.81847	3.4036	0	0.161325	12.3239	106.25	212.75	0.891475	0.74005	0.03985	0.530075	0.02585	3.89737	0.470419	0.867875	0.19925	0.049625	3.37188	0.45165	22.07	2	6.95	4.435	58.2575	60.24	46.5625	163.882	149.844
ARTRPO1720	16.9922	0.0292	1.00768	4.6306	109.05	178.225	0.888325	0.008025	0.65445	0.003275	0.766075	0.422725	0.0243	0.97745	0.9432	0.946675	1.10318	0	0.07485	4.31163	1.16525	4.49367	4.60163	0	0.1413	15.8569	123.5	208.325	0.888925	0.7212	0.03285	0.54575	0.031475	6.65442	0.416399	1.052	0.199625	0.042925	4.57625	0.45775	49.6125	2.5	5.6	34.0775	30.935	41.85	55.625	149.529	84.0401
ARTRPO1760	13.848	0.170975	1.69303	5.43227	82.8	174.725	0.88565	0	0.815675	0	0.79595	0.37785	0.06735	1.5368	1.66542	1.66722	0.6241	0.436275	0	5.34882	1.5787	5.36998	3.49885	0.33325	0	15.0161	35.575	164.925	0.8904	0.50775	0	0.412675	0	3.4017	0.407268	0.73555	0.20075	0.1181	3.20887	0.655275	27.2325	2.5	5.9	22.6575	27.6	41.2525	51.1875	139.446	79.8714
ARTRPO1790	14.2195	0.0991	0.90035	4.02853	148.075	164.125	0.88715	0.011475	0.754225	0.0001	0.7639	0.413775	0.044375	0.8334	0.816325	0.8138	0.80375	0.12975	0.02105	3.6576	3.33988	3.8206	4.66305	0.184075	0.043325	14.5864	111.925	210.925	0.888425	0.594	0.040325	0.5255	0.028525	5.37812	0.333609	0.83825	0.194525	0.100625	4.5847	0.55865	39.0388	5.5	6.1	30.6425	24.4125	39.265	55.125	159.433	85.954
ARTRPO1970	20.4984	0.234525	2.13425	7.19738	52	141.3	0.88355	0.012425	0.74945	0.00045	0.78065	0.411775	0.0644	2.02493	2.0907	2.0398	0.976275	0.267675	0	7.03793	1.75723	7.16915	3.5433	0.1996	0	19.2103	29.7	206.925	0.887425	0.7285	0.01715	0.5326	0.0111	5.03442	0.503745	1.02767	0.1995	0.1076	3.37605	0.5932	43.7025	2	6.35	25.0075	20.6975	35.4675	39.8125	145.305	82.1493
ARTRPO1980	9.7953	0.074275	1.2594	3.92877	89.975	170.675	0.881675	0	0.655125	0	0.7839	0.3942	0.0252	1.2319	1.20217	1.21293	1.00725	0.05435	0.0104	3.75707	0.80605	3.86928	3.14325	0.084725	0.0286	12.1693	85.275	208.025	0.90355	0.658725	0.016875	0.51575	0.015975	3.32215	0.414878	0.735575	0.200025	0.047475	3.12843	0.4963	20.8762	2.25	5.75	28.105	28.39	41.375	58	143.632	83.8394
ARTRPO1990	13.2057	0.1372	0.750125	3.56905	140.65	218.875	0.885875	0.014925	0.66185	0.0896	0.6516	0.4965	0.05625	0.7134	0.5838	0.583225	1.14367	0	0.09145	2.78342	1.18215	3.41633	4.7985	0	0.1402	14.5395	159.225	246.875	0.8904	0.75495	0.082925	0.54815	0.07105	5.7349	0.321269	0.832925	0.2007	0.11925	4.78158	0.465025	44.0762	4.5	6.65	26.8225	25.8725	39.79	50.625	141.44	75.1604
ARTRPO2030	15.6715	0.262275	2.43147	6.70083	45.875	115.025	0.889475	0.029775	0.668525	0.000275	0.7749	0.4308	0.072525	2.24788	2.3068	2.3091	1.28198	0.061875	0.22905	6.3902	1.0501	6.6019	2.9337	0.05775	0.0459	16.9649	30.65	187.325	0.89235	0.84885	0.01775	0.561725	0.00425	3.28485	0.498479	0.83295	0.1997	0.119075	2.77073	0.58665	29.9	2.25	7.15	32.7925	30.4075	41.0975	63.4375	167.367	111.268
ARTRPO2040	21.4076	0.18815	1.8054	6.88425	63.375	158.125	0.886825	0	0.68675	0	0.788675	0.395775	0.0554	1.73887	1.76972	1.76935	0.981125	0.20225	0	6.75852	0.959975	6.83895	3.93913	0.19685	0	18.5803	47.2	184.55	0.888025	0.6752	0.004575	0.51475	0.005275	5.29775	0.501587	1.05947	0.1993	0.0632	3.82695	0.597325	47.4625	2	4.95	33.6425	35.3125	44.3825	68.4375	154.588	95.0512
ARTRPO2140	23.5299	0.144575	1.6335	7.02337	79.55	126.625	0.882375	0.1902	0.403175	0.00175	0.76685	0.383425	0.044375	1.5917	1.56515	1.5549	1.94158	0	0.3596	6.7585	0.659175	6.99135	4.39845	0	0.1983	19.5855	73.5	209.2	0.886875	0.752075	0.029725	0.47795	0.017675	6.65965	0.430838	1.08375	0.201525	0.122075	4.32437	0.4616	62.5437	5	6.25	26.01	29.6725	41.0875	49.5625	153.908	96.2525
ARTRPO2180	17.0682	0.179325	1.7989	6.04038	59.775	216.675	0.885925	0.010525	0.704625	0.0634	0.7252	0.4576	0.063325	1.73972	1.6142	1.61278	1.17328	0	0.2167	5.461	1.4087	6.005	3.46285	0	0.1785	17.3994	55.875	223.125	0.891575	0.8191	0.069475	0.5707	0.026925	5.16675	0.536393	1.10173	0.199275	0.081875	3.38243	0.4373	40.4487	2.5	6.75	25.235	18.8125	39.86	45.75	146.124	85.2085
ARTRPO2230	10.7246	0.034625	1.06307	3.78465	103.4	168.125	0.886025	0	0.5963	0	0.75415	0.42175	0.03095	1.03872	0.98465	0.984075	1.24515	0	0.1013	3.49248	0.8866	3.69785	3.56445	0	0.1577	12.4485	117.5	245.7	0.889575	0.739775	0.043475	0.537875	0.037075	4.5354	0.443033	0.90065	0.2002	0.04215	3.55388	0.455075	25.8063	3	5.725	16.0975	34.645	46.07	60.3125	152.029	101.053
ARTRPO2240	15.2284	0.16475	1.6493	5.59183	74.8	154.225	0.888225	0	0.716025	0	0.7789	0.394525	0.05335	1.58445	1.58363	1.58688	0.910425	0.239275	0	5.3933	1.31655	5.5351	3.5306	0.2083	0	15.6848	37.9	246.575	0.89145	0.651175	0.025175	0.49125	0.017225	5.5246	0.494274	1.08268	0.20065	0.116975	3.43748	0.584525	37.2987	2.75	5.55	31.845	26.25	39.6525	47.25	162.38	103.168
ARTRPO2250	20.6486	0.1421	1.56288	6.1598	79.65	203.8	0.88745	0	0.72755	0	0.784825	0.42155	0.05105	1.49008	1.53347	1.53527	1.01083	0.166275	0.02945	6.02402	1.47398	6.13833	4.1508	0.168825	0.0124	17.8193	61.55	210.725	0.888425	0.73645	0.02575	0.550525	0.015675	5.98133	0.489955	1.11128	0.200725	0.08405	3.96665	0.6248	48.245	2.75	6.425	24.7025	27.0525	40.34	52.1875	145.616	80.8391
ARTRPO2280	13.0831	0.049875	0.934	3.92975	114.2	177.4	0.888475	0	0.643975	0	0.747475	0.42975	0.032075	0.8968	0.833475	0.845325	1.14807	0.02115	0.07265	3.5158	1.0124	3.7973	4.23757	0.018075	0.107625	14.0839	135.525	239.025	0.8976	0.738575	0.06905	0.5501	0.050725	6.31238	0.402097	1.0086	0.20175	0.051525	4.22063	0.464225	40.3388	2	5.4	30.1725	30.95	42.315	58.1875	140.825	77.0255
ARTRPO2290	18.9111	0.170925	1.69722	6.30365	62.975	137.1	0.888025	0.04105	0.59705	0.004575	0.7756	0.406125	0.0507	1.6998	1.6657	1.66787	1.30398	0.030775	0.150925	6.096	1.79513	6.28228	3.7105	0.0323	0.068025	17.3609	55.375	199.375	0.88975	0.765925	0.031825	0.5448	0.012175	5.77027	0.549546	1.18958	0.199475	0.064175	3.67877	0.547525	43.7263	2.75	6.05	30.085	27.59	40.43	45.6875	161.014	99.7998
ARTRPO2310	9.17805	0.063225	1.28072	3.92155	97.725	87.475	0.885625	0.054075	0.38215	0.00125	0.734925	0.417025	0.035025	1.23948	1.15993	1.15902	2.09917	0	0.20845	3.5158	1.49818	3.82057	3.0967	0	0.253225	11.7841	104.1	212.125	0.889175	0.773725	0.046875	0.49895	0.02395	3.04055	0.414913	0.708025	0.2017	0.0773	3.04162	0.401275	18.0538	2	6.75	29.845	25.35	39.3225	55.0625	147.997	86.7903
ARTRPO2320	14.8176	0.10115	1.3715	5.1236	81.875	164.075	0.8869	0	0.613175	0	0.788875	0.371075	0.029625	1.35195	1.33797	1.33835	0.9875	0.053525	0.01985	4.9932	0.792175	5.06095	3.74227	0.0979	0.022975	14.7739	69.45	213.775	0.889375	0.6035	0.02	0.485675	0.0142	4.75413	0.442907	0.921825	0.199525	0.03595	3.73168	0.512625	33.835	2	6.525	32.4675	31.7975	43.005	76.625	150.088	75.6326
ARTRPO2340	9.97857	0.0347	0.998175	3.51345	105.175	169.1	0.88715	0	0.583025	0	0.76305	0.4186	0.03105	0.975575	0.938775	0.937175	1.3321	0	0.117525	3.2978	0.8311	3.45443	3.54755	0	0.189325	11.9637	127.15	221.875	0.88905	0.7759	0.048775	0.539725	0.0354	4.73395	0.425134	0.90805	0.200225	0.026775	3.52002	0.4353	25.885	2.75	6.4	18.8775	20.1725	40.7225	61.5625	135.431	73.6249
ARTRPO2350	9.89033	0.1289	1.49133	4.22565	77.875	158.1	0.8856	0	0.692675	0	0.788075	0.41225	0.042575	1.4665	1.44077	1.45602	1.06737	0.026175	0.04265	4.05342	1.41807	4.16557	2.84903	0.0339	0.082575	12.4044	65.275	212.15	0.904525	0.73685	0.0305	0.56715	0.0186	2.91337	0.433829	0.718675	0.2011	0.039475	2.82152	0.50685	19.4562	2.5	5.95	27.69	23.8825	37.645	56.4375	148.565	85.2339
ARTRPO2380	11.0928	0.0578	1.22463	4.22867	96.975	138.375	0.878575	0.041925	0.0578	0.002275	0.7761	0.37775	0.019925	1.20325	1.1757	1.179	0.48155	0	0.08165	4.03648	2.00537	4.15292	3.45443	0	0.130325	13.1191	83.125	198.025	0.896725	0.019925	0.037875	0.48155	0.0141	3.63643	0.406786	0.75885	0.200475	0.03795	3.43535	0.475375	24.5188	2	6.45	27.3175	27.7475	40.5075	56.1875	150.583	89.2518
ARTRPO2390	10.9599	0.0465	0.893575	3.52257	119.65	174.975	0.88465	0	0.648975	0	0.728025	0.459025	0.022075	0.83195	0.76675	0.77595	1.23965	0	0.121875	3.03107	1.50955	3.32952	3.9984	0	0.19865	12.9675	151.55	236.275	0.88615	0.80405	0.060375	0.521575	0.0439	2.645	0.437441	0.683725	0.1991	0.05625	3.9476	0.412725	14.56	2.75	5.75	29.78	26.16	39.825	50.125	143.668	81.6711
ARTRPO2410	7.18215	0.054725	1.20287	3.29865	90.65	173.675	0.8859	0	0.626975	0	0.777225	0.406025	0.027825	1.15465	1.12085	1.13395	1.12502	0	0.06735	3.0861	1.18497	3.2004	2.77283	0	0.132975	10.2173	99.875	202.15	0.900075	0.703825	0.03685	0.518175	0.019175	2.47808	0.423949	0.650875	0.19965	0.0517	2.75592	0.4652	12.8875	2.5	6.4	27.345	29.3675	42.25	46.375	136.404	76.6335
ARTRPO2440	18.4607	0.148975	1.57715	6.1551	77.025	131.125	0.88235	0	0.577875	0	0.77035	0.3701	0.047	1.5277	1.51238	1.48867	1.13755	0.142125	0.08375	5.9055	1.06773	6.08542	3.9836	0.095575	0.0444	17.4706	48.175	216.675	0.89025	0.645525	0.031925	0.472075	0.015075	5.50282	0.437832	0.98745	0.19955	0.10355	3.90313	0.555625	43.7212	3	4.65	29.7625	37.9975	47.27	57.0625	168.621	118.064
ARTRPO2520	7.65175	0.102025	1.4245	3.73762	87.475	164.05	0.882975	0	0.6613	0	0.78625	0.3826	0.031725	1.3494	1.354	1.32428	0.951925	0.0513	0.00895	3.5687	0.901075	3.58775	2.66703	0.124	0.032975	10.8263	71.225	130.05	0.882275	0.62725	0.000975	0.511925	0.00195	2.3048	0.416044	0.61915	0.201325	0.0427	2.64582	0.53045	13.3775	2.5	6.7	23.535	20.77	36.9	40.0625	132.609	67.43
ARTRPO2530	5.88262	0.025875	1.06187	2.83997	102.35	172.3	0.8786	0	0.5991	0	0.778775	0.412325	0.020875	1.01608	0.995475	1.01458	1.18542	0	0.0557	2.64582	1.2024	2.72202	2.67968	0	0.13435	9.42035	115.75	228.8	0.898775	0.709625	0.022375	0.52275	0.02275	2.07715	0.420574	0.5906	0.199675	0.02835	2.65853	0.478025	10.72	2.25	6.65	19.665	19.855	36.3775	43.25	122.031	67.0766
ARTRPO2580	6.7112	0.057925	1.21687	3.24843	91.65	164.4	0.884475	0	0.602425	0	0.786375	0.395125	0.02445	1.17477	1.16187	1.16053	1.1751	0	0.0538	3.07337	0.736325	3.11998	2.66065	0	0.1437	9.7815	96.075	193.775	0.891275	0.707625	0.0199	0.528625	0.009475	2.69985	0.444761	0.704875	0.199925	0.01515	2.65008	0.4706	13.0463	2.5	7.05	26.5875	24.125	38.8025	51.1875	129.801	73.4659
ARTRPO2590	28.8104	0.06465	1.12485	6.2472	99	181.375	0.88835	0.001475	0.64	0.002825	0.7678	0.414025	0.039225	1.123	1.08268	1.0841	1.1437	0.024125	0.101825	6.0071	2.12418	6.26532	5.60067	0.03955	0.1013	20.3971	103.8	215.3	0.890125	0.730975	0.08345	0.535775	0.032875	5.2441	0.442632	0.965225	0.199575	0.0743	5.57955	0.50205	32.6062	2	5.25	33.28	32.19	43.08	54.5	166.665	92.044
ARTRPO2600	13.3541	0.037825	1.05973	4.18917	101.025	167.325	0.88565	0	0.614925	0	0.760925	0.41845	0.03085	1.02483	0.985125	0.983275	1.2249	0	0.11305	3.90735	0.607275	4.09575	3.99835	0	0.1682	13.918	121.575	226.7	0.89025	0.7525	0.049325	0.5425	0.031275	5.42727	0.450566	1.00965	0.2006	0.039975	3.96875	0.4532	35.3137	2.5	5.55	31.9575	31.9875	42.92	53.5625	145.419	95.7754
ARTRPO2680	12.5496	0.049825	0.96705	3.9323	110.325	155.225	0.885675	0	0.565825	0	0.731325	0.435625	0.03835	0.9191	0.850025	0.8466	1.39665	0	0.163725	3.46285	1.28475	3.77825	4.11905	0	0.209125	13.6329	139.9	234.8	0.888125	0.7896	0.092075	0.53725	0.0549	5.14508	0.416847	0.928175	0.20045	0.040925	4.08515	0.421925	33.2075	2.75	7.05	23.985	20.8625	36.6275	54.3125	135.5	74.9614
GATRBA1480	24.3546	0.136811	1.53016	6.8628	76.0667	160.233	0.888	0.0084	0.655522	0.000288889	0.790678	0.371444	0.0414	1.49086	1.49234	1.49289	0.906311	0.157178	0.0308	6.70372	3.47206	6.77804	4.60588	0.141311	0.0214667	19.4196	51.6667	145.156	0.889356	0.590056	0.0096	0.469589	0.00793333	8.39032	0.473056	1.26344	0.1988	0.0959778	4.55881	0.551944	71.2222	2.11111	3.75556	NA	NA	NA	NA	149.844	124.472
GATRBA1490	NA	NA	NA	NA	NA	NA	NA	NA	NA	NA	NA	NA	NA	NA	NA	NA	NA	NA	NA	NA	NA	NA	NA	NA	NA	NA	NA	NA	NA	NA	NA	NA	NA	NA	NA	NA	NA	NA	NA	NA	64.4444	2	2.77778	NA	NA	NA	NA	155.603	123.308
HUTRBA1480	NA	NA	NA	NA	NA	NA	NA	NA	NA	NA	NA	NA	NA	NA	NA	NA	NA	NA	NA	NA	NA	NA	NA	NA	NA	NA	NA	NA	NA	NA	NA	NA	NA	NA	NA	NA	NA	NA	NA	NA	37.1429	NA	3.6	NA	NA	NA	NA	NA	NA
HUTRBA1490	NA	NA	NA	NA	NA	NA	NA	NA	NA	NA	NA	NA	NA	NA	NA	NA	NA	NA	NA	NA	NA	NA	NA	NA	NA	NA	NA	NA	NA	NA	NA	NA	NA	NA	NA	NA	NA	NA	NA	NA	143	NA	4.3	NA	NA	NA	NA	NA	NA
HUTRPO0980	NA	NA	NA	NA	NA	NA	NA	NA	NA	NA	NA	NA	NA	NA	NA	NA	NA	NA	NA	NA	NA	NA	NA	NA	NA	NA	NA	NA	NA	NA	NA	NA	NA	NA	NA	NA	NA	NA	NA	NA	40	NA	4.8	NA	NA	NA	NA	NA	NA
HUTRPO1080	NA	NA	NA	NA	NA	NA	NA	NA	NA	NA	NA	NA	NA	NA	NA	NA	NA	NA	NA	NA	NA	NA	NA	NA	NA	NA	NA	NA	NA	NA	NA	NA	NA	NA	NA	NA	NA	NA	NA	NA	48	NA	4.7	NA	NA	NA	NA	NA	NA
HUTRPO1150	NA	NA	NA	NA	NA	NA	NA	NA	NA	NA	NA	NA	NA	NA	NA	NA	NA	NA	NA	NA	NA	NA	NA	NA	NA	NA	NA	NA	NA	NA	NA	NA	NA	NA	NA	NA	NA	NA	NA	NA	48	NA	5.1	NA	NA	NA	NA	NA	NA
HUTRPO1170	NA	NA	NA	NA	NA	NA	NA	NA	NA	NA	NA	NA	NA	NA	NA	NA	NA	NA	NA	NA	NA	NA	NA	NA	NA	NA	NA	NA	NA	NA	NA	NA	NA	NA	NA	NA	NA	NA	NA	NA	50	NA	5.2	NA	NA	NA	NA	NA	NA
HUTRPO1280	NA	NA	NA	NA	NA	NA	NA	NA	NA	NA	NA	NA	NA	NA	NA	NA	NA	NA	NA	NA	NA	NA	NA	NA	NA	NA	NA	NA	NA	NA	NA	NA	NA	NA	NA	NA	NA	NA	NA	NA	16	NA	7.4	NA	NA	NA	NA	NA	NA
HUTRPO1350	NA	NA	NA	NA	NA	NA	NA	NA	NA	NA	NA	NA	NA	NA	NA	NA	NA	NA	NA	NA	NA	NA	NA	NA	NA	NA	NA	NA	NA	NA	NA	NA	NA	NA	NA	NA	NA	NA	NA	NA	34	NA	5	NA	NA	NA	NA	NA	NA
HUTRPO1370	NA	NA	NA	NA	NA	NA	NA	NA	NA	NA	NA	NA	NA	NA	NA	NA	NA	NA	NA	NA	NA	NA	NA	NA	NA	NA	NA	NA	NA	NA	NA	NA	NA	NA	NA	NA	NA	NA	NA	NA	18.5714	NA	5.4	NA	NA	NA	NA	NA	NA
HUTRPO1470	NA	NA	NA	NA	NA	NA	NA	NA	NA	NA	NA	NA	NA	NA	NA	NA	NA	NA	NA	NA	NA	NA	NA	NA	NA	NA	NA	NA	NA	NA	NA	NA	NA	NA	NA	NA	NA	NA	NA	NA	128	NA	5	NA	NA	NA	NA	NA	NA
HUTRPO1480	NA	NA	NA	NA	NA	NA	NA	NA	NA	NA	NA	NA	NA	NA	NA	NA	NA	NA	NA	NA	NA	NA	NA	NA	NA	NA	NA	NA	NA	NA	NA	NA	NA	NA	NA	NA	NA	NA	NA	NA	34	NA	4.4	NA	NA	NA	NA	NA	NA
HUTRPO1510	NA	NA	NA	NA	NA	NA	NA	NA	NA	NA	NA	NA	NA	NA	NA	NA	NA	NA	NA	NA	NA	NA	NA	NA	NA	NA	NA	NA	NA	NA	NA	NA	NA	NA	NA	NA	NA	NA	NA	NA	7.69231	NA	5.5	NA	NA	NA	NA	NA	NA
HUTRPO1530	NA	NA	NA	NA	NA	NA	NA	NA	NA	NA	NA	NA	NA	NA	NA	NA	NA	NA	NA	NA	NA	NA	NA	NA	NA	NA	NA	NA	NA	NA	NA	NA	NA	NA	NA	NA	NA	NA	NA	NA	60	NA	4.3	NA	NA	NA	NA	NA	NA
HUTRPO1620	NA	NA	NA	NA	NA	NA	NA	NA	NA	NA	NA	NA	NA	NA	NA	NA	NA	NA	NA	NA	NA	NA	NA	NA	NA	NA	NA	NA	NA	NA	NA	NA	NA	NA	NA	NA	NA	NA	NA	NA	82	NA	4.5	NA	NA	NA	NA	NA	NA
HUTRPO1630	NA	NA	NA	NA	NA	NA	NA	NA	NA	NA	NA	NA	NA	NA	NA	NA	NA	NA	NA	NA	NA	NA	NA	NA	NA	NA	NA	NA	NA	NA	NA	NA	NA	NA	NA	NA	NA	NA	NA	NA	5.33333	NA	5.2	NA	NA	NA	NA	NA	NA
HUTRPO1690	NA	NA	NA	NA	NA	NA	NA	NA	NA	NA	NA	NA	NA	NA	NA	NA	NA	NA	NA	NA	NA	NA	NA	NA	NA	NA	NA	NA	NA	NA	NA	NA	NA	NA	NA	NA	NA	NA	NA	NA	19	NA	4.7	NA	NA	NA	NA	NA	NA
HUTRPO1720	NA	NA	NA	NA	NA	NA	NA	NA	NA	NA	NA	NA	NA	NA	NA	NA	NA	NA	NA	NA	NA	NA	NA	NA	NA	NA	NA	NA	NA	NA	NA	NA	NA	NA	NA	NA	NA	NA	NA	NA	67.1429	NA	5.5	NA	NA	NA	NA	NA	NA
HUTRPO1760	NA	NA	NA	NA	NA	NA	NA	NA	NA	NA	NA	NA	NA	NA	NA	NA	NA	NA	NA	NA	NA	NA	NA	NA	NA	NA	NA	NA	NA	NA	NA	NA	NA	NA	NA	NA	NA	NA	NA	NA	62	NA	4.9	NA	NA	NA	NA	NA	NA
HUTRPO1790	NA	NA	NA	NA	NA	NA	NA	NA	NA	NA	NA	NA	NA	NA	NA	NA	NA	NA	NA	NA	NA	NA	NA	NA	NA	NA	NA	NA	NA	NA	NA	NA	NA	NA	NA	NA	NA	NA	NA	NA	73.3333	NA	4.3	NA	NA	NA	NA	NA	NA
HUTRPO1970	NA	NA	NA	NA	NA	NA	NA	NA	NA	NA	NA	NA	NA	NA	NA	NA	NA	NA	NA	NA	NA	NA	NA	NA	NA	NA	NA	NA	NA	NA	NA	NA	NA	NA	NA	NA	NA	NA	NA	NA	58.3333	NA	4.9	NA	NA	NA	NA	NA	NA
HUTRPO1980	NA	NA	NA	NA	NA	NA	NA	NA	NA	NA	NA	NA	NA	NA	NA	NA	NA	NA	NA	NA	NA	NA	NA	NA	NA	NA	NA	NA	NA	NA	NA	NA	NA	NA	NA	NA	NA	NA	NA	NA	34	NA	4.6	NA	NA	NA	NA	NA	NA
HUTRPO1990	NA	NA	NA	NA	NA	NA	NA	NA	NA	NA	NA	NA	NA	NA	NA	NA	NA	NA	NA	NA	NA	NA	NA	NA	NA	NA	NA	NA	NA	NA	NA	NA	NA	NA	NA	NA	NA	NA	NA	NA	78	NA	5.9	NA	NA	NA	NA	NA	NA
HUTRPO2030	NA	NA	NA	NA	NA	NA	NA	NA	NA	NA	NA	NA	NA	NA	NA	NA	NA	NA	NA	NA	NA	NA	NA	NA	NA	NA	NA	NA	NA	NA	NA	NA	NA	NA	NA	NA	NA	NA	NA	NA	76	NA	5.2	NA	NA	NA	NA	NA	NA
HUTRPO2040	NA	NA	NA	NA	NA	NA	NA	NA	NA	NA	NA	NA	NA	NA	NA	NA	NA	NA	NA	NA	NA	NA	NA	NA	NA	NA	NA	NA	NA	NA	NA	NA	NA	NA	NA	NA	NA	NA	NA	NA	48	NA	4.9	NA	NA	NA	NA	NA	NA
HUTRPO2140	NA	NA	NA	NA	NA	NA	NA	NA	NA	NA	NA	NA	NA	NA	NA	NA	NA	NA	NA	NA	NA	NA	NA	NA	NA	NA	NA	NA	NA	NA	NA	NA	NA	NA	NA	NA	NA	NA	NA	NA	106	NA	4.9	NA	NA	NA	NA	NA	NA
HUTRPO2180	NA	NA	NA	NA	NA	NA	NA	NA	NA	NA	NA	NA	NA	NA	NA	NA	NA	NA	NA	NA	NA	NA	NA	NA	NA	NA	NA	NA	NA	NA	NA	NA	NA	NA	NA	NA	NA	NA	NA	NA	58	NA	6	NA	NA	NA	NA	NA	NA
HUTRPO2230	NA	NA	NA	NA	NA	NA	NA	NA	NA	NA	NA	NA	NA	NA	NA	NA	NA	NA	NA	NA	NA	NA	NA	NA	NA	NA	NA	NA	NA	NA	NA	NA	NA	NA	NA	NA	NA	NA	NA	NA	36	NA	4.5	NA	NA	NA	NA	NA	NA
HUTRPO2240	NA	NA	NA	NA	NA	NA	NA	NA	NA	NA	NA	NA	NA	NA	NA	NA	NA	NA	NA	NA	NA	NA	NA	NA	NA	NA	NA	NA	NA	NA	NA	NA	NA	NA	NA	NA	NA	NA	NA	NA	64	NA	4.4	NA	NA	NA	NA	NA	NA
HUTRPO2250	NA	NA	NA	NA	NA	NA	NA	NA	NA	NA	NA	NA	NA	NA	NA	NA	NA	NA	NA	NA	NA	NA	NA	NA	NA	NA	NA	NA	NA	NA	NA	NA	NA	NA	NA	NA	NA	NA	NA	NA	76	NA	4.5	NA	NA	NA	NA	NA	NA
HUTRPO2280	NA	NA	NA	NA	NA	NA	NA	NA	NA	NA	NA	NA	NA	NA	NA	NA	NA	NA	NA	NA	NA	NA	NA	NA	NA	NA	NA	NA	NA	NA	NA	NA	NA	NA	NA	NA	NA	NA	NA	NA	60	NA	4	NA	NA	NA	NA	NA	NA
HUTRPO2290	NA	NA	NA	NA	NA	NA	NA	NA	NA	NA	NA	NA	NA	NA	NA	NA	NA	NA	NA	NA	NA	NA	NA	NA	NA	NA	NA	NA	NA	NA	NA	NA	NA	NA	NA	NA	NA	NA	NA	NA	70	NA	4.8	NA	NA	NA	NA	NA	NA
HUTRPO2310	NA	NA	NA	NA	NA	NA	NA	NA	NA	NA	NA	NA	NA	NA	NA	NA	NA	NA	NA	NA	NA	NA	NA	NA	NA	NA	NA	NA	NA	NA	NA	NA	NA	NA	NA	NA	NA	NA	NA	NA	27.7778	NA	5.1	NA	NA	NA	NA	NA	NA
HUTRPO2320	NA	NA	NA	NA	NA	NA	NA	NA	NA	NA	NA	NA	NA	NA	NA	NA	NA	NA	NA	NA	NA	NA	NA	NA	NA	NA	NA	NA	NA	NA	NA	NA	NA	NA	NA	NA	NA	NA	NA	NA	61	NA	4.3	NA	NA	NA	NA	NA	NA
HUTRPO2340	NA	NA	NA	NA	NA	NA	NA	NA	NA	NA	NA	NA	NA	NA	NA	NA	NA	NA	NA	NA	NA	NA	NA	NA	NA	NA	NA	NA	NA	NA	NA	NA	NA	NA	NA	NA	NA	NA	NA	NA	52	NA	4.8	NA	NA	NA	NA	NA	NA
HUTRPO2350	NA	NA	NA	NA	NA	NA	NA	NA	NA	NA	NA	NA	NA	NA	NA	NA	NA	NA	NA	NA	NA	NA	NA	NA	NA	NA	NA	NA	NA	NA	NA	NA	NA	NA	NA	NA	NA	NA	NA	NA	26	NA	4.9	NA	NA	NA	NA	NA	NA
HUTRPO2380	NA	NA	NA	NA	NA	NA	NA	NA	NA	NA	NA	NA	NA	NA	NA	NA	NA	NA	NA	NA	NA	NA	NA	NA	NA	NA	NA	NA	NA	NA	NA	NA	NA	NA	NA	NA	NA	NA	NA	NA	28	NA	6	NA	NA	NA	NA	NA	NA
HUTRPO2390	NA	NA	NA	NA	NA	NA	NA	NA	NA	NA	NA	NA	NA	NA	NA	NA	NA	NA	NA	NA	NA	NA	NA	NA	NA	NA	NA	NA	NA	NA	NA	NA	NA	NA	NA	NA	NA	NA	NA	NA	19	NA	5.7	NA	NA	NA	NA	NA	NA
HUTRPO2410	NA	NA	NA	NA	NA	NA	NA	NA	NA	NA	NA	NA	NA	NA	NA	NA	NA	NA	NA	NA	NA	NA	NA	NA	NA	NA	NA	NA	NA	NA	NA	NA	NA	NA	NA	NA	NA	NA	NA	NA	18	NA	4.8	NA	NA	NA	NA	NA	NA
HUTRPO2440	NA	NA	NA	NA	NA	NA	NA	NA	NA	NA	NA	NA	NA	NA	NA	NA	NA	NA	NA	NA	NA	NA	NA	NA	NA	NA	NA	NA	NA	NA	NA	NA	NA	NA	NA	NA	NA	NA	NA	NA	64	NA	4.1	NA	NA	NA	NA	NA	NA
HUTRPO2520	NA	NA	NA	NA	NA	NA	NA	NA	NA	NA	NA	NA	NA	NA	NA	NA	NA	NA	NA	NA	NA	NA	NA	NA	NA	NA	NA	NA	NA	NA	NA	NA	NA	NA	NA	NA	NA	NA	NA	NA	20.8333	NA	4.3	NA	NA	NA	NA	NA	NA
HUTRPO2530	NA	NA	NA	NA	NA	NA	NA	NA	NA	NA	NA	NA	NA	NA	NA	NA	NA	NA	NA	NA	NA	NA	NA	NA	NA	NA	NA	NA	NA	NA	NA	NA	NA	NA	NA	NA	NA	NA	NA	NA	19.1667	NA	6.1	NA	NA	NA	NA	NA	NA
HUTRPO2580	NA	NA	NA	NA	NA	NA	NA	NA	NA	NA	NA	NA	NA	NA	NA	NA	NA	NA	NA	NA	NA	NA	NA	NA	NA	NA	NA	NA	NA	NA	NA	NA	NA	NA	NA	NA	NA	NA	NA	NA	24	NA	5.2	NA	NA	NA	NA	NA	NA
HUTRPO2590	NA	NA	NA	NA	NA	NA	NA	NA	NA	NA	NA	NA	NA	NA	NA	NA	NA	NA	NA	NA	NA	NA	NA	NA	NA	NA	NA	NA	NA	NA	NA	NA	NA	NA	NA	NA	NA	NA	NA	NA	65	NA	4.6	NA	NA	NA	NA	NA	NA
HUTRPO2600	NA	NA	NA	NA	NA	NA	NA	NA	NA	NA	NA	NA	NA	NA	NA	NA	NA	NA	NA	NA	NA	NA	NA	NA	NA	NA	NA	NA	NA	NA	NA	NA	NA	NA	NA	NA	NA	NA	NA	NA	51.4286	NA	4.4	NA	NA	NA	NA	NA	NA
HUTRPO2680	NA	NA	NA	NA	NA	NA	NA	NA	NA	NA	NA	NA	NA	NA	NA	NA	NA	NA	NA	NA	NA	NA	NA	NA	NA	NA	NA	NA	NA	NA	NA	NA	NA	NA	NA	NA	NA	NA	NA	NA	40	NA	4.8	NA	NA	NA	NA	NA	NA
ACTRTH0120	30.8214	0.05875	0.945325	6.09219	159.1	131.8	0.887625	0.001775	0.65165	0.004725	0.756525	0.428675	0.040475	0.899775	0.861425	0.86145	1.18417	0.084825	0.135375	5.28585	1.4762	5.86157	6.28723	0.044825	0.1146	27.7028	142.275	102.775	0.890275	0.764825	0.0335	0.54225	0.02165	17.8904	0.440357	1.8034	0.200575	0.1789	6.20767	0.436525	211.75	5.25	3.4	25.17	21.6762	42.0975	54.1875	144.212	83.5885
ACTRTH0130	16.295	0.060375	0.993275	4.31318	152.975	124.325	0.884725	0.009625	0.605025	0.00325	0.744475	0.423	0.039875	0.884175	0.830375	0.828375	1.13725	0	0.057575	3.83662	2.25755	4.16547	4.74744	0	0.1463	7.16742	182.45	159.375	0.89295	0.688825	0.025225	0.53055	0.01865	16.7079	0.440429	1.7219	0.199675	0.05185	4.71837	0.463025	NA	3.5	3.45	NA	NA	NA	NA	131.62	75.1954
ACTRTH0160	15.7961	0.082125	0.927725	3.99483	120.95	131.25	0.88505	0.00885	0.649225	0.0132	0.703075	0.447125	0.0464	0.855625	0.763	0.76135	0.999625	0.023575	0.04815	3.46795	2.77305	3.83004	4.94933	0.039275	0.083925	9.1016	209.925	227.45	0.890175	0.6432	0.125425	0.527075	0.065025	3.12785	0.444337	0.76415	0.1994	0.0559	4.93715	0.491825	NA	10.75	3.4	NA	NA	NA	NA	139.603	86.3643
ACTRTH0260	7.38832	0.0926	0.940975	3.32215	165.875	128.2	0.887575	0.0219	0.623475	0.006	0.752975	0.429175	0.045	0.799525	0.7619	0.759625	1.2548	0.011075	0.0382	3.09398	1.91235	3.23595	3.70572	0.029325	0.139075	6.0357	116.325	132.4	0.8941	0.76935	0.018825	0.55005	0.0171	1.76455	0.446833	0.550425	0.2034	0.0418	3.70349	0.451075	NA	5.75	4.1	NA	NA	NA	NA	143.767	88.8642
ACTRTH0280	24.7144	0.05645	0.904425	5.34318	156.8	127.8	0.88795	0.00215	0.6384	0.00105	0.75895	0.4153	0.0335	0.88375	0.847675	0.84635	1.1007	0.07135	0.10295	4.68468	1.58727	5.14858	5.64148	0.035175	0.106675	24.2908	148.075	157.575	0.8883	0.703125	0.054925	0.538425	0.026425	14.2556	0.440551	1.59175	0.19995	0.145975	5.58396	0.4941	NA	4.25	3.15	NA	NA	NA	NA	145.387	90.1395
ACTRTH0300	17.8305	0.055375	0.990675	4.68445	153.175	166.025	0.887175	0	0.638575	0	0.762025	0.407925	0.03695	0.93855	0.9027	0.90295	1.11833	0.04355	0.13845	4.24547	2.19437	4.54594	4.73023	0.038725	0.120575	24.4598	153.45	154.425	0.88925	0.709125	0.05915	0.52895	0.024125	2.3167	0.445338	0.6361	0.200475	0.1132	4.68729	0.46355	192.75	7.25	3.4	23.9375	25.9063	41.9612	51.7125	149.257	87.904
ACTRTH0340	12.392	0.0656	1.03555	3.95456	152.35	120.75	0.88355	0.0077	0.631675	0.0038	0.741175	0.4287	0.038175	0.87465	0.82045	0.817125	1.06303	0	0.044975	3.62399	1.29975	3.84218	4.217	0	0.1465	6.18845	160.5	15.625	0.88895	0.674	0.016925	0.54055	0.01085	13.3721	0.440661	1.5441	0.201575	0.042875	4.19674	0.441925	173.125	5	4.85	21.8688	27.8175	44.6775	57.0125	153.927	97.6051
ACTRTH0560	6.19366	0.0878	0.897	3.14837	157.4	88.1	0.8814	0	0.6111	0	0.75335	0.42735	0.0377	0.78805	0.75325	0.74695	1.2679	0	0.04705	2.92402	1.97523	3.06464	3.60542	0	0.1659	6.90065	188.35	104.45	0.8915	0.774	0.01085	0.5577	0.0073	2.71632	0.444906	0.694275	0.201925	0.02975	3.60764	0.4542	NA	11.75	4.05	NA	NA	NA	NA	146.655	97.9077
ACTRTH0630	32.2524	0.2061	0.9215	5.71463	40.2	4.8	0.8786	0.0241	0.6719	0.1092	0.62	0.5091	0.1026	0.644	0.5066	0.5	1.1445	0	0.0693	4.67782	3.76817	5.42436	6.98296	0	0.1298	10.2289	242.8	158.6	0.8889	0.769	0.005	0.5661	0.0286	3.1426	0.444276	0.740875	0.2016	0.0509	6.9258	0.4715	NA	16.75	3.65	NA	NA	NA	NA	152.745	100.182
ACTRTH0640	44.6782	0.157875	1.06492	7.61882	118.675	128.25	0.88775	0.03925	0.6412	0.02105	0.697775	0.4543	0.08715	0.725875	0.651675	0.650925	1.08085	0.1068	0.175375	6.42427	2.05023	7.29157	7.92307	0.013075	0.12845	26.4474	143.725	149.675	0.89075	0.6862	0.0072	0.544275	0.007725	16.5672	0.380279	1.53818	0.199816	0.277775	7.80279	0.44955	NA	NA	3	NA	NA	NA	NA	143.177	94.7713
ACTRTH0660	NA	NA	NA	NA	NA	NA	NA	NA	NA	NA	NA	NA	NA	NA	NA	NA	NA	NA	NA	NA	NA	NA	NA	NA	NA	NA	NA	NA	NA	NA	NA	NA	NA	NA	NA	NA	NA	NA	NA	NA	198.875	4.25	4.55	21.455	27.2425	43.835	52.225	148.735	83.2816
ACTRTH0710	34.7088	0.1078	0.780975	6.16466	85.775	176.75	0.8876	0.032325	0.678625	0.01345	0.7255	0.4468	0.052275	0.76815	0.700675	0.700325	1.1116	0	0.150075	5.10934	1.43255	5.87212	7.09565	0	0.1308	26.7076	215.825	170.4	0.8894	0.753175	0.118775	0.5625	0.049875	18.919	0.440168	1.814	0.1996	0.13595	7.02129	0.482225	200.75	5	3.65	19.79	25.0037	46.1212	44.9375	155.057	98.7907
ACTRTH0720	45.4796	0.172025	0.9264	7.36681	137.175	186.85	0.889375	0.017175	0.68125	0.01165	0.6645	0.4728	0.082975	0.69535	0.5812	0.58045	0.9173	0.241475	0.053575	6.10376	5.45335	7.01233	8.35653	0.110175	0.0525	30.3089	224.825	201.575	0.889025	0.617025	0.1128	0.54725	0.0432	1.2061	0.448005	0.4594	0.204775	0.373575	8.25676	0.4954	NA	6.5	4.25	NA	NA	NA	NA	151.465	95.6583
ACTRTH0820	12.8311	0.0866	0.879	3.7089	152.5	0.4	0.8848	0.097	0.5749	0.0125	0.7111	0.451	0.012	0.8138	0.7401	0.7385	1.3511	0	0.0991	3.20147	2.33383	3.55822	4.55514	0	0.1884	8.841	223.2	219.9	0.893	0.7768	0.1594	0.5523	0.0721	1.72087	0.446785	0.558925	0.198275	0.0291	4.54345	0.4465	313.875	10.75	3.6	17.6313	31.0125	47.955	64.6375	151.616	89.2829
ACTRTH0830	28.8923	0.109425	0.877825	5.48905	171.525	91.95	0.8857	0.009675	0.66515	0.022525	0.712	0.4534	0.063225	0.791675	0.71525	0.713725	1.04485	0.066575	0.121575	4.60694	1.8584	5.23684	6.44443	0.02005	0.137325	22.283	192.975	107.15	0.888925	0.693075	0.0691	0.56815	0.036875	7.3677	0.441898	1.14512	0.2022	0.191575	6.39068	0.432825	191.125	6.75	4.55	18.87	20.405	43.6038	45.2125	144.955	87.9556
ACTRTH0870	27.4114	0.058725	0.9632	5.47832	153.2	128.1	0.88615	0.00085	0.65325	0.002875	0.7357	0.435975	0.042025	0.9419	0.8753	0.8744	1.14597	0.03675	0.1445	4.67237	1.85898	5.24799	6.11857	0.0204	0.12235	22.8737	206.95	164.2	0.88915	0.748925	0.105	0.55245	0.0316	15.5084	0.44047	1.66372	0.200475	0.1247	6.06005	0.442175	186.75	4.75	3.35	23.245	26.8775	43.955	69.775	151.629	92.8754
ACTRTH0970	33.4857	0.08615	1.30943	6.74872	132.125	155.2	0.8885	0	0.61555	0	0.76205	0.4123	0.045625	1.28125	1.24158	1.2425	1.15705	0.0997	0.173425	5.98068	1.7657	6.53107	6.24363	0.04155	0.11015	26.7905	143.725	241.9	0.889825	0.7008	0.09885	0.5269	0.04025	16.7903	0.440471	1.70075	0.201125	0.148725	6.13692	0.418025	177.125	6.5	4.9	21.6838	19.9562	45.5362	47.075	151.499	92.7238
ACTRTH1040	19.7318	0.06405	1.0092	4.66074	164.5	178.25	0.88665	0.0018	0.6493	0.0024	0.78215	0.40595	0.0332	0.8296	0.818	0.81635	1.1431	0	0.09905	4.08026	1.34813	4.48663	5.18393	0	0.1336	22.9787	145.8	162.65	0.8899	0.74225	0.00905	0.55445	0.0482	15.195	0.440473	1.67217	0.199775	0.0647	5.14657	0.4871	164.875	4.75	3.7	19.8938	26.0725	43.26	42.85	146.924	89.8529
ACTRTH1130	32.2675	0.049	1.09793	6.35606	141.4	154.825	0.888775	0	0.5905	0	0.742125	0.423275	0.037625	1.07145	1.0041	1.00438	1.27947	0	0.231725	5.50026	2.2083	6.11894	6.35264	0	0.180125	26.8293	108.525	222.175	0.890075	0.748175	0.079575	0.532925	0.03995	20.6539	0.44008	1.93255	0.199325	0.120725	6.25998	0.4252	251.5	7	3.55	16.825	26.755	45.095	48.3875	147.026	88.8277
ACTRTH1160	11.9346	0.068675	1.2101	4.1294	143.325	117.225	0.8845	0.014475	0.626225	0.001975	0.7605	0.4031	0.036525	1.09767	1.06325	1.06038	1.02385	0.013275	0.0674	3.89012	3.34638	4.0409	3.94125	0.039225	0.101225	8.4254	166.3	199.575	0.89255	0.630475	0.11115	0.496875	0.04455	1.57908	0.44792	0.510175	0.201925	0.064475	3.911	0.486775	278.375	12.25	3.55	19.9438	23.0813	46.87	54.7625	140.205	79.4843
ACTRTH1410	11.2063	0.062475	1.02077	3.84086	147.55	163.325	0.8889	0.01145	0.591325	0.003225	0.7403	0.3999	0.043825	0.935925	0.8705	0.871325	1.03202	0.053025	0.04185	3.56608	2.0697	3.74051	4.06125	0.06645	0.07595	8.76722	222.575	196.275	0.890575	0.6109	0.070675	0.4869	0.042775	1.7439	0.447142	0.548275	0.200075	0.0874	4.04494	0.462725	NA	12.5	4.85	NA	NA	NA	NA	150.543	98.8532
ACTRTH1420	21.9565	0.1367	0.864425	4.81554	90.375	20.425	0.886	0.0832	0.70905	0.01025	0.6872	0.46205	0.065175	0.7448	0.64825	0.64865	0.856025	0.08015	0	4.20143	2.0995	4.62559	5.53862	0.151175	0	7.746	175.45	179.575	0.894075	0.612	0.140325	0.5467	0.066025	2.27077	0.445462	0.6361	0.19925	0.08595	5.50403	0.53515	NA	20.75	4.25	NA	NA	NA	NA	150.239	95.7681
ACTRTH1680	20.1956	0.0742	0.91815	4.65024	161.275	82.575	0.883775	0.05915	0.625575	0.007525	0.7482	0.43175	0.037675	0.829875	0.784725	0.783525	1.21528	0	0.04965	4.02218	2.24395	4.4655	5.29866	0	0.13155	7.3256	155.45	182.975	0.890975	0.760225	0.0519	0.553275	0.030775	22.3008	0.440096	2.00663	0.200375	0.02895	5.26199	0.492625	192.625	7.5	3.8	21.4625	27.9675	43.2525	48.4125	136.14	79.2212
ACTRTH1700	29.0856	0.0832	0.954925	5.75398	160.175	172.225	0.888225	0	0.629425	0	0.74525	0.4295	0.053025	0.840625	0.797675	0.797725	1.2337	0.0418	0.191125	4.92382	1.85112	5.51915	6.22593	0.03425	0.160875	22.7943	209.425	188.375	0.889875	0.76875	0.027775	0.53375	0.0188	14.1531	0.440568	1.59282	0.20175	0.18335	6.15719	0.439575	189.625	5.5	4	20.68	26.2325	43.7812	56.6	142.899	84.1167
ACTRTH1710	33.3796	0.09895	0.84435	6.27572	126.375	184.725	0.8872	0.02885	0.665125	0.007625	0.73085	0.439125	0.048625	0.783875	0.7259	0.72535	1.0037	0.074375	0.154025	5.37445	1.19358	6.01968	6.68661	0.040725	0.12275	28.066	158.075	153.475	0.8889	0.658525	0.02855	0.542925	0.024025	14.8414	0.440601	1.62247	0.199975	0.235275	6.60535	0.474625	218.625	5.25	4.1	21.6313	25.535	45.8025	56.9375	151.597	96.523
ACTRTH1740	35.0931	0.1373	0.759475	5.90977	168.35	175.65	0.885925	0.0006	0.64635	5e-05	0.71435	0.45685	0.056625	0.699225	0.63215	0.6305	1.2436	0.061	0.149925	4.74471	1.4172	5.58786	7.43393	0.031175	0.149575	22.8941	176.725	200.05	0.887675	0.80135	0.159575	0.566275	0.076725	20.2594	0.440196	1.9103	0.200275	0.135225	7.37375	0.455375	183.25	9.25	3.35	21.925	24.3863	43.18	52.525	142.456	82.5523
ACTRTH1760	29.0247	0.153975	0.814425	5.29691	86.275	90.2	0.883675	0.059575	0.642675	0.022225	0.6776	0.480925	0.060575	0.681875	0.583275	0.5804	1.22212	0.0139	0.0354	4.31385	2.6948	5.02145	6.6623	0.018925	0.1158	6.17758	223.8	264.45	0.8923	0.7799	0.122325	0.55085	0.067825	17.3168	0.440342	1.77163	0.19995	0.05795	6.61656	0.451775	205.125	7.75	3.75	14.2825	25.7162	49.5075	65.8125	137.215	81.4778
ACTRTH1790	22.3987	0.029375	0.9989	5.22153	152.9	173.625	0.888075	0.0015	0.630175	0.000375	0.78765	0.39855	0.023575	0.954775	0.94785	0.948575	1.1396	0	0.118375	4.6562	2.3708	5.05293	5.23573	0	0.144075	21.8873	119.05	181.525	0.889575	0.717125	0.007925	0.53705	0.004775	24.8722	0.439966	2.1262	0.2007	0.050975	5.17686	0.475125	234.25	6.5	3.7	21.4125	19.9213	41.7025	57.475	131.366	76.5372
ACTRTH1940	17.0815	0.0555	0.99595	4.60566	147.5	78.25	0.8807	0.01585	0.57105	0.0049	0.75815	0.40865	0.0378	0.90555	0.8736	0.86535	1.2878	0	0.05335	4.16474	1.49485	4.4695	4.63688	0	0.1583	6.37945	103.7	7.8	0.8908	0.7335	0.09825	0.5376	0.029	18.3191	0.440232	1.81292	0.2005	0.04085	4.59403	0.4454	225.125	4.75	4.75	21.0188	20.2138	45.5225	45.3875	124.706	65.9153
ACTRTH1950	39.9357	0.17735	0.733875	6.86031	130.775	126.3	0.887125	0.148025	0.6614	0.0318	0.7054	0.4612	0.061725	0.627275	0.559375	0.558575	1.1779	0	0.1395	5.69449	3.41962	6.54155	7.59445	0	0.130375	21.5931	127.625	125.2	0.890325	0.77885	0.040425	0.567575	0.0437	16.184	0.440371	1.68912	0.2008	0.1672	7.49824	0.491375	126.625	7.75	3.65	18.3925	29.8175	46.3637	45.5375	140.507	85.0513
ACTRTH1970	29.5244	0.0506	1.12175	6.37156	129.2	159.45	0.88795	0	0.5397	0	0.768075	0.390475	0.0334	1.07448	1.04325	1.0436	1.34092	0	0.265375	5.69118	1.66853	6.18114	5.71533	0	0.17435	26.466	144.425	194.5	0.891375	0.7241	0.035725	0.4896	0.0171	17.8258	0.440281	1.79177	0.1997	0.15575	5.6138	0.449775	192.5	4	3.4	24.2	22.4137	41.46	52.9625	149.695	84.431
ACTRTH2040	19.2782	0.070675	0.9749	4.76026	153.975	125	0.886525	0.002525	0.6507	0.001525	0.759775	0.41155	0.04525	0.875025	0.839325	0.838125	0.9933	0.089175	0.07745	4.2737	1.9037	4.6069	4.98471	0.0589	0.0873	22.9882	162.5	199.4	0.88945	0.650925	0.0562	0.526725	0.033925	1.75002	0.446392	0.555725	0.198	0.16515	4.94347	0.47295	197.5	7.25	3.65	22.6875	25.7363	41.43	50.075	150.921	94.4066
ACTRTH2050	NA	NA	NA	NA	NA	NA	NA	NA	NA	NA	NA	NA	NA	NA	NA	NA	NA	NA	NA	NA	NA	NA	NA	NA	NA	NA	NA	NA	NA	NA	NA	NA	NA	NA	NA	NA	NA	NA	NA	NA	196.125	4.5	3.75	21.0213	26.595	43.04	50.8875	145.509	92.3291
ACTRTH2170	24.9803	0.061775	0.9235	5.4838	160.55	167.45	0.886575	0.010025	0.613275	0.002025	0.7677	0.40895	0.039675	0.8746	0.8467	0.846625	1.20215	0	0.1918	4.82234	1.6733	5.29303	5.56146	0	0.18135	23.2541	57.425	194.05	0.887575	0.737425	0.03125	0.53625	0.01855	16.112	0.440431	1.69017	0.198375	0.121775	5.49484	0.422375	227.875	5.25	3.75	22.1975	28.025	43.3237	47.025	144.554	81.5444
ACTRTH2340	17.1942	0.127933	0.7939	3.86016	160.7	171.167	0.883667	0.0175	0.6231	0.00573333	0.7093	0.459267	0.0520333	0.7288	0.6514	0.650267	1.29713	0	0.0902333	3.15361	2.59653	3.65382	5.39656	0	0.174333	9.00797	219.033	164.633	0.891233	0.807933	0.192333	0.572533	0.0661333	2.55998	0.444901	0.65515	0.196225	0.0419	5.39162	0.4399	399.375	10.5	3.8	20.1187	26.6975	44.5225	59.775	151.715	96.8437
ACTRTH2500	28.9507	0.060875	1.1946	6.21604	136.875	160.55	0.88855	0	0.613025	0	0.772375	0.404375	0.03715	1.16148	1.13205	1.13205	1.16775	0	0.181475	5.54753	1.91538	6.02486	5.73996	0	0.14605	26.2485	95.975	199.65	0.889525	0.71475	0.04005	0.536425	0.016775	18.9359	0.440253	1.83092	0.20025	0.137525	5.64696	0.45895	223.625	6.25	4.25	22.0637	21.5775	45.7575	49.7625	143.106	88.7038
ACTRTH2520	37.3953	0.127475	0.8029	6.20807	171.025	54.625	0.88755	0.00575	0.6972	0.00795	0.693775	0.46785	0.061	0.74525	0.648	0.64775	1.08295	0.0881	0.082075	5.02465	1.46155	5.87826	7.66333	0.060775	0.064375	25.9567	231.775	179.65	0.8896	0.751925	0.0974	0.572725	0.0521	21.3385	0.44004	1.9431	0.2	0.165575	7.59656	0.48785	217.625	7.25	3.6	23.15	28.47	45.0587	47.3125	151.247	84.3152
ACTRTH2870	10.5848	0.10025	0.8524	3.39305	167.6	87.2	0.89015	0.0092	0.6224	0.00525	0.73415	0.43875	0.0414	0.788	0.734	0.73225	1.2089	0	0.0636	2.96398	1.9801	3.25695	4.35932	0	0.15595	6.8891	205.8	218.6	0.8874	0.75455	0.0872	0.53885	0.0418	2.54303	0.444998	0.6784	0.20255	0.0605	4.36079	0.4501	283.625	10.5	4	20.7075	21.9775	42.3137	51.225	147.663	91.9219
ACTRTH2880	30.3044	0.09305	0.879125	5.69511	171.85	187.5	0.88885	0.007675	0.655825	0.01775	0.744875	0.43575	0.05265	0.80425	0.7561	0.7557	1.19263	0	0.183	4.76588	1.97483	5.43435	6.56011	0	0.1608	26.1298	165.675	213.475	0.887975	0.780375	0.009025	0.56565	0.019225	19.108	0.440325	1.85528	0.201775	0.12275	6.49768	0.452325	241.625	9.75	5.1	23.805	21.6837	46.6963	63.0875	146.273	83.7759
ACTRTH2890	39.1308	0.080525	1.01835	7.13091	148.175	169	0.88815	0.003475	0.623	0.001625	0.736225	0.41535	0.061175	0.9077	0.838825	0.83985	0.993425	0.1699	0.05545	6.18017	1.4406	6.85969	7.14919	0.090025	0.034475	29.2316	129.9	177.575	0.889825	0.620625	0.025125	0.519125	0.01305	23.7017	0.439951	2.05	0.199725	0.261075	7.04261	0.49555	190.25	6.25	3.25	16.9913	20.9975	45.5463	52.7875	141.596	81.5183
ACTRTH2920	4.92963	0.0708	0.9393	3.03941	160.45	171.95	0.8841	0	0.6384	0	0.7577	0.41465	0.03125	0.84125	0.803	0.7971	1.11445	0.01875	0.0153	2.90841	1.77973	2.97356	3.42884	0.0519	0.06235	6.20115	100.65	100	0.88645	0.71145	0.0762	0.5449	0.02715	2	0.446251	0.60335	0.2008	0.0363	3.437	0.4826	266.375	5.5	3.75	21.7237	23.9262	45.9575	52.4	139.581	83.7505
ALTRCA0010	35.2188	0.0891667	0.8369	6.03593	174.3	63.8667	0.887167	0.0295667	0.687733	0.0257667	0.720567	0.428167	0.0455667	0.814667	0.710033	0.745633	0.886267	0.212733	0	5.1308	2.10007	5.94077	7.4196	0.170567	0	23.7673	227.167	300.833	0.9254	0.6091	0.0911333	0.493133	0.0763	13.5036	0.32275	1.26683	0.1759	0.2298	7.36033	0.538633	138.164	6.25	7.68571	21.93	14.6625	35.775	45.975	157.423	99.597
ALTRCA0020	16.5977	0.1717	0.6818	3.7808	198.8	203.8	0.8851	0.0141	0.7954	0.068	0.6179	0.5343	0.0707	0.6459	0.5023	0.5	0.9021	0.0988	0	2.7855	2.61495	3.5983	5.5711	0.1474	0	16.8685	244.1	291.5	0.8912	0.7176	0.1745	0.5929	0.1343	6.5501	0.308529	0.8679	0.1989	0.0748	5.5457	0.5242	159.02	5.5	6.33333	18.155	13.4	39.02	44.925	134.981	70.1488
ALTRTH0030	12.0023	0.191911	0.732633	3.50984	95	103.633	0.883311	0.0148889	0.699644	0.0189556	0.617522	0.529378	0.0825444	0.635267	0.493311	0.493678	1.17067	0.0246556	0.113844	2.3321	3.58476	3.06022	4.82693	0.0154333	0.148589	14.5938	241.4	239.567	0.889833	0.8119	0.116956	0.589544	0.0883	3.88219	0.280568	0.618133	0.197467	0.100478	4.78083	0.434278	30.1039	7.44444	5.56667	27.3167	14.19	33.9078	40.95	136.137	62.1372
ALTRVA0010	40.9327	0.0910667	0.829133	6.4358	168.367	62.2333	0.887533	0.00656667	0.688433	0.014	0.6979	0.4735	0.0459667	0.805767	0.7075	0.7098	1.1272	0	0.187333	5.51743	1.58232	6.33023	7.85703	0	0.160867	25.5299	229.333	256.067	0.8917	0.775767	0.1585	0.5723	0.0939667	18.5828	0.355227	1.5896	0.2001	0.1204	7.80063	0.446067	221.043	8.25	4.87143	27.05	17.2575	37.135	50.8071	140.394	63.5514
ALTRVA0020	31.3473	0.144933	0.771233	5.6307	168.767	172.533	0.8865	0.0076	0.6442	0.001	0.632667	0.507533	0.072	0.728667	0.584033	0.588267	1.21317	0	0.2377	4.2164	1.084	5.34813	7.34057	0	0.173267	23.223	267.833	283.9	0.889567	0.776567	0.212967	0.5529	0.119033	9.13907	0.258806	0.925733	0.2011	0.158233	7.25877	0.443333	128.932	10.6667	6.93333	25.43	15.9733	36.2833	47.75	145.192	80.2858
ARTRCA0010	20.9227	0.060775	1.06448	5.2495	112.925	174.05	0.881125	0	0.69775	0	0.75815	0.4228	0.036625	1.0264	0.97875	0.99255	1.0076	0.101675	0.0412	4.8408	3.3539	5.14773	5.02498	0.12005	0.0121	18.207	100.7	201.425	0.9105	0.699625	0.102575	0.524525	0.043325	6.73078	0.290993	0.83295	0.198425	0.1178	4.95935	0.5632	72.1412	6.25	7.525	26.7675	29.51	42.2625	47.625	161.74	88.6059
ARTRCA0020	25.4308	0.177225	0.67535	4.65515	160.425	180.825	0.8879	0.0246	0.7514	0.042825	0.708575	0.458775	0.065825	0.625475	0.52605	0.562425	0.9786	0.06665	0.053	3.62795	2.95827	4.36035	7.03578	0.0815	0.047125	20.9692	159.375	216.875	0.946525	0.7337	0.145825	0.57895	0.07555	10.7198	0.302837	1.08165	0.2	0.111575	6.99983	0.5361	101.261	6.25	5.45	21.8825	24.615	45.465	42.0625	158.432	112.64
ARTRMO0010	17.2172	0.16755	0.69945	3.95305	147.85	175.175	0.895325	0.01725	0.6938	0.0199	0.6628	0.498025	0.0645	0.650025	0.534	0.54645	1.13395	0.02185	0.112725	3.01202	1.76675	3.6957	5.70653	0.021875	0.120925	17.275	168.625	245.85	0.89375	0.7854	0.138125	0.5741	0.084	6.12673	0.244413	0.72495	0.199725	0.106625	5.67478	0.45855	61.8438	10.25	6.75	31.24	28.955	41.495	36.6875	157.951	81.2714
ARTRPO0190	53.6281	0.0544	1.0925	8.5383	102.85	172.675	0.888675	0	0.6551	0	0.740925	0.4182	0.03345	1.08137	1.00545	1.00657	0.880475	0.243	0.042975	7.8825	1.65635	8.51957	7.91632	0.10025	0.029275	28.5698	118.55	122.55	0.889225	0.577225	0.07245	0.499125	0.04285	15.1359	0.320971	1.35468	0.1997	0.263775	7.88457	0.50605	243.506	7.25	6.9	30.6625	24.365	43.4025	59.125	158.192	81.7646
ARTRPO0770	32.5104	0.171825	0.73485	5.68915	144.025	179.775	0.888025	0.03575	0.5791	0.01075	0.62505	0.500075	0.071775	0.673925	0.532875	0.53205	1.3615	0	0.2513	4.15078	3.40925	5.30225	7.87822	0	0.1667	23.6593	173.025	217.875	0.889175	0.773425	0.245225	0.541075	0.1203	13.6933	0.235108	1.09223	0.1996	0.226025	7.81685	0.450625	186.511	15.5	6.8	31.7	21.37	44.445	59.9375	160.396	93.5339
ARTRPO0780	26.0321	0.044575	1.02252	5.78535	106.75	166.325	0.8874	0.002	0.60375	0.002025	0.740125	0.43335	0.03595	0.986275	0.91985	0.920075	1.28767	0	0.182875	5.20485	1.50842	5.6155	5.71077	0	0.164125	19.7032	126.125	233.475	0.889425	0.770875	0.089825	0.55155	0.053375	9.3102	0.331265	1.06365	0.2014	0.05415	5.679	0.46865	96.93	5	6.65	32.5275	20.4275	41.9375	57.25	158.4	76.2815
ARTRPO0830	39.6846	0.159825	0.714675	6.0555	137.225	196.65	0.88705	0.003425	0.6125	0.022425	0.6276	0.495525	0.06595	0.688875	0.54475	0.544425	1.21782	0	0.254725	4.64185	2.84388	5.89917	8.61482	0	0.1465	25.6957	170.1	194.025	0.888775	0.7435	0.259175	0.5323	0.11395	13.9465	0.201342	1.62028	0.1918	0.2491	8.57675	0.461175	244.191	14	6.25	31.4125	20.2325	40.9	52.4375	160.977	82.0165
ARTRPO0840	41.4329	0.15695	0.7745	6.5548	127.9	198.1	0.881775	0.017675	0.580875	0.042875	0.664825	0.47935	0.0751	0.722475	0.576775	0.62445	1.32927	0	0.26005	4.9424	1.7062	6.20183	8.55767	0	0.144625	26.9992	175.225	204.225	0.93745	0.74625	0.201325	0.5333	0.083975	13.5645	0.211383	0.998025	0.1996	0.2485	8.52168	0.46145	251.791	13.75	6.55	31.105	19.71	41.2475	51.375	158.69	80.1244
ARTRTH0030	9.62925	0.197575	0.668125	2.88762	155.225	177.85	0.884275	0.05415	0.691025	0.0372	0.6641	0.503725	0.0695	0.583575	0.484825	0.48855	1.1755	0.001	0.092725	2.11242	4.92783	2.58445	4.4217	0.023325	0.11135	12.8414	168.625	216.075	0.8929	0.804425	0.1819	0.598	0.077475	3.91237	0.244262	0.6128	0.2011	0.045975	4.40693	0.47975	30.6613	8.75	6.85	29.5225	25.0675	39.0625	54.4375	143.089	67.6237
ARTRVA0010	33.4213	0.107375	0.765425	5.60593	139.1	178.025	0.887725	0.04275	0.698725	0.017225	0.7255	0.452775	0.045	0.7463	0.6738	0.6826	1.0605	0.045575	0.0604	4.94243	2.30852	5.5012	7.37448	0.05975	0.0723	22.8489	145.5	221.05	0.899975	0.739575	0.172375	0.570425	0.07725	11.9625	0.289966	1.11338	0.199825	0.079775	7.3448	0.49355	158.125	9.75	5.6	30.7225	31.63	43.1875	58.375	155.848	81.4826
ARTRVA0020	31.1344	0.0426	0.982675	6.21925	106.15	165.225	0.888025	0	0.560975	0	0.74225	0.418575	0.0369	0.955225	0.877825	0.89835	1.3249	0	0.2269	5.55837	1.93285	6.10025	6.41135	0	0.1822	21.7648	123.975	217.075	0.907625	0.7305	0.16915	0.5188	0.06485	9.91147	0.268892	0.97475	0.200325	0.0593	6.3627	0.444425	147.227	10.25	5.325	28.665	28.96	41.18	49.75	150.774	74.3334
C1TRBA1950	67.3444	0.1161	1.44415	11.5967	92.95	50.2	0.88915	0	0.55305	0	0.75725	0.3742	0.0934	1.3566	1.31685	1.31595	1.3457	0.3441	0.3269	10.5071	1.806	11.1422	8.27615	0.1382	0.1006	38.2576	67.7	210.65	0.88845	0.5618	0.0746	0.4762	0.0342	20.1644	0.39877	1.7918	0.1993	0.25735	8.0095	0.53165	374.429	9	4.5	NA	NA	NA	NA	164.965	81.649
C1TRCA0010	NA	NA	NA	NA	NA	NA	NA	NA	NA	NA	NA	NA	NA	NA	NA	NA	NA	NA	NA	NA	NA	NA	NA	NA	NA	NA	NA	NA	NA	NA	NA	NA	NA	NA	NA	NA	NA	NA	NA	NA	204.667	5	5.5	NA	NA	NA	NA	157.024	79.4226
C1TRCA0020	34.4827	0.14745	0.7266	5.55682	151.967	164.283	0.887533	0.00695	0.730617	0.0333833	0.665633	0.48925	0.06255	0.699383	0.589367	0.588667	0.962917	0.0988333	0.0830667	4.49722	2.54314	5.41868	7.80345	0.0905333	0.0812	23.7443	103.25	203.683	0.889133	0.6895	0.16905	0.57755	0.0825	20.5225	0.440161	1.90248	0.19998	0.24225	7.74278	0.50455	141.455	3.4	3.96667	NA	NA	NA	NA	128.679	69.572
C1TRCA0490	39.979	0.110738	0.834025	6.59657	126.312	118.312	0.887938	0.0067125	0.62365	0.013325	0.6914	0.459225	0.0541	0.776637	0.679125	0.678675	1.22915	0.0325625	0.231412	5.38056	1.81187	6.22617	8.05815	0.0096125	0.15575	25.8983	140.162	159.162	0.889325	0.765275	0.115587	0.540587	0.05875	22.9732	0.415702	1.99271	0.199914	0.174987	7.96819	0.444887	229.2	10.1429	4.38333	NA	NA	NA	NA	143.717	74.4217
C1TRCA1130	NA	NA	NA	NA	NA	NA	NA	NA	NA	NA	NA	NA	NA	NA	NA	NA	NA	NA	NA	NA	NA	NA	NA	NA	NA	NA	NA	NA	NA	NA	NA	NA	NA	NA	NA	NA	NA	NA	NA	NA	182	8	5.875	NA	NA	NA	NA	170.095	79.9995
C1TRCA1210	51.9907	0.0734	1.0826	8.63665	86.95	158.05	0.8858	0	0.43415	0	0.6962	0.4088	0.0562	1.05745	0.942	0.9411	1.2452	0	0.5746	7.60305	3.16022	8.7249	8.25075	0	0.1964	29.5338	144.65	235.35	0.89425	0.53505	0.1337	0.42935	0.05465	20.3619	0.371622	1.79705	0.200033	0.40775	8.07295	0.42805	277.25	6.83333	4.425	NA	NA	NA	NA	171.543	93.3667
C1TRCA1510	56.4418	0.1431	0.838883	8.0883	129.55	127.567	0.88705	0.00718333	0.659217	0.0252667	0.67485	0.471183	0.0731167	0.7336	0.632	0.6318	1.12142	0.120167	0.265617	6.0974	2.84018	7.23335	9.89615	0.0403667	0.172233	32.1181	88.6333	104.917	0.888683	0.71905	0.04755	0.53815	0.03115	22.4799	0.386733	1.88978	0.19908	0.323883	9.73383	0.434417	352.538	8.66667	4.76923	NA	NA	NA	NA	162.531	90.1795
C1TRMO0010	26.8189	0.149029	0.794171	5.39964	136.514	75.8	0.887071	0.0145429	0.6719	0.0133286	0.685343	0.469329	0.071	0.694829	0.6052	0.604443	1.11896	0.0133286	0.151114	4.0906	1.60803	4.78246	6.9451	0.0305	0.115243	22.2684	116.286	182.057	0.888714	0.748657	0.1517	0.557086	0.0690714	11.1284	0.340753	1.239	0.200017	0.140857	6.84833	0.5025	116.077	7.16667	3.78333	NA	NA	NA	NA	148.796	84.3783
C1TRTH0030	NA	NA	NA	NA	NA	NA	NA	NA	NA	NA	NA	NA	NA	NA	NA	NA	NA	NA	NA	NA	NA	NA	NA	NA	NA	NA	NA	NA	NA	NA	NA	NA	NA	NA	NA	NA	NA	NA	NA	NA	35.9444	5.88889	5.3875	NA	NA	NA	NA	NA	NA
C1TRVA0010	30.5267	0.07735	0.904338	5.79459	119.237	115.675	0.888225	0.00495	0.615088	0.0085625	0.745687	0.423687	0.0394625	0.883988	0.841688	0.8425	1.20693	0.0431	0.156375	5.36894	1.08165	5.75734	6.60611	0.034725	0.137375	21.6287	132.925	217.787	0.889425	0.733413	0.077825	0.519725	0.04005	17.603	0.363604	1.61292	0.200183	0.170125	6.5225	0.4548	175.214	7.5	4.12143	NA	NA	NA	NA	151.199	89.6206
C1TRVA0020	47.2971	0.06225	1.068	8.14515	99.7333	132.4	0.886883	0	0.4988	0	0.738733	0.393133	0.04615	1.02755	0.97045	0.96975	1.35287	0.07175	0.3103	7.38998	1.6879	7.98265	7.8627	0.0186333	0.166283	27.9582	127.5	145.2	0.889083	0.66085	0.08775	0.478517	0.04605	19.36	0.354273	1.65016	0.20028	0.18515	7.73428	0.442517	277.727	9.8	5.05	NA	NA	NA	NA	152.814	87.3532
GATRBA1600	48.2448	0.12395	0.7966	7.08063	134.75	89.4	0.88735	0.004175	0.6552	0.004125	0.688625	0.451	0.0527	0.760325	0.65945	0.658675	0.864575	0.164325	0.137425	5.85045	2.04843	6.81142	9.0043	0.052125	0.0804	28.1204	119.35	152.55	0.88985	0.5637	0.159875	0.532675	0.051875	23.0513	0.365632	1.86977	0.200867	0.28985	8.95772	0.4528	318.444	11	3.325	NA	NA	NA	NA	151.83	81.2014
GATRBA1650	34.8399	0.0774667	0.842083	5.93565	119.2	153.617	0.887633	0.00581667	0.610467	0.0103667	0.731183	0.43665	0.0392833	0.821617	0.76075	0.7603	1.27265	0	0.220633	5.34952	1.22885	5.87305	7.23337	0	0.18555	22.8498	148.35	211.4	0.889267	0.775083	0.1267	0.544	0.0549667	17.1856	0.425841	1.71595	0.200117	0.0909	7.16422	0.434083	170.667	2.83333	3.86667	NA	NA	NA	NA	142.383	92.14
GATRBA1750	NA	NA	NA	NA	NA	NA	NA	NA	NA	NA	NA	NA	NA	NA	NA	NA	NA	NA	NA	NA	NA	NA	NA	NA	NA	NA	NA	NA	NA	NA	NA	NA	NA	NA	NA	NA	NA	NA	NA	NA	410.6	15.5	3.44	NA	NA	NA	NA	168.631	116.014
GATRBA1810	49.398	0.0819	0.88026	7.38418	119.9	175.64	0.88728	0	0.61702	0	0.71124	0.44038	0.04338	0.83674	0.75334	0.7522	1.19032	0.04344	0.2541	6.3517	1.0303	7.1645	8.57334	0.02084	0.1441	27.913	144.72	214.86	0.88808	0.7315	0.1542	0.51596	0.06022	19.1102	0.415886	1.79154	0.2001	0.22164	8.48358	0.43182	227.444	4.88889	3.86667	NA	NA	NA	NA	156.472	80.7837
GATRBA1890	30.7435	0.0525167	0.91615	5.8864	121.717	118.333	0.8877	3.33333e-05	0.633583	0	0.741483	0.42495	0.0306667	0.893783	0.833433	0.8339	1.1247	0.0354667	0.08545	5.3721	1.54634	5.78838	6.4756	0.0325667	0.0875333	21.5253	127.05	136.55	0.889283	0.709533	0.0701167	0.533917	0.0367667	12.4716	0.440911	1.48167	0.199986	0.130417	6.44878	0.4789	115.769	5.42857	4.86	NA	NA	NA	NA	156.941	97.2996
GATRCA0010	51.3702	0.0429667	1.0063	8.1111	116.917	142.617	0.887433	0.00233333	0.653267	0.00225	0.7494	0.412283	0.0319667	0.972267	0.918667	0.917917	1.0343	0.122733	0.0881167	7.42527	1.51728	7.9234	8.1675	0.102183	0.0475333	28.3184	117.6	146.017	0.888933	0.671417	0.0799167	0.514883	0.03215	18.7129	0.374529	1.64679	0.200478	0.1748	8.104	0.5139	237.533	5.11111	5.23333	NA	NA	NA	NA	143.22	78.35
GATRCA0020	40.4164	0.162183	0.706833	6.00372	159.6	233.817	0.888283	0.0221167	0.769417	0.08734	0.61615	0.5239	0.0678667	0.684667	0.533667	0.533267	0.940267	0.134833	0.0302833	4.53813	2.02476	5.86882	8.56402	0.114983	0.0126667	26.6009	157.667	227.233	0.888583	0.723083	0.242933	0.5751	0.106733	20.5882	0.396866	1.77695	0.200387	0.296283	8.47937	0.52605	183.067	4.66667	4.94	NA	NA	NA	NA	124.341	74.516
GATRCA0190	39.6079	0.105567	0.8108	6.39078	129.933	93.3	0.887517	0.00651667	0.65	0.00345	0.722517	0.445367	0.04845	0.768183	0.701067	0.700083	1.18875	0.0229667	0.1882	5.54567	1.21027	6.12707	7.97558	0.0141333	0.14685	25.8363	157.617	164.417	0.8884	0.769233	0.150783	0.555833	0.0533167	20.5202	0.440109	1.93255	0.200317	0.140117	7.90927	0.438433	200.417	3.33333	3.65	NA	NA	NA	NA	138.989	79.1358
GATRCA0280	37.752	0.099	0.816667	6.28023	122.8	152.633	0.886117	0.004	0.612683	0.0029	0.70575	0.448517	0.0468833	0.783217	0.698233	0.69715	1.24095	0.0348333	0.2076	5.38198	1.03303	6.09177	7.79075	0.0181833	0.15495	25.3221	149.333	205.2	0.890017	0.758483	0.186067	0.537767	0.0793667	16.8167	0.440373	1.74063	0.200083	0.13625	7.72302	0.4466	165.917	4.16667	4.4625	NA	NA	NA	NA	145.946	80.431
GATRCA0380	40.9519	0.15585	0.703825	6.02588	163.475	223.6	0.88725	0.00625	0.76135	0.0741	0.6591	0.494425	0.060325	0.651225	0.5414	0.54045	0.89745	0.11635	0.03225	4.67783	2.8211	5.69383	8.77782	0.134075	0.0189	26.7329	145.475	162.625	0.888975	0.681075	0.116325	0.558675	0.0651	24.7947	0.370791	1.87647	0.2019	0.190025	8.7249	0.550875	186.333	5	4.25	NA	NA	NA	NA	145.074	83.4143
GATRCA0400	NA	NA	NA	NA	NA	NA	NA	NA	NA	NA	NA	NA	NA	NA	NA	NA	NA	NA	NA	NA	NA	NA	NA	NA	NA	NA	NA	NA	NA	NA	NA	NA	NA	NA	NA	NA	NA	NA	NA	NA	233	NA	4.7	NA	NA	NA	NA	NA	NA
GATRCA0410	NA	NA	NA	NA	NA	NA	NA	NA	NA	NA	NA	NA	NA	NA	NA	NA	NA	NA	NA	NA	NA	NA	NA	NA	NA	NA	NA	NA	NA	NA	NA	NA	NA	NA	NA	NA	NA	NA	NA	NA	299.4	5.2	4.4	NA	NA	NA	NA	146.553	74.294
GATRCA0440	40.9434	0.12356	0.75466	6.21474	149.6	153.36	0.88774	0.0148	0.70378	0.03004	0.71278	0.45342	0.05028	0.73098	0.65554	0.65478	1.02162	0.02952	0.09676	5.40174	1.51068	6.06214	8.30242	0.01798	0.0837	26.5181	146.64	203.6	0.89114	0.71804	0.11952	0.56662	0.05744	24.737	0.439866	2.11808	0.199783	0.17692	8.2601	0.49186	189.167	3.83333	4	NA	NA	NA	NA	138.146	77.7407
GATRCA0590	68.84	0.0829667	0.852867	8.59877	150.033	196.867	0.886867	0.0135667	0.754233	0.129767	0.696467	0.4452	0.0558333	0.847267	0.7552	0.754833	0.7823	0.373767	0	7.59177	4.31658	8.70093	10.2672	0.219333	0	33.5057	102.933	269.2	0.8869	0.589633	0.123	0.502467	0.059	26.8583	0.424966	2.15758	0.196933	0.336133	10.0471	0.588967	320.4	6	4.025	NA	NA	NA	NA	143.264	85.9391
GATRCA0650	38.361	0.118778	0.768778	6.0283	143.1	142.689	0.888867	0.0121778	0.6623	0.0238222	0.704744	0.447456	0.0490778	0.752056	0.670878	0.670989	0.982144	0.120633	0.0751556	5.27472	1.87847	5.98312	8.04803	0.0812889	0.0646889	25.09	146.022	214.556	0.889167	0.647167	0.148356	0.5364	0.0666	20.4818	0.426857	1.88574	0.199611	0.227467	7.985	0.4959	172.944	3.66667	5.025	NA	NA	NA	NA	150.374	76.6835
GATRCA0800	43.6887	0.162567	0.7013	6.22757	140.467	200.267	0.8875	0.02	0.580333	0.0944	0.61875	0.5038	0.0694667	0.697867	0.544717	0.543883	1.2819	0.07735	0.102683	4.8641	2.20526	6.25545	8.9676	0.0719	0.0566667	27.4223	152.617	180.317	0.890433	0.640967	0.14775	0.556583	0.0619833	18.3186	0.339769	1.55448	0.19912	0.396017	8.91822	0.508333	178.75	5.66667	4.47778	NA	NA	NA	NA	139.159	84.32
GATRCA1070	NA	NA	NA	NA	NA	NA	NA	NA	NA	NA	NA	NA	NA	NA	NA	NA	NA	NA	NA	NA	NA	NA	NA	NA	NA	NA	NA	NA	NA	NA	NA	NA	NA	NA	NA	NA	NA	NA	NA	NA	184	4.6	4.75	NA	NA	NA	NA	NA	NA
GATRCA1170	36.0162	0.0717778	0.912889	6.42753	119.989	136.222	0.887011	0	0.620878	0	0.711856	0.440911	0.0427667	0.8721	0.788589	0.787967	1.16173	0.0323556	0.163178	5.55226	1.33282	6.2249	7.20609	0.0254111	0.119811	23.9664	122.911	191.5	0.8915	0.718089	0.0996778	0.536978	0.0462	19.3702	0.440194	1.86787	0.199956	0.150644	7.12611	0.465389	194.833	6	5	NA	NA	NA	NA	160.696	74.977
GATRCA1200	42.6121	0.0704286	0.893943	6.86501	128.143	142.5	0.888586	0.0079	0.687243	0.0506	0.7148	0.450886	0.0439143	0.858171	0.782814	0.781871	1.07726	0.0232429	0.165557	6.00289	2.9332	6.73099	7.87521	0.0247429	0.107357	26.8889	129.771	211.629	0.888671	0.739571	0.0988857	0.544257	0.046	20.6052	0.420332	1.85563	0.201033	0.224271	7.7458	0.4918	174.611	2	5.76667	NA	NA	NA	NA	138.684	70.993
GATRCA1370	31.2525	0.10496	0.78186	5.49898	135.32	139.58	0.88812	0.00656	0.65044	0.00542	0.73264	0.43912	0.04166	0.7532	0.6948	0.69498	1.15986	0	0.15082	4.89712	1.3152	5.34924	7.14248	0	0.1471	22.323	152	164.72	0.89046	0.75396	0.13962	0.55224	0.05606	17.494	0.440321	1.78437	0.2003	0.09682	7.10352	0.46856	162.167	3.16667	3.925	NA	NA	NA	NA	142.377	69.0231
GATRCA1390	40.2599	0.08296	0.86056	6.6097	124.2	143.28	0.88786	0.00424	0.64296	0.01526	0.71932	0.4319	0.04392	0.83444	0.76056	0.76012	1.02256	0.08548	0.17382	5.85556	1.4826	6.49902	7.78428	0.0399	0.13528	25.355	141	220.6	0.8886	0.65456	0.135	0.52198	0.0607	17.7302	0.440355	1.7831	0.20098	0.19228	7.68944	0.45792	192.2	5.2	5.16	NA	NA	NA	NA	154.468	72.2055
GATRCA1410	41.9453	0.1032	0.8294	6.50612	140.05	130.117	0.888117	0.00595	0.723267	0.0498333	0.681267	0.481433	0.0558	0.80315	0.69045	0.689767	1.05682	0.0962333	0.0790667	5.45395	3.10835	6.38527	7.95725	0.0588833	0.0729	26.1264	152.383	173.9	0.88925	0.761267	0.112267	0.5824	0.0497	21.5338	0.439927	1.88313	0.200433	0.245433	7.91635	0.481683	166.333	2	5.86	NA	NA	NA	NA	139.891	77.4356
GATRCA1480	NA	NA	NA	NA	NA	NA	NA	NA	NA	NA	NA	NA	NA	NA	NA	NA	NA	NA	NA	NA	NA	NA	NA	NA	NA	NA	NA	NA	NA	NA	NA	NA	NA	NA	NA	NA	NA	NA	NA	NA	288.625	8.8	4.12857	NA	NA	NA	NA	154.898	82.8831
GATRMO0010	26.8749	0.112289	0.807767	5.28186	130.211	140.067	0.889211	0.00433333	0.629778	0.0059125	0.706144	0.441178	0.0485778	0.772478	0.6899	0.690422	0.993122	0.0857	0.1173	4.52213	1.41691	5.12327	6.67456	0.0462889	0.107978	20.9478	139.189	217.033	0.89	0.620722	0.100322	0.513533	0.055	15.4784	0.387341	1.53061	0.199711	0.217122	6.604	0.472544	146.111	7	3.48889	NA	NA	NA	NA	133.095	72.518
GATRTH0030	13.2056	0.131356	0.831944	3.66032	143.878	151.911	0.886478	0.0174333	0.697233	0.0205667	0.705833	0.455433	0.0510667	0.719044	0.639922	0.639589	0.908022	0.0757778	0.0411333	3.0226	2.00481	3.42617	4.78368	0.0807667	0.0662889	14.4524	146.778	220.444	0.888022	0.6203	0.0824	0.538267	0.0497889	6.85916	0.416282	1.06169	0.201156	0.151333	4.75451	0.488511	43.2778	5.22222	4.65	NA	NA	NA	NA	129.165	68.0988
GATRVA0010	29.6989	0.0546	0.907	5.8229	123.856	154.522	0.887967	0.0048	0.652733	0.0024	0.752044	0.419511	0.0308	0.878322	0.831367	0.830922	1.07634	0.0359667	0.0861444	5.34247	1.84762	5.67738	6.48077	0.0514222	0.0961333	21.1403	127.7	155.911	0.888311	0.697378	0.0597444	0.532622	0.0298	17.8219	0.400275	1.6797	0.199689	0.099	6.44221	0.491378	156.667	6.77778	3.91538	NA	NA	NA	NA	144.246	85.9203
GATRVA0020	56.0292	0.0617	1.01146	8.69238	101.8	170.8	0.88746	0	0.52428	0	0.72258	0.42946	0.05236	0.9362	0.86492	0.86466	1.47528	0	0.40856	7.3914	1.19006	8.1754	8.77992	0	0.22118	30.0393	110.26	237.56	0.88884	0.7718	0.04678	0.5123	0.0369	17.17	0.32289	1.48084	0.20036	0.09384	8.61398	0.42256	300.7	9	4.525	NA	NA	NA	NA	145.037	77.8534
HUTRBA1600	NA	NA	NA	NA	NA	NA	NA	NA	NA	NA	NA	NA	NA	NA	NA	NA	NA	NA	NA	NA	NA	NA	NA	NA	NA	NA	NA	NA	NA	NA	NA	NA	NA	NA	NA	NA	NA	NA	NA	NA	295	NA	3.6	NA	NA	NA	NA	NA	NA
HUTRBA1650	NA	NA	NA	NA	NA	NA	NA	NA	NA	NA	NA	NA	NA	NA	NA	NA	NA	NA	NA	NA	NA	NA	NA	NA	NA	NA	NA	NA	NA	NA	NA	NA	NA	NA	NA	NA	NA	NA	NA	NA	65	NA	5.2	NA	NA	NA	NA	NA	NA
HUTRBA1750	NA	NA	NA	NA	NA	NA	NA	NA	NA	NA	NA	NA	NA	NA	NA	NA	NA	NA	NA	NA	NA	NA	NA	NA	NA	NA	NA	NA	NA	NA	NA	NA	NA	NA	NA	NA	NA	NA	NA	NA	250	NA	3.5	NA	NA	NA	NA	NA	NA
HUTRBA1810	NA	NA	NA	NA	NA	NA	NA	NA	NA	NA	NA	NA	NA	NA	NA	NA	NA	NA	NA	NA	NA	NA	NA	NA	NA	NA	NA	NA	NA	NA	NA	NA	NA	NA	NA	NA	NA	NA	NA	NA	141.6	NA	3.9	NA	NA	NA	NA	NA	NA
HUTRBA1890	NA	NA	NA	NA	NA	NA	NA	NA	NA	NA	NA	NA	NA	NA	NA	NA	NA	NA	NA	NA	NA	NA	NA	NA	NA	NA	NA	NA	NA	NA	NA	NA	NA	NA	NA	NA	NA	NA	NA	NA	515	NA	5.4	NA	NA	NA	NA	NA	NA
HUTRBA1950	NA	NA	NA	NA	NA	NA	NA	NA	NA	NA	NA	NA	NA	NA	NA	NA	NA	NA	NA	NA	NA	NA	NA	NA	NA	NA	NA	NA	NA	NA	NA	NA	NA	NA	NA	NA	NA	NA	NA	NA	126	NA	4.1	NA	NA	NA	NA	NA	NA
HUTRCA0010	NA	NA	NA	NA	NA	NA	NA	NA	NA	NA	NA	NA	NA	NA	NA	NA	NA	NA	NA	NA	NA	NA	NA	NA	NA	NA	NA	NA	NA	NA	NA	NA	NA	NA	NA	NA	NA	NA	NA	NA	181.5	NA	8.4	NA	NA	NA	NA	NA	NA
HUTRCA0020	NA	NA	NA	NA	NA	NA	NA	NA	NA	NA	NA	NA	NA	NA	NA	NA	NA	NA	NA	NA	NA	NA	NA	NA	NA	NA	NA	NA	NA	NA	NA	NA	NA	NA	NA	NA	NA	NA	NA	NA	274	NA	7.2	NA	NA	NA	NA	NA	NA
HUTRCA0190	NA	NA	NA	NA	NA	NA	NA	NA	NA	NA	NA	NA	NA	NA	NA	NA	NA	NA	NA	NA	NA	NA	NA	NA	NA	NA	NA	NA	NA	NA	NA	NA	NA	NA	NA	NA	NA	NA	NA	NA	245.333	NA	4	NA	NA	NA	NA	NA	NA
HUTRCA0280	NA	NA	NA	NA	NA	NA	NA	NA	NA	NA	NA	NA	NA	NA	NA	NA	NA	NA	NA	NA	NA	NA	NA	NA	NA	NA	NA	NA	NA	NA	NA	NA	NA	NA	NA	NA	NA	NA	NA	NA	159.333	NA	4.5	NA	NA	NA	NA	NA	NA
HUTRCA0380	NA	NA	NA	NA	NA	NA	NA	NA	NA	NA	NA	NA	NA	NA	NA	NA	NA	NA	NA	NA	NA	NA	NA	NA	NA	NA	NA	NA	NA	NA	NA	NA	NA	NA	NA	NA	NA	NA	NA	NA	200.5	NA	5	NA	NA	NA	NA	NA	NA
HUTRCA0400	NA	NA	NA	NA	NA	NA	NA	NA	NA	NA	NA	NA	NA	NA	NA	NA	NA	NA	NA	NA	NA	NA	NA	NA	NA	NA	NA	NA	NA	NA	NA	NA	NA	NA	NA	NA	NA	NA	NA	NA	305	NA	4.8	NA	NA	NA	NA	NA	NA
HUTRCA0410	NA	NA	NA	NA	NA	NA	NA	NA	NA	NA	NA	NA	NA	NA	NA	NA	NA	NA	NA	NA	NA	NA	NA	NA	NA	NA	NA	NA	NA	NA	NA	NA	NA	NA	NA	NA	NA	NA	NA	NA	158	NA	5.3	NA	NA	NA	NA	NA	NA
HUTRCA0440	NA	NA	NA	NA	NA	NA	NA	NA	NA	NA	NA	NA	NA	NA	NA	NA	NA	NA	NA	NA	NA	NA	NA	NA	NA	NA	NA	NA	NA	NA	NA	NA	NA	NA	NA	NA	NA	NA	NA	NA	151.333	NA	6	NA	NA	NA	NA	NA	NA
HUTRCA0490	NA	NA	NA	NA	NA	NA	NA	NA	NA	NA	NA	NA	NA	NA	NA	NA	NA	NA	NA	NA	NA	NA	NA	NA	NA	NA	NA	NA	NA	NA	NA	NA	NA	NA	NA	NA	NA	NA	NA	NA	208.667	NA	4.3	NA	NA	NA	NA	NA	NA
HUTRCA0590	NA	NA	NA	NA	NA	NA	NA	NA	NA	NA	NA	NA	NA	NA	NA	NA	NA	NA	NA	NA	NA	NA	NA	NA	NA	NA	NA	NA	NA	NA	NA	NA	NA	NA	NA	NA	NA	NA	NA	NA	176	NA	4.9	NA	NA	NA	NA	NA	NA
HUTRCA0650	NA	NA	NA	NA	NA	NA	NA	NA	NA	NA	NA	NA	NA	NA	NA	NA	NA	NA	NA	NA	NA	NA	NA	NA	NA	NA	NA	NA	NA	NA	NA	NA	NA	NA	NA	NA	NA	NA	NA	NA	182	NA	6.2	NA	NA	NA	NA	NA	NA
HUTRCA0800	NA	NA	NA	NA	NA	NA	NA	NA	NA	NA	NA	NA	NA	NA	NA	NA	NA	NA	NA	NA	NA	NA	NA	NA	NA	NA	NA	NA	NA	NA	NA	NA	NA	NA	NA	NA	NA	NA	NA	NA	116	NA	3.5	NA	NA	NA	NA	NA	NA
HUTRCA1070	NA	NA	NA	NA	NA	NA	NA	NA	NA	NA	NA	NA	NA	NA	NA	NA	NA	NA	NA	NA	NA	NA	NA	NA	NA	NA	NA	NA	NA	NA	NA	NA	NA	NA	NA	NA	NA	NA	NA	NA	233.333	NA	4.7	NA	NA	NA	NA	NA	NA
HUTRCA1130	NA	NA	NA	NA	NA	NA	NA	NA	NA	NA	NA	NA	NA	NA	NA	NA	NA	NA	NA	NA	NA	NA	NA	NA	NA	NA	NA	NA	NA	NA	NA	NA	NA	NA	NA	NA	NA	NA	NA	NA	NA	NA	NA	NA	NA	NA	NA	NA	NA
HUTRCA1170	NA	NA	NA	NA	NA	NA	NA	NA	NA	NA	NA	NA	NA	NA	NA	NA	NA	NA	NA	NA	NA	NA	NA	NA	NA	NA	NA	NA	NA	NA	NA	NA	NA	NA	NA	NA	NA	NA	NA	NA	104.5	NA	5.2	NA	NA	NA	NA	NA	NA
HUTRCA1200	NA	NA	NA	NA	NA	NA	NA	NA	NA	NA	NA	NA	NA	NA	NA	NA	NA	NA	NA	NA	NA	NA	NA	NA	NA	NA	NA	NA	NA	NA	NA	NA	NA	NA	NA	NA	NA	NA	NA	NA	122	NA	6.4	NA	NA	NA	NA	NA	NA
HUTRCA1210	NA	NA	NA	NA	NA	NA	NA	NA	NA	NA	NA	NA	NA	NA	NA	NA	NA	NA	NA	NA	NA	NA	NA	NA	NA	NA	NA	NA	NA	NA	NA	NA	NA	NA	NA	NA	NA	NA	NA	NA	245.333	NA	5.5	NA	NA	NA	NA	NA	NA
HUTRCA1370	NA	NA	NA	NA	NA	NA	NA	NA	NA	NA	NA	NA	NA	NA	NA	NA	NA	NA	NA	NA	NA	NA	NA	NA	NA	NA	NA	NA	NA	NA	NA	NA	NA	NA	NA	NA	NA	NA	NA	NA	240	NA	7.5	NA	NA	NA	NA	NA	NA
HUTRCA1390	NA	NA	NA	NA	NA	NA	NA	NA	NA	NA	NA	NA	NA	NA	NA	NA	NA	NA	NA	NA	NA	NA	NA	NA	NA	NA	NA	NA	NA	NA	NA	NA	NA	NA	NA	NA	NA	NA	NA	NA	179.2	NA	5.2	NA	NA	NA	NA	NA	NA
HUTRCA1410	NA	NA	NA	NA	NA	NA	NA	NA	NA	NA	NA	NA	NA	NA	NA	NA	NA	NA	NA	NA	NA	NA	NA	NA	NA	NA	NA	NA	NA	NA	NA	NA	NA	NA	NA	NA	NA	NA	NA	NA	112.5	NA	7.2	NA	NA	NA	NA	NA	NA
HUTRCA1480	NA	NA	NA	NA	NA	NA	NA	NA	NA	NA	NA	NA	NA	NA	NA	NA	NA	NA	NA	NA	NA	NA	NA	NA	NA	NA	NA	NA	NA	NA	NA	NA	NA	NA	NA	NA	NA	NA	NA	NA	178.5	NA	6.1	NA	NA	NA	NA	NA	NA
HUTRCA1510	NA	NA	NA	NA	NA	NA	NA	NA	NA	NA	NA	NA	NA	NA	NA	NA	NA	NA	NA	NA	NA	NA	NA	NA	NA	NA	NA	NA	NA	NA	NA	NA	NA	NA	NA	NA	NA	NA	NA	NA	355.333	NA	4.3	NA	NA	NA	NA	NA	NA
HUTRMO0010	NA	NA	NA	NA	NA	NA	NA	NA	NA	NA	NA	NA	NA	NA	NA	NA	NA	NA	NA	NA	NA	NA	NA	NA	NA	NA	NA	NA	NA	NA	NA	NA	NA	NA	NA	NA	NA	NA	NA	NA	129.2	NA	7.6	NA	NA	NA	NA	NA	NA
HUTRMO0110	NA	NA	NA	NA	NA	NA	NA	NA	NA	NA	NA	NA	NA	NA	NA	NA	NA	NA	NA	NA	NA	NA	NA	NA	NA	NA	NA	NA	NA	NA	NA	NA	NA	NA	NA	NA	NA	NA	NA	NA	230	NA	4.2	NA	NA	NA	NA	NA	NA
HUTRMO0120	NA	NA	NA	NA	NA	NA	NA	NA	NA	NA	NA	NA	NA	NA	NA	NA	NA	NA	NA	NA	NA	NA	NA	NA	NA	NA	NA	NA	NA	NA	NA	NA	NA	NA	NA	NA	NA	NA	NA	NA	144.4	NA	4.9	NA	NA	NA	NA	NA	NA
HUTRMO0140	NA	NA	NA	NA	NA	NA	NA	NA	NA	NA	NA	NA	NA	NA	NA	NA	NA	NA	NA	NA	NA	NA	NA	NA	NA	NA	NA	NA	NA	NA	NA	NA	NA	NA	NA	NA	NA	NA	NA	NA	76.6667	NA	5.1	NA	NA	NA	NA	NA	NA
HUTRMO0150	NA	NA	NA	NA	NA	NA	NA	NA	NA	NA	NA	NA	NA	NA	NA	NA	NA	NA	NA	NA	NA	NA	NA	NA	NA	NA	NA	NA	NA	NA	NA	NA	NA	NA	NA	NA	NA	NA	NA	NA	50	NA	6.3	NA	NA	NA	NA	NA	NA
HUTRMO0190	NA	NA	NA	NA	NA	NA	NA	NA	NA	NA	NA	NA	NA	NA	NA	NA	NA	NA	NA	NA	NA	NA	NA	NA	NA	NA	NA	NA	NA	NA	NA	NA	NA	NA	NA	NA	NA	NA	NA	NA	74.4	NA	5	NA	NA	NA	NA	NA	NA
HUTRMO0200	NA	NA	NA	NA	NA	NA	NA	NA	NA	NA	NA	NA	NA	NA	NA	NA	NA	NA	NA	NA	NA	NA	NA	NA	NA	NA	NA	NA	NA	NA	NA	NA	NA	NA	NA	NA	NA	NA	NA	NA	76.6667	NA	3.9	NA	NA	NA	NA	NA	NA
HUTRMO0210	NA	NA	NA	NA	NA	NA	NA	NA	NA	NA	NA	NA	NA	NA	NA	NA	NA	NA	NA	NA	NA	NA	NA	NA	NA	NA	NA	NA	NA	NA	NA	NA	NA	NA	NA	NA	NA	NA	NA	NA	81.6667	NA	3.9	NA	NA	NA	NA	NA	NA
HUTRMO0290	NA	NA	NA	NA	NA	NA	NA	NA	NA	NA	NA	NA	NA	NA	NA	NA	NA	NA	NA	NA	NA	NA	NA	NA	NA	NA	NA	NA	NA	NA	NA	NA	NA	NA	NA	NA	NA	NA	NA	NA	136	NA	5	NA	NA	NA	NA	NA	NA
HUTRMO0320	NA	NA	NA	NA	NA	NA	NA	NA	NA	NA	NA	NA	NA	NA	NA	NA	NA	NA	NA	NA	NA	NA	NA	NA	NA	NA	NA	NA	NA	NA	NA	NA	NA	NA	NA	NA	NA	NA	NA	NA	116.8	NA	5	NA	NA	NA	NA	NA	NA
HUTRMO0340	NA	NA	NA	NA	NA	NA	NA	NA	NA	NA	NA	NA	NA	NA	NA	NA	NA	NA	NA	NA	NA	NA	NA	NA	NA	NA	NA	NA	NA	NA	NA	NA	NA	NA	NA	NA	NA	NA	NA	NA	42.8	NA	6.2	NA	NA	NA	NA	NA	NA
HUTRMO0390	NA	NA	NA	NA	NA	NA	NA	NA	NA	NA	NA	NA	NA	NA	NA	NA	NA	NA	NA	NA	NA	NA	NA	NA	NA	NA	NA	NA	NA	NA	NA	NA	NA	NA	NA	NA	NA	NA	NA	NA	94	NA	5.8	NA	NA	NA	NA	NA	NA
HUTRMO0400	NA	NA	NA	NA	NA	NA	NA	NA	NA	NA	NA	NA	NA	NA	NA	NA	NA	NA	NA	NA	NA	NA	NA	NA	NA	NA	NA	NA	NA	NA	NA	NA	NA	NA	NA	NA	NA	NA	NA	NA	120.5	NA	5	NA	NA	NA	NA	NA	NA
HUTRMO0410	NA	NA	NA	NA	NA	NA	NA	NA	NA	NA	NA	NA	NA	NA	NA	NA	NA	NA	NA	NA	NA	NA	NA	NA	NA	NA	NA	NA	NA	NA	NA	NA	NA	NA	NA	NA	NA	NA	NA	NA	142	NA	5.2	NA	NA	NA	NA	NA	NA
HUTRMO0420	NA	NA	NA	NA	NA	NA	NA	NA	NA	NA	NA	NA	NA	NA	NA	NA	NA	NA	NA	NA	NA	NA	NA	NA	NA	NA	NA	NA	NA	NA	NA	NA	NA	NA	NA	NA	NA	NA	NA	NA	64.2857	NA	4.8	NA	NA	NA	NA	NA	NA
HUTRMO0450	NA	NA	NA	NA	NA	NA	NA	NA	NA	NA	NA	NA	NA	NA	NA	NA	NA	NA	NA	NA	NA	NA	NA	NA	NA	NA	NA	NA	NA	NA	NA	NA	NA	NA	NA	NA	NA	NA	NA	NA	NA	NA	5	NA	NA	NA	NA	NA	NA
HUTRMO0460	NA	NA	NA	NA	NA	NA	NA	NA	NA	NA	NA	NA	NA	NA	NA	NA	NA	NA	NA	NA	NA	NA	NA	NA	NA	NA	NA	NA	NA	NA	NA	NA	NA	NA	NA	NA	NA	NA	NA	NA	146.667	NA	5	NA	NA	NA	NA	NA	NA
HUTRMO0490	NA	NA	NA	NA	NA	NA	NA	NA	NA	NA	NA	NA	NA	NA	NA	NA	NA	NA	NA	NA	NA	NA	NA	NA	NA	NA	NA	NA	NA	NA	NA	NA	NA	NA	NA	NA	NA	NA	NA	NA	136	NA	6	NA	NA	NA	NA	NA	NA
HUTRMO0520	NA	NA	NA	NA	NA	NA	NA	NA	NA	NA	NA	NA	NA	NA	NA	NA	NA	NA	NA	NA	NA	NA	NA	NA	NA	NA	NA	NA	NA	NA	NA	NA	NA	NA	NA	NA	NA	NA	NA	NA	220	NA	5.2	NA	NA	NA	NA	NA	NA
HUTRMO0530	NA	NA	NA	NA	NA	NA	NA	NA	NA	NA	NA	NA	NA	NA	NA	NA	NA	NA	NA	NA	NA	NA	NA	NA	NA	NA	NA	NA	NA	NA	NA	NA	NA	NA	NA	NA	NA	NA	NA	NA	144.8	NA	3.8	NA	NA	NA	NA	NA	NA
HUTRMO0550	NA	NA	NA	NA	NA	NA	NA	NA	NA	NA	NA	NA	NA	NA	NA	NA	NA	NA	NA	NA	NA	NA	NA	NA	NA	NA	NA	NA	NA	NA	NA	NA	NA	NA	NA	NA	NA	NA	NA	NA	184	NA	4.2	NA	NA	NA	NA	NA	NA
HUTRMO0570	NA	NA	NA	NA	NA	NA	NA	NA	NA	NA	NA	NA	NA	NA	NA	NA	NA	NA	NA	NA	NA	NA	NA	NA	NA	NA	NA	NA	NA	NA	NA	NA	NA	NA	NA	NA	NA	NA	NA	NA	169.6	NA	5	NA	NA	NA	NA	NA	NA
HUTRMO0610	NA	NA	NA	NA	NA	NA	NA	NA	NA	NA	NA	NA	NA	NA	NA	NA	NA	NA	NA	NA	NA	NA	NA	NA	NA	NA	NA	NA	NA	NA	NA	NA	NA	NA	NA	NA	NA	NA	NA	NA	46	NA	4.2	NA	NA	NA	NA	NA	NA
HUTRMO0640	NA	NA	NA	NA	NA	NA	NA	NA	NA	NA	NA	NA	NA	NA	NA	NA	NA	NA	NA	NA	NA	NA	NA	NA	NA	NA	NA	NA	NA	NA	NA	NA	NA	NA	NA	NA	NA	NA	NA	NA	144	NA	4.8	NA	NA	NA	NA	NA	NA
HUTRMO0710	NA	NA	NA	NA	NA	NA	NA	NA	NA	NA	NA	NA	NA	NA	NA	NA	NA	NA	NA	NA	NA	NA	NA	NA	NA	NA	NA	NA	NA	NA	NA	NA	NA	NA	NA	NA	NA	NA	NA	NA	89.2	NA	5.6	NA	NA	NA	NA	NA	NA
HUTRMO0790	NA	NA	NA	NA	NA	NA	NA	NA	NA	NA	NA	NA	NA	NA	NA	NA	NA	NA	NA	NA	NA	NA	NA	NA	NA	NA	NA	NA	NA	NA	NA	NA	NA	NA	NA	NA	NA	NA	NA	NA	122	NA	5.2	NA	NA	NA	NA	NA	NA
HUTRMO0800	NA	NA	NA	NA	NA	NA	NA	NA	NA	NA	NA	NA	NA	NA	NA	NA	NA	NA	NA	NA	NA	NA	NA	NA	NA	NA	NA	NA	NA	NA	NA	NA	NA	NA	NA	NA	NA	NA	NA	NA	84	NA	6.3	NA	NA	NA	NA	NA	NA
HUTRMO0820	NA	NA	NA	NA	NA	NA	NA	NA	NA	NA	NA	NA	NA	NA	NA	NA	NA	NA	NA	NA	NA	NA	NA	NA	NA	NA	NA	NA	NA	NA	NA	NA	NA	NA	NA	NA	NA	NA	NA	NA	80.8	NA	5.7	NA	NA	NA	NA	NA	NA
HUTRMO0830	NA	NA	NA	NA	NA	NA	NA	NA	NA	NA	NA	NA	NA	NA	NA	NA	NA	NA	NA	NA	NA	NA	NA	NA	NA	NA	NA	NA	NA	NA	NA	NA	NA	NA	NA	NA	NA	NA	NA	NA	102	NA	4.3	NA	NA	NA	NA	NA	NA
HUTRMO0850	NA	NA	NA	NA	NA	NA	NA	NA	NA	NA	NA	NA	NA	NA	NA	NA	NA	NA	NA	NA	NA	NA	NA	NA	NA	NA	NA	NA	NA	NA	NA	NA	NA	NA	NA	NA	NA	NA	NA	NA	125.2	NA	4.1	NA	NA	NA	NA	NA	NA
HUTRMO0900	NA	NA	NA	NA	NA	NA	NA	NA	NA	NA	NA	NA	NA	NA	NA	NA	NA	NA	NA	NA	NA	NA	NA	NA	NA	NA	NA	NA	NA	NA	NA	NA	NA	NA	NA	NA	NA	NA	NA	NA	120	NA	5.6	NA	NA	NA	NA	NA	NA
HUTRMO0920	NA	NA	NA	NA	NA	NA	NA	NA	NA	NA	NA	NA	NA	NA	NA	NA	NA	NA	NA	NA	NA	NA	NA	NA	NA	NA	NA	NA	NA	NA	NA	NA	NA	NA	NA	NA	NA	NA	NA	NA	108.4	NA	6.9	NA	NA	NA	NA	NA	NA
HUTRMO1000	NA	NA	NA	NA	NA	NA	NA	NA	NA	NA	NA	NA	NA	NA	NA	NA	NA	NA	NA	NA	NA	NA	NA	NA	NA	NA	NA	NA	NA	NA	NA	NA	NA	NA	NA	NA	NA	NA	NA	NA	88	NA	4.8	NA	NA	NA	NA	NA	NA
HUTRMO1020	NA	NA	NA	NA	NA	NA	NA	NA	NA	NA	NA	NA	NA	NA	NA	NA	NA	NA	NA	NA	NA	NA	NA	NA	NA	NA	NA	NA	NA	NA	NA	NA	NA	NA	NA	NA	NA	NA	NA	NA	148	NA	5.2	NA	NA	NA	NA	NA	NA
HUTRMO1030	NA	NA	NA	NA	NA	NA	NA	NA	NA	NA	NA	NA	NA	NA	NA	NA	NA	NA	NA	NA	NA	NA	NA	NA	NA	NA	NA	NA	NA	NA	NA	NA	NA	NA	NA	NA	NA	NA	NA	NA	206.667	NA	5.6	NA	NA	NA	NA	NA	NA
HUTRMO1090	NA	NA	NA	NA	NA	NA	NA	NA	NA	NA	NA	NA	NA	NA	NA	NA	NA	NA	NA	NA	NA	NA	NA	NA	NA	NA	NA	NA	NA	NA	NA	NA	NA	NA	NA	NA	NA	NA	NA	NA	114	NA	5	NA	NA	NA	NA	NA	NA
HUTRPO0190	NA	NA	NA	NA	NA	NA	NA	NA	NA	NA	NA	NA	NA	NA	NA	NA	NA	NA	NA	NA	NA	NA	NA	NA	NA	NA	NA	NA	NA	NA	NA	NA	NA	NA	NA	NA	NA	NA	NA	NA	176.667	NA	4.8	NA	NA	NA	NA	NA	NA
HUTRPO0770	NA	NA	NA	NA	NA	NA	NA	NA	NA	NA	NA	NA	NA	NA	NA	NA	NA	NA	NA	NA	NA	NA	NA	NA	NA	NA	NA	NA	NA	NA	NA	NA	NA	NA	NA	NA	NA	NA	NA	NA	NA	NA	NA	NA	NA	NA	NA	NA	NA
HUTRPO0780	NA	NA	NA	NA	NA	NA	NA	NA	NA	NA	NA	NA	NA	NA	NA	NA	NA	NA	NA	NA	NA	NA	NA	NA	NA	NA	NA	NA	NA	NA	NA	NA	NA	NA	NA	NA	NA	NA	NA	NA	220	NA	5	NA	NA	NA	NA	NA	NA
HUTRPO0830	NA	NA	NA	NA	NA	NA	NA	NA	NA	NA	NA	NA	NA	NA	NA	NA	NA	NA	NA	NA	NA	NA	NA	NA	NA	NA	NA	NA	NA	NA	NA	NA	NA	NA	NA	NA	NA	NA	NA	NA	18	NA	4.2	NA	NA	NA	NA	NA	NA
HUTRPO0840	NA	NA	NA	NA	NA	NA	NA	NA	NA	NA	NA	NA	NA	NA	NA	NA	NA	NA	NA	NA	NA	NA	NA	NA	NA	NA	NA	NA	NA	NA	NA	NA	NA	NA	NA	NA	NA	NA	NA	NA	NA	NA	NA	NA	NA	NA	NA	NA	NA
HUTRTH0030	NA	NA	NA	NA	NA	NA	NA	NA	NA	NA	NA	NA	NA	NA	NA	NA	NA	NA	NA	NA	NA	NA	NA	NA	NA	NA	NA	NA	NA	NA	NA	NA	NA	NA	NA	NA	NA	NA	NA	NA	49.6	NA	5.6	NA	NA	NA	NA	NA	NA
HUTRTH0120	NA	NA	NA	NA	NA	NA	NA	NA	NA	NA	NA	NA	NA	NA	NA	NA	NA	NA	NA	NA	NA	NA	NA	NA	NA	NA	NA	NA	NA	NA	NA	NA	NA	NA	NA	NA	NA	NA	NA	NA	120	NA	4.2	NA	NA	NA	NA	NA	NA
HUTRTH0130	NA	NA	NA	NA	NA	NA	NA	NA	NA	NA	NA	NA	NA	NA	NA	NA	NA	NA	NA	NA	NA	NA	NA	NA	NA	NA	NA	NA	NA	NA	NA	NA	NA	NA	NA	NA	NA	NA	NA	NA	132.5	NA	4.6	NA	NA	NA	NA	NA	NA
HUTRTH0160	NA	NA	NA	NA	NA	NA	NA	NA	NA	NA	NA	NA	NA	NA	NA	NA	NA	NA	NA	NA	NA	NA	NA	NA	NA	NA	NA	NA	NA	NA	NA	NA	NA	NA	NA	NA	NA	NA	NA	NA	286.667	NA	4	NA	NA	NA	NA	NA	NA
HUTRTH0260	NA	NA	NA	NA	NA	NA	NA	NA	NA	NA	NA	NA	NA	NA	NA	NA	NA	NA	NA	NA	NA	NA	NA	NA	NA	NA	NA	NA	NA	NA	NA	NA	NA	NA	NA	NA	NA	NA	NA	NA	124	NA	4.4	NA	NA	NA	NA	NA	NA
HUTRTH0280	NA	NA	NA	NA	NA	NA	NA	NA	NA	NA	NA	NA	NA	NA	NA	NA	NA	NA	NA	NA	NA	NA	NA	NA	NA	NA	NA	NA	NA	NA	NA	NA	NA	NA	NA	NA	NA	NA	NA	NA	104	NA	4.5	NA	NA	NA	NA	NA	NA
HUTRTH0300	NA	NA	NA	NA	NA	NA	NA	NA	NA	NA	NA	NA	NA	NA	NA	NA	NA	NA	NA	NA	NA	NA	NA	NA	NA	NA	NA	NA	NA	NA	NA	NA	NA	NA	NA	NA	NA	NA	NA	NA	160	NA	4.5	NA	NA	NA	NA	NA	NA
HUTRTH0340	NA	NA	NA	NA	NA	NA	NA	NA	NA	NA	NA	NA	NA	NA	NA	NA	NA	NA	NA	NA	NA	NA	NA	NA	NA	NA	NA	NA	NA	NA	NA	NA	NA	NA	NA	NA	NA	NA	NA	NA	140	NA	5.7	NA	NA	NA	NA	NA	NA
HUTRTH0560	NA	NA	NA	NA	NA	NA	NA	NA	NA	NA	NA	NA	NA	NA	NA	NA	NA	NA	NA	NA	NA	NA	NA	NA	NA	NA	NA	NA	NA	NA	NA	NA	NA	NA	NA	NA	NA	NA	NA	NA	322.667	NA	4.6	NA	NA	NA	NA	NA	NA
HUTRTH0630	NA	NA	NA	NA	NA	NA	NA	NA	NA	NA	NA	NA	NA	NA	NA	NA	NA	NA	NA	NA	NA	NA	NA	NA	NA	NA	NA	NA	NA	NA	NA	NA	NA	NA	NA	NA	NA	NA	NA	NA	350	NA	4.7	NA	NA	NA	NA	NA	NA
HUTRTH0640	NA	NA	NA	NA	NA	NA	NA	NA	NA	NA	NA	NA	NA	NA	NA	NA	NA	NA	NA	NA	NA	NA	NA	NA	NA	NA	NA	NA	NA	NA	NA	NA	NA	NA	NA	NA	NA	NA	NA	NA	258.667	NA	4.4	NA	NA	NA	NA	NA	NA
HUTRTH0660	NA	NA	NA	NA	NA	NA	NA	NA	NA	NA	NA	NA	NA	NA	NA	NA	NA	NA	NA	NA	NA	NA	NA	NA	NA	NA	NA	NA	NA	NA	NA	NA	NA	NA	NA	NA	NA	NA	NA	NA	NA	NA	NA	NA	NA	NA	NA	NA	NA
HUTRTH0710	NA	NA	NA	NA	NA	NA	NA	NA	NA	NA	NA	NA	NA	NA	NA	NA	NA	NA	NA	NA	NA	NA	NA	NA	NA	NA	NA	NA	NA	NA	NA	NA	NA	NA	NA	NA	NA	NA	NA	NA	176	NA	4	NA	NA	NA	NA	NA	NA
HUTRTH0720	NA	NA	NA	NA	NA	NA	NA	NA	NA	NA	NA	NA	NA	NA	NA	NA	NA	NA	NA	NA	NA	NA	NA	NA	NA	NA	NA	NA	NA	NA	NA	NA	NA	NA	NA	NA	NA	NA	NA	NA	253.333	NA	3.8	NA	NA	NA	NA	NA	NA
HUTRTH0820	NA	NA	NA	NA	NA	NA	NA	NA	NA	NA	NA	NA	NA	NA	NA	NA	NA	NA	NA	NA	NA	NA	NA	NA	NA	NA	NA	NA	NA	NA	NA	NA	NA	NA	NA	NA	NA	NA	NA	NA	364.667	NA	4.1	NA	NA	NA	NA	NA	NA
HUTRTH0830	NA	NA	NA	NA	NA	NA	NA	NA	NA	NA	NA	NA	NA	NA	NA	NA	NA	NA	NA	NA	NA	NA	NA	NA	NA	NA	NA	NA	NA	NA	NA	NA	NA	NA	NA	NA	NA	NA	NA	NA	132	NA	4.5	NA	NA	NA	NA	NA	NA
HUTRTH0870	NA	NA	NA	NA	NA	NA	NA	NA	NA	NA	NA	NA	NA	NA	NA	NA	NA	NA	NA	NA	NA	NA	NA	NA	NA	NA	NA	NA	NA	NA	NA	NA	NA	NA	NA	NA	NA	NA	NA	NA	196.667	NA	3.4	NA	NA	NA	NA	NA	NA
HUTRTH0970	NA	NA	NA	NA	NA	NA	NA	NA	NA	NA	NA	NA	NA	NA	NA	NA	NA	NA	NA	NA	NA	NA	NA	NA	NA	NA	NA	NA	NA	NA	NA	NA	NA	NA	NA	NA	NA	NA	NA	NA	252	NA	5.2	NA	NA	NA	NA	NA	NA
HUTRTH1040	NA	NA	NA	NA	NA	NA	NA	NA	NA	NA	NA	NA	NA	NA	NA	NA	NA	NA	NA	NA	NA	NA	NA	NA	NA	NA	NA	NA	NA	NA	NA	NA	NA	NA	NA	NA	NA	NA	NA	NA	221.333	NA	5	NA	NA	NA	NA	NA	NA
HUTRTH1130	NA	NA	NA	NA	NA	NA	NA	NA	NA	NA	NA	NA	NA	NA	NA	NA	NA	NA	NA	NA	NA	NA	NA	NA	NA	NA	NA	NA	NA	NA	NA	NA	NA	NA	NA	NA	NA	NA	NA	NA	123.333	NA	4.8	NA	NA	NA	NA	NA	NA
HUTRTH1160	NA	NA	NA	NA	NA	NA	NA	NA	NA	NA	NA	NA	NA	NA	NA	NA	NA	NA	NA	NA	NA	NA	NA	NA	NA	NA	NA	NA	NA	NA	NA	NA	NA	NA	NA	NA	NA	NA	NA	NA	217.5	NA	4.2	NA	NA	NA	NA	NA	NA
HUTRTH1410	NA	NA	NA	NA	NA	NA	NA	NA	NA	NA	NA	NA	NA	NA	NA	NA	NA	NA	NA	NA	NA	NA	NA	NA	NA	NA	NA	NA	NA	NA	NA	NA	NA	NA	NA	NA	NA	NA	NA	NA	388.667	NA	4.7	NA	NA	NA	NA	NA	NA
HUTRTH1420	NA	NA	NA	NA	NA	NA	NA	NA	NA	NA	NA	NA	NA	NA	NA	NA	NA	NA	NA	NA	NA	NA	NA	NA	NA	NA	NA	NA	NA	NA	NA	NA	NA	NA	NA	NA	NA	NA	NA	NA	306	NA	4.3	NA	NA	NA	NA	NA	NA
HUTRTH1680	NA	NA	NA	NA	NA	NA	NA	NA	NA	NA	NA	NA	NA	NA	NA	NA	NA	NA	NA	NA	NA	NA	NA	NA	NA	NA	NA	NA	NA	NA	NA	NA	NA	NA	NA	NA	NA	NA	NA	NA	206.5	NA	4.9	NA	NA	NA	NA	NA	NA
HUTRTH1700	NA	NA	NA	NA	NA	NA	NA	NA	NA	NA	NA	NA	NA	NA	NA	NA	NA	NA	NA	NA	NA	NA	NA	NA	NA	NA	NA	NA	NA	NA	NA	NA	NA	NA	NA	NA	NA	NA	NA	NA	147.6	NA	5.4	NA	NA	NA	NA	NA	NA
HUTRTH1710	NA	NA	NA	NA	NA	NA	NA	NA	NA	NA	NA	NA	NA	NA	NA	NA	NA	NA	NA	NA	NA	NA	NA	NA	NA	NA	NA	NA	NA	NA	NA	NA	NA	NA	NA	NA	NA	NA	NA	NA	197.5	NA	5.5	NA	NA	NA	NA	NA	NA
HUTRTH1740	NA	NA	NA	NA	NA	NA	NA	NA	NA	NA	NA	NA	NA	NA	NA	NA	NA	NA	NA	NA	NA	NA	NA	NA	NA	NA	NA	NA	NA	NA	NA	NA	NA	NA	NA	NA	NA	NA	NA	NA	528	NA	4.4	NA	NA	NA	NA	NA	NA
HUTRTH1760	NA	NA	NA	NA	NA	NA	NA	NA	NA	NA	NA	NA	NA	NA	NA	NA	NA	NA	NA	NA	NA	NA	NA	NA	NA	NA	NA	NA	NA	NA	NA	NA	NA	NA	NA	NA	NA	NA	NA	NA	272.667	NA	4.7	NA	NA	NA	NA	NA	NA
HUTRTH1790	NA	NA	NA	NA	NA	NA	NA	NA	NA	NA	NA	NA	NA	NA	NA	NA	NA	NA	NA	NA	NA	NA	NA	NA	NA	NA	NA	NA	NA	NA	NA	NA	NA	NA	NA	NA	NA	NA	NA	NA	180	NA	4	NA	NA	NA	NA	NA	NA
HUTRTH1940	NA	NA	NA	NA	NA	NA	NA	NA	NA	NA	NA	NA	NA	NA	NA	NA	NA	NA	NA	NA	NA	NA	NA	NA	NA	NA	NA	NA	NA	NA	NA	NA	NA	NA	NA	NA	NA	NA	NA	NA	182	NA	4.5	NA	NA	NA	NA	NA	NA
HUTRTH1950	NA	NA	NA	NA	NA	NA	NA	NA	NA	NA	NA	NA	NA	NA	NA	NA	NA	NA	NA	NA	NA	NA	NA	NA	NA	NA	NA	NA	NA	NA	NA	NA	NA	NA	NA	NA	NA	NA	NA	NA	54	NA	5.1	NA	NA	NA	NA	NA	NA
HUTRTH1970	NA	NA	NA	NA	NA	NA	NA	NA	NA	NA	NA	NA	NA	NA	NA	NA	NA	NA	NA	NA	NA	NA	NA	NA	NA	NA	NA	NA	NA	NA	NA	NA	NA	NA	NA	NA	NA	NA	NA	NA	208	NA	4.8	NA	NA	NA	NA	NA	NA
HUTRTH2040	NA	NA	NA	NA	NA	NA	NA	NA	NA	NA	NA	NA	NA	NA	NA	NA	NA	NA	NA	NA	NA	NA	NA	NA	NA	NA	NA	NA	NA	NA	NA	NA	NA	NA	NA	NA	NA	NA	NA	NA	228	NA	3.3	NA	NA	NA	NA	NA	NA
HUTRTH2050	NA	NA	NA	NA	NA	NA	NA	NA	NA	NA	NA	NA	NA	NA	NA	NA	NA	NA	NA	NA	NA	NA	NA	NA	NA	NA	NA	NA	NA	NA	NA	NA	NA	NA	NA	NA	NA	NA	NA	NA	159.5	NA	4.5	NA	NA	NA	NA	NA	NA
HUTRTH2170	NA	NA	NA	NA	NA	NA	NA	NA	NA	NA	NA	NA	NA	NA	NA	NA	NA	NA	NA	NA	NA	NA	NA	NA	NA	NA	NA	NA	NA	NA	NA	NA	NA	NA	NA	NA	NA	NA	NA	NA	203.5	NA	4.3	NA	NA	NA	NA	NA	NA
HUTRTH2340	NA	NA	NA	NA	NA	NA	NA	NA	NA	NA	NA	NA	NA	NA	NA	NA	NA	NA	NA	NA	NA	NA	NA	NA	NA	NA	NA	NA	NA	NA	NA	NA	NA	NA	NA	NA	NA	NA	NA	NA	280	NA	3.7	NA	NA	NA	NA	NA	NA
HUTRTH2500	NA	NA	NA	NA	NA	NA	NA	NA	NA	NA	NA	NA	NA	NA	NA	NA	NA	NA	NA	NA	NA	NA	NA	NA	NA	NA	NA	NA	NA	NA	NA	NA	NA	NA	NA	NA	NA	NA	NA	NA	170	NA	3	NA	NA	NA	NA	NA	NA
HUTRTH2520	NA	NA	NA	NA	NA	NA	NA	NA	NA	NA	NA	NA	NA	NA	NA	NA	NA	NA	NA	NA	NA	NA	NA	NA	NA	NA	NA	NA	NA	NA	NA	NA	NA	NA	NA	NA	NA	NA	NA	NA	230	NA	3.3	NA	NA	NA	NA	NA	NA
HUTRTH2870	NA	NA	NA	NA	NA	NA	NA	NA	NA	NA	NA	NA	NA	NA	NA	NA	NA	NA	NA	NA	NA	NA	NA	NA	NA	NA	NA	NA	NA	NA	NA	NA	NA	NA	NA	NA	NA	NA	NA	NA	176.667	NA	4.1	NA	NA	NA	NA	NA	NA
HUTRTH2880	NA	NA	NA	NA	NA	NA	NA	NA	NA	NA	NA	NA	NA	NA	NA	NA	NA	NA	NA	NA	NA	NA	NA	NA	NA	NA	NA	NA	NA	NA	NA	NA	NA	NA	NA	NA	NA	NA	NA	NA	210	NA	4.7	NA	NA	NA	NA	NA	NA
HUTRTH2890	NA	NA	NA	NA	NA	NA	NA	NA	NA	NA	NA	NA	NA	NA	NA	NA	NA	NA	NA	NA	NA	NA	NA	NA	NA	NA	NA	NA	NA	NA	NA	NA	NA	NA	NA	NA	NA	NA	NA	NA	163.333	NA	4	NA	NA	NA	NA	NA	NA
HUTRTH2920	NA	NA	NA	NA	NA	NA	NA	NA	NA	NA	NA	NA	NA	NA	NA	NA	NA	NA	NA	NA	NA	NA	NA	NA	NA	NA	NA	NA	NA	NA	NA	NA	NA	NA	NA	NA	NA	NA	NA	NA	333.333	NA	4.2	NA	NA	NA	NA	NA	NA
HUTRVA0010	NA	NA	NA	NA	NA	NA	NA	NA	NA	NA	NA	NA	NA	NA	NA	NA	NA	NA	NA	NA	NA	NA	NA	NA	NA	NA	NA	NA	NA	NA	NA	NA	NA	NA	NA	NA	NA	NA	NA	NA	122.8	NA	6.9	NA	NA	NA	NA	NA	NA
HUTRVA0020	NA	NA	NA	NA	NA	NA	NA	NA	NA	NA	NA	NA	NA	NA	NA	NA	NA	NA	NA	NA	NA	NA	NA	NA	NA	NA	NA	NA	NA	NA	NA	NA	NA	NA	NA	NA	NA	NA	NA	NA	133.5	NA	7.9	NA	NA	NA	NA	NA	NA
HUTRVA0120	NA	NA	NA	NA	NA	NA	NA	NA	NA	NA	NA	NA	NA	NA	NA	NA	NA	NA	NA	NA	NA	NA	NA	NA	NA	NA	NA	NA	NA	NA	NA	NA	NA	NA	NA	NA	NA	NA	NA	NA	171	NA	4.4	NA	NA	NA	NA	NA	NA
HUTRVA0140	NA	NA	NA	NA	NA	NA	NA	NA	NA	NA	NA	NA	NA	NA	NA	NA	NA	NA	NA	NA	NA	NA	NA	NA	NA	NA	NA	NA	NA	NA	NA	NA	NA	NA	NA	NA	NA	NA	NA	NA	298	NA	4.5	NA	NA	NA	NA	NA	NA
HUTRVA0180	NA	NA	NA	NA	NA	NA	NA	NA	NA	NA	NA	NA	NA	NA	NA	NA	NA	NA	NA	NA	NA	NA	NA	NA	NA	NA	NA	NA	NA	NA	NA	NA	NA	NA	NA	NA	NA	NA	NA	NA	104	NA	5.6	NA	NA	NA	NA	NA	NA
HUTRVA0190	NA	NA	NA	NA	NA	NA	NA	NA	NA	NA	NA	NA	NA	NA	NA	NA	NA	NA	NA	NA	NA	NA	NA	NA	NA	NA	NA	NA	NA	NA	NA	NA	NA	NA	NA	NA	NA	NA	NA	NA	133.5	NA	5.5	NA	NA	NA	NA	NA	NA
HUTRVA0270	NA	NA	NA	NA	NA	NA	NA	NA	NA	NA	NA	NA	NA	NA	NA	NA	NA	NA	NA	NA	NA	NA	NA	NA	NA	NA	NA	NA	NA	NA	NA	NA	NA	NA	NA	NA	NA	NA	NA	NA	141.5	NA	3.6	NA	NA	NA	NA	NA	NA
HUTRVA0280	NA	NA	NA	NA	NA	NA	NA	NA	NA	NA	NA	NA	NA	NA	NA	NA	NA	NA	NA	NA	NA	NA	NA	NA	NA	NA	NA	NA	NA	NA	NA	NA	NA	NA	NA	NA	NA	NA	NA	NA	171.5	NA	4.7	NA	NA	NA	NA	NA	NA
HUTRVA0290	NA	NA	NA	NA	NA	NA	NA	NA	NA	NA	NA	NA	NA	NA	NA	NA	NA	NA	NA	NA	NA	NA	NA	NA	NA	NA	NA	NA	NA	NA	NA	NA	NA	NA	NA	NA	NA	NA	NA	NA	252.5	NA	3.7	NA	NA	NA	NA	NA	NA
HUTRVA0300	NA	NA	NA	NA	NA	NA	NA	NA	NA	NA	NA	NA	NA	NA	NA	NA	NA	NA	NA	NA	NA	NA	NA	NA	NA	NA	NA	NA	NA	NA	NA	NA	NA	NA	NA	NA	NA	NA	NA	NA	137.333	NA	4.2	NA	NA	NA	NA	NA	NA
HUTRVA0340	NA	NA	NA	NA	NA	NA	NA	NA	NA	NA	NA	NA	NA	NA	NA	NA	NA	NA	NA	NA	NA	NA	NA	NA	NA	NA	NA	NA	NA	NA	NA	NA	NA	NA	NA	NA	NA	NA	NA	NA	126	NA	4.2	NA	NA	NA	NA	NA	NA
HUTRVA0350	NA	NA	NA	NA	NA	NA	NA	NA	NA	NA	NA	NA	NA	NA	NA	NA	NA	NA	NA	NA	NA	NA	NA	NA	NA	NA	NA	NA	NA	NA	NA	NA	NA	NA	NA	NA	NA	NA	NA	NA	125.2	NA	3.9	NA	NA	NA	NA	NA	NA
HUTRVA0400	NA	NA	NA	NA	NA	NA	NA	NA	NA	NA	NA	NA	NA	NA	NA	NA	NA	NA	NA	NA	NA	NA	NA	NA	NA	NA	NA	NA	NA	NA	NA	NA	NA	NA	NA	NA	NA	NA	NA	NA	159.6	NA	4	NA	NA	NA	NA	NA	NA
HUTRVA0420	NA	NA	NA	NA	NA	NA	NA	NA	NA	NA	NA	NA	NA	NA	NA	NA	NA	NA	NA	NA	NA	NA	NA	NA	NA	NA	NA	NA	NA	NA	NA	NA	NA	NA	NA	NA	NA	NA	NA	NA	80	NA	5	NA	NA	NA	NA	NA	NA
HUTRVA0460	NA	NA	NA	NA	NA	NA	NA	NA	NA	NA	NA	NA	NA	NA	NA	NA	NA	NA	NA	NA	NA	NA	NA	NA	NA	NA	NA	NA	NA	NA	NA	NA	NA	NA	NA	NA	NA	NA	NA	NA	NA	NA	NA	NA	NA	NA	NA	NA	NA
HUTRVA0600	NA	NA	NA	NA	NA	NA	NA	NA	NA	NA	NA	NA	NA	NA	NA	NA	NA	NA	NA	NA	NA	NA	NA	NA	NA	NA	NA	NA	NA	NA	NA	NA	NA	NA	NA	NA	NA	NA	NA	NA	156	NA	4.2	NA	NA	NA	NA	NA	NA
HUTRVA0610	NA	NA	NA	NA	NA	NA	NA	NA	NA	NA	NA	NA	NA	NA	NA	NA	NA	NA	NA	NA	NA	NA	NA	NA	NA	NA	NA	NA	NA	NA	NA	NA	NA	NA	NA	NA	NA	NA	NA	NA	130	NA	4.5	NA	NA	NA	NA	NA	NA
HUTRVA0630	NA	NA	NA	NA	NA	NA	NA	NA	NA	NA	NA	NA	NA	NA	NA	NA	NA	NA	NA	NA	NA	NA	NA	NA	NA	NA	NA	NA	NA	NA	NA	NA	NA	NA	NA	NA	NA	NA	NA	NA	NA	NA	NA	NA	NA	NA	NA	NA	NA
HUTRVA0700	NA	NA	NA	NA	NA	NA	NA	NA	NA	NA	NA	NA	NA	NA	NA	NA	NA	NA	NA	NA	NA	NA	NA	NA	NA	NA	NA	NA	NA	NA	NA	NA	NA	NA	NA	NA	NA	NA	NA	NA	114	NA	4.1	NA	NA	NA	NA	NA	NA
HUTRVA0820	NA	NA	NA	NA	NA	NA	NA	NA	NA	NA	NA	NA	NA	NA	NA	NA	NA	NA	NA	NA	NA	NA	NA	NA	NA	NA	NA	NA	NA	NA	NA	NA	NA	NA	NA	NA	NA	NA	NA	NA	166	NA	4.9	NA	NA	NA	NA	NA	NA
HUTRVA0830	NA	NA	NA	NA	NA	NA	NA	NA	NA	NA	NA	NA	NA	NA	NA	NA	NA	NA	NA	NA	NA	NA	NA	NA	NA	NA	NA	NA	NA	NA	NA	NA	NA	NA	NA	NA	NA	NA	NA	NA	91.2	NA	4.8	NA	NA	NA	NA	NA	NA
HUTRVA0840	NA	NA	NA	NA	NA	NA	NA	NA	NA	NA	NA	NA	NA	NA	NA	NA	NA	NA	NA	NA	NA	NA	NA	NA	NA	NA	NA	NA	NA	NA	NA	NA	NA	NA	NA	NA	NA	NA	NA	NA	122	NA	4.7	NA	NA	NA	NA	NA	NA
HUTRVA0860	NA	NA	NA	NA	NA	NA	NA	NA	NA	NA	NA	NA	NA	NA	NA	NA	NA	NA	NA	NA	NA	NA	NA	NA	NA	NA	NA	NA	NA	NA	NA	NA	NA	NA	NA	NA	NA	NA	NA	NA	105.6	NA	4.2	NA	NA	NA	NA	NA	NA
HUTRVA0910	NA	NA	NA	NA	NA	NA	NA	NA	NA	NA	NA	NA	NA	NA	NA	NA	NA	NA	NA	NA	NA	NA	NA	NA	NA	NA	NA	NA	NA	NA	NA	NA	NA	NA	NA	NA	NA	NA	NA	NA	150.667	NA	5.3	NA	NA	NA	NA	NA	NA
HUTRVA0950	NA	NA	NA	NA	NA	NA	NA	NA	NA	NA	NA	NA	NA	NA	NA	NA	NA	NA	NA	NA	NA	NA	NA	NA	NA	NA	NA	NA	NA	NA	NA	NA	NA	NA	NA	NA	NA	NA	NA	NA	184.667	NA	4	NA	NA	NA	NA	NA	NA
HUTRVA0960	NA	NA	NA	NA	NA	NA	NA	NA	NA	NA	NA	NA	NA	NA	NA	NA	NA	NA	NA	NA	NA	NA	NA	NA	NA	NA	NA	NA	NA	NA	NA	NA	NA	NA	NA	NA	NA	NA	NA	NA	54	NA	6.7	NA	NA	NA	NA	NA	NA
HUTRVA1080	NA	NA	NA	NA	NA	NA	NA	NA	NA	NA	NA	NA	NA	NA	NA	NA	NA	NA	NA	NA	NA	NA	NA	NA	NA	NA	NA	NA	NA	NA	NA	NA	NA	NA	NA	NA	NA	NA	NA	NA	153.333	NA	3.7	NA	NA	NA	NA	NA	NA
HUTRVA1090	NA	NA	NA	NA	NA	NA	NA	NA	NA	NA	NA	NA	NA	NA	NA	NA	NA	NA	NA	NA	NA	NA	NA	NA	NA	NA	NA	NA	NA	NA	NA	NA	NA	NA	NA	NA	NA	NA	NA	NA	220	NA	4.6	NA	NA	NA	NA	NA	NA
HUTRVA1160	NA	NA	NA	NA	NA	NA	NA	NA	NA	NA	NA	NA	NA	NA	NA	NA	NA	NA	NA	NA	NA	NA	NA	NA	NA	NA	NA	NA	NA	NA	NA	NA	NA	NA	NA	NA	NA	NA	NA	NA	270	NA	3.6	NA	NA	NA	NA	NA	NA
HUTRVA1210	NA	NA	NA	NA	NA	NA	NA	NA	NA	NA	NA	NA	NA	NA	NA	NA	NA	NA	NA	NA	NA	NA	NA	NA	NA	NA	NA	NA	NA	NA	NA	NA	NA	NA	NA	NA	NA	NA	NA	NA	115	NA	3.6	NA	NA	NA	NA	NA	NA
HUTRVA1220	NA	NA	NA	NA	NA	NA	NA	NA	NA	NA	NA	NA	NA	NA	NA	NA	NA	NA	NA	NA	NA	NA	NA	NA	NA	NA	NA	NA	NA	NA	NA	NA	NA	NA	NA	NA	NA	NA	NA	NA	117.5	NA	4	NA	NA	NA	NA	NA	NA
HUTRVA1250	NA	NA	NA	NA	NA	NA	NA	NA	NA	NA	NA	NA	NA	NA	NA	NA	NA	NA	NA	NA	NA	NA	NA	NA	NA	NA	NA	NA	NA	NA	NA	NA	NA	NA	NA	NA	NA	NA	NA	NA	130	NA	6.4	NA	NA	NA	NA	NA	NA
HUTRVA1260	NA	NA	NA	NA	NA	NA	NA	NA	NA	NA	NA	NA	NA	NA	NA	NA	NA	NA	NA	NA	NA	NA	NA	NA	NA	NA	NA	NA	NA	NA	NA	NA	NA	NA	NA	NA	NA	NA	NA	NA	157.333	NA	5.4	NA	NA	NA	NA	NA	NA
HUTRVA1300	NA	NA	NA	NA	NA	NA	NA	NA	NA	NA	NA	NA	NA	NA	NA	NA	NA	NA	NA	NA	NA	NA	NA	NA	NA	NA	NA	NA	NA	NA	NA	NA	NA	NA	NA	NA	NA	NA	NA	NA	212	NA	4.4	NA	NA	NA	NA	NA	NA
HUTRVA1350	NA	NA	NA	NA	NA	NA	NA	NA	NA	NA	NA	NA	NA	NA	NA	NA	NA	NA	NA	NA	NA	NA	NA	NA	NA	NA	NA	NA	NA	NA	NA	NA	NA	NA	NA	NA	NA	NA	NA	NA	80	NA	5.7	NA	NA	NA	NA	NA	NA
HUTRVA1620	NA	NA	NA	NA	NA	NA	NA	NA	NA	NA	NA	NA	NA	NA	NA	NA	NA	NA	NA	NA	NA	NA	NA	NA	NA	NA	NA	NA	NA	NA	NA	NA	NA	NA	NA	NA	NA	NA	NA	NA	158	NA	5.3	NA	NA	NA	NA	NA	NA
HUTRVA1650	NA	NA	NA	NA	NA	NA	NA	NA	NA	NA	NA	NA	NA	NA	NA	NA	NA	NA	NA	NA	NA	NA	NA	NA	NA	NA	NA	NA	NA	NA	NA	NA	NA	NA	NA	NA	NA	NA	NA	NA	132	NA	4.7	NA	NA	NA	NA	NA	NA
HUTRVA1700	NA	NA	NA	NA	NA	NA	NA	NA	NA	NA	NA	NA	NA	NA	NA	NA	NA	NA	NA	NA	NA	NA	NA	NA	NA	NA	NA	NA	NA	NA	NA	NA	NA	NA	NA	NA	NA	NA	NA	NA	NA	NA	NA	NA	NA	NA	NA	NA	NA
HUTRVA1740	NA	NA	NA	NA	NA	NA	NA	NA	NA	NA	NA	NA	NA	NA	NA	NA	NA	NA	NA	NA	NA	NA	NA	NA	NA	NA	NA	NA	NA	NA	NA	NA	NA	NA	NA	NA	NA	NA	NA	NA	105	NA	4.5	NA	NA	NA	NA	NA	NA
HUTRVA1830	NA	NA	NA	NA	NA	NA	NA	NA	NA	NA	NA	NA	NA	NA	NA	NA	NA	NA	NA	NA	NA	NA	NA	NA	NA	NA	NA	NA	NA	NA	NA	NA	NA	NA	NA	NA	NA	NA	NA	NA	91.3333	NA	7.9	NA	NA	NA	NA	NA	NA
HUTRVA1840	NA	NA	NA	NA	NA	NA	NA	NA	NA	NA	NA	NA	NA	NA	NA	NA	NA	NA	NA	NA	NA	NA	NA	NA	NA	NA	NA	NA	NA	NA	NA	NA	NA	NA	NA	NA	NA	NA	NA	NA	149.2	NA	4.4	NA	NA	NA	NA	NA	NA
HUTRVA1880	NA	NA	NA	NA	NA	NA	NA	NA	NA	NA	NA	NA	NA	NA	NA	NA	NA	NA	NA	NA	NA	NA	NA	NA	NA	NA	NA	NA	NA	NA	NA	NA	NA	NA	NA	NA	NA	NA	NA	NA	465	NA	4.9	NA	NA	NA	NA	NA	NA
HUTRVA1900	NA	NA	NA	NA	NA	NA	NA	NA	NA	NA	NA	NA	NA	NA	NA	NA	NA	NA	NA	NA	NA	NA	NA	NA	NA	NA	NA	NA	NA	NA	NA	NA	NA	NA	NA	NA	NA	NA	NA	NA	80	NA	4.4	NA	NA	NA	NA	NA	NA
HUTRVA1960	NA	NA	NA	NA	NA	NA	NA	NA	NA	NA	NA	NA	NA	NA	NA	NA	NA	NA	NA	NA	NA	NA	NA	NA	NA	NA	NA	NA	NA	NA	NA	NA	NA	NA	NA	NA	NA	NA	NA	NA	146	NA	4	NA	NA	NA	NA	NA	NA
HUTRVA2040	NA	NA	NA	NA	NA	NA	NA	NA	NA	NA	NA	NA	NA	NA	NA	NA	NA	NA	NA	NA	NA	NA	NA	NA	NA	NA	NA	NA	NA	NA	NA	NA	NA	NA	NA	NA	NA	NA	NA	NA	187.6	NA	3.2	NA	NA	NA	NA	NA	NA
HUTRVA2050	NA	NA	NA	NA	NA	NA	NA	NA	NA	NA	NA	NA	NA	NA	NA	NA	NA	NA	NA	NA	NA	NA	NA	NA	NA	NA	NA	NA	NA	NA	NA	NA	NA	NA	NA	NA	NA	NA	NA	NA	246	NA	5.2	NA	NA	NA	NA	NA	NA
HUTRVA2100	NA	NA	NA	NA	NA	NA	NA	NA	NA	NA	NA	NA	NA	NA	NA	NA	NA	NA	NA	NA	NA	NA	NA	NA	NA	NA	NA	NA	NA	NA	NA	NA	NA	NA	NA	NA	NA	NA	NA	NA	224.4	NA	4.9	NA	NA	NA	NA	NA	NA
HUTRVA2130	NA	NA	NA	NA	NA	NA	NA	NA	NA	NA	NA	NA	NA	NA	NA	NA	NA	NA	NA	NA	NA	NA	NA	NA	NA	NA	NA	NA	NA	NA	NA	NA	NA	NA	NA	NA	NA	NA	NA	NA	222	NA	3.9	NA	NA	NA	NA	NA	NA
HUTRVA2170	NA	NA	NA	NA	NA	NA	NA	NA	NA	NA	NA	NA	NA	NA	NA	NA	NA	NA	NA	NA	NA	NA	NA	NA	NA	NA	NA	NA	NA	NA	NA	NA	NA	NA	NA	NA	NA	NA	NA	NA	126	NA	4.3	NA	NA	NA	NA	NA	NA
HUTRVA2180	NA	NA	NA	NA	NA	NA	NA	NA	NA	NA	NA	NA	NA	NA	NA	NA	NA	NA	NA	NA	NA	NA	NA	NA	NA	NA	NA	NA	NA	NA	NA	NA	NA	NA	NA	NA	NA	NA	NA	NA	250.667	NA	4.2	NA	NA	NA	NA	NA	NA
HUTRVA2230	NA	NA	NA	NA	NA	NA	NA	NA	NA	NA	NA	NA	NA	NA	NA	NA	NA	NA	NA	NA	NA	NA	NA	NA	NA	NA	NA	NA	NA	NA	NA	NA	NA	NA	NA	NA	NA	NA	NA	NA	38	NA	4.4	NA	NA	NA	NA	NA	NA
HUTRVA2250	NA	NA	NA	NA	NA	NA	NA	NA	NA	NA	NA	NA	NA	NA	NA	NA	NA	NA	NA	NA	NA	NA	NA	NA	NA	NA	NA	NA	NA	NA	NA	NA	NA	NA	NA	NA	NA	NA	NA	NA	125.6	NA	4.6	NA	NA	NA	NA	NA	NA
HUTRVA2270	NA	NA	NA	NA	NA	NA	NA	NA	NA	NA	NA	NA	NA	NA	NA	NA	NA	NA	NA	NA	NA	NA	NA	NA	NA	NA	NA	NA	NA	NA	NA	NA	NA	NA	NA	NA	NA	NA	NA	NA	112	NA	5.2	NA	NA	NA	NA	NA	NA
HUTRVA2320	NA	NA	NA	NA	NA	NA	NA	NA	NA	NA	NA	NA	NA	NA	NA	NA	NA	NA	NA	NA	NA	NA	NA	NA	NA	NA	NA	NA	NA	NA	NA	NA	NA	NA	NA	NA	NA	NA	NA	NA	91.3333	NA	5.2	NA	NA	NA	NA	NA	NA
HUTRVA2360	NA	NA	NA	NA	NA	NA	NA	NA	NA	NA	NA	NA	NA	NA	NA	NA	NA	NA	NA	NA	NA	NA	NA	NA	NA	NA	NA	NA	NA	NA	NA	NA	NA	NA	NA	NA	NA	NA	NA	NA	NA	NA	NA	NA	NA	NA	NA	NA	NA
HUTRVA2460	NA	NA	NA	NA	NA	NA	NA	NA	NA	NA	NA	NA	NA	NA	NA	NA	NA	NA	NA	NA	NA	NA	NA	NA	NA	NA	NA	NA	NA	NA	NA	NA	NA	NA	NA	NA	NA	NA	NA	NA	200	NA	3.3	NA	NA	NA	NA	NA	NA
HUTRVA2470	NA	NA	NA	NA	NA	NA	NA	NA	NA	NA	NA	NA	NA	NA	NA	NA	NA	NA	NA	NA	NA	NA	NA	NA	NA	NA	NA	NA	NA	NA	NA	NA	NA	NA	NA	NA	NA	NA	NA	NA	218	NA	4.8	NA	NA	NA	NA	NA	NA
HUTRVA2500	NA	NA	NA	NA	NA	NA	NA	NA	NA	NA	NA	NA	NA	NA	NA	NA	NA	NA	NA	NA	NA	NA	NA	NA	NA	NA	NA	NA	NA	NA	NA	NA	NA	NA	NA	NA	NA	NA	NA	NA	321.333	NA	4.6	NA	NA	NA	NA	NA	NA
HUTRVA2530	NA	NA	NA	NA	NA	NA	NA	NA	NA	NA	NA	NA	NA	NA	NA	NA	NA	NA	NA	NA	NA	NA	NA	NA	NA	NA	NA	NA	NA	NA	NA	NA	NA	NA	NA	NA	NA	NA	NA	NA	190	NA	4.5	NA	NA	NA	NA	NA	NA
HUTRVA2540	NA	NA	NA	NA	NA	NA	NA	NA	NA	NA	NA	NA	NA	NA	NA	NA	NA	NA	NA	NA	NA	NA	NA	NA	NA	NA	NA	NA	NA	NA	NA	NA	NA	NA	NA	NA	NA	NA	NA	NA	515.333	NA	4.5	NA	NA	NA	NA	NA	NA
HUTRVA2580	NA	NA	NA	NA	NA	NA	NA	NA	NA	NA	NA	NA	NA	NA	NA	NA	NA	NA	NA	NA	NA	NA	NA	NA	NA	NA	NA	NA	NA	NA	NA	NA	NA	NA	NA	NA	NA	NA	NA	NA	270	NA	4.6	NA	NA	NA	NA	NA	NA
HUTRVA2620	NA	NA	NA	NA	NA	NA	NA	NA	NA	NA	NA	NA	NA	NA	NA	NA	NA	NA	NA	NA	NA	NA	NA	NA	NA	NA	NA	NA	NA	NA	NA	NA	NA	NA	NA	NA	NA	NA	NA	NA	163.2	NA	4.4	NA	NA	NA	NA	NA	NA
HUTRVA2630	NA	NA	NA	NA	NA	NA	NA	NA	NA	NA	NA	NA	NA	NA	NA	NA	NA	NA	NA	NA	NA	NA	NA	NA	NA	NA	NA	NA	NA	NA	NA	NA	NA	NA	NA	NA	NA	NA	NA	NA	145	NA	5	NA	NA	NA	NA	NA	NA
HUTRVA2640	NA	NA	NA	NA	NA	NA	NA	NA	NA	NA	NA	NA	NA	NA	NA	NA	NA	NA	NA	NA	NA	NA	NA	NA	NA	NA	NA	NA	NA	NA	NA	NA	NA	NA	NA	NA	NA	NA	NA	NA	121.2	NA	5.2	NA	NA	NA	NA	NA	NA
HUTRVA2760	NA	NA	NA	NA	NA	NA	NA	NA	NA	NA	NA	NA	NA	NA	NA	NA	NA	NA	NA	NA	NA	NA	NA	NA	NA	NA	NA	NA	NA	NA	NA	NA	NA	NA	NA	NA	NA	NA	NA	NA	332.667	NA	4.8	NA	NA	NA	NA	NA	NA
HUTRVA2910	NA	NA	NA	NA	NA	NA	NA	NA	NA	NA	NA	NA	NA	NA	NA	NA	NA	NA	NA	NA	NA	NA	NA	NA	NA	NA	NA	NA	NA	NA	NA	NA	NA	NA	NA	NA	NA	NA	NA	NA	242	NA	4.5	NA	NA	NA	NA	NA	NA
HUTRVA2930	NA	NA	NA	NA	NA	NA	NA	NA	NA	NA	NA	NA	NA	NA	NA	NA	NA	NA	NA	NA	NA	NA	NA	NA	NA	NA	NA	NA	NA	NA	NA	NA	NA	NA	NA	NA	NA	NA	NA	NA	273	NA	4.9	NA	NA	NA	NA	NA	NA
HUTRVA2940	NA	NA	NA	NA	NA	NA	NA	NA	NA	NA	NA	NA	NA	NA	NA	NA	NA	NA	NA	NA	NA	NA	NA	NA	NA	NA	NA	NA	NA	NA	NA	NA	NA	NA	NA	NA	NA	NA	NA	NA	355.333	NA	4.3	NA	NA	NA	NA	NA	NA
HUTRVA2950	NA	NA	NA	NA	NA	NA	NA	NA	NA	NA	NA	NA	NA	NA	NA	NA	NA	NA	NA	NA	NA	NA	NA	NA	NA	NA	NA	NA	NA	NA	NA	NA	NA	NA	NA	NA	NA	NA	NA	NA	NA	NA	NA	NA	NA	NA	NA	NA	NA
HUTRVA2970	NA	NA	NA	NA	NA	NA	NA	NA	NA	NA	NA	NA	NA	NA	NA	NA	NA	NA	NA	NA	NA	NA	NA	NA	NA	NA	NA	NA	NA	NA	NA	NA	NA	NA	NA	NA	NA	NA	NA	NA	130.5	NA	5.1	NA	NA	NA	NA	NA	NA
HUTRVA2980	NA	NA	NA	NA	NA	NA	NA	NA	NA	NA	NA	NA	NA	NA	NA	NA	NA	NA	NA	NA	NA	NA	NA	NA	NA	NA	NA	NA	NA	NA	NA	NA	NA	NA	NA	NA	NA	NA	NA	NA	103	NA	5	NA	NA	NA	NA	NA	NA
HUTRVA3010	NA	NA	NA	NA	NA	NA	NA	NA	NA	NA	NA	NA	NA	NA	NA	NA	NA	NA	NA	NA	NA	NA	NA	NA	NA	NA	NA	NA	NA	NA	NA	NA	NA	NA	NA	NA	NA	NA	NA	NA	208	NA	4.7	NA	NA	NA	NA	NA	NA
HUTRVA3050	NA	NA	NA	NA	NA	NA	NA	NA	NA	NA	NA	NA	NA	NA	NA	NA	NA	NA	NA	NA	NA	NA	NA	NA	NA	NA	NA	NA	NA	NA	NA	NA	NA	NA	NA	NA	NA	NA	NA	NA	330	NA	3.8	NA	NA	NA	NA	NA	NA
HUTRVA3070	NA	NA	NA	NA	NA	NA	NA	NA	NA	NA	NA	NA	NA	NA	NA	NA	NA	NA	NA	NA	NA	NA	NA	NA	NA	NA	NA	NA	NA	NA	NA	NA	NA	NA	NA	NA	NA	NA	NA	NA	334.667	NA	5	NA	NA	NA	NA	NA	NA
HUTRVA3100	NA	NA	NA	NA	NA	NA	NA	NA	NA	NA	NA	NA	NA	NA	NA	NA	NA	NA	NA	NA	NA	NA	NA	NA	NA	NA	NA	NA	NA	NA	NA	NA	NA	NA	NA	NA	NA	NA	NA	NA	180	NA	3.7	NA	NA	NA	NA	NA	NA
HUTRVA3110	NA	NA	NA	NA	NA	NA	NA	NA	NA	NA	NA	NA	NA	NA	NA	NA	NA	NA	NA	NA	NA	NA	NA	NA	NA	NA	NA	NA	NA	NA	NA	NA	NA	NA	NA	NA	NA	NA	NA	NA	210	NA	4.5	NA	NA	NA	NA	NA	NA
HUTRVA3140	NA	NA	NA	NA	NA	NA	NA	NA	NA	NA	NA	NA	NA	NA	NA	NA	NA	NA	NA	NA	NA	NA	NA	NA	NA	NA	NA	NA	NA	NA	NA	NA	NA	NA	NA	NA	NA	NA	NA	NA	224	NA	3.9	NA	NA	NA	NA	NA	NA
HUTRVA3180	NA	NA	NA	NA	NA	NA	NA	NA	NA	NA	NA	NA	NA	NA	NA	NA	NA	NA	NA	NA	NA	NA	NA	NA	NA	NA	NA	NA	NA	NA	NA	NA	NA	NA	NA	NA	NA	NA	NA	NA	94.6667	NA	4.9	NA	NA	NA	NA	NA	NA
HUTRVA3200	NA	NA	NA	NA	NA	NA	NA	NA	NA	NA	NA	NA	NA	NA	NA	NA	NA	NA	NA	NA	NA	NA	NA	NA	NA	NA	NA	NA	NA	NA	NA	NA	NA	NA	NA	NA	NA	NA	NA	NA	278	NA	4	NA	NA	NA	NA	NA	NA
HUTRVA3240	NA	NA	NA	NA	NA	NA	NA	NA	NA	NA	NA	NA	NA	NA	NA	NA	NA	NA	NA	NA	NA	NA	NA	NA	NA	NA	NA	NA	NA	NA	NA	NA	NA	NA	NA	NA	NA	NA	NA	NA	394	NA	4.4	NA	NA	NA	NA	NA	NA
HUTRVA3250	NA	NA	NA	NA	NA	NA	NA	NA	NA	NA	NA	NA	NA	NA	NA	NA	NA	NA	NA	NA	NA	NA	NA	NA	NA	NA	NA	NA	NA	NA	NA	NA	NA	NA	NA	NA	NA	NA	NA	NA	160	NA	5.7	NA	NA	NA	NA	NA	NA
HUTRVI0120	NA	NA	NA	NA	NA	NA	NA	NA	NA	NA	NA	NA	NA	NA	NA	NA	NA	NA	NA	NA	NA	NA	NA	NA	NA	NA	NA	NA	NA	NA	NA	NA	NA	NA	NA	NA	NA	NA	NA	NA	134	NA	4.6	NA	NA	NA	NA	NA	NA
HUTRVI0240	NA	NA	NA	NA	NA	NA	NA	NA	NA	NA	NA	NA	NA	NA	NA	NA	NA	NA	NA	NA	NA	NA	NA	NA	NA	NA	NA	NA	NA	NA	NA	NA	NA	NA	NA	NA	NA	NA	NA	NA	156.667	NA	4	NA	NA	NA	NA	NA	NA
HUTRVI0370	NA	NA	NA	NA	NA	NA	NA	NA	NA	NA	NA	NA	NA	NA	NA	NA	NA	NA	NA	NA	NA	NA	NA	NA	NA	NA	NA	NA	NA	NA	NA	NA	NA	NA	NA	NA	NA	NA	NA	NA	102	NA	5.4	NA	NA	NA	NA	NA	NA
HUTRVI0380	NA	NA	NA	NA	NA	NA	NA	NA	NA	NA	NA	NA	NA	NA	NA	NA	NA	NA	NA	NA	NA	NA	NA	NA	NA	NA	NA	NA	NA	NA	NA	NA	NA	NA	NA	NA	NA	NA	NA	NA	130	NA	5.4	NA	NA	NA	NA	NA	NA
HUTRVI0390	NA	NA	NA	NA	NA	NA	NA	NA	NA	NA	NA	NA	NA	NA	NA	NA	NA	NA	NA	NA	NA	NA	NA	NA	NA	NA	NA	NA	NA	NA	NA	NA	NA	NA	NA	NA	NA	NA	NA	NA	NA	NA	NA	NA	NA	NA	NA	NA	NA
HUTRVI0400	NA	NA	NA	NA	NA	NA	NA	NA	NA	NA	NA	NA	NA	NA	NA	NA	NA	NA	NA	NA	NA	NA	NA	NA	NA	NA	NA	NA	NA	NA	NA	NA	NA	NA	NA	NA	NA	NA	NA	NA	62.5	NA	5.5	NA	NA	NA	NA	NA	NA
HUTRVI0420	NA	NA	NA	NA	NA	NA	NA	NA	NA	NA	NA	NA	NA	NA	NA	NA	NA	NA	NA	NA	NA	NA	NA	NA	NA	NA	NA	NA	NA	NA	NA	NA	NA	NA	NA	NA	NA	NA	NA	NA	70	NA	6.3	NA	NA	NA	NA	NA	NA
HUTRVI0490	NA	NA	NA	NA	NA	NA	NA	NA	NA	NA	NA	NA	NA	NA	NA	NA	NA	NA	NA	NA	NA	NA	NA	NA	NA	NA	NA	NA	NA	NA	NA	NA	NA	NA	NA	NA	NA	NA	NA	NA	178.5	NA	5	NA	NA	NA	NA	NA	NA
HUTRVI0610	NA	NA	NA	NA	NA	NA	NA	NA	NA	NA	NA	NA	NA	NA	NA	NA	NA	NA	NA	NA	NA	NA	NA	NA	NA	NA	NA	NA	NA	NA	NA	NA	NA	NA	NA	NA	NA	NA	NA	NA	125.6	NA	4.7	NA	NA	NA	NA	NA	NA
HUTRVI0630	NA	NA	NA	NA	NA	NA	NA	NA	NA	NA	NA	NA	NA	NA	NA	NA	NA	NA	NA	NA	NA	NA	NA	NA	NA	NA	NA	NA	NA	NA	NA	NA	NA	NA	NA	NA	NA	NA	NA	NA	138.8	NA	4	NA	NA	NA	NA	NA	NA
HUTRVI0700	NA	NA	NA	NA	NA	NA	NA	NA	NA	NA	NA	NA	NA	NA	NA	NA	NA	NA	NA	NA	NA	NA	NA	NA	NA	NA	NA	NA	NA	NA	NA	NA	NA	NA	NA	NA	NA	NA	NA	NA	86.4	NA	4.3	NA	NA	NA	NA	NA	NA
HUTRVI0720	NA	NA	NA	NA	NA	NA	NA	NA	NA	NA	NA	NA	NA	NA	NA	NA	NA	NA	NA	NA	NA	NA	NA	NA	NA	NA	NA	NA	NA	NA	NA	NA	NA	NA	NA	NA	NA	NA	NA	NA	118	NA	5.2	NA	NA	NA	NA	NA	NA
HUTRVI0730	NA	NA	NA	NA	NA	NA	NA	NA	NA	NA	NA	NA	NA	NA	NA	NA	NA	NA	NA	NA	NA	NA	NA	NA	NA	NA	NA	NA	NA	NA	NA	NA	NA	NA	NA	NA	NA	NA	NA	NA	184.5	NA	4.7	NA	NA	NA	NA	NA	NA
HUTRVI0740	NA	NA	NA	NA	NA	NA	NA	NA	NA	NA	NA	NA	NA	NA	NA	NA	NA	NA	NA	NA	NA	NA	NA	NA	NA	NA	NA	NA	NA	NA	NA	NA	NA	NA	NA	NA	NA	NA	NA	NA	135.6	NA	4.9	NA	NA	NA	NA	NA	NA
HUTRVI0750	NA	NA	NA	NA	NA	NA	NA	NA	NA	NA	NA	NA	NA	NA	NA	NA	NA	NA	NA	NA	NA	NA	NA	NA	NA	NA	NA	NA	NA	NA	NA	NA	NA	NA	NA	NA	NA	NA	NA	NA	129.2	NA	5.4	NA	NA	NA	NA	NA	NA
HUTRVI0760	NA	NA	NA	NA	NA	NA	NA	NA	NA	NA	NA	NA	NA	NA	NA	NA	NA	NA	NA	NA	NA	NA	NA	NA	NA	NA	NA	NA	NA	NA	NA	NA	NA	NA	NA	NA	NA	NA	NA	NA	77	NA	3.4	NA	NA	NA	NA	NA	NA
HUTRVI0770	NA	NA	NA	NA	NA	NA	NA	NA	NA	NA	NA	NA	NA	NA	NA	NA	NA	NA	NA	NA	NA	NA	NA	NA	NA	NA	NA	NA	NA	NA	NA	NA	NA	NA	NA	NA	NA	NA	NA	NA	101.333	NA	5.3	NA	NA	NA	NA	NA	NA
HUTRVI0780	NA	NA	NA	NA	NA	NA	NA	NA	NA	NA	NA	NA	NA	NA	NA	NA	NA	NA	NA	NA	NA	NA	NA	NA	NA	NA	NA	NA	NA	NA	NA	NA	NA	NA	NA	NA	NA	NA	NA	NA	175	NA	4.8	NA	NA	NA	NA	NA	NA
HUTRVI0790	NA	NA	NA	NA	NA	NA	NA	NA	NA	NA	NA	NA	NA	NA	NA	NA	NA	NA	NA	NA	NA	NA	NA	NA	NA	NA	NA	NA	NA	NA	NA	NA	NA	NA	NA	NA	NA	NA	NA	NA	94	NA	3.3	NA	NA	NA	NA	NA	NA
HUTRVI0800	NA	NA	NA	NA	NA	NA	NA	NA	NA	NA	NA	NA	NA	NA	NA	NA	NA	NA	NA	NA	NA	NA	NA	NA	NA	NA	NA	NA	NA	NA	NA	NA	NA	NA	NA	NA	NA	NA	NA	NA	122	NA	4.2	NA	NA	NA	NA	NA	NA
HUTRVI0810	NA	NA	NA	NA	NA	NA	NA	NA	NA	NA	NA	NA	NA	NA	NA	NA	NA	NA	NA	NA	NA	NA	NA	NA	NA	NA	NA	NA	NA	NA	NA	NA	NA	NA	NA	NA	NA	NA	NA	NA	116	NA	4.1	NA	NA	NA	NA	NA	NA
HUTRVI0830	NA	NA	NA	NA	NA	NA	NA	NA	NA	NA	NA	NA	NA	NA	NA	NA	NA	NA	NA	NA	NA	NA	NA	NA	NA	NA	NA	NA	NA	NA	NA	NA	NA	NA	NA	NA	NA	NA	NA	NA	98.3333	NA	5.6	NA	NA	NA	NA	NA	NA
HUTRVI0840	NA	NA	NA	NA	NA	NA	NA	NA	NA	NA	NA	NA	NA	NA	NA	NA	NA	NA	NA	NA	NA	NA	NA	NA	NA	NA	NA	NA	NA	NA	NA	NA	NA	NA	NA	NA	NA	NA	NA	NA	134	NA	4.7	NA	NA	NA	NA	NA	NA
HUTRVI0850	NA	NA	NA	NA	NA	NA	NA	NA	NA	NA	NA	NA	NA	NA	NA	NA	NA	NA	NA	NA	NA	NA	NA	NA	NA	NA	NA	NA	NA	NA	NA	NA	NA	NA	NA	NA	NA	NA	NA	NA	152.5	NA	5	NA	NA	NA	NA	NA	NA
HUTRVI0860	NA	NA	NA	NA	NA	NA	NA	NA	NA	NA	NA	NA	NA	NA	NA	NA	NA	NA	NA	NA	NA	NA	NA	NA	NA	NA	NA	NA	NA	NA	NA	NA	NA	NA	NA	NA	NA	NA	NA	NA	168	NA	5.3	NA	NA	NA	NA	NA	NA
HUTRVI0870	NA	NA	NA	NA	NA	NA	NA	NA	NA	NA	NA	NA	NA	NA	NA	NA	NA	NA	NA	NA	NA	NA	NA	NA	NA	NA	NA	NA	NA	NA	NA	NA	NA	NA	NA	NA	NA	NA	NA	NA	121.5	NA	4.9	NA	NA	NA	NA	NA	NA
HUTRVI0900	NA	NA	NA	NA	NA	NA	NA	NA	NA	NA	NA	NA	NA	NA	NA	NA	NA	NA	NA	NA	NA	NA	NA	NA	NA	NA	NA	NA	NA	NA	NA	NA	NA	NA	NA	NA	NA	NA	NA	NA	110.5	NA	4.2	NA	NA	NA	NA	NA	NA
HUTRVI0910	NA	NA	NA	NA	NA	NA	NA	NA	NA	NA	NA	NA	NA	NA	NA	NA	NA	NA	NA	NA	NA	NA	NA	NA	NA	NA	NA	NA	NA	NA	NA	NA	NA	NA	NA	NA	NA	NA	NA	NA	140.4	NA	5.4	NA	NA	NA	NA	NA	NA
HUTRVI0920	NA	NA	NA	NA	NA	NA	NA	NA	NA	NA	NA	NA	NA	NA	NA	NA	NA	NA	NA	NA	NA	NA	NA	NA	NA	NA	NA	NA	NA	NA	NA	NA	NA	NA	NA	NA	NA	NA	NA	NA	118	NA	4.8	NA	NA	NA	NA	NA	NA
HUTRVI1020	NA	NA	NA	NA	NA	NA	NA	NA	NA	NA	NA	NA	NA	NA	NA	NA	NA	NA	NA	NA	NA	NA	NA	NA	NA	NA	NA	NA	NA	NA	NA	NA	NA	NA	NA	NA	NA	NA	NA	NA	262.5	NA	4.3	NA	NA	NA	NA	NA	NA
HUTRVI1110	NA	NA	NA	NA	NA	NA	NA	NA	NA	NA	NA	NA	NA	NA	NA	NA	NA	NA	NA	NA	NA	NA	NA	NA	NA	NA	NA	NA	NA	NA	NA	NA	NA	NA	NA	NA	NA	NA	NA	NA	89.3333	NA	7.7	NA	NA	NA	NA	NA	NA
HUTRVI1120	NA	NA	NA	NA	NA	NA	NA	NA	NA	NA	NA	NA	NA	NA	NA	NA	NA	NA	NA	NA	NA	NA	NA	NA	NA	NA	NA	NA	NA	NA	NA	NA	NA	NA	NA	NA	NA	NA	NA	NA	117.5	NA	4.1	NA	NA	NA	NA	NA	NA
HUTRVI1220	NA	NA	NA	NA	NA	NA	NA	NA	NA	NA	NA	NA	NA	NA	NA	NA	NA	NA	NA	NA	NA	NA	NA	NA	NA	NA	NA	NA	NA	NA	NA	NA	NA	NA	NA	NA	NA	NA	NA	NA	168	NA	4.5	NA	NA	NA	NA	NA	NA
HUTRVI1270	NA	NA	NA	NA	NA	NA	NA	NA	NA	NA	NA	NA	NA	NA	NA	NA	NA	NA	NA	NA	NA	NA	NA	NA	NA	NA	NA	NA	NA	NA	NA	NA	NA	NA	NA	NA	NA	NA	NA	NA	229.5	NA	5.4	NA	NA	NA	NA	NA	NA
HUTRVI1280	NA	NA	NA	NA	NA	NA	NA	NA	NA	NA	NA	NA	NA	NA	NA	NA	NA	NA	NA	NA	NA	NA	NA	NA	NA	NA	NA	NA	NA	NA	NA	NA	NA	NA	NA	NA	NA	NA	NA	NA	210	NA	6.1	NA	NA	NA	NA	NA	NA
HUTRVI1300	NA	NA	NA	NA	NA	NA	NA	NA	NA	NA	NA	NA	NA	NA	NA	NA	NA	NA	NA	NA	NA	NA	NA	NA	NA	NA	NA	NA	NA	NA	NA	NA	NA	NA	NA	NA	NA	NA	NA	NA	270	NA	4.6	NA	NA	NA	NA	NA	NA
HUTRVI1500	NA	NA	NA	NA	NA	NA	NA	NA	NA	NA	NA	NA	NA	NA	NA	NA	NA	NA	NA	NA	NA	NA	NA	NA	NA	NA	NA	NA	NA	NA	NA	NA	NA	NA	NA	NA	NA	NA	NA	NA	182	NA	4.7	NA	NA	NA	NA	NA	NA
HUTRVI1600	NA	NA	NA	NA	NA	NA	NA	NA	NA	NA	NA	NA	NA	NA	NA	NA	NA	NA	NA	NA	NA	NA	NA	NA	NA	NA	NA	NA	NA	NA	NA	NA	NA	NA	NA	NA	NA	NA	NA	NA	220	NA	5.6	NA	NA	NA	NA	NA	NA
HUTRVI1650	NA	NA	NA	NA	NA	NA	NA	NA	NA	NA	NA	NA	NA	NA	NA	NA	NA	NA	NA	NA	NA	NA	NA	NA	NA	NA	NA	NA	NA	NA	NA	NA	NA	NA	NA	NA	NA	NA	NA	NA	128	NA	5.6	NA	NA	NA	NA	NA	NA
HUTRVI1940	NA	NA	NA	NA	NA	NA	NA	NA	NA	NA	NA	NA	NA	NA	NA	NA	NA	NA	NA	NA	NA	NA	NA	NA	NA	NA	NA	NA	NA	NA	NA	NA	NA	NA	NA	NA	NA	NA	NA	NA	168	NA	4.7	NA	NA	NA	NA	NA	NA
HUTRVI1960	NA	NA	NA	NA	NA	NA	NA	NA	NA	NA	NA	NA	NA	NA	NA	NA	NA	NA	NA	NA	NA	NA	NA	NA	NA	NA	NA	NA	NA	NA	NA	NA	NA	NA	NA	NA	NA	NA	NA	NA	396.667	NA	5.2	NA	NA	NA	NA	NA	NA
INTRCA0010	61.3298	0.064675	0.92135	8.41258	133.45	145.35	0.89945	0.004875	0.72525	0.01215	0.719025	0.427575	0.0451	0.87315	0.7762	0.783375	0.8639	0.308675	0	7.16702	1.99467	8.18725	9.42553	0.187725	0	31.051	107.3	267.2	0.904425	0.626725	0.12995	0.5081	0.0698	7.93395	0.332295	0.994825	0.199275	0.17145	9.30063	0.570075	360.536	6.5	5.1	22.2887	25.9872	41.5755	38.0625	156.151	103.016
INTRCA0020	46.4443	0.173625	0.670425	6.27982	155.7	191.3	0.887675	0.010475	0.730375	0.04935	0.6571	0.487925	0.0642	0.6351	0.523575	0.523	0.9867	0.116025	0.0506	4.94243	2.2367	6.01558	9.51018	0.087175	0.023175	28.6647	122.325	211.375	0.889775	0.720275	0.179875	0.568775	0.0859	22.7848	0.354662	1.75158	0.202475	0.2245	9.48687	0.499875	269.394	5	4.45	21.5748	17.5293	43.8536	33.8125	147.213	102.867
INTRMO0010	34.1002	0.15465	0.73365	5.69632	138.917	198.5	0.8862	0.012375	0.68885	0.0264	0.6624	0.493425	0.063975	0.67805	0.5668	0.56615	1.15045	0.03775	0.160425	4.4196	1.26018	5.3319	7.86765	0.033075	0.120975	24.5131	83.218	218.838	0.88995	0.790125	0.217525	0.576875	0.08725	16.8765	0.335165	1.46155	0.20065	0.1182	7.80625	0.473825	192.411	8	4.9	23.8292	24.5646	39.7146	37.875	146.396	97.836
INTRMO0110	46.7148	0.112225	0.808775	6.94658	128.13	175.025	0.88865	0	0.626725	0	0.702875	0.45915	0.04875	0.761275	0.67485	0.67485	1.28228	0	0.2778	5.81238	1.30967	6.6146	8.72278	0	0.1834	27.5543	122.536	255.892	0.889725	0.8026	0.128125	0.556125	0.066125	22.2802	0.319567	1.6397	0.2014	0.132675	8.66775	0.4416	314.014	6.25	5	24.0963	26.74	41.1451	49	147.023	96.8461
INTRMO0120	44.7146	0.095925	0.840875	6.88108	124.331	89.9623	0.888075	0.0026	0.652725	0.000975	0.690875	0.468075	0.04925	0.805025	0.700225	0.700375	1.18175	0	0.2359	5.74463	0.90595	6.64635	8.27192	0	0.1667	26.6449	156.008	223.446	0.889625	0.7712	0.1392	0.557675	0.07	16.0962	0.310375	1.3568	0.201475	0.127025	8.22113	0.436525	237.407	5.75	5.5	23.2013	29.8627	43.4851	37.125	151.877	98.9776
INTRMO0140	30.3634	0.1105	0.7888	5.47727	128.167	137.191	0.888	0.002675	0.6406	0.00325	0.702625	0.455475	0.049175	0.758525	0.675725	0.675325	1.20043	0	0.22625	4.7096	1.28765	5.3615	7.0845	0	0.17755	21.8106	162.114	150.731	0.8893	0.768225	0.19475	0.54715	0.070475	15.6295	0.367375	1.49228	0.20085	0.127	6.99135	0.4196	164.178	5.75	6.5	26.0468	26.2897	40.3526	47.0625	150.574	107.679
INTRMO0150	27.9467	0.1023	0.800375	5.28188	128.61	135.266	0.886725	0.004225	0.645075	0.0018	0.7066	0.455625	0.047725	0.778625	0.6942	0.693625	1.19305	0.0329	0.154575	4.5699	1.64195	5.17735	6.6654	0.024225	0.1387	20.7625	157.705	195.763	0.8899	0.763625	0.1777	0.554175	0.072675	13.2523	0.391025	1.42132	0.199975	0.12525	6.6188	0.44565	127.662	6	5.4	27.0675	25.1203	39.2882	41.875	161.158	118.836
INTRMO0190	25.2647	0.0776	0.8625	5.21983	119.197	132.662	0.8878	0.0014	0.61785	0.000475	0.70815	0.4519	0.0409	0.837	0.7501	0.749975	1.24772	0	0.199325	4.55295	0.732475	5.13715	6.151	0	0.161325	19.8122	147.028	223.598	0.8906	0.7704	0.17135	0.537375	0.084475	11.6222	0.41105	1.38223	0.20045	0.1109	6.0854	0.46155	101.022	3.25	4.8	20.7333	25.5543	38.7564	41.6875	141.123	105.597
INTRMO0200	26.3868	0.09115	0.835625	5.281	126.12	182.648	0.887075	0.003775	0.652475	0.0047	0.714325	0.45385	0.044125	0.79745	0.718825	0.718675	1.17762	0.032775	0.146125	4.54873	1.12187	5.08422	6.37753	0.0214	0.137475	20.4032	154.985	180.46	0.889875	0.765975	0.11485	0.556025	0.059	13.0827	0.363875	1.33353	0.19995	0.073825	6.33095	0.448025	128.593	4.5	5.1	25.2246	24.3474	39.2315	39.625	146.809	101.659
INTRMO0210	29.2223	0.0773	0.900875	5.8177	124.283	177.56	0.886075	0.001475	0.64335	0.00165	0.70315	0.462325	0.045375	0.8464	0.75245	0.7507	1.21485	0.0329	0.154475	4.85565	1.23608	5.50967	6.5151	0.031025	0.1301	21.7047	145.773	236.284	0.88995	0.776025	0.0858	0.555875	0.057925	12.7288	0.351975	1.31232	0.2	0.1105	6.4664	0.461225	130.54	4.25	5.8	24.7786	24.376	38.7204	36.375	142.478	93.874
INTRMO0290	26.9399	0.08025	0.856025	5.37465	118.264	181.291	0.88785	0.0032	0.605	0.001025	0.708625	0.4551	0.0449	0.83565	0.748325	0.747175	1.33755	0	0.238225	4.68842	0.87825	5.27897	6.314	0	0.206575	20.3574	152.799	213.348	0.8888	0.806725	0.18145	0.556575	0.082725	13.7662	0.39125	1.44992	0.200125	0.053025	6.2611	0.42215	120.713	3	4.65	23.0959	23.6826	38.6899	43.875	145.03	104.811
INTRMO0320	36.666	0.09715	0.83085	6.12383	127.56	177.979	0.885775	0.006875	0.65535	0.001125	0.712225	0.461275	0.045775	0.789775	0.7119	0.711375	1.2187	0	0.207525	5.27053	1.18875	5.9055	7.52053	0	0.173375	23.698	160.095	220.777	0.887725	0.79765	0.13025	0.56935	0.0643	15.1425	0.3103	1.30598	0.2007	0.1495	7.4422	0.438475	201.576	5	5.15	26.108	27.7617	41.7232	54.0625	144.006	91.0961
INTRMO0340	24.6278	0.0908	0.84795	5.19805	127.542	184.986	0.887225	0.0028	0.6537	0.00225	0.7119	0.4522	0.042825	0.79845	0.715825	0.71475	1.1711	0	0.16365	4.3815	1.0876	4.91915	6.16798	0	0.157025	19.7294	149.844	204.709	0.889625	0.76395	0.139775	0.557525	0.0571	13.7591	0.440675	1.5621	0.2009	0.090975	6.1341	0.455125	106.111	2.25	4.85	20.9952	21.5304	38.5626	40.0625	143.195	104.674
INTRMO0390	34.7305	0.15305	0.762975	5.95517	139.83	195.92	0.8867	0.0161	0.69425	0.026475	0.65355	0.497475	0.064	0.687275	0.5671	0.566225	1.142	0.045575	0.1654	4.445	1.30833	5.4335	7.91	0.0226	0.12055	24.2008	131.67	104.829	0.889	0.79225	0.070575	0.5767	0.047575	15.5275	0.2981	1.30957	0.199333	0.159075	7.85285	0.450675	215.864	12.25	5.4	1.70638	39.3923	50.3359	36	158.372	148.887
INTRMO0400	50.3836	0.07535	0.852525	7.28995	122.667	177.531	0.8878	0.048525	0.6372	0.007625	0.732875	0.439625	0.037425	0.828825	0.768025	0.767075	1.19017	0	0.203725	6.56802	1.76143	7.1628	8.64022	0	0.159775	27.8205	146.986	260.445	0.8927	0.75635	0.084075	0.54015	0.04885	25.5497	0.330067	1.7766	0.200533	0.1684	8.55767	0.45505	346.77	7.75	5.5	17.3952	51.4287	55.8692	47.375	172.739	138.108
INTRMO0410	37.1418	0.108125	0.787325	6.02965	130.097	220.041	0.887425	0	0.6511	0	0.70935	0.45705	0.046825	0.7585	0.6772	0.676275	1.21592	0	0.21225	5.20485	1.07298	5.86105	7.73642	0	0.163525	24.139	158.974	215.722	0.889375	0.7912	0.1694	0.5649	0.073675	19.9615	0.366225	1.69227	0.19985	0.114275	7.6983	0.4493	213.869	5	5.45	26.0093	24.9235	39.2089	35.4375	146.411	93.4021
INTRMO0420	29.1882	0.0853	0.845225	5.54528	122.928	176.601	0.888125	0	0.6257	0	0.705	0.459725	0.0433	0.81415	0.7256	0.72565	1.24762	0	0.2105	4.7752	1.61465	5.4208	6.65902	0	0.174725	21.4164	149.785	268.22	0.88905	0.779175	0.16745	0.5537	0.093325	13.9487	0.4406	1.56422	0.199975	0.07425	6.58282	0.451925	117.224	2.5	4.45	26.7186	24.3033	39.1594	41.9375	145.204	104.611
INTRMO0450	75.9194	0.119267	1.42123	11.8792	61.7248	154.143	0.884167	0.00246667	0.439667	0.000833333	0.740267	0.372267	0.0637333	1.3617	1.32313	1.32283	1.2854	0	0.899067	11.2296	2.1567	12.1017	8.87873	0	0.244233	35.6136	113.89	255.255	0.902433	0.564633	0.145	0.3998	0.0558333	13.8667	0.293825	1.197	0.198925	0.385633	8.4949	0.3827	348.426	6.75	5.45	29.8643	35.4277	46.5207	48.8125	169.693	112.445
INTRMO0460	48.6996	0.086975	0.8618	7.27222	125.393	173.02	0.887125	0.00395	0.63805	0.000725	0.707925	0.455375	0.046725	0.820525	0.732625	0.73115	1.224	0	0.253325	6.21453	0.757167	7.0083	8.56615	0	0.176175	27.9287	155.884	118.887	0.8895	0.7808	0.1604	0.559325	0.063575	21.8472	0.384033	1.81047	0.201167	0.157725	8.50052	0.424275	299.319	4.5	5.55	23.573	24.4942	39.4004	51.75	150.695	99.8126
INTRMO0490	38.9208	0.083075	0.844125	6.36505	118.902	180.922	0.886	0.0008	0.604775	0.00215	0.709925	0.4552	0.045075	0.827325	0.743025	0.742125	1.31878	0	0.264775	5.59225	0.8926	6.29073	7.62425	0	0.192975	24.4536	154.311	215.072	0.889375	0.793525	0.171225	0.54565	0.07635	14.3013	0.322875	1.32187	0.200225	0.10825	7.55863	0.43265	190.115	5.75	5.55	25.7344	30.1806	43.5159	43.5	155.233	105.831
INTRMO0520	34.1569	0.15895	0.7426	5.8472	143.484	153.461	0.889025	0.008975	0.67665	0.01965	0.665	0.48505	0.062875	0.664375	0.5559	0.5556	1.16578	0.042825	0.166975	4.4196	1.5732	5.31072	8.00103	0.0266	0.110625	24.5498	127.306	138.487	0.8895	0.78825	0.1225	0.575525	0.055675	19.0009	0.3416	1.56493	0.200333	0.159275	7.95442	0.475575	223.512	9.75	4.8	24.1799	23.4611	39.3975	44.375	151.726	105.003
INTRMO0530	43.6835	0.157025	0.746475	6.5425	135.106	180.042	0.889425	0.01555	0.6392	0.03885	0.619275	0.50755	0.0689	0.69095	0.543525	0.542275	1.2106	0	0.2964	4.82388	1.5098	6.22935	9.0149	0	0.1726	28.2369	129.972	212.006	0.8877	0.772725	0.322575	0.549275	0.147325	18.4652	0.297533	1.41253	0.2002	0.1595	8.88997	0.447275	276.668	10.25	4.85	23.6938	22.4193	38.0221	46.6875	147.648	103.168
INTRMO0550	36.6609	0.169975	0.71295	5.8577	148.504	240.644	0.8867	0.01035	0.7114	0.025625	0.640875	0.5085	0.0694	0.654175	0.52645	0.52565	1.0974	0.028325	0.143725	4.3434	1.38773	5.425	8.30583	0.02975	0.093375	25.2573	85.8372	195.956	0.889625	0.77865	0.153775	0.584525	0.072025	15.75	0.326825	1.3949	0.199375	0.13055	8.2698	0.487225	192.328	7.5	5.7	22.9492	23.1929	38.8491	34.0625	147.675	96.6249
INTRMO0570	30.7458	0.1021	0.825475	5.66435	123.877	135.069	0.887075	0.004925	0.6346	0.0006	0.693625	0.468775	0.04755	0.784875	0.6867	0.686725	1.2667	0	0.23275	4.73285	0.987375	5.45252	6.95535	0	0.186125	22.0631	160.509	234.399	0.88975	0.803075	0.142175	0.5531	0.079625	13.4672	0.323225	1.26578	0.20045	0.126225	6.89823	0.42735	152.062	5.5	4.95	28.2172	30.2638	43.102	39.4375	157.099	110.947
INTRMO0610	23.2373	0.101775	0.803975	4.82765	135.236	44.0695	0.8877	0.005075	0.626275	0.00225	0.7293	0.4375	0.045675	0.7693	0.70585	0.70685	1.2205	0	0.145725	4.2524	1.7584	4.66937	6.10658	0	0.134825	19.1743	149.527	260.164	0.891575	0.7602	0.141225	0.5454	0.070175	9.48648	0.42205	1.25945	0.200325	0.101825	6.07695	0.492175	82.1875	4	5.35	21.5471	24.2852	38.1161	40.1875	144.449	102.551
INTRMO0640	34.0294	0.085075	0.87205	6.13298	118.728	136.282	0.887675	0.01375	0.64805	0.0108	0.6883	0.469325	0.047875	0.8267	0.721025	0.7201	1.20122	0	0.223625	5.07153	1.18225	5.8907	7.15433	0	0.173175	23.2983	152.618	235.678	0.892125	0.776375	0.117075	0.55	0.07135	15.6558	0.306325	1.32822	0.200975	0.1352	7.06752	0.436325	202.296	7	6.1	14.4368	19.3715	36.9565	31.5625	121.73	83.085
INTRMO0710	31.2147	0.11305	0.8017	5.66875	132.339	133.367	0.88735	0.031875	0.660275	0.0033	0.703775	0.46425	0.051275	0.75435	0.66765	0.66745	1.18948	0	0.1817	4.72227	1.42712	5.36153	7.112	0	0.1458	22.498	162.574	169.786	0.88915	0.7851	0.105525	0.56735	0.0595	14.5261	0.37465	1.44465	0.2	0.093725	7.076	0.4736	147.986	4.5	5.45	27.639	25.644	39.6147	32.0625	146.246	95.1258
INTRMO0790	40.7151	0.09715	0.8556	6.69287	123.124	184.269	0.88705	0.01125	0.64725	0.010825	0.673575	0.4867	0.051325	0.7963	0.679425	0.678925	1.24202	0	0.264625	5.31072	0.996725	6.30558	7.9248	0	0.193025	25.7623	155.074	245.777	0.8894	0.802525	0.1535	0.565625	0.083925	19.2804	0.4214	1.8161	0.2002	0.084775	7.8359	0.42635	203.904	5	5.05	26.6573	25.3889	39.2077	41.25	146.203	99.3555
INTRMO0800	18.502	0.125225	0.7692	4.24983	136.694	141.199	0.8852	0.016325	0.6654	0.0228	0.69125	0.46935	0.052525	0.73015	0.635625	0.63495	1.16215	0.04405	0.09515	3.52637	3.24883	4.0725	5.59012	0.0236	0.113125	17.1698	162.852	111.498	0.88935	0.7688	0.145625	0.563525	0.0695	8.31253	0.392575	1.1208	0.1982	0.1008	5.57317	0.4616	62.1412	3.75	6.1	23.1272	19.3326	37.2228	42.6875	145.052	107.613
INTRMO0820	29.0683	0.0967	0.827925	5.50528	123.627	89.0756	0.8883	0	0.6318	0	0.695675	0.467725	0.0474	0.79125	0.69405	0.693225	1.26493	0	0.2163	4.6207	0.875	5.3107	6.72253	0	0.180175	21.5195	120.263	171.942	0.8888	0.798225	0.2021	0.565	0.0985	14.1036	0.359525	1.40338	0.200325	0.058	6.67598	0.448625	143.609	4.25	4.7	22.8814	23.2513	38.4176	43.25	138.983	101.805
INTRMO0830	42.5137	0.066025	0.8782	6.82247	117.106	132.193	0.888225	0	0.630525	0	0.742125	0.431525	0.0369	0.852575	0.797525	0.797275	1.2101	0	0.20805	6.18912	0.9647	6.6696	7.84647	0	0.16445	25.3615	145.905	204.657	0.88925	0.7616	0.09675	0.5485	0.040925	15.1659	0.31465	1.3399	0.1996	0.10905	7.78085	0.44745	220.636	5	6.4	26.2158	31.2617	43.3498	40.5625	149.111	101.596
INTRMO0850	34.1352	0.17635	0.685625	5.51795	143.206	212.465	0.887	0.00965	0.662875	0.022475	0.63925	0.495775	0.069775	0.660075	0.531825	0.530675	1.06082	0.07505	0.199925	4.26933	0.9433	5.33825	8.08987	0.031	0.140575	24.435	2.57127	160.749	0.889375	0.69505	0.281925	0.558575	0.111825	15.7415	0.33125	1.40867	0.20025	0.2062	8.03275	0.442225	177.963	8.25	4.7	23.3926	23.3053	38.54	44.1875	149.734	99.3897
INTRMO0900	38.5575	0.0806	0.8825	6.5157	120.984	47.3721	0.888275	0.001225	0.6505	0.00205	0.6968	0.46825	0.04885	0.84205	0.7408	0.740975	1.21352	0	0.24245	5.47792	0.984525	6.29285	7.47605	0	0.193575	24.9049	150.874	259.582	0.889675	0.788475	0.1639	0.562475	0.087625	14.47	0.3747	1.46263	0.199875	0.1013	7.41045	0.41955	177.343	4.75	5.85	22.4191	28.2257	42.5895	37.875	158.074	113.694
INTRMO0920	38.5925	0.095825	0.853475	6.48395	128.659	130.611	0.887	0.01775	0.643175	0.003825	0.692375	0.46885	0.0507	0.80105	0.6994	0.6985	1.22235	0	0.233775	5.34037	0.8859	6.15525	7.69198	0	0.1813	25.1849	155.628	174.739	0.889825	0.785825	0.160225	0.565225	0.079625	16.7489	0.34715	1.49015	0.200775	0.129525	7.63483	0.421975	203.854	4.5	5.8	21.733	14.3946	38.7621	27.875	137.477	87.1761
INTRMO1000	30.2321	0.15845	0.744325	5.49848	144.489	199.791	0.88685	0.00755	0.66235	0.0227	0.6614	0.490475	0.0644	0.6722	0.561325	0.56005	1.2227	0	0.20885	4.14445	1.31577	5.0017	7.47182	0	0.1776	23.1903	130.484	212.044	0.89095	0.808075	0.1564	0.583375	0.07015	14.5747	0.3143	1.31343	0.198925	0.12115	7.42105	0.438125	159.681	9.5	4.6	23.8785	22.9602	38.3543	40.8125	147.382	96.2024
INTRMO1020	51.7724	0.077125	1.12892	8.44908	90.2349	124.844	0.88935	0.037075	0.561625	0.004375	0.742925	0.43545	0.054875	1.0745	1.02452	1.02547	1.53792	0	0.451525	7.66022	1.23635	8.23808	7.81262	0	0.272425	28.702	107.085	218.994	0.885775	0.84225	0.093725	0.533875	0.041775	15.1798	0.4406	1.65948	0.20025	0.100725	7.63058	0.3728	198.306	4.75	5.7	23.8493	29.1027	42.6492	36.1875	162.17	113.879
INTRMO1030	62.7638	0.07185	1.22535	9.83147	92.3928	169.236	0.8879	0.0011	0.56715	0.003975	0.7335	0.423925	0.04215	1.20802	1.11678	1.11725	1.3081	0	0.33925	8.93655	1.41803	9.73452	8.128	0	0.15965	30.9659	102.934	230.416	0.889475	0.73555	0.0908	0.522375	0.044475	15.4032	0.306375	1.30815	0.1995	0.15865	8.08778	0.46215	315.621	7.5	5.9	24.2752	35.5849	46.6728	38.0625	166.576	115.945
INTRMO1090	40.8923	0.057575	0.934525	6.9046	109.612	171.737	0.8872	0	0.61985	0	0.73165	0.44265	0.04155	0.896675	0.832875	0.832475	1.29388	0	0.27095	6.15525	1.0938	6.71833	7.5057	0	0.205625	25.2945	140.893	214.485	0.891	0.7995	0.102675	0.549525	0.047425	16.9519	0.397825	1.62458	0.20015	0.096775	7.4041	0.420875	195.584	5.75	7.2	25.6646	26.6383	41.0277	38.4375	151.936	99.0675
INTRTH0030	18.3579	0.199	0.6614	3.96608	153.25	108.425	0.878875	0.011875	0.699575	0.0278	0.6215	0.512825	0.07825	0.61005	0.4758	0.471125	1.13532	0.043025	0.106925	2.88923	3.11607	3.72535	6.11717	0.03245	0.10135	17.9707	132.05	173.325	0.9008	0.79105	0.2162	0.5841	0.102425	8.75238	0.332043	1.03297	0.19575	0.16	6.09178	0.48765	71.4312	5.5	5.9	22.4961	23.6018	39.8877	28.3125	143.559	97.3585
INTRVA0010	48.9623	0.1006	0.818675	7.0417	134	195.275	0.89685	0.001875	0.685175	0.0143	0.69345	0.4594	0.0477	0.788375	0.683525	0.6791	1.09423	0.072825	0.0891	5.84197	1.1953	6.81145	8.75665	0.0586	0.072275	27.7193	143.925	226.8	0.890475	0.74315	0.13765	0.560025	0.0778	16.5381	0.394599	1.615	0.200025	0.146925	8.73125	0.492175	220.406	6.5	5	26.0981	29.0287	42.9183	46.4375	162.649	117.056
INTRVA0020	53.2962	0.123871	0.8356	7.6118	115.075	264.1	0.800475	0.03105	0.542025	0.0155	0.6288	0.495725	0.0641687	0.7919	0.687675	0.623625	1.5074	0	0.45235	6.23147	1.70142	7.3406	9.27947	0	0.2537	29.9196	163.65	125.95	0.903175	0.814225	0.20475	0.543009	0.10485	20.3488	0.324882	1.56917	0.200525	0.1284	9.08895	0.38905	325.515	11	4.85	21.3694	29.991	44.6482	40	152.802	106.258
INTRVA0290	60.7334	0.108525	0.8269	8.04342	123.147	86.7618	0.8875	0.003875	0.59925	0.001025	0.673275	0.47125	0.055525	0.793525	0.6751	0.6746	1.319	0	0.377125	6.5659	1.47963	7.79568	9.8319	0	0.191825	31.8267	120.64	160.426	0.890025	0.78965	0.24365	0.5485	0.10485	14.1848	0.223233	1.05693	0.200567	0.149575	9.7409	0.429225	368.275	16	5.3	29.6199	33.5072	44.9846	42.4375	NA	NA
INTRVA0300	62.5049	0.10005	0.8633	8.29068	121.85	110.95	0.888175	0.004425	0.67905	0.0214	0.6625	0.482525	0.05585	0.824575	0.68805	0.687475	0.992625	0.0727	0.245925	6.63575	0.902267	8.00735	9.74302	0.02855	0.10365	32.8054	119.45	200	0.890075	0.67495	0.180125	0.55145	0.088	22.8477	0.330633	1.6877	0.200067	0.269125	9.688	0.46915	400.715	7	5.05	22.1241	24.005	39.1589	41.1875	151.496	101.602
INTRVA0460	41.4929	0.078925	0.903	7.02703	124.226	131.841	0.8879	0.000675	0.644375	0.000375	0.6916	0.455875	0.042825	0.8468	0.73595	0.736125	0.948525	0.1356	0.094225	5.7552	0.91705	6.65693	7.874	0.06265	0.0785	26.556	107.089	127.435	0.888975	0.606425	0.118425	0.52155	0.067425	21.707	0.362875	1.75475	0.1998	0.20935	7.84647	0.481725	252.145	6.25	4.4	24.9151	27.4173	37.7169	38.3125	143.105	100.281
INTRVA1220	36.1351	0.089325	0.84355	6.22115	121.915	95.5865	0.8878	0.014275	0.64185	0.0161	0.696325	0.461075	0.046575	0.816	0.715625	0.715125	1.18087	0	0.206275	5.26415	1.10445	6.04307	7.41467	0	0.1629	23.7516	150.515	221.176	0.88935	0.7574	0.1349	0.5404	0.067325	21.1324	0.3981	1.82565	0.200075	0.14235	7.37448	0.435775	211.059	5	5.5	26.4936	29.1502	39.4726	39	148.549	102.376
INTRVA1650	48.3235	0.05995	0.987225	7.75835	105.625	159.651	0.888525	0	0.526525	0	0.72415	0.42725	0.043325	0.95215	0.87425	0.874825	1.47132	0	0.39285	6.8834	0.7976	7.6094	8.07933	0	0.217375	27.4571	136.407	223.445	0.891	0.762025	0.168025	0.50525	0.06995	17.5003	0.290667	1.3702	0.2007	0.140975	7.95865	0.4132	294.789	10.5	5.15	22.9868	28.2412	41.7504	37.625	110.016	92.0433
INTRVA2180	50.7336	0.0901333	1.17577	8.84267	87.3725	150.407	0.888967	0.136967	0.381567	0.00183333	0.7143	0.411067	0.0813333	1.12777	1.04073	1.04183	2.0981	0	0.691467	7.85707	0.8939	8.80253	7.83733	0	0.2925	28.6526	126.529	255.691	0.889733	0.797867	0.206133	0.446567	0.0719	13.8618	0.31085	1.25943	0.19955	0.259533	7.58333	0.361767	268.343	9	5.65	23.1546	30.6565	42.5883	46.0625	108.851	91.9449
INTRVA2230	31.2385	0.0825	0.87395	5.92845	119.429	171.367	0.8871	0	0.53925	0	0.7024	0.443525	0.043975	0.83985	0.742675	0.742625	1.43437	0	0.269375	5.04612	1.67308	5.75312	6.86015	0	0.1759	21.9885	155.427	217.534	0.889675	0.755475	0.1567	0.526875	0.071325	11.7067	0.298425	1.13138	0.2004	0.1147	6.8178	0.454675	147.091	6.75	5.45	27.7731	27.749	41.4656	40.4375	144.98	88.1346
INTRVA2250	37.8819	0.1487	0.73825	6.00905	129.534	148.432	0.888275	0.01205	0.621725	0.03195	0.65225	0.483875	0.064675	0.712025	0.588525	0.587375	1.2732	0	0.2864	4.79213	1.33902	5.86105	8.255	0	0.181175	25.6765	82.7019	216.739	0.889225	0.791	0.312	0.55075	0.114	19.4624	0.326725	1.5473	0.199475	0.19255	8.16822	0.4275	224.569	9.25	4.8	24.1885	26.0076	40.0975	40	146.288	99.487
INTRVA2460	65.3994	0.14225	0.8861	8.866	187.132	169.673	0.89715	0.0064	0.6894	0.02315	0.78845	0.4189	0.07715	1.3541	1.49525	1.4958	1.0816	0	0.3579	10.6341	2.12068	10.7907	7.9671	0	0.255	35.4609	144.956	299.221	0.8981	0.7453	0.01955	0.5092	0.016	18.0582	0.372145	1.61031	0.199798	0.3226	7.12045	0.30685	595.377	13.25	3.85	21.7664	27.7507	41.8719	42.9375	154.928	113.164
INTRVA2540	61.6076	0.13	0.7627	7.8336	137.858	179.378	0.887233	0.0169333	0.664833	0.0138667	0.685133	0.469467	0.0526	0.718633	0.618633	0.618333	1.1443	0	0.2379	6.34153	1.0241	7.4055	10.3152	0	0.161733	31.5957	158.022	204.729	0.889867	0.760567	0.140133	0.5539	0.0594333	29.6654	0.2716	1.71455	0.19985	0.1622	10.2729	0.440933	558.599	16.5	5.95	27.5054	30.8993	42.5998	47.3125	149.546	105.45
INTRVA2640	34.8959	0.06085	0.900425	6.2494	116.593	175.514	0.88795	0	0.613425	0	0.738925	0.4341	0.03485	0.8612	0.799	0.799025	1.27145	0	0.2158	5.58378	0.824875	6.04732	7.04847	0	0.1929	23.014	140.852	218.111	0.892075	0.778525	0.1064	0.551925	0.053325	14.9051	0.363475	1.44568	0.1998	0.061375	7.01465	0.430925	169.303	4.25	5.55	24.8488	25.2472	40.5928	42.1875	153.151	103.441
PETRCA0010	59.0613	0.0768778	0.8757	7.97499	151.778	181.056	0.912422	0.00746667	0.717444	0.0123778	0.735067	0.398922	0.0496889	0.854922	0.748256	0.753322	0.936156	0.253222	0.0210667	6.8533	1.94383	7.91538	9.28511	0.142978	0.00708889	31.085	243.656	252.144	0.924911	0.666267	0.188378	0.546389	0.0877	11.7074	0.175667	0.854278	0.185833	0.217167	9.18727	0.548989	310.72	5.66667	4.35	19.5467	14.8133	35.0478	24.9306	142.5	75.8959
PETRCA0020	42.4652	0.221122	0.696678	6.25886	137.978	185.311	0.893611	0.0174	0.708289	0.0294556	0.630589	0.508456	0.0874111	0.573156	0.441111	0.4551	1.11351	0.0675889	0.132122	4.18066	3.57094	5.48357	9.60968	0.0429556	0.0801222	28.3506	236.222	242.4	0.910733	0.772533	0.202011	0.586578	0.0961667	14.3353	0.232791	1.10118	0.189062	0.221689	9.5711	0.499267	228.768	7.88889	3.94444	17.6956	9.43222	33.4011	21.4167	134.189	79.689
PETRCA0280	40.4461	0.148667	0.770189	6.40501	81.3111	157.289	0.895533	0.0158667	0.6338	0.0399222	0.653533	0.482567	0.0679111	0.710033	0.573144	0.571033	1.33297	0	0.225567	4.75076	1.2812	5.94267	8.41116	0	0.160911	26.285	252.933	219.944	0.902567	0.798289	0.170189	0.572689	0.0885667	17.5691	0.361161	1.59739	0.201644	0.158833	8.37071	0.461967	212.477	4.55556	3.51667	19.2678	13.7044	33.37	23.5372	142.41	88.3721
PETRMO0010	34.7411	0.150244	0.725533	5.63716	151.167	139.078	0.887822	0.00436667	0.678544	0.00441111	0.664333	0.493067	0.0610333	0.683689	0.573	0.5782	1.15557	0.0477222	0.157422	4.45817	1.3576	5.37916	7.9549	0.0138222	0.129556	24.1527	246.211	260.633	0.890967	0.776544	0.2002	0.571056	0.0992778	13.4421	0.29227	1.24746	0.210187	0.115489	7.88906	0.447456	178.703	7.66667	4.74444	20.4878	13.8356	33.2922	23.5639	132.187	75.6369
PETRTH0030	13.8418	0.216856	0.806867	4.03693	154.4	185.867	0.876111	0.0427	0.758722	0.0477444	0.591256	0.552411	0.0830111	0.586378	0.436633	0.437367	1.071	0.0255444	0.0117778	2.32551	3.61377	3.16089	5.40456	0.0723778	0.0397111	15.7366	243.978	260.733	0.906867	0.8122	0.191122	0.615644	0.109644	5.7721	0.27208	0.785122	0.199533	0.0461111	5.33964	0.456778	49.3706	6	4.29444	20.4	12.9856	32.7867	22.8861	134.544	75.5164
PETRVA0010	44.9324	0.141367	0.738889	6.42871	157.556	160.133	0.890456	0.0114556	0.702911	0.0314556	0.666667	0.487989	0.0601111	0.708611	0.582644	0.596844	1.06439	0.0785444	0.100156	5.08471	2.42833	6.20889	8.83732	0.0507667	0.0635778	27.5011	234.033	252.333	0.905211	0.747456	0.177522	0.566189	0.0878444	12.4866	0.237718	1.08472	0.203011	0.184089	8.8185	0.502811	241.166	9.55556	4.15556	21.2744	13.6144	33.3789	23.4967	142.424	87.8447
PETRVA0020	53.1434	0.0942111	0.913144	8.0126	133.356	175.144	0.887611	0.00256667	0.571711	0.0154556	0.667933	0.476289	0.0622	0.852244	0.721256	0.725022	1.43199	0	0.3164	6.31426	1.37662	7.57109	8.90787	0	0.216311	29.3379	251.556	282	0.891622	0.800511	0.163833	0.530389	0.088	11.8316	0.214484	0.973722	0.203078	0.104522	8.80534	0.415367	291.829	10.4444	3.59444	19.0089	15.8044	36.5433	26.1739	143.324	81.2601
PETRVA0120	40.4416	0.0843556	0.861033	6.64387	165.856	156.822	0.894167	0.00391111	0.636244	0.0109667	0.7098	0.459033	0.0453111	0.823478	0.731422	0.744811	1.17233	0.0425889	0.212656	5.60774	1.03451	6.38574	7.81001	0.00881111	0.165222	25.2174	220.689	249.6	0.884744	0.740567	0.0913	0.551356	0.0535	15.254	0.332322	1.38949	0.206122	0.1231	7.75172	0.437789	204.398	5	3.7	20.9967	13.9867	33.5422	23.7644	136.714	76.3843
PETRVA0140	45.1028	0.148744	0.752167	6.62619	136.667	155.033	0.910222	0.0337333	0.658967	0.0104111	0.6783	0.452456	0.0668667	0.706656	0.578033	0.581422	1.21799	0	0.256767	5.02918	1.35596	6.25497	8.92762	0	0.172456	27.6601	248.844	261.311	0.915922	0.799544	0.242889	0.569489	0.114311	14.7765	0.291895	1.26014	0.197822	0.1403	8.87588	0.447256	242.943	6.22222	4.89444	23.34	14.1556	33.9767	24.0661	135.833	72.3683
PETRVA0180	50.6673	0.0942	0.860089	7.40288	128.633	96.9111	0.886178	0.0217111	0.657533	0.00847778	0.698633	0.461122	0.0526222	0.826044	0.701756	0.730522	1.16497	0.0555444	0.200178	6.03296	2.01114	7.16562	8.7329	0.0423444	0.0998556	28.8248	237.9	271.3	0.928267	0.754678	0.176522	0.5502	0.0908556	15.8636	0.321756	1.37021	0.197689	0.185333	8.68022	0.486178	234.333	5.22222	3.51111	22.4556	15.9056	36.1933	26.0494	149.245	91.7548
PETRVA0190	48.0798	0.1133	0.7835	6.90938	128.433	104.489	0.888056	0.00727778	0.651889	0.0134556	0.697978	0.466944	0.0511667	0.749611	0.649078	0.663422	1.19867	0.0170111	0.230578	5.73287	1.1758	6.6595	8.90223	0.0138333	0.156267	27.854	228.922	252.8	0.905267	0.776178	0.142722	0.561456	0.0763889	16.6767	0.299648	1.36552	0.199811	0.134089	8.85143	0.449622	268.762	6.66667	4.75556	21.6644	14.6956	34.7244	24.71	139.122	76.8652
PETRVA0270	51.612	0.103011	0.8693	7.67494	162.989	163.322	0.885411	0.0111222	0.604611	0.0256889	0.671389	0.475411	0.0588889	0.824067	0.697378	0.716656	1.27511	0	0.354111	6.10541	1.76709	7.34813	9.00289	0	0.1837	29.4782	225.056	244.122	0.9011	0.768844	0.154733	0.530889	0.0806222	11.8672	0.187284	0.874956	0.196644	0.210089	8.89658	0.426978	310.772	13.1111	3.24444	21.2089	14.9656	35.4256	25.1956	137.483	73.9638
PETRVA0280	41.3782	0.110678	0.8041	6.46113	148.089	177.978	0.887711	0.00328889	0.637111	0.0116667	0.671489	0.485467	0.0541778	0.775978	0.653044	0.659289	1.25654	0	0.258067	5.24652	1.44946	6.27851	8.11106	0	0.172044	25.8812	246.667	259.989	0.895322	0.7969	0.260056	0.568456	0.117933	13.9935	0.296187	1.2376	0.201622	0.102833	8.07156	0.457	213.423	8.11111	3.85556	25.1144	14.5122	33.8744	24.1933	137.756	74.6871
PETRVA0340	45.262	0.102611	0.811778	6.76992	153.3	107.111	0.889389	0.00552222	0.675067	0.0150444	0.690967	0.470433	0.0489444	0.784889	0.682711	0.686478	1.09906	0.0637333	0.157422	5.70466	1.62037	6.60306	8.45161	0.0325667	0.101644	27.1648	223.811	247.278	0.889889	0.740344	0.150267	0.558289	0.0783556	17.0652	0.321794	1.43749	0.193733	0.1536	8.41492	0.489778	252.177	6.77778	3.21667	24.6	14.5178	34.5667	24.5422	142.105	79.2667
PETRVA0350	46.8548	0.0774	0.868833	7.05846	166.478	160.3	0.886578	0.00596667	0.6517	0.0107778	0.713	0.4525	0.0411	0.848478	0.762967	0.767289	1.14613	0.0177444	0.177956	6.15527	1.58327	6.91446	8.29168	0.0159889	0.130089	26.7083	219.1	245.744	0.891867	0.741522	0.130722	0.545611	0.0645778	15.7225	0.308142	1.33918	0.208856	0.130833	8.26159	0.471278	258.318	5.88889	3.73333	20.7211	15.1489	34.5956	24.8722	138.525	75.9542
PETRVA0400	44.6534	0.101011	0.832567	6.9034	145.256	153.922	0.890511	0.00554444	0.629856	0.00185556	0.682911	0.468356	0.0513222	0.797811	0.6809	0.688911	1.20716	0.0428333	0.209522	5.65574	1.16372	6.66986	8.37822	0.0218	0.125722	26.9158	242.178	263.522	0.8916	0.756922	0.178411	0.5486	0.0938889	12.8751	0.297992	1.19289	0.200356	0.128278	8.32838	0.463978	221.536	6	3.27778	23.1722	13.9	32.7389	23.3194	137.302	73.9951
PETRVA0420	41.8216	0.103044	0.825933	6.66581	155.644	150.689	0.886767	0.00117778	0.5899	0.000644444	0.692856	0.466133	0.0527222	0.784733	0.684233	0.695622	1.38312	0	0.344878	5.5212	1.07978	6.41677	8.17691	0	0.208889	25.8831	240.578	254.4	0.8972	0.812333	0.1787	0.546444	0.0860444	18.564	0.38935	1.68629	0.200767	0.0995222	8.06873	0.4259	212.667	4	3.43333	21.6244	12.1578	32.1333	22.1456	137.342	77.0055
PETRVA0600	31.2576	0.127611	0.754211	5.42604	172.467	162.967	0.885722	0.0206444	0.683767	0.00987778	0.699756	0.461822	0.0518889	0.723389	0.6328	0.642011	1.09737	0.0926444	0.0717222	4.54566	1.45734	5.24464	7.32649	0.0545333	0.0722667	22.3596	227.233	215.3	0.900444	0.747322	0.190978	0.554956	0.0807889	16.3333	0.326797	1.42006	0.200711	0.147744	7.28416	0.468689	158.225	4.44444	3.94444	17.6511	9.93222	34.9244	22.4283	133.955	84.601
PETRVA0610	36.1929	0.129611	0.756122	5.8855	167.933	137.056	0.891111	0.00437778	0.655	0.00398889	0.712222	0.459256	0.0544889	0.725433	0.625456	0.667422	1.11261	0.0571778	0.176167	4.88432	1.20187	5.71123	7.90598	0.0213778	0.126711	24.7834	236.022	249.711	0.919556	0.727922	0.196889	0.545356	0.0802	14.0605	0.344776	1.35801	0.203033	0.181933	7.84859	0.452333	170.957	4.55556	3.92778	17.0478	12.4278	32.2111	22.3194	133.6	79.1829
PETRVA0630	37.5122	0.203011	0.706789	6.07406	173.7	165.322	0.900444	0.0217444	0.703589	0.0463333	0.569467	0.555511	0.0879778	0.640722	0.454456	0.468056	1.02599	0.100111	0.146367	3.82129	1.48742	5.51088	8.66233	0.029	0.103756	26.7856	272.633	260.911	0.891522	0.721033	0.229078	0.569511	0.106467	14.7365	0.275101	1.20749	0.196889	0.2529	8.62942	0.4566	212.334	10.8889	3.70556	19.2467	13.7233	33.1789	23.4511	138.478	78.333
PETRVA0700	34.1013	0.102522	0.805622	5.82008	144.7	158.244	0.887189	0.00102222	0.629211	0.00485556	0.725233	0.4523	0.0478889	0.772311	0.686856	0.716456	1.27901	0	0.235778	4.96804	1.02529	5.66232	7.36788	0	0.1875	23.2689	228.878	247.544	0.921211	0.803089	0.173167	0.554044	0.0827778	15.5743	0.372284	1.48828	0.190578	0.0993444	7.29356	0.440722	159.453	5	3.81667	16.55	12.5456	32.3344	22.44	125.651	71.2383
PETRVA0820	40.4064	0.0880889	0.833967	6.44674	159.3	113.156	0.888044	0.0059	0.618556	0.000766667	0.707044	0.455567	0.0444111	0.811433	0.724011	0.727456	1.25911	0	0.257267	5.56449	1.34928	6.32742	7.85237	0	0.180389	24.9039	229.744	248.689	0.8926	0.777467	0.197433	0.547122	0.0859222	12.2025	0.303215	1.17548	0.199267	0.108589	7.77334	0.439589	193.892	6	3.76111	19.6178	13.9478	33.2867	23.6172	128.194	69.3666
PETRVA0830	40.3774	0.118489	0.777189	6.27326	166.689	161.367	0.887822	0.00715556	0.6422	0.0107889	0.664444	0.487011	0.0553	0.755878	0.631656	0.634222	1.22938	0	0.2608	5.10071	4.09491	6.14962	8.14682	0	0.175133	25.5856	249.5	271.033	0.891	0.787222	0.261222	0.5612	0.1228	15.5884	0.291663	1.27142	0.193756	0.104733	8.09697	0.443856	225.089	8.11111	3.77778	19.7222	11.88	32.57	22.225	129.462	71.5799
PETRVA0840	43.2099	0.0838444	0.850589	6.7439	164.211	118.522	0.887367	0.0081	0.6462	0.00865556	0.715744	0.456156	0.0462889	0.8182	0.731633	0.741967	1.23331	0	0.2466	5.7912	1.07106	6.54568	8.04144	0	0.175711	25.8244	224.322	251.067	0.902489	0.792056	0.139422	0.5581	0.0711667	15.6755	0.298322	1.31802	0.202	0.107433	7.97276	0.446111	240.538	6.11111	3.76111	17.4633	13.6222	33.7167	23.6694	129.083	71.9475
PETRVA0860	39.8554	0.122222	0.775333	6.2129	169.444	128.667	0.890656	0.00793333	0.643933	0.0106375	0.682633	0.476711	0.0553667	0.747333	0.635622	0.656444	1.20284	0	0.239456	5.04238	1.35892	6.04332	8.18349	0	0.168344	25.679	238.333	253.133	0.906144	0.7712	0.2106	0.551389	0.0962778	13.9546	0.270324	1.16232	0.193756	0.1225	8.12988	0.444467	227.755	8.66667	3.34444	14.6767	8.77556	34.2333	21.5044	135.351	84.5534
PETRVA0910	45.6513	0.0965444	0.822267	6.84477	167.122	177.233	0.8874	0.00232222	0.650278	0.00251111	0.700733	0.464511	0.0478222	0.792256	0.696622	0.701311	1.18834	0.0298333	0.203322	5.80719	1.08768	6.6548	8.43562	0.0092	0.1467	26.9231	230.933	249.767	0.892667	0.770911	0.175678	0.558433	0.0809889	15.7286	0.286078	1.29401	0.201278	0.113411	8.38108	0.448211	257.528	6.66667	3.25	20.9767	12.9656	32.0811	22.5233	133.372	73.5209
PETRVA0950	52.563	0.127267	0.780578	7.28433	169	42.0333	0.888211	0.0169778	0.662222	0.00982222	0.704533	0.462711	0.0544889	0.724178	0.639533	0.645178	1.17201	0	0.220544	5.93042	0.9294	6.77804	9.43659	0	0.151989	29.232	233.444	182.267	0.894667	0.775344	0.0954667	0.568433	0.0452	15.3693	0.290356	1.28412	0.199956	0.113856	9.4074	0.466033	280.996	9.77778	3.91667	21.5911	14.7711	34.4489	24.61	134.705	77.2992
PETRVA0960	26.7274	0.106322	0.814544	5.22511	158.822	135.967	0.886722	0.00538889	0.6107	0.0053	0.691622	0.472644	0.0553444	0.7801	0.685722	0.685	1.39233	0	0.277633	4.3942	1.3881	5.07624	6.50899	0	0.238144	20.5954	237.511	250.167	0.889689	0.8469	0.192133	0.561811	0.0906444	13.1838	0.427095	1.4831	0.201067	0.0907667	6.41114	0.390578	103.518	2.22222	3.60556	16.8756	12.37	31.3722	21.8711	124.078	75.2113
PETRVA1080	38.3971	0.107289	0.793722	6.15013	142.344	117.222	0.886767	0.00197778	0.610789	0.00414444	0.709044	0.458589	0.0467556	0.7589	0.667511	0.685278	1.28889	0	0.242589	5.1562	1.42748	5.94078	7.89563	0	0.188011	24.7123	227.133	248.444	0.907567	0.783178	0.159444	0.551433	0.0811889	19.4823	0.407994	1.7846	0.199989	0.0747222	7.83073	0.437567	207.114	5.66667	3.66111	16.4644	13.6989	33.1022	23.4006	132.722	74.4462
PETRVA1090	41.8516	0.165589	0.730567	6.32707	160.733	197.967	0.887944	0.00763333	0.640467	0.0144	0.635578	0.504956	0.0751778	0.685844	0.551478	0.552156	1.26579	0.0324667	0.251567	4.7244	1.74039	5.97558	8.74983	0.0116556	0.169511	26.9362	243.089	201.367	0.888911	0.803878	0.266711	0.560867	0.0970111	13.5183	0.235107	1.05552	0.199633	0.182878	8.66894	0.440789	231.407	14.1111	3.7	18.8533	14.7156	34.4722	24.5939	122.463	71.6973
PETRVA1160	38.262	0.123622	0.837389	6.49094	185.067	141.089	0.888056	0.00414444	0.661167	0.0132778	0.661367	0.492011	0.0637444	0.769122	0.644811	0.645289	1.19802	0	0.217367	4.95112	2.04753	5.98688	7.83354	0	0.166689	25.2973	238.7	250.122	0.8896	0.7902	0.130489	0.569778	0.0787	18.3564	0.343434	1.53767	0.198922	0.120567	7.79028	0.443378	231.71	7.66667	2.7	24.3711	14.5833	34.5922	24.5878	137.249	76.8977
PETRVA1210	33.585	0.0876889	0.831522	5.8856	169.278	100.144	0.884567	0.00914444	0.651744	0.0103444	0.692967	0.468256	0.0447556	0.819389	0.717022	0.717989	1.15131	0.0184	0.167122	5.06966	1.04944	5.82882	7.11766	0.0202889	0.133478	23.1044	229.156	254.789	0.887756	0.745911	0.165778	0.543656	0.0854	12.7411	0.353139	1.31093	0.200522	0.133256	7.0753	0.470022	152.794	5.77778	3.95556	20.0322	13.3156	32.6889	23.0022	126.126	66.0341
PETRVA1250	40.1707	0.0726778	0.929889	6.8747	148.322	153.356	0.886489	0.0052	0.577244	0.0110778	0.720411	0.438467	0.0463111	0.898089	0.811344	0.824978	1.33758	0	0.2958	5.99347	0.953267	6.71313	7.50334	0	0.185533	25.1984	226.811	220.633	0.899478	0.769211	0.131167	0.519656	0.0627333	12.1686	0.408051	1.39232	0.199978	0.166289	7.42244	0.439044	166.053	4.44444	3.91667	18.5989	13.7233	31.8133	22.7683	123.935	66.3348
PETRVA1260	41.7582	0.100422	0.858378	6.75124	145.956	100.133	0.885667	0.0171889	0.6533	0.00967778	0.719022	0.454078	0.0499778	0.7944	0.710956	0.731289	1.18877	0.0121	0.195922	5.55508	1.27437	6.29731	8.04709	0.0139556	0.137911	25.8419	222.778	186.567	0.905811	0.771878	0.0649111	0.554044	0.0355778	17.2643	0.364128	1.5607	0.2003	0.161056	7.98782	0.4665	208.048	6.77778	3.91111	18.7733	13.6889	33.5378	23.6133	132.528	72.9423
PETRVA1300	41.4729	0.0881333	0.855156	6.56843	143.311	157	0.888122	0.00181111	0.628956	0.00577778	0.708567	0.459778	0.0527556	0.8239	0.739411	0.739489	1.28958	0	0.278544	5.70276	1.19194	6.43748	7.83637	0	0.197256	25.5329	228.422	221	0.890967	0.806878	0.142556	0.555078	0.0714111	19.3362	0.381393	1.69147	0.2005	0.129811	7.74793	0.427267	220.748	5.22222	3.45	20.2244	14.05	33.4433	23.7467	134.408	72.0289
PETRVA1350	47.5106	0.127633	0.784511	6.85572	167.578	159.189	0.887933	0.00755556	0.645944	0.0106778	0.668022	0.4832	0.0610444	0.747467	0.6292	0.633022	1.21882	0.0483667	0.214833	5.5165	2.07768	6.62187	8.94268	0.0218222	0.138467	28.2557	242.889	263.467	0.892011	0.778589	0.184433	0.555744	0.108278	22.7541	0.342285	1.707	0.199956	0.170056	8.88341	0.454456	300.643	7.55556	2.86667	19.1144	15.0878	34.0767	24.5822	133.276	79.1034
PETRVA1620	38.7539	0.0574444	1.0494	7.27891	135.9	171.178	0.887867	0	0.542111	0	0.722333	0.429667	0.0496556	1.00392	0.914656	0.928878	1.40002	0	0.3504	6.32837	0.957933	7.06967	7.04616	0	0.1992	24.8373	233.922	205.544	0.899544	0.754244	0.1066	0.505522	0.0471667	13.1755	0.406179	1.47228	0.199922	0.174722	6.9276	0.418822	158.048	6.22222	4.10556	17.9667	13.39	32.0033	22.6967	124.6	67.9943
PETRVA1700	42.585	0.0893	0.839889	6.69099	164.856	116.5	0.888067	0.00755556	0.645789	0.00764444	0.7014	0.459167	0.0453444	0.819156	0.7229	0.725756	1.19104	0	0.236522	5.76393	1.18608	6.57389	8.03956	0	0.150633	25.8003	206.656	249.744	0.888933	0.766011	0.141256	0.547467	0.0696333	17.2193	0.407945	1.67124	0.210011	0.1685	7.99441	0.457611	200.204	5.33333	3.07222	15.0867	13.3489	33.3933	23.3711	134.32	83.7717
PETRVA1740	39.6141	0.0539444	1.05602	7.19364	134.433	156.822	0.887722	0	0.539	0	0.748933	0.409911	0.0412222	1.01903	0.967911	0.968522	1.39016	0	0.308489	6.56827	0.977822	7.02358	7.00476	0	0.192133	24.1594	188.544	206.9	0.887444	0.7356	0.0557111	0.506133	0.0346	11.2012	0.305479	1.1181	0.200167	0.115311	6.92196	0.437822	180.949	7.55556	3.79444	21.9422	16.8711	36.9811	26.9261	140.917	73.2341
PETRVA1830	51.4095	0.0506444	0.996744	8.07379	152.722	151.933	0.893244	0.00417778	0.612978	0.00532222	0.742189	0.416944	0.0354111	0.965089	0.891744	0.906644	1.07096	0.0672	0.153844	7.25876	1.71832	7.91257	8.21078	0.0220556	0.106922	28.1914	143.178	250.056	0.899533	0.659422	0.0544111	0.506278	0.0375667	17.5988	0.400309	1.66889	0.199711	0.172967	8.15058	0.477233	236.282	6	3.47778	20.8778	17.1422	37.1344	27.1383	140.728	79.3565
PETRVA1840	49.4419	0.0992444	0.794178	6.98906	151.156	163.022	0.887378	0.00467778	0.6771	0.00841111	0.704311	0.460033	0.0452333	0.776322	0.686511	0.687233	1.08689	0.0358667	0.134689	6.02734	1.66522	6.85141	8.84861	0.0229667	0.119189	27.7593	201.911	215.878	0.891656	0.736711	0.146544	0.554767	0.0783556	22.19	0.371529	1.79919	0.200578	0.116867	8.8119	0.464033	279.218	7	2.84444	20.4778	16.04	35.4811	25.7606	137.556	85.4748
PETRVA1880	40.5701	0.0560222	0.996967	7.19574	140.233	138.478	0.880667	0.00484444	0.5343	0.00145556	0.732133	0.425256	0.0424667	0.9628	0.895333	0.907878	1.3338	0	0.315833	6.40362	1.4047	6.99347	7.37164	0	0.1941	25.329	197.789	216.9	0.894033	0.707322	0.107733	0.4974	0.0449	12.0847	0.30193	1.14491	0.200122	0.132511	7.27661	0.426856	205.138	8.33333	3.83889	15.4289	12.2422	31.4989	21.8706	118.575	61.088
PETRVA1900	47.7937	0.0884556	0.828278	6.97728	145.767	116.733	0.890533	0.0079	0.648678	0.00273333	0.724656	0.448411	0.0462333	0.808122	0.735144	0.737	1.19751	0	0.216833	6.20231	1.73389	6.85707	8.52218	0	0.165189	27.3767	225.567	234.956	0.889722	0.7754	0.148078	0.564067	0.067	22.2564	0.383479	1.81939	0.199467	0.101567	8.48453	0.458178	261.937	6.77778	2.91111	18.1044	16.5922	36.5911	26.5917	135.947	77.9075
PETRVA1960	58.9659	0.0476778	0.991656	8.61454	153.644	148.489	0.888233	0.0027	0.620844	0.00167778	0.726744	0.437133	0.042	0.946267	0.866389	0.866189	1.22417	0.0175111	0.251989	7.51559	1.51268	8.27194	8.76863	0.0125111	0.156367	30.0222	228.767	209.144	0.889511	0.752511	0.0911778	0.543378	0.0481667	13.5818	0.230946	1.05461	0.205533	0.0846333	8.70937	0.451089	320.515	7.77778	3.52222	18.8967	12.6822	40.3989	26.5406	132.928	71.0253
PETRVA2040	39.5077	0.123444	0.776422	6.22616	154.2	143.844	0.887744	0.00535556	0.669067	0.00854444	0.684911	0.470078	0.0559556	0.740067	0.639767	0.6394	1.11903	0.0551889	0.148056	5.12798	2.19133	5.99627	8.13553	0.0472556	0.110267	25.1971	231.089	188.8	0.888856	0.743833	0.129422	0.550011	0.0758111	14.4834	0.312645	1.30626	0.199822	0.150811	8.08943	0.473867	182.832	8.88889	3.41667	18.7878	14.0489	33.6556	23.8522	137.272	78.5021
PETRVA2050	35.8378	0.0730444	0.997533	6.81101	115.689	163.322	0.887433	0.0610667	0.541333	0.00924444	0.710944	0.445089	0.0533667	0.931789	0.841678	0.842222	1.5249	0	0.337489	5.76769	1.01869	6.48641	7.001	0	0.225589	23.7758	186.822	268.8	0.889967	0.799078	0.0835667	0.522922	0.0546111	15.6541	0.359448	1.47558	0.200378	0.129844	6.90033	0.421456	188.998	7.88889	3.76111	16.9978	14.2134	35.2578	24.7356	129.855	70.9275
PETRVA2100	49.2711	0.0851222	0.882333	7.45654	166.644	117.967	0.887867	0.0322778	0.657733	0.00951111	0.685011	0.467133	0.0486778	0.843489	0.725333	0.724833	1.12779	0.0772	0.144289	6.13832	1.92689	7.16842	8.53722	0.0375778	0.0961	28.0434	238.644	238.656	0.889356	0.739678	0.139356	0.550444	0.0803889	20.3686	0.326547	1.59317	0.200311	0.147733	8.50994	0.478211	308.684	8	3.8	17.4122	13.7511	32.5656	23.1583	132.67	74.0698
PETRVA2130	36.0784	0.128289	0.818611	6.25958	151.244	102.911	0.887022	0.0278556	0.640278	0.0204889	0.684833	0.468189	0.0646889	0.747444	0.645167	0.644011	1.15226	0.0237556	0.201544	4.95676	1.2691	5.76957	7.72912	0.0126	0.1489	24.5403	239.356	191.322	0.889667	0.7367	0.0976778	0.555556	0.0542333	17.7156	0.399531	1.67499	0.200278	0.157444	7.6821	0.453833	178.441	6.11111	3.53889	16.92	13.0444	32.2767	22.6606	129.981	74.5008
PETRVA2170	45.3927	0.0911667	0.8744	6.99707	158.256	170.522	0.886956	0.00508889	0.619656	0.00114444	0.706556	0.456056	0.0516667	0.834222	0.747911	0.7473	1.30014	0	0.301189	5.9944	1.33241	6.78932	8.21359	0	0.192944	26.576	212.989	260.944	0.889478	0.800856	0.157856	0.551444	0.0731444	19.5374	0.431587	1.85092	0.200033	0.126756	8.13082	0.4274	207.661	3.55556	2.96111	20.3156	11.6322	35.8978	23.765	131.024	77.4861
PETRVA2270	36.664	0.0766667	0.891633	6.3854	156.733	115.044	0.887711	0.0049	0.602789	0.0026	0.725644	0.444778	0.0485222	0.853944	0.774267	0.791089	1.31811	0	0.269278	5.55226	1.4378	6.20418	7.31237	0	0.201011	24.0959	204.311	218.222	0.901867	0.792878	0.115144	0.545922	0.0620444	13.6592	0.309862	1.25872	0.2035	0.111889	7.23241	0.422844	183.923	6.88889	3.08889	17.27	10.8889	39.6967	25.2928	135.558	84.9198
PETRVA2320	36.4426	0.0559333	0.934083	6.4709	158.667	141.85	0.891383	0.0122333	0.6412	0.00403333	0.727067	0.442167	0.0389333	0.911633	0.832	0.837733	1.18798	0.0339	0.1918	5.78838	1.41999	6.39797	7.02027	0.02035	0.140617	23.6242	181.967	248.317	0.8896	0.758133	0.126117	0.538517	0.0650667	15.2184	0.364892	1.46657	0.199857	0.142817	6.96948	0.457567	179.05	7.28571	3.93846	16.5714	14.7014	34.4414	36.9071	129.123	66.8596
PETRVA2360	39.8923	0.0750778	1.03021	7.21233	131.067	129.733	0.876222	0.004	0.510856	0.00357778	0.697511	0.449522	0.0543444	1.00497	0.906544	0.9075	1.44362	0	0.404211	6.3152	1.31577	7.15904	7.22583	0	0.216278	25.4559	208.9	252.367	0.890311	0.7335	0.158878	0.502678	0.0744111	13.1041	0.33453	1.29026	0.203822	0.149	7.10164	0.412944	186.216	8.33333	3.21111	13.8856	13.6444	33.3644	23.5044	131.194	78.5664
PETRVA2470	39.3881	0.0655	0.9185	6.74821	158.356	112.044	0.886422	0.00821111	0.646756	0.00793333	0.729	0.446311	0.0439444	0.880644	0.794156	0.811767	1.21342	0	0.225133	5.82696	1.31592	6.51276	7.40173	0	0.173478	24.9398	194.589	243.533	0.910511	0.783678	0.0706444	0.554589	0.0473111	23.6371	0.43995	2.06164	0.200467	0.132311	7.34437	0.436311	231.637	7.55556	2.79444	19.4056	14.9333	34.4278	24.6806	128.08	72.3771
PETRVA2500	41.9807	0.113233	0.813078	6.58941	158.667	156.533	0.887889	0.0065	0.596178	0.00683333	0.693333	0.462133	0.0496889	0.781967	0.681778	0.699844	1.21252	0.0515111	0.256589	5.54379	1.92816	6.42338	8.27193	0.0157556	0.155911	26.3312	231.5	254.089	0.8963	0.716378	0.137989	0.517778	0.0696556	14.6378	0.278567	1.21453	0.200489	0.191044	8.19951	0.452856	205.728	10.7778	3.2	10.7211	14.3278	33.9733	24.1506	118.401	75.7392
PETRVA2530	32.0844	0.137844	0.769189	5.65051	148.967	120.367	0.885478	0.0127556	0.646011	0.00597778	0.692022	0.4786	0.0588111	0.707933	0.594322	0.634689	1.22294	0.0135556	0.191911	4.40361	1.61488	5.28131	7.47137	0.0120778	0.140556	23.5212	241.778	262.178	0.929578	0.784544	0.164411	0.563522	0.0912111	14.4765	0.337315	1.36644	0.1988	0.0985667	7.42809	0.468044	156.326	6.77778	3.00556	17.8511	13.1122	31.2189	22.1656	129.556	75.0423
PETRVA2580	56.5148	0.105944	0.922856	8.42694	162.9	138.867	0.887878	0.0208	0.584578	0.0117333	0.670322	0.474167	0.0671889	0.826278	0.707933	0.707922	1.36833	0	0.373022	6.44783	1.09438	7.6661	9.3406	0	0.205189	30.7344	228.678	186.244	0.8879	0.7904	0.121333	0.541456	0.0675222	16.8631	0.278934	1.3194	0.199856	0.138144	9.22772	0.429322	327.956	10.8889	3.67222	18.4211	15.1311	34.9944	25.0628	135.841	72.2512
PETRVA2620	44.5395	0.0631222	1.00616	7.54734	138.167	141.356	0.878978	0.00453333	0.547089	0.00472222	0.714611	0.434878	0.046	0.981567	0.8967	0.902678	1.28968	0	0.326856	6.69243	1.07806	7.45537	7.69431	0	0.183122	26.5458	177.156	223.089	0.8919	0.702611	0.0991111	0.501678	0.0507556	15.8255	0.282911	1.28226	0.200356	0.169589	7.60213	0.428533	251.399	9.55556	3.16667	17.0033	15.2733	35.1144	25.1939	129.447	68.7026
PETRVA2630	44.3713	0.0830667	1.03367	7.58559	139.433	164.7	0.8866	0.00198889	0.516944	0.0343778	0.718778	0.440211	0.0613556	0.978511	0.885767	0.910744	1.5993	0	0.438033	6.45161	1.16863	7.34907	7.6943	0	0.2404	26.8205	220.578	207.022	0.918856	0.812789	0.130278	0.508256	0.0655778	12.6379	0.300305	1.17593	0.200956	0.18	7.52593	0.399844	206.436	7	3.49444	18.1711	13.3078	33.4744	23.3911	133.698	77.083
PETRVA2760	43.5799	0.144522	0.7733	6.67279	133.411	142.289	0.888233	0.0132778	0.628267	0.0110222	0.659489	0.4831	0.0668889	0.719422	0.597967	0.599756	1.22826	0	0.247433	5.14116	1.68784	6.24087	8.71127	0	0.157811	27.0408	253.256	211.378	0.890578	0.7701	0.136144	0.557167	0.0699444	12.9712	0.269801	1.127	0.199756	0.167156	8.67363	0.459844	219.806	10.1111	3.21111	13.1789	12.4122	31.3278	21.87	117.231	79.5247
PETRVA2910	34.1772	0.105489	0.810611	5.84298	144.433	116.178	0.888878	0.0147222	0.653289	0.0035	0.706933	0.464978	0.0496778	0.775744	0.684478	0.695111	1.22814	0	0.216756	4.89843	0.981344	5.61902	7.32838	0	0.179433	23.2542	233.189	245.933	0.898811	0.799967	0.1723	0.576111	0.0799333	17.0897	0.397783	1.64679	0.200733	0.0806667	7.2851	0.439767	164.185	5.44444	3.7	19.8278	9.87222	34.4311	22.1517	121.192	74.2248
PETRVA2930	56.3771	0.155062	0.770188	7.66836	126.175	115.9	0.8904	0.0125375	0.645212	0.01915	0.626938	0.513025	0.073825	0.70975	0.558588	0.563987	1.23845	0	0.3485	5.51604	1.73257	7.07602	9.95574	0	0.180175	31.1699	266.875	247.975	0.88995	0.798262	0.182888	0.563688	0.10085	15.137	0.230839	1.09381	0.204137	0.177037	9.88906	0.441175	254.944	10.625	2.60625	18.81	10.225	35.3438	22.7844	140.935	86.8383
PETRVA2940	55.2131	0.0902	0.939789	8.23688	153.867	171.056	0.888011	0.00294444	0.601322	0.00667778	0.705156	0.456644	0.0638444	0.876711	0.768767	0.789378	1.34031	0	0.367222	6.67926	1.66733	7.72442	8.81661	0	0.201967	30.0578	258.8	220.233	0.909689	0.801744	0.1646	0.549867	0.0652	15.436	0.232856	1.12278	0.197844	0.126078	8.72257	0.426211	288.711	19.2222	2.94444	18.78	14.7433	34.8178	24.7806	133.324	72.9698
PETRVA2950	45.2308	0.0816333	1.02869	7.85412	126.322	129.144	0.879278	0.00305556	0.484922	0.00124444	0.708767	0.439256	0.0607778	0.959456	0.882178	0.882144	1.672	0	0.472122	6.66891	1.416	7.44879	7.89657	0	0.250556	27.3374	220.267	156.822	0.887222	0.797578	0.0658778	0.499067	0.0398889	13.1893	0.262205	1.11526	0.200278	0.169589	7.70843	0.395878	244.752	10	3.39444	15.7667	11.8233	31.1622	21.4928	121.088	65.9762
PETRVA2970	46.9533	0.0634889	0.9395	7.50031	145.511	145.3	0.886922	0	0.568378	0	0.710033	0.446111	0.0451667	0.904711	0.814856	0.817267	1.36531	0	0.354411	6.48922	1.86477	7.29922	8.09696	0	0.201089	27.0537	228.322	227.567	0.886556	0.774922	0.136767	0.522044	0.0721333	17.3996	0.310777	1.41866	0.199856	0.137411	8.00289	0.425444	256.955	6.11111	3.63889	18.4322	10.9411	37.1144	24.0278	132.045	73.1072
PETRVA2980	56.991	0.1929	0.772744	8.03269	133.8	144.933	0.894578	0.00962222	0.632822	0.0245	0.612867	0.519644	0.0894556	0.6667	0.508089	0.527756	1.29264	0	0.442556	5.223	2.06258	6.94643	10.4996	0	0.185233	32.6061	273.144	171.278	0.899289	0.814767	0.111	0.556967	0.054	17.1103	0.222762	1.14067	0.193422	0.2578	10.4131	0.430611	369.083	13.8889	3.7	20.2211	13.6278	32.9622	23.295	134.311	69.0565
PETRVA3010	69.6541	0.1174	0.948556	9.5765	124.711	151.433	0.887344	0.00237778	0.600067	0.00912222	0.678667	0.467722	0.0739667	0.839044	0.711	0.727022	1.31241	0	0.427589	7.16562	2.45442	8.56732	10.3237	0	0.176522	35.0501	264.856	187.767	0.904133	0.780256	0.103978	0.541711	0.0434111	19.5695	0.251802	1.32082	0.200156	0.219678	10.2428	0.445767	462.661	10.1111	3.81667	19.2456	14.3311	33.99	24.1606	136.871	68.8019
PETRVA3050	74.7143	0.176875	0.85825	9.80675	113.6	111.225	0.886667	0.064925	0.67305	0.018675	0.6919	0.52335	0.093	0.7329	0.581375	0.771825	1.14003	0.08465	0.296725	6.3267	1.45864	8.26345	11.6776	0.0417	0.1263	39.6089	273.925	224.35	0.891633	0.75785	0.18105	0.553075	0.08495	15.8084	0.235858	1.1405	0.2002	0.327325	11.5867	0.48125	436.083	10.6	3.64444	13.104	15.26	33.77	24.515	124.24	72.8519
PETRVA3070	57.1747	0.140333	0.774878	7.65984	165.322	117.456	0.887578	0.0135333	0.621722	0.00791111	0.660767	0.487322	0.0630889	0.722456	0.597789	0.6125	1.26684	0	0.320833	5.83919	2.21794	7.14399	9.96903	0	0.1694	31.0917	251.133	241.522	0.903144	0.783667	0.183811	0.560867	0.0937667	17.3644	0.240438	1.20608	0.199911	0.144667	9.90222	0.454133	357.863	9.22222	4.18889	17.7367	9.81667	35.1344	22.4756	143.48	89.8195
PETRVA3100	60.8896	0.0871444	1.00029	8.97482	133.289	80.3111	0.886911	0.0222333	0.576178	0.0116222	0.708567	0.448067	0.0659667	0.9039	0.808244	0.817678	1.38948	0.00793333	0.386633	7.33026	1.2528	8.31897	9.24372	0.0145556	0.196189	32.0329	230.433	275.733	0.898444	0.791133	0.112389	0.534233	0.0678889	15.3	0.275403	1.23003	0.199878	0.143511	9.11013	0.428522	323.718	10.2222	3.65556	15.8767	13.6789	33.4267	23.5528	124.583	66.3204
PETRVA3110	52.529	0.0700667	0.934222	7.8912	146.3	126.333	0.886911	0.00236667	0.568267	0.0036	0.722489	0.441122	0.0496444	0.899422	0.801222	0.831022	1.4019	0	0.354444	6.72723	1.13428	7.64916	8.56356	0	0.196556	28.9902	229.656	269.078	0.916967	0.781122	0.122989	0.531656	0.0681556	14.1329	0.27687	1.20323	0.200122	0.114567	8.47889	0.432333	275.277	9.88889	3.51111	17.06	14.76	33.9178	24.3389	129.106	66.0569
PETRVA3140	70.3037	0.0769333	1.02892	9.79378	137.017	133.133	0.887633	0.00211667	0.548983	0.00316667	0.70265	0.4463	0.0596333	0.971517	0.86445	0.878883	1.40187	0	0.4859	8.12375	1.44507	9.31898	9.69432	0	0.2035	33.7456	247.467	221.067	0.90105	0.766083	0.0980667	0.504417	0.0537667	18.2241	0.240895	1.2428	0.199786	0.203767	9.54617	0.420367	446.88	9.57143	3.38462	16.9143	15.3314	35.4543	25.3929	133.22	70.6743
PETRVA3180	45.598	0.069	1.11373	8.21718	104.089	139.489	0.880722	0.0987444	0.412711	0.00106667	0.709111	0.420833	0.0583111	1.07284	0.972011	0.986622	1.6612	0	0.546089	7.15247	1.31993	8.08851	7.54849	0	0.237944	26.8758	182.389	222.522	0.8998	0.687722	0.0819444	0.454344	0.0550444	12.5393	0.31127	1.20326	0.200233	0.211122	7.36881	0.404644	212.306	8.33333	3.63333	18.5533	13.5711	32.9522	23.2617	134.971	68.919
PETRVA3200	47.3984	0.0805667	1.04879	7.93509	129.533	133.589	0.886844	0.0612111	0.524744	0.00396667	0.699956	0.429778	0.0562	1.02174	0.913844	0.913956	1.42299	0.0371	0.4081	6.81942	1.41761	7.82132	7.84013	0.0213444	0.176011	27.3285	241.611	243.433	0.892078	0.712844	0.160167	0.476978	0.0751222	11.9155	0.349108	1.25874	0.200189	0.260689	7.73383	0.438533	202.823	8.33333	3.61667	20.61	15.3156	35.0467	25.1811	135.512	73.5222
PETRVA3240	58.1728	0.112944	0.863356	8.12813	144.767	93.6556	0.889222	0.00804444	0.594222	0.00735556	0.671933	0.479122	0.0653333	0.798433	0.6749	0.689233	1.36043	0	0.383844	6.3086	2.80204	7.59083	9.60872	0	0.196867	31.338	252.256	241.389	0.900111	0.7956	0.127656	0.533644	0.0741222	16.5619	0.232587	1.12657	0.201211	0.182989	9.48454	0.4357	359.783	13	3.15	18.88	14.0567	33.9444	24.0006	135.437	70.0884
PETRVA3250	53.6675	0.0911444	0.911589	7.92813	151.811	127.933	0.883556	0.00301111	0.597267	0.00554444	0.696778	0.458411	0.0579444	0.866167	0.754256	0.770211	1.32783	0	0.368322	6.56449	1.93797	7.62374	8.82791	0	0.189533	29.7121	220.622	217.622	0.907211	0.788667	0.1846	0.534144	0.075	17.5515	0.291956	1.36551	0.199633	0.162744	8.72724	0.440133	322.806	10.6667	3.76667	14.2222	11.7133	31.8822	21.7978	128.796	75.8861
UNTRCA0010	53.1326	0.0488333	0.9658	8.20837	124.2	167.9	0.8882	0.0585667	0.658667	0.00396667	0.713067	0.434933	0.0356333	0.910767	0.819267	0.819433	0.928233	0.2089	0	6.985	2.66473	7.85423	8.61343	0.152933	0	29.0364	91.6	205.3	0.890133	0.614333	0.0852	0.505533	0.0744	27.1392	0.439805	2.23238	0.200667	0.187833	8.5259	0.550833	268.167	7.33333	5.15	NA	NA	NA	NA	132.282	66.556
UNTRCA0020	49.1384	0.196975	0.717875	6.7429	79.85	169.075	0.88705	0.023275	0.73335	0.02545	0.633675	0.49925	0.0745	0.6091	0.4883	0.487925	1.0768	0.12185	0.092375	4.85778	3.8023	6.13197	10.105	0.080975	0.050475	30.0665	149.95	156.8	0.88865	0.7913	0.186275	0.557125	0.098375	29.4009	0.439696	2.2839	0.20305	0.3841	10.0478	0.523175	232.75	8.5	5.4	NA	NA	NA	NA	127.943	68.8351
UNTRMO0010	30.622	0.127025	0.74665	5.3774	136.4	131.75	0.886275	0.0014	0.644025	0.00055	0.702525	0.457025	0.0491	0.71815	0.63605	0.634575	1.14762	0	0.152075	4.57413	1.57953	5.19217	7.28768	0	0.1532	22.1705	151.35	206.275	0.89	0.738575	0.13295	0.548725	0.072675	15.2117	0.440565	1.65525	0.19995	0.08715	7.2665	0.457875	129.75	7.5	4.4	NA	NA	NA	NA	124.881	58.0063
UNTRTH0030	16.0374	0.141375	0.723875	3.81798	149.025	91.825	0.885925	0.005275	0.69155	0.00145	0.6958	0.47325	0.0547	0.687875	0.600775	0.599625	1.1167	0.020825	0.07095	3.1771	1.9966	3.64915	5.31705	0.030675	0.095175	15.9469	159.6	216.55	0.89055	0.7703	0.150825	0.57275	0.0781	8.86518	0.441487	1.2817	0.200675	0.0923	5.3086	0.501275	52.375	4.75	4.8	NA	NA	NA	NA	133.286	61.7744
UNTRVA0010	47.7794	0.08405	0.835725	7.14147	136.825	178.175	0.887725	0.013375	0.675175	0.0051	0.73575	0.43125	0.037025	0.8062	0.747725	0.746875	1.02868	0.081675	0.0946	6.35635	1.35017	6.90032	8.5979	0.054975	0.090725	27.0463	112.25	205.8	0.886025	0.684875	0.022325	0.528525	0.04325	23.7524	0.439924	2.07333	0.20015	0.187975	8.54285	0.5192	238.125	8.25	2.7	NA	NA	NA	NA	132.929	70.4693
UNTRVA0020	47.8217	0.0648	1.16375	8.48938	92.45	117	0.887675	0.00085	0.518375	0.0012	0.7478	0.40735	0.042825	1.0997	1.04588	1.04537	1.4552	0	0.375325	7.60305	1.43893	8.14072	7.48665	0	0.20585	26.898	113.5	193.175	0.88985	0.7499	0.082975	0.4845	0.031725	19.6389	0.440173	1.91455	0.200525	0.2569	7.4041	0.418	231.875	9.5	5.5	NA	NA	NA	NA	131.526	59.6168
UNTRVI0120	22.4401	0.043475	0.942125	5.1335	110.85	130.2	0.88785	0.002175	0.638975	0.000875	0.734425	0.43455	0.03435	0.919575	0.852025	0.8528	1.15525	0	0.1316	4.63762	0.809075	5.05248	5.50547	0	0.148825	19.6039	129.525	219.3	0.8901	0.737775	0.172075	0.547275	0.0722	10.5264	0.441186	1.38859	0.2011	0.06075	5.45887	0.449975	85.4625	4.25	5.45	NA	NA	NA	NA	137.979	87.4385
UNTRVI0240	35.814	0.1306	0.766375	5.92788	129.3	170.05	0.88675	0.02765	0.604675	0.001325	0.67885	0.468775	0.0565	0.734625	0.62945	0.628025	1.31775	0	0.269025	4.86832	1.62885	5.7298	7.8253	0	0.184425	24.3804	125.275	179.725	0.888575	0.795	0.268975	0.554825	0.109	21.3492	0.440064	1.96958	0.2004	0.109975	7.76605	0.443525	186.5	12.25	5.4	NA	NA	NA	NA	120.561	56.5008
UNTRVI0370	26.8121	0.058825	1.08553	6.23878	84.925	208.8	0.888025	0.0037	0.4835	0.001325	0.741875	0.410375	0.0483	1.00747	0.956625	0.9574	1.62048	0	0.350875	5.48005	1.11242	5.90763	5.86105	0	0.24995	20.9218	134.8	202.275	0.88955	0.780525	0.0628	0.47755	0.04995	11.335	0.441101	1.42877	0.201125	0.1587	5.72347	0.393175	94.725	8.75	4.5	NA	NA	NA	NA	141.996	83.1346
UNTRVI0380	31.5431	0.140075	0.801125	5.79245	140.35	90.45	0.887325	0.0066	0.655525	0.003575	0.7137	0.437025	0.05205	0.708075	0.63445	0.6337	0.97555	0.030975	0.13165	4.72227	1.53822	5.28108	7.54167	0.03085	0.08525	22.8281	98.1	203.45	0.89005	0.64615	0.0799	0.5377	0.0434	15.9263	0.440489	1.70395	0.200425	0.1953	7.5205	0.478375	132.25	7.25	4.6	NA	NA	NA	NA	135.578	77.2113
UNTRVI0390	31.784	0.147875	0.7121	5.37673	140.025	128.55	0.886625	0.042175	0.65115	0.01955	0.676	0.47065	0.055475	0.68185	0.578825	0.577875	1.15453	0.0339	0.147275	4.4069	2.34512	5.20488	7.62003	0.03535	0.112525	23.2185	163.825	164.1	0.88955	0.74795	0.1912	0.55065	0.093825	18.8972	0.440225	1.83941	0.196325	0.12605	7.59673	0.48175	146.375	8.75	4.5	NA	NA	NA	NA	149.336	85.1913
UNTRVI0400	36.018	0.1465	0.7789	6.22502	145.425	172.125	0.88645	0.0066	0.6266	0.003425	0.6788	0.46695	0.0555	0.695175	0.593975	0.59285	1.22433	0.0398	0.166	4.77097	2.71223	5.61552	8.0772	0.019775	0.1243	25.3261	119.425	164.325	0.889975	0.7617	0.108525	0.559525	0.053925	17.6781	0.440428	1.77697	0.2029	0.143375	8.03913	0.462325	159.5	8.25	4.3	NA	NA	NA	NA	149.497	83.0909
UNTRVI0420	34.0641	0.149775	0.796775	5.9115	150.175	134.575	0.885875	0.0359	0.6995	0.019325	0.695025	0.45755	0.059475	0.68595	0.60245	0.601775	0.95595	0.094425	0.0847	4.699	2.02977	5.39963	7.88882	0.07415	0.064775	24.2106	141.55	207.35	0.8885	0.658525	0.10855	0.5477	0.06475	23.5316	0.43995	2.0648	0.200175	0.2111	7.82745	0.4929	174.875	7.75	4.25	NA	NA	NA	NA	147.334	77.1635
UNTRVI0490	57.1594	0.066175	0.9538	8.3941	118.025	168.05	0.888225	0.005325	0.67025	0.002275	0.692225	0.4618	0.045275	0.910475	0.79355	0.794025	1.0985	0.07435	0.165075	6.98712	2.05577	8.0497	8.84342	0.031525	0.093325	30.9043	136.725	252.975	0.889975	0.7271	0.146525	0.538925	0.07055	21.1261	0.440024	1.9361	0.200167	0.1834	8.80958	0.495125	306.571	9.33333	5.95	NA	NA	NA	NA	148.53	67.8678
UNTRVI0610	37.0539	0.07625	0.953575	6.79325	99.775	122.725	0.88895	0	0.48485	0	0.6987	0.434725	0.0599	0.91395	0.8197	0.818475	1.62793	0	0.415625	5.83565	3.14595	6.6675	7.32578	0	0.242475	24.2441	153.675	225.75	0.891025	0.78465	0.10825	0.48235	0.062475	16.7678	0.440316	1.71875	0.1972	0.19595	7.1501	0.39105	159	11.25	4.8	NA	NA	NA	NA	132.033	65.0488
UNTRVI0630	29.048	0.224075	0.5913	4.73745	119.825	166.45	0.88465	0.019875	0.54135	0.08935	0.5848	0.52685	0.0798	0.572625	0.423925	0.4215	1.27988	0.084925	0.065775	3.4142	2.69442	4.65245	8.12588	0.053525	0.084525	23.859	45.725	162.75	0.888425	0.655975	0.37215	0.5495	0.119525	22.0681	0.439988	1.98122	0.199	0.350975	8.06025	0.47235	164.625	12.5	4.6	NA	NA	NA	NA	148.244	79.8658
UNTRVI0700	31.959	0.1626	0.696933	5.38583	143.433	231.633	0.887933	0.0412667	0.667967	0.0332333	0.668333	0.480267	0.0633	0.660733	0.553433	0.5539	1.15063	0	0.177	4.27847	1.0587	5.128	7.7583	0	0.128467	23.1723	112.767	78.3667	0.8912	0.768133	0.1932	0.561967	0.0797	20.6591	0.440716	1.89657	0.199533	0.144733	7.73007	0.477933	168.333	9.66667	3.85	NA	NA	NA	NA	123.658	60.4674
UNTRVI0720	44.9461	0.1247	0.803825	6.99402	126.7	126.65	0.88755	0.012875	0.601925	0.004075	0.681975	0.45995	0.058225	0.74	0.6407	0.64035	1.2544	0.06755	0.225425	5.56473	1.6681	6.5151	8.83072	0.03065	0.161475	27.4321	125.875	69.1	0.88975	0.75215	0.080675	0.530775	0.046125	23.6751	0.439953	2.0754	0.1999	0.1874	8.73125	0.432425	241.625	9	4.6	NA	NA	NA	NA	130.629	58.0781
UNTRVI0730	48.0375	0.171325	0.71965	6.88975	133.975	184.775	0.8858	0.0342	0.578425	0.031575	0.633625	0.491575	0.070975	0.6699	0.536475	0.53535	1.37957	0.083175	0.255725	5.08635	2.52195	6.43255	9.60965	0.029075	0.165475	29.0518	138.425	157	0.8883	0.782525	0.1493	0.547975	0.080325	25.377	0.43983	2.13998	0.1997	0.208425	9.5271	0.441725	252.875	9	4.2	NA	NA	NA	NA	128.137	58.517
UNTRVI0740	31.4512	0.175867	0.707467	5.41847	152.833	63.2333	0.886967	0.0412333	0.6961	0.00503333	0.6481	0.492033	0.0682	0.650667	0.533867	0.533	1.07173	0.1525	0.0508667	4.05273	1.66873	5.02073	7.8232	0.0552	0.0512	23.4376	114.2	192.9	0.889767	0.7442	0.1518	0.550067	0.0728	13.4885	0.440665	1.55155	0.20065	0.250167	7.78937	0.457733	107.1	5.25	4.9	NA	NA	NA	NA	131.817	72.6658
UNTRVI0750	31.9962	0.116433	0.7672	5.59817	136.933	119.167	0.887567	0.0238	0.652067	0.0164	0.713833	0.452233	0.0477667	0.733767	0.659733	0.658633	1.18273	0	0.169333	4.8119	1.30803	5.37633	7.31803	0	0.16	22.7733	155.9	150.6	0.887133	0.765667	0.1127	0.564267	0.0679	19.1213	0.440194	1.8655	0.200233	0.0785	7.28417	0.4569	144.333	7.66667	3.6	NA	NA	NA	NA	132.038	62.9805
UNTRVI0760	25.4935	0.1081	0.785775	5.03315	133.05	88.675	0.88795	0.010325	0.637525	0.012725	0.711375	0.44885	0.04555	0.753925	0.675225	0.674925	1.17305	0	0.137025	4.34975	1.3435	4.8874	6.49392	0	0.146575	20.0825	152.35	218.875	0.88985	0.745725	0.164675	0.541675	0.072325	13.3012	0.440767	1.55575	0.200825	0.09475	6.45795	0.46245	101.5	7.25	4.1	NA	NA	NA	NA	113.575	50.9123
UNTRVI0770	32.9538	0.15155	0.7028	5.38697	141.475	42.775	0.8861	0.02325	0.666	0.0106	0.679275	0.4763	0.060075	0.68395	0.585475	0.584225	1.16782	0.0499	0.149625	4.48522	1.66815	5.2726	7.71525	0.0319	0.103325	23.3913	129.85	155.7	0.88935	0.773	0.243325	0.5633	0.104125	16.682	0.440355	1.73148	0.200225	0.1674	7.67293	0.48385	141	8	4.2	NA	NA	NA	NA	125.32	59.482
UNTRVI0780	41.3628	0.164167	0.7196	6.22913	144.067	109.867	0.886533	0.0711333	0.575433	0.0179667	0.6578	0.474267	0.0718	0.683	0.565733	0.564333	1.36633	0.0878333	0.198533	4.94737	1.41423	6.0085	8.82507	0.0395	0.1245	26.5668	115.533	200.5	0.891	0.734867	0.212633	0.536133	0.100267	27.4997	0.439538	2.18298	0.200017	0.211067	8.76863	0.464733	233.667	12.3333	4.3	NA	NA	NA	NA	129.651	55.9601
UNTRVI0790	35.6447	0.148775	0.731075	5.7995	140.775	133.375	0.88685	0.0158	0.643875	0.0037	0.663875	0.485475	0.05795	0.689925	0.578475	0.57765	1.20315	0	0.232425	4.57413	1.27202	5.50758	8.03275	0	0.1538	24.3583	165.975	220.4	0.890075	0.7735	0.157975	0.542575	0.09555	13.0464	0.440826	1.5325	0.2003	0.174925	7.9735	0.46635	138.637	6.5	4.6	NA	NA	NA	NA	136.468	65.8337
UNTRVI0800	36.7758	0.131933	0.736667	5.86717	132.8	121.033	0.886433	0.0139	0.639533	0.00783333	0.6855	0.469533	0.0505	0.709633	0.613933	0.6133	1.19893	0	0.1944	4.89373	1.69117	5.7009	8.03203	0	0.1697	24.997	158.567	227.8	0.889333	0.7649	0.142033	0.552267	0.0751333	20.5694	0.440122	1.9036	0.199367	0.119467	7.97277	0.438567	176.167	8	3.85	NA	NA	NA	NA	125.371	57.2254
UNTRVI0810	35.9866	0.145467	0.744733	5.91037	130.967	3.73333	0.887233	0.0093	0.634467	0.00966667	0.6552	0.486267	0.0637	0.7087	0.585867	0.584733	1.23097	0	0.242467	4.65383	2.32647	5.66983	8.00103	0	0.159767	24.7189	112.1	193.667	0.889633	0.7774	0.1624	0.550667	0.1016	23.2462	0.439939	2.0588	0.199533	0.1604	7.94737	0.453633	184.833	9.33333	4.5	NA	NA	NA	NA	134.069	64.6423
UNTRVI0830	35.9197	0.1369	0.754267	5.85367	127.3	117.967	0.8876	0.0374333	0.608433	0.0197333	0.663833	0.4835	0.0567333	0.715833	0.599233	0.598767	1.30217	0	0.257433	4.64253	3.61063	5.6106	7.874	0	0.183267	24.4159	167.8	212.867	0.889467	0.789933	0.1833	0.549267	0.105767	23.8864	0.439859	2.04047	0.196	0.129833	7.82037	0.4337	193.167	9.33333	4.5	NA	NA	NA	NA	128.613	61.4519
UNTRVI0840	29.6867	0.1281	0.76725	5.41775	139.1	3.95	0.8873	0.0153	0.65115	0.00455	0.698525	0.45835	0.052625	0.726075	0.6401	0.638475	1.18247	0	0.164425	4.53388	2.0175	5.1795	7.1501	0	0.162	22.2136	117.85	224.75	0.888625	0.765775	0.157	0.56065	0.0789	16.6215	0.440354	1.71453	0.19915	0.10965	7.1014	0.44095	119.225	7	4.7	NA	NA	NA	NA	133.079	75.3458
UNTRVI0850	30.1662	0.129833	0.768333	5.47917	128	176.933	0.8872	0.0014	0.6147	0.00856667	0.691167	0.4553	0.0521	0.718067	0.6244	0.623833	1.25007	0	0.2024	4.47887	2.68613	5.19853	7.28133	0	0.1468	22.7313	104.167	137.467	0.888433	0.766167	0.2422	0.551433	0.0838667	14.921	0.440574	1.64113	0.199967	0.119233	7.2531	0.4758	126.917	7.33333	4.25	NA	NA	NA	NA	136.578	64.3491
UNTRVI0860	32.2333	0.1536	0.749467	5.76813	146.867	122.367	0.887967	0.00706667	0.6556	0.0131333	0.6683	0.472633	0.0608	0.688867	0.5789	0.578967	1.13463	0.0331667	0.167933	4.42523	1.51223	5.30017	7.6934	0.0322333	0.0866	23.5776	163.567	147.2	0.889867	0.737567	0.0791333	0.541067	0.0569333	18.4308	0.440257	1.82457	0.199967	0.202567	7.66233	0.4867	145	7.66667	3.95	NA	NA	NA	NA	127.338	65.3327
UNTRVI0870	42.5189	0.1584	0.722133	6.3726	143.767	162.067	0.8889	0.0329667	0.634933	0.0048	0.679067	0.470633	0.0628333	0.6706	0.573033	0.573367	1.21753	0	0.2095	5.05743	1.8595	5.97463	8.91823	0	0.1717	27.1475	161.1	163.1	0.889467	0.7664	0.143	0.543733	0.0776333	21.789	0.440063	1.98547	0.200867	0.192267	8.85613	0.435533	203.5	8	4.05	NA	NA	NA	NA	127.183	56.4181
UNTRVI0900	42.6668	0.166	0.69865	6.24735	146.975	103.95	0.8874	0.016625	0.6689	0.0181	0.639325	0.506175	0.066725	0.655575	0.527625	0.52705	1.16875	0	0.204	4.6863	1.57848	5.87375	8.98522	0	0.15185	27.4178	127.575	178.225	0.8901	0.78035	0.1984	0.5799	0.109675	22.3701	0.439964	1.98758	0.200225	0.132675	8.94293	0.46475	208.625	8.25	4.65	NA	NA	NA	NA	127.024	56.6872
UNTRVI0910	44.8524	0.15435	0.781325	6.87688	132.6	129.55	0.8871	0.016	0.544225	0.0317	0.65125	0.4777	0.07115	0.700925	0.576175	0.575	1.55895	0	0.386725	5.10963	1.90275	6.35213	9.06568	0	0.2179	28.2567	138.475	177.15	0.889225	0.789975	0.09145	0.52965	0.0733	25.7559	0.43981	2.13362	0.199925	0.1349	8.97045	0.430225	240.125	9.5	4.2	NA	NA	NA	NA	129.386	59.7873
UNTRVI0920	26.3547	0.1123	0.7787	5.07175	129.775	144.15	0.886475	0.033875	0.6384	0.08745	0.69185	0.45955	0.048625	0.7646	0.66905	0.668275	1.02995	0.04885	0.09835	4.31588	1.50315	4.98053	6.60612	0.032825	0.12105	20.95	106.65	218.2	0.888325	0.6487	0.168025	0.536325	0.071925	14.8294	0.440599	1.6383	0.200875	0.1662	6.5659	0.472175	103.3	6.75	4.8	NA	NA	NA	NA	134.834	78.9137
UNTRVI1020	62.2232	0.0859	1.3584	10.5429	91.5	97.5	0.8825	0.4076	0.3148	0.001	0.7635	0.3717	0.052	1.3248	1.2908	1.2888	2.6125	0	0.7886	10.033	0.9128	10.4987	7.9248	0	0.285	32.4392	117.1	194.3	0.8899	0.8224	0.0863	0.486	0.0234	16.6889	0.440482	1.7527	0.2002	0.1444	7.7724	0.4121	221	8	5.55	NA	NA	NA	NA	132.084	65.3492
UNTRVI1110	38.9559	0.12315	0.784875	6.33357	129.675	90.225	0.887775	0.0359	0.59855	0.015875	0.7072	0.44985	0.0503	0.72895	0.6513	0.6507	1.3196	0	0.266325	5.26415	1.2603	5.95418	8.1788	0	0.19115	25.2474	121.8	220.05	0.88825	0.784975	0.10865	0.539875	0.04575	22.2458	0.440049	1.99178	0.20085	0.12555	8.09838	0.44215	209.625	10	5.05	NA	NA	NA	NA	120.455	100.429
UNTRVI1120	41.0744	0.0832	0.849025	6.60233	118.45	176.975	0.8873	0.008675	0.610625	0.004425	0.7295	0.4361	0.0408	0.80305	0.744125	0.74355	1.24733	0.030925	0.19305	5.84413	1.26473	6.40715	7.98618	0.02865	0.1508	25.6903	117.525	213.35	0.8883	0.756525	0.105675	0.532625	0.04885	21.8477	0.440031	1.97907	0.1999	0.128875	7.8634	0.44535	214.875	7.25	4.9	NA	NA	NA	NA	124.372	50.9355
UNTRVI1220	30.648	0.1967	0.884375	5.7097	147.225	98.325	0.884225	0.026325	0.614325	0.060725	0.6372	0.49225	0.07205	0.61015	0.492275	0.49085	1.2733	0	0.232525	3.88623	4.2339	4.89165	8.0264	0	0.167825	23.8352	114.925	143.45	0.888725	0.7803	0.13735	0.53955	0.068	20.1933	0.440012	1.8902	0.20225	0.21985	7.95022	0.44695	141.625	10.75	5.45	NA	NA	NA	NA	121.052	58.2319
UNTRVI1280	54.991	0.0682	0.8967	7.92173	130.233	173.067	0.887733	0.0152333	0.6331	0.00406667	0.720833	0.443867	0.0403333	0.862167	0.782067	0.781767	1.1493	0	0.2007	6.8975	1.7269	7.65953	8.87587	0	0.104867	29.6464	130.7	150.7	0.889733	0.7265	0.128467	0.540433	0.0553	14.8293	0.440553	1.61505	0.19975	0.159033	8.81663	0.516	222	6.33333	5.45	NA	NA	NA	NA	127.747	64.0203
UNTRVI1500	57.9698	0.0725667	1.25697	9.8312	88.0667	83.2667	0.886167	0.229633	0.39	0.00403333	0.727733	0.3879	0.0497333	1.18523	1.10283	1.10373	1.88533	0	0.533567	8.53727	1.06665	9.41777	8.14493	0	0.2137	31.2826	118.467	152.633	0.894333	0.710033	0.0566	0.444933	0.0256	19.3261	0.440182	1.87325	0.2007	0.2055	8.0095	0.439233	245.4	9	6.15	NA	NA	NA	NA	123.45	46.9357
UNTRVI1600	28.0009	0.2725	0.672867	5.10467	164.867	123.267	0.886433	0.0378667	0.660967	0.0344667	0.5733	0.5416	0.112167	0.541167	0.3924	0.391533	1.23113	0	0.229633	3.17217	2.90267	4.41393	8.15907	0	0.1593	24.0972	123.633	185.333	0.892367	0.8005	0.2023	0.579433	0.094	17.5983	0.440316	1.7939	0.199875	0.277467	8.07437	0.435933	121.286	10.25	5	NA	NA	NA	NA	129.996	54.7198
UNTRVI1650	42.9572	0.0735	0.91905	7.04495	118.575	175.375	0.8867	0.00215	0.643775	0.0021	0.733875	0.4395	0.046875	0.88035	0.818425	0.817475	1.17152	0.034825	0.18575	6.25265	1.7124	6.80933	7.78932	0.0301	0.1306	26.0173	118.525	170.35	0.891575	0.7504	0.053875	0.548025	0.036875	18.5878	0.440269	1.8426	0.19965	0.129875	7.70465	0.449625	199	5	5.65	NA	NA	NA	NA	125.672	51.8608
UNTRVI1940	55.6609	0.122133	0.8307	7.96567	134.633	120.733	0.889033	0.0114333	0.623267	0.0114333	0.694833	0.458533	0.0570333	0.749933	0.6553	0.655267	1.23253	0	0.2548	6.27663	1.5811	7.21923	9.6266	0	0.166233	30.4025	107.1	187	0.8904	0.7652	0.0455667	0.550967	0.0403333	30.0733	0.44034	2.32413	0.2002	0.1614	9.573	0.453867	338.333	11.3333	5.8	NA	NA	NA	NA	139.585	66.0635
UNTRVI1960	54.7542	0.0925333	0.8645	7.8146	117.267	171.933	0.887267	0.00453333	0.5894	0.00136667	0.685567	0.468533	0.0531667	0.816933	0.711233	0.710967	1.38847	0	0.3853	6.43183	1.48993	7.48737	9.1609	0	0.202833	29.8591	111.633	242.1	0.8891	0.816	0.1586	0.551967	0.0800667	19.4997	0.440188	1.86973	0.200167	0.1321	9.03677	0.4349	270.667	10	5.25	NA	NA	NA	NA	126.823	54.7268
ACTRTH0210	22.1249	0.142875	0.850225	4.5407	87.05	90.8	0.882275	0.070625	0.700975	0.013	0.707075	0.4752	0.054375	0.695	0.620075	0.6186	1.15015	0.008375	0.02535	3.76147	2.21632	4.31493	5.84434	0.015825	0.0929	4.69275	213.075	211.675	0.89325	0.8049	0.128325	0.5896	0.05875	12.0217	0.440854	1.45208	0.1971	0.0336	5.8194	0.445525	43.875	3.75	4.2	25.18	26.585	40.8638	50.8125	135.769	78.405
ACTRTH0350	17.3306	0.0879	0.878525	4.3841	167.425	58.5	0.887475	0.006125	0.66235	0.0094	0.776125	0.408325	0.03605	0.777575	0.76015	0.759725	1.1006	0.014375	0.062775	3.87521	1.64338	4.22675	4.91281	0.035	0.119475	18.7245	183.5	153.175	0.890125	0.728475	0.008325	0.552425	0.021275	11.4618	0.441115	1.4224	0.201525	0.06995	4.8838	0.471225	60	3	3.9	19.645	23.7975	43.5237	43.625	135.549	71.9954
ACTRTH0950	NA	NA	NA	NA	NA	NA	NA	NA	NA	NA	NA	NA	NA	NA	NA	NA	NA	NA	NA	NA	NA	NA	NA	NA	NA	NA	NA	NA	NA	NA	NA	NA	NA	NA	NA	NA	NA	NA	NA	NA	79.5	2.75	4.1	19.6137	25.725	44.3087	50.25	140.737	88.4609
C1TRCA1220	47.9509	0.190956	1.87367	10.5691	62.8333	134.533	0.887611	0.00892222	0.547633	0.00192222	0.768744	0.401967	0.0527667	1.83108	1.81329	1.81478	1.4688	0.106256	0.3791	10.1704	1.75512	10.588	5.80813	0.0477444	0.124778	29.5865	52.0444	241.667	0.889811	0.777789	0.0686	0.504256	0.0255889	11.09	0.441071	1.42663	0.198944	0.203444	5.63409	0.522311	171.222	3.33333	4.8	NA	NA	NA	NA	156.559	84.2358
HUTRCA1220	NA	NA	NA	NA	NA	NA	NA	NA	NA	NA	NA	NA	NA	NA	NA	NA	NA	NA	NA	NA	NA	NA	NA	NA	NA	NA	NA	NA	NA	NA	NA	NA	NA	NA	NA	NA	NA	NA	NA	NA	100	NA	5.2	NA	NA	NA	NA	NA	NA
HUTRMO0760	NA	NA	NA	NA	NA	NA	NA	NA	NA	NA	NA	NA	NA	NA	NA	NA	NA	NA	NA	NA	NA	NA	NA	NA	NA	NA	NA	NA	NA	NA	NA	NA	NA	NA	NA	NA	NA	NA	NA	NA	136	NA	5	NA	NA	NA	NA	NA	NA
HUTRMO0780	NA	NA	NA	NA	NA	NA	NA	NA	NA	NA	NA	NA	NA	NA	NA	NA	NA	NA	NA	NA	NA	NA	NA	NA	NA	NA	NA	NA	NA	NA	NA	NA	NA	NA	NA	NA	NA	NA	NA	NA	161.667	NA	3.7	NA	NA	NA	NA	NA	NA
HUTRTH0210	NA	NA	NA	NA	NA	NA	NA	NA	NA	NA	NA	NA	NA	NA	NA	NA	NA	NA	NA	NA	NA	NA	NA	NA	NA	NA	NA	NA	NA	NA	NA	NA	NA	NA	NA	NA	NA	NA	NA	NA	NA	NA	NA	NA	NA	NA	NA	NA	NA
HUTRTH0350	NA	NA	NA	NA	NA	NA	NA	NA	NA	NA	NA	NA	NA	NA	NA	NA	NA	NA	NA	NA	NA	NA	NA	NA	NA	NA	NA	NA	NA	NA	NA	NA	NA	NA	NA	NA	NA	NA	NA	NA	11.4545	NA	7	NA	NA	NA	NA	NA	NA
HUTRTH0950	NA	NA	NA	NA	NA	NA	NA	NA	NA	NA	NA	NA	NA	NA	NA	NA	NA	NA	NA	NA	NA	NA	NA	NA	NA	NA	NA	NA	NA	NA	NA	NA	NA	NA	NA	NA	NA	NA	NA	NA	300	NA	4.6	NA	NA	NA	NA	NA	NA
HUTRVA1120	NA	NA	NA	NA	NA	NA	NA	NA	NA	NA	NA	NA	NA	NA	NA	NA	NA	NA	NA	NA	NA	NA	NA	NA	NA	NA	NA	NA	NA	NA	NA	NA	NA	NA	NA	NA	NA	NA	NA	NA	200	NA	4.4	NA	NA	NA	NA	NA	NA
HUTRVA1280	NA	NA	NA	NA	NA	NA	NA	NA	NA	NA	NA	NA	NA	NA	NA	NA	NA	NA	NA	NA	NA	NA	NA	NA	NA	NA	NA	NA	NA	NA	NA	NA	NA	NA	NA	NA	NA	NA	NA	NA	108.667	NA	6	NA	NA	NA	NA	NA	NA
HUTRVA1450	NA	NA	NA	NA	NA	NA	NA	NA	NA	NA	NA	NA	NA	NA	NA	NA	NA	NA	NA	NA	NA	NA	NA	NA	NA	NA	NA	NA	NA	NA	NA	NA	NA	NA	NA	NA	NA	NA	NA	NA	120.5	NA	5.1	NA	NA	NA	NA	NA	NA
HUTRVA1770	NA	NA	NA	NA	NA	NA	NA	NA	NA	NA	NA	NA	NA	NA	NA	NA	NA	NA	NA	NA	NA	NA	NA	NA	NA	NA	NA	NA	NA	NA	NA	NA	NA	NA	NA	NA	NA	NA	NA	NA	88.4	NA	5.7	NA	NA	NA	NA	NA	NA
HUTRVA1980	NA	NA	NA	NA	NA	NA	NA	NA	NA	NA	NA	NA	NA	NA	NA	NA	NA	NA	NA	NA	NA	NA	NA	NA	NA	NA	NA	NA	NA	NA	NA	NA	NA	NA	NA	NA	NA	NA	NA	NA	140	NA	5.4	NA	NA	NA	NA	NA	NA
HUTRVA1990	NA	NA	NA	NA	NA	NA	NA	NA	NA	NA	NA	NA	NA	NA	NA	NA	NA	NA	NA	NA	NA	NA	NA	NA	NA	NA	NA	NA	NA	NA	NA	NA	NA	NA	NA	NA	NA	NA	NA	NA	76.5	NA	4.8	NA	NA	NA	NA	NA	NA
HUTRVI0500	NA	NA	NA	NA	NA	NA	NA	NA	NA	NA	NA	NA	NA	NA	NA	NA	NA	NA	NA	NA	NA	NA	NA	NA	NA	NA	NA	NA	NA	NA	NA	NA	NA	NA	NA	NA	NA	NA	NA	NA	184	NA	5	NA	NA	NA	NA	NA	NA
HUTRVI1670	NA	NA	NA	NA	NA	NA	NA	NA	NA	NA	NA	NA	NA	NA	NA	NA	NA	NA	NA	NA	NA	NA	NA	NA	NA	NA	NA	NA	NA	NA	NA	NA	NA	NA	NA	NA	NA	NA	NA	NA	148	NA	3.8	NA	NA	NA	NA	NA	NA
HUTRVI1700	NA	NA	NA	NA	NA	NA	NA	NA	NA	NA	NA	NA	NA	NA	NA	NA	NA	NA	NA	NA	NA	NA	NA	NA	NA	NA	NA	NA	NA	NA	NA	NA	NA	NA	NA	NA	NA	NA	NA	NA	88	NA	4.7	NA	NA	NA	NA	NA	NA
HUTRVI1720	NA	NA	NA	NA	NA	NA	NA	NA	NA	NA	NA	NA	NA	NA	NA	NA	NA	NA	NA	NA	NA	NA	NA	NA	NA	NA	NA	NA	NA	NA	NA	NA	NA	NA	NA	NA	NA	NA	NA	NA	93	NA	5.5	NA	NA	NA	NA	NA	NA
HUTRVI1730	NA	NA	NA	NA	NA	NA	NA	NA	NA	NA	NA	NA	NA	NA	NA	NA	NA	NA	NA	NA	NA	NA	NA	NA	NA	NA	NA	NA	NA	NA	NA	NA	NA	NA	NA	NA	NA	NA	NA	NA	176.667	NA	6.5	NA	NA	NA	NA	NA	NA
INTRMO0760	44.8229	0.098475	0.94695	7.21505	107.252	252.881	0.88715	0.007625	0.6513	0.192575	0.593275	0.539175	0.0736	0.9375	0.698025	0.69865	1.32645	0.040525	0.14235	5.3319	3.41757	7.19667	7.79992	0.02825	0.111125	27.8306	129.966	217.395	0.891075	0.746775	0.158075	0.589225	0.07705	20.8087	0.35495	1.69865	0.199625	0.264525	7.7343	0.453925	209.661	4	5.8	10.5327	52.6495	55.7927	37	164.663	156.123
INTRMO0780	41.0541	0.1408	0.774725	6.4223	133.743	208.786	0.88735	0.020075	0.658675	0.048275	0.641025	0.497975	0.06655	0.7317	0.591275	0.590875	1.18768	0.0715	0.19535	4.9276	1.36437	6.14893	8.4053	0.01755	0.115525	26.5954	132.386	209.955	0.889475	0.78215	0.241275	0.563675	0.09565	15.611	0.3146	1.36423	0.19995	0.2437	8.33755	0.465325	208.211	12	5.1	24.909	27.7819	41.752	40.3125	151.296	96.5412
PETRVA1120	56.9836	0.164989	1.7983	11.041	88.7889	118.778	0.875744	0	0.505467	0	0.739256	0.4248	0.0646778	1.68013	1.657	1.64696	1.64739	0.0323	0.734956	10.1817	2.02758	11.0179	6.78086	0.0148333	0.2568	32.013	175.489	266.8	0.8995	0.819644	0.1069	0.4868	0.0475	12.3954	0.417056	1.43181	0.200244	0.208756	6.47042	0.364378	231.577	3.88889	4.31111	21.5622	13.6389	33.2322	23.4356	133.889	70.7261
PETRVA1280	57.7462	0.158167	1.738	11.0092	76.3444	89.4	0.883311	0.0587111	0.489311	0.00444444	0.7487	0.417844	0.0587222	1.66088	1.63861	1.62891	1.59936	0.0320444	0.680578	10.3886	2.43299	11.0246	6.74699	0.0175889	0.252067	31.6097	109.367	208.033	0.889778	0.760689	0.0722778	0.495756	0.0409333	12.5838	0.426881	1.45347	0.199689	0.209967	6.48077	0.366444	229.559	3.55556	4.23889	20.6478	15.1733	32.6344	23.9039	131.626	70.7187
PETRVA1450	55.1287	0.187689	1.97397	11.5247	82.8889	93.9333	0.885633	0.225822	0.467567	0.00184444	0.732256	0.434622	0.0632667	1.81388	1.78967	1.76958	1.87323	0	0.864111	10.5532	2.25728	11.3924	6.33871	0	0.311433	32.1252	142.922	216.233	0.878656	0.852644	0.0782556	0.495867	0.0354889	13.0164	0.43399	1.50192	0.200311	0.296267	5.94924	0.312167	210.307	4	4.01667	17.6633	13.3189	31.9389	22.6289	130.703	73.3653
PETRVA1770	23.6491	0.0560778	0.930889	5.24664	151.111	127.833	0.887278	0.00406667	0.592522	0.00112222	0.735889	0.4315	0.0367778	0.895333	0.834278	0.8344	1.28659	0	0.185211	4.71028	1.0868	5.11671	5.73381	0	0.180933	18.9002	183.644	191.711	0.888711	0.7609	0.0974444	0.533267	0.0511556	12.1816	0.440935	1.47931	0.199567	0.0728444	5.67737	0.444267	92.6233	3.66667	3.46111	16.34	12.0622	31.1444	21.6033	126.088	70.0362
PETRVA1980	53.4904	0.214278	2.12377	11.6178	83.1556	93.8444	0.885822	0.144078	0.496622	0.0014	0.739156	0.442	0.0695	1.97069	1.95373	1.95857	1.88534	0	0.886067	10.7376	3.06556	11.6228	5.93138	0	0.2989	31.7149	100.589	249.989	0.891011	0.930289	0.105111	0.512544	0.0437778	9.20107	0.441378	1.27523	0.199056	0.229456	5.5466	0.3362	174.02	3	3.91111	20.9167	17.3133	37.2978	27.3056	137.579	78.7179
PETRVA1990	46.1049	0.119833	1.49186	9.0193	99.7222	139.789	0.8857	0.0821222	0.523667	0.00748889	0.739822	0.4223	0.0525778	1.44931	1.36819	1.37889	1.55867	0	0.435922	8.29547	2.67687	9.00572	6.38952	0	0.193811	27.5914	140.344	248.889	0.895344	0.799444	0.0883778	0.517822	0.0418778	10.3276	0.44117	1.33258	0.200367	0.168878	6.25311	0.448578	153.526	2.88889	3.7	16.0867	13.8033	32.2078	23.0056	132.68	74.7376
UNTRVI0500	58.4406	0.207075	2.00205	12.0207	56.325	139.3	0.886225	0.183925	0.542675	0.0012	0.7236	0.433525	0.060275	1.8613	1.76608	1.76717	1.48172	0	0.814375	10.7019	3.35355	11.847	6.4664	0	0.204625	33.0172	47.65	262.3	0.890675	0.7994	0.0602	0.46495	0.029225	11.946	0.440904	1.43935	0.198875	0.429275	6.20183	0.418025	192.125	4.5	5.95	NA	NA	NA	NA	132.66	71.7117
UNTRVI1670	42.975	0.198333	0.6317	5.97237	104.767	177.667	0.8883	0.0238333	0.7113	0.0214333	0.637833	0.504967	0.0699667	0.592733	0.479267	0.478367	1.0613	0.0537	0.0943667	4.4986	3.4727	5.62187	9.53913	0.0277333	0.0932	27.8729	114.467	159.933	0.891967	0.754233	0.151467	0.569933	0.0929667	25.1964	0.439798	2.1195	0.198333	0.235	9.477	0.465033	181.667	10.3333	5.7	NA	NA	NA	NA	131.989	55.5808
UNTRVI1700	50.955	0.134575	0.812175	7.34213	141.075	208.2	0.8871	0.0484	0.672025	0.0168	0.66525	0.48255	0.06015	0.71925	0.6063	0.60535	1.12902	0	0.231475	5.60917	2.59715	6.73738	9.45725	0	0.1528	29.9466	160.05	257.375	0.88895	0.7579	0.100575	0.551375	0.07455	28.9519	0.439677	2.26695	0.2012	0.1845	9.35143	0.460025	285	9.75	4.55	NA	NA	NA	NA	122.488	51.4502
UNTRVI1720	33.1928	0.2107	0.717367	5.74043	171.7	175.867	0.887333	0.0276667	0.631633	0.0297333	0.593	0.528433	0.0914	0.621467	0.463567	0.4639	1.4708	0.0546333	0.168967	3.7846	3.74953	5.16187	8.29733	0.0508667	0.1357	25.4191	108.167	125.933	0.882633	0.780267	0.1945	0.5822	0.113467	17.18	0.440277	1.7526	0.205167	0.287567	8.2042	0.466467	118.667	10.3333	5.25	NA	NA	NA	NA	131.745	65.6794
UNTRVI1730	20.6303	0.187333	0.730733	4.54323	134.6	116.933	0.886333	0.0146333	0.6149	0.0024	0.628633	0.507367	0.0732	0.6357	0.507833	0.505867	1.3629	0	0.244833	3.20887	3.6918	4.06683	6.42057	0	0.203967	19.8131	175	224.733	0.888867	0.837867	0.1774	0.568067	0.0928333	18.3166	0.440243	1.8218	0.1991	0.1274	6.3415	0.431167	98.1667	10.3333	5.8	NA	NA	NA	NA	135.637	63.9905
ALTRBA0120	20.7513	0.0498444	0.966689	5.02416	153.378	169.833	0.884467	0.000444444	0.602156	0.000888889	0.735133	0.442667	0.0423222	0.924933	0.856256	0.869367	1.31662	0	0.201933	4.44311	1.16391	4.86927	5.27003	0	0.212322	17.9067	204.478	253.756	0.898244	0.792333	0.0852111	0.533933	0.0576	10.9486	0.444546	1.41394	0.199756	0.0754778	5.19478	0.410478	77.335	3.77778	5.58889	17.3911	12.3467	39.8233	53.9111	148.147	81.8852
ALTRBA0130	19.2164	0.0510222	0.980711	4.8464	156.067	81.4111	0.890167	0.00677778	0.628378	0.00734444	0.7383	0.4429	0.0412	0.939567	0.879111	0.889678	1.24399	0	0.185633	4.32929	1.04058	4.71028	5.03108	0	0.194033	17.2275	201.989	256.244	0.889122	0.777633	0.0774889	0.534878	0.0533111	9.06637	0.444826	1.28554	0.200278	0.0873333	4.94548	0.422456	63.0922	3.55556	6.41667	20.0944	12.8011	39.4367	54.3111	149.513	80.8556
ALTRBA0140	18.8628	0.08652	0.87268	4.55428	129.9	106.06	0.89012	0.0067	0.66636	0.00516	0.71052	0.46502	0.04832	0.81966	0.7309	0.74016	1.17622	0.02688	0.13588	3.81676	1.4702	4.32816	5.25102	0.01136	0.13874	17.2824	221.64	267.2	0.8941	0.77958	0.10006	0.55428	0.06718	8.67498	0.488984	1.34338	0.20025	0.08428	5.19514	0.43914	57.3836	3.83333	7.62727	18.5067	13.3433	40.1567	54.6333	148.5	85.5386
ALTRBA0160	13.5391	0.120356	0.769156	3.59163	152.844	121.878	0.8861	0.0157556	0.671911	0.0195444	0.701322	0.476467	0.0514667	0.727167	0.639378	0.646344	1.21528	0	0.121711	2.98874	1.57371	3.43558	4.74134	0	0.178444	14.6558	218.356	250.967	0.900111	0.814522	0.110467	0.584344	0.0797333	8.0313	0.435045	1.199	0.200722	0.0577111	4.70371	0.444256	42.9922	4.11111	6.52222	18.1811	14.3989	39.9356	57.2056	143.71	86.3737
ALTRBA0180	14.7807	0.0788571	0.877586	4.04497	142.986	150.614	0.888029	0.00842857	0.651243	0.00655714	0.735957	0.443214	0.0402429	0.822114	0.741971	0.767029	1.16161	0	0.108071	3.44593	1.29623	3.84871	4.69053	0	0.154743	15.2224	207.4	254.543	0.917329	0.751829	0.0761857	0.549429	0.0622429	8.40379	0.431143	1.21801	0.199657	0.0684286	4.66149	0.451286	49.9129	3.57143	6.92143	21.2657	14.6871	38.3043	55.0714	141.322	77.5742
ALTRBA0220	16.0538	0.0666778	0.909444	4.27146	163.933	117.233	0.886678	0.00382222	0.645567	0.00143333	0.719922	0.453456	0.0418222	0.871122	0.7891	0.7953	1.18972	0.00667778	0.114422	3.7037	1.2006	4.12141	4.74322	0.0106111	0.143233	15.6991	209.8	255.278	0.893978	0.763222	0.0801778	0.551133	0.0635556	6.82076	0.433614	1.09033	0.199767	0.0771667	4.71029	0.453589	45.8428	3.22222	6.88889	19.2178	15.1478	42.1456	56.4722	145.61	78.7845
ALTRBA0240	20.9888	0.131878	0.756411	4.48337	170.011	140.511	0.886622	0.0170333	0.658833	0.0171667	0.677178	0.489289	0.0558333	0.7114	0.610767	0.609722	1.24133	0	0.172367	3.61903	1.4436	4.25779	5.98591	0	0.193611	18.355	227.133	265.211	0.884278	0.816111	0.131956	0.574	0.0919111	10.0474	0.405906	1.27707	0.199844	0.0782111	5.93043	0.429722	72.8883	4.55556	5.65556	20.6967	12.3511	38.4489	53.5667	151.336	89.6592
ALTRBA0270	19.0969	0.121511	0.791	4.39497	160.511	200.089	0.888244	0.0104556	0.694044	0.0311444	0.680333	0.485622	0.0553667	0.742433	0.632267	0.6379	1.12929	0.0258333	0.0991778	3.51461	1.67679	4.1515	5.59551	0.0220778	0.133733	17.5727	222.422	258.489	0.895	0.781611	0.0930556	0.579889	0.0738111	8.8379	0.419242	1.21829	0.200667	0.101744	5.56543	0.447989	58.6122	3.88889	5.57222	21.8933	13.9922	40.0889	49.1389	155.101	94.903
ALTRBA0280	14.1883	0.0792556	0.883967	3.9839	172.767	82.9222	0.885489	0.00954444	0.676622	0.0100111	0.722589	0.456767	0.0454889	0.834356	0.744456	0.761022	1.153	0.00741111	0.0876	3.35092	1.36819	3.78083	4.54002	0.00904444	0.121767	14.937	209.167	248.689	0.907244	0.777944	0.0535333	0.570689	0.0505889	7.00304	0.448458	1.12656	0.200544	0.0828556	4.51838	0.473856	39.9772	3.11111	7.36111	23.0711	15.4522	36.0122	24.9722	144.895	80.0371
ALTRBA0310	22.2589	0.0957333	0.835667	4.83184	174.311	129.567	0.885944	0.0087	0.658444	0.0167444	0.703667	0.470478	0.0487667	0.794589	0.693789	0.711056	1.21741	0.0142333	0.150289	4.01417	1.37983	4.63597	5.83823	0.00986667	0.1629	18.7898	216.844	258.2	0.907811	0.799733	0.0856222	0.566778	0.0588778	9.79243	0.446223	1.34012	0.201989	0.0956556	5.79213	0.439267	70.8889	3.11111	5.04444	16.6989	12.7067	40.2433	56.9278	156.09	105.321
ALTRBA0410	17.1237	0.112911	0.808322	4.19352	169.989	84.9889	0.8856	0.00556667	0.6562	0.00716667	0.700556	0.4751	0.0513111	0.751733	0.6533	0.670278	1.24454	0	0.160322	3.39607	1.23757	3.95206	5.26531	0	0.193833	16.5894	225.311	263.1	0.911233	0.814533	0.1143	0.572656	0.0739778	8.2582	0.423203	1.19572	0.200289	0.0736222	5.21641	0.426178	52.84	3.22222	5.28333	17.3822	13.94	42.1589	59.0667	146.405	90.0684
ALTRBA0440	21.5598	0.115544	0.7925	4.63657	134.289	118.867	0.888489	0.0153444	0.673733	0.00925556	0.702	0.472322	0.0517444	0.737933	0.6463	0.657311	1.1815	0	0.151622	3.80059	1.64137	4.38573	5.95959	0	0.176233	18.5942	223.411	265.267	0.900178	0.793311	0.104078	0.567389	0.0717	10.4981	0.398631	1.28743	0.203078	0.0785667	5.90784	0.4369	80.9806	4.77778	5.43333	18.1978	16.5767	38.9833	55.6944	142.594	74.1882
ALTRBA0460	18.8376	0.0922556	0.832767	4.40219	172.967	170.333	0.886511	0.0161444	0.679544	0.0229	0.710889	0.472144	0.0476889	0.796367	0.706156	0.720267	1.20122	0	0.150889	3.71689	1.51264	4.24651	5.34246	0	0.184811	17.1865	217.022	244.389	0.905433	0.8146	0.1216	0.572644	0.0702556	9.06609	0.441481	1.27989	0.199767	0.0864556	5.27943	0.433567	63.3889	3.77778	6.00556	18.0544	13.3511	36.4233	53.1389	149.365	86.1519
ALTRBA0470	16.5707	0.16225	0.705167	3.88532	151.65	168.317	0.88455	0.0100667	0.647267	0.05815	0.637233	0.50735	0.0645	0.667617	0.538633	0.538433	1.26663	0.0126	0.101467	2.96333	1.35051	3.707	5.55977	0.0202333	0.147383	16.5482	224.717	263.517	0.890533	0.777117	0.124817	0.565633	0.0900667	9.57567	0.422069	1.26946	0.199886	0.143167	5.52592	0.453767	57.7454	4.57143	7.43846	23.1557	12.6857	36.5957	57.8786	148.247	79.4184
ALTRBA0480	22.0648	0.0895	0.862711	4.88919	163.978	137.8	0.888478	0.00784444	0.648889	0.0105444	0.707389	0.463311	0.0455222	0.814044	0.724867	0.728411	1.21629	0.0156778	0.159922	4.12138	1.14198	4.68019	5.76017	0.0096	0.168233	18.4743	218.656	262.344	0.894367	0.788133	0.102633	0.553211	0.0753556	11.2877	0.447783	1.44264	0.201144	0.0905222	5.70277	0.435556	84.2883	4.22222	5.74444	16.1911	12.1667	40.9044	55.6444	148.69	89.1395
ALTRBA0540	14.0839	0.101933	0.836833	3.84608	132.467	108.322	0.891278	0.0154889	0.687444	0.0169222	0.687922	0.478622	0.0518667	0.795433	0.6877	0.695678	1.06264	0.0514222	0.0692889	3.12797	1.57191	3.667	4.68584	0.0507333	0.102833	14.9713	220.089	260.067	0.8915	0.722622	0.104211	0.5654	0.0692778	6.46826	0.391529	0.995811	0.199967	0.101444	4.66138	0.455489	41.8639	3.77778	6.50556	22.6333	17.1878	37.4156	50.8278	146.657	87.8725
ALTRBA0550	22.1967	0.100433	0.833767	4.84807	167.778	144.8	0.887456	0.00573333	0.642578	0.0147667	0.690222	0.477256	0.0514222	0.784367	0.673478	0.6861	1.25084	0	0.187056	3.90971	1.4668	4.60398	5.88057	0	0.195256	18.7646	228.756	272.022	0.907233	0.802733	0.119533	0.564911	0.0888333	11.2644	0.441066	1.4257	0.2	0.0670778	5.826	0.427289	83.0728	3.66667	5.30556	15.7878	13.6933	41.2789	54.9278	140.446	80.6555
ALTRBA0570	27.0537	0.0627222	0.921367	5.58043	158.856	136.022	0.8872	0.0081	0.613544	0.0112	0.719189	0.448244	0.0402222	0.881944	0.8027	0.802267	1.25852	0	0.211489	4.88997	0.899144	5.43278	6.16373	0	0.190956	20.2093	209.489	251.356	0.890278	0.770567	0.100389	0.528356	0.0630667	12.5892	0.45244	1.53717	0.199844	0.119911	6.09881	0.417622	105.826	3.77778	5.63333	19.8878	13.8322	43.3678	62.4944	151.432	86.1803
ALTRBA0600	21.9973	0.0603778	0.9392	5.12104	157.156	136.9	0.887744	0.00516667	0.611033	0.00488889	0.707389	0.465456	0.0466556	0.888422	0.796022	0.803367	1.31947	0	0.219322	4.32739	1.11729	4.90312	5.52497	0	0.214456	18.5797	218.3	264.322	0.8906	0.805178	0.0988889	0.548067	0.0753333	10.7919	0.444468	1.40593	0.200667	0.0595556	5.44688	0.415022	77.2039	4.77778	5.79444	19.6167	15.0867	42.16	56.3278	157.398	98.4561
ALTRBA0610	23.6223	0.0932889	0.828156	4.95417	166.233	117.667	0.887311	0.00461111	0.637211	0.00131111	0.7172	0.457678	0.0444778	0.783878	0.704456	0.709211	1.24566	0	0.172689	4.23804	1.35753	4.74982	6.05743	0	0.182789	19.1892	217.233	254.222	0.895	0.793011	0.1031	0.5571	0.0674222	12.298	0.440899	1.48921	0.200578	0.0752111	6.01511	0.4401	86.8328	3.77778	4.72778	17.5889	11.8889	39.6267	59.1111	155.353	104.423
ALTRBA0620	20.6466	0.105656	0.7994	4.55444	169.144	99.9667	0.890189	0.0194	0.662756	0.0108222	0.705311	0.466967	0.0487	0.762389	0.671867	0.679611	1.18333	0	0.1454	3.82506	2.12657	4.37539	5.74699	0	0.169578	18.089	224.611	251.056	0.896	0.781822	0.118311	0.564611	0.0802333	11.0541	0.391836	1.30293	0.200033	0.0747667	5.71219	0.440189	82.6633	5.77778	5.99444	15.4989	16.2489	43.49	56.4667	144.91	79.4173
ALTRBA0640	18.9896	0.124944	0.776011	4.35237	151.5	161.844	0.887056	0.00808889	0.632356	0.0147556	0.667533	0.488744	0.0563667	0.732489	0.616444	0.615933	1.27634	0	0.177133	3.45441	1.10804	4.1355	5.64728	0	0.197167	17.4072	233.767	261.744	0.890056	0.805978	0.140767	0.565	0.0933	9.91213	0.441338	1.3401	0.200578	0.0762222	5.60587	0.428522	65.3028	3.77778	6.23333	19.1489	13.6511	39.7467	57.0667	141.189	80.7964
ALTRBA0660	19.615	0.0607444	0.947644	4.84204	164.278	78.3889	0.888656	0.0104778	0.663222	0.00842222	0.731444	0.444222	0.0439111	0.902444	0.826322	0.8344	1.06909	0.0511778	0.106811	4.23334	1.11923	4.6576	5.15713	0.034	0.1242	17.4111	212.1	242.811	0.896511	0.7026	0.0696889	0.554467	0.0548778	7.8834	0.452947	1.21216	0.200278	0.0973444	5.11857	0.446689	56.7178	3.22222	6.65556	21.4811	14.3244	39.6467	62.0333	152.174	87.3508
ALTRBA0670	21.2805	0.0654667	1.15009	5.49376	143.789	162.878	0.885944	0.000655556	0.616	0.000244444	0.750278	0.428911	0.0480889	1.11514	1.05392	1.07487	1.22862	0	0.227033	5.02167	1.08099	5.42807	4.86174	0	0.201544	18.1127	200.022	262.389	0.910911	0.749744	0.0766778	0.533156	0.0573222	10.7262	0.494359	1.50331	0.200222	0.104056	4.76204	0.398644	73.895	4	6.59444	16.8478	14.2533	40.7944	62.7	149.733	87.9898
ALTRBA0710	25.9527	0.101567	0.7885	5.03584	167.211	83.1222	0.887889	0.0085	0.6358	0.0113111	0.706833	0.462433	0.0449	0.761433	0.678389	0.677944	1.23561	0	0.178044	4.33963	1.05902	4.90972	6.45067	0	0.187044	19.9705	215.9	250.444	0.890211	0.784056	0.122567	0.559333	0.0786778	13.3708	0.437483	1.54329	0.200411	0.0622444	6.40268	0.430244	106.888	4	5.86111	19.6211	13.6311	39.9222	63.9111	149.638	88.8152
ALTRBA0730	22.3624	0.103611	0.829322	4.8658	166.856	121.5	0.885533	0.00994444	0.651011	0.0166	0.689156	0.4776	0.0515111	0.7796	0.673067	0.682022	1.23199	0	0.177267	3.93699	1.10051	4.6068	5.91443	0	0.186244	18.8189	224.511	259.044	0.898033	0.800444	0.101844	0.5646	0.0768556	10.5804	0.425879	1.35657	0.199533	0.0856667	5.86458	0.435511	82.1333	4	5.4	18.4256	12.7067	40.3178	57.9222	150.645	91.2551
ALTRBA0770	17.5916	0.134387	0.754938	4.11701	112.213	201.2	0.885563	0.0150375	0.674937	0.0360125	0.662375	0.493175	0.056825	0.714363	0.598325	0.59735	1.14551	0.0104	0.105625	3.24169	1.78883	3.91265	5.4991	0.0109125	0.138387	16.755	225.713	257.312	0.889537	0.769075	0.103212	0.56305	0.0774	10.6063	0.446448	1.38379	0.200238	0.118825	5.47583	0.454225	67.4731	4.625	6.3875	19.3657	12.7829	38.0014	60.1	146.237	83.9092
ALTRBA0820	22.4779	0.0735	0.891312	5.03083	157.412	152.225	0.886912	0.0011	0.605387	0.00305	0.7227	0.449738	0.0444	0.846875	0.766487	0.780863	1.30389	0	0.204687	4.3254	0.966756	4.84504	5.73724	0	0.20095	18.6956	216.537	256.137	0.903012	0.788462	0.08965	0.537613	0.064475	9.46321	0.44137	1.3114	0.200111	0.0797875	5.66526	0.42445	75.2206	3.66667	7.27059	20.6756	14.1178	40.9833	61.4889	148.644	81.6642
ALTRBA0840	20.7684	0.0737444	0.923611	4.94514	144.233	138.933	0.888678	0.00711111	0.650578	0.0102556	0.703178	0.465544	0.0480444	0.876667	0.7689	0.787989	1.19333	0	0.170778	4.09693	0.9958	4.72816	5.40927	0	0.173178	18.189	195.956	222.322	0.9074	0.773422	0.0845111	0.551867	0.0639	10.692	0.454222	1.4196	0.200067	0.0946667	5.35188	0.432444	75.1583	3.55556	6.82222	18.4433	12.8867	39.8722	55.2944	148.757	84.6068
ALTRBA0850	14.5704	0.137467	0.785267	3.8709	172.2	145.589	0.886778	0.0219	0.6415	0.0261667	0.660867	0.496678	0.0635333	0.724811	0.593644	0.608133	1.28484	0.0118889	0.1498	2.92289	2.22493	3.6068	4.97932	0.0133889	0.1869	15.5434	235.544	274.856	0.905522	0.811767	0.127744	0.572644	0.0913556	7.98366	0.386741	1.10022	0.200667	0.104289	4.93231	0.421589	50.3622	3.77778	5.75	18.9067	14.0567	40.0589	48.5722	150.924	98.4737
ALTRBA0860	21.5205	0.0768111	0.880667	4.89448	161.256	137.4	0.887778	0.00378889	0.625933	0.0041	0.715567	0.4552	0.0436	0.835567	0.754067	0.759511	1.24546	0.0212667	0.163578	4.2004	0.979867	4.70371	5.64067	0.00977778	0.173133	18.3131	213.622	254.322	0.887122	0.777156	0.106	0.539267	0.0665889	11.3213	0.441072	1.43276	0.200267	0.100067	5.58987	0.437478	83.2389	3.66667	6.10556	18.2367	14.8389	41.65	52.6722	146.203	84.4614
ALTRBA0890	17.5147	0.1313	0.773589	4.17691	172.822	124.556	0.886178	0.00622222	0.662044	0.00887778	0.678444	0.484422	0.0559889	0.720356	0.612256	0.619322	1.19734	0	0.141589	3.28318	1.2528	3.90972	5.45911	0	0.171567	16.7581	228.8	238.911	0.898156	0.791856	0.119611	0.568911	0.0817222	9.42344	0.419739	1.26154	0.200567	0.0925444	5.42242	0.442167	63.0533	4	6.28333	18.3667	12.7822	38.1978	55.15	146.408	81.3079
ALTRBA0900	16.3596	0.133389	0.796711	4.12479	134.444	166.578	0.887933	0.00797778	0.682456	0.0172111	0.671889	0.491322	0.0618556	0.733867	0.619533	0.629978	1.10681	0.0276	0.105422	3.15618	1.47464	3.8006	5.24651	0.0287556	0.134189	16.37	232.689	196	0.897911	0.748767	0.0881	0.568233	0.0694	10.0756	0.44123	1.34434	0.200233	0.0822778	5.21263	0.454878	59.9228	4.11111	6.66111	19.7267	11.9189	36.9256	54.8778	141.679	78.1176
ALTRBA0910	17.1601	0.114144	0.802133	4.19984	169.722	162.833	0.885889	0.00931111	0.663511	0.0132778	0.704256	0.469044	0.0515333	0.746967	0.6496	0.667589	1.19063	0	0.138022	3.40643	1.10698	3.94736	5.29261	0	0.165022	16.5363	223.878	254.322	0.910067	0.7888	0.0979556	0.570333	0.0709667	9.67523	0.441256	1.3166	0.200233	0.0695889	5.26156	0.442	60.8006	3.22222	6.21111	20.4756	11.6778	36.8089	57.0722	147.902	90.2214
ALTRBA0970	18.1114	0.128933	0.784922	4.32042	134.589	190.922	0.887933	0.0161444	0.654878	0.0275444	0.688956	0.477444	0.0571111	0.725567	0.610511	0.633722	1.20438	0	0.142622	3.34902	1.79752	4.0132	5.54097	0	0.170089	17.3137	230.944	271.233	0.922767	0.788022	0.0827222	0.561567	0.0667778	9.65831	0.398912	1.22959	0.200089	0.0942556	5.50333	0.446556	64.2422	3.66667	6.65556	20.5533	14.1722	40.3611	50.15	149.907	89.3124
ALTRBA1000	18.9798	0.0843111	0.880867	4.5857	169.844	142.033	0.886322	0.0112778	0.6759	0.0145778	0.716567	0.465156	0.0495	0.830844	0.743856	0.758089	1.18533	0	0.150578	3.8702	1.58437	4.36974	5.26063	0	0.174533	17.3502	216.611	262.844	0.902367	0.798489	0.0663556	0.569211	0.0545667	8.97359	0.432911	1.26483	0.200522	0.0918778	5.207	0.431967	59.7667	3.66667	4.84444	21.2989	13.45	38.5456	56.2722	150.719	88.1783
ALTRBA1040	21.5235	0.0889667	0.833778	4.77574	166.3	139.7	0.887344	0.0051	0.632822	0.00427778	0.713933	0.453211	0.0419333	0.792711	0.713322	0.7131	1.21272	0	0.145711	4.08753	1.09188	4.57577	5.78368	0	0.164589	18.2317	212.778	247.011	0.889833	0.765478	0.0978556	0.547911	0.0675	11.3504	0.441062	1.43042	0.2002	0.0783	5.74888	0.450122	77.8372	3.88889	5.16111	17.7289	12.8533	40.45	58.3667	149.262	88.635
ALTRBA1070	18.4911	0.107278	0.812389	4.34711	133.444	107.756	0.887267	0.0146778	0.650467	0.0264667	0.696856	0.466344	0.0532667	0.777078	0.680456	0.683522	1.15133	0.0170889	0.118122	3.64444	1.7994	4.19287	5.40361	0.0134556	0.154267	17.1274	221.767	251.367	0.894722	0.742033	0.0963778	0.557533	0.0743333	11.1231	0.44109	1.41677	0.199644	0.123533	5.37068	0.449944	64.2139	3.55556	5.65556	18.8767	13.9867	40.32	52.9667	152.781	96.8306
ALTRBA1080	21.0428	0.0932333	0.825844	4.66647	150.378	102.7	0.887544	0.0178222	0.650867	0.0136333	0.715244	0.461889	0.0449556	0.783156	0.701989	0.708956	1.22444	0	0.157956	3.97369	1.47801	4.46946	5.70841	0	0.196044	18.041	217.322	249	0.896322	0.794922	0.0985333	0.567356	0.0664222	10.5252	0.424403	1.35188	0.199933	0.0527556	5.66232	0.422322	79.025	4.22222	5.38333	18.1578	13.6311	41.1111	52.3	152.537	95.5005
ALTRBA1100	16.0403	0.121189	0.788211	4.00852	171.389	121.867	0.887222	0.0195111	0.6567	0.0217444	0.691067	0.479556	0.0559111	0.743789	0.634256	0.655611	1.2152	0	0.152011	3.23426	1.24924	3.82129	5.13551	0	0.185911	16.136	230.011	244.867	0.912733	0.795956	0.118211	0.565689	0.0871444	8.93823	0.429589	1.25543	0.200211	0.0864889	5.09599	0.421722	56.1233	3.88889	6.08333	16.3511	12.6922	37.6844	52.9667	135.086	80.649
ALTRBA1120	21.8894	0.1026	0.794344	4.63316	151.044	122.133	0.890956	0.00682222	0.663767	0.0108333	0.7107	0.4632	0.0464	0.767689	0.677511	0.692522	1.17313	0.0513222	0.117989	3.95488	1.27468	4.52496	5.89281	0.0173444	0.1388	18.5355	217.256	250.656	0.901722	0.778	0.123422	0.554089	0.0701333	10.659	0.441172	1.38809	0.2003	0.114422	5.84481	0.444444	74.2972	3.33333	5.04444	19.7111	12.1767	40.5233	56.4944	157.454	108.645
ALTRBA1140	15.896	0.114522	0.820156	4.08163	168.467	105.911	0.885578	0.0109667	0.656944	0.0094	0.686433	0.482456	0.0536556	0.754344	0.650978	0.657667	1.22441	0	0.147567	3.26249	1.02296	3.82318	5.07624	0	0.187233	16.0357	220.511	270.278	0.895067	0.802067	0.0936222	0.567833	0.0847667	9.05829	0.441455	1.28743	0.201289	0.0855111	5.02544	0.431667	53.2756	3.55556	6.61111	22.3189	12.1767	35.4744	50.0278	146.959	84.8567
ALTRBA1160	11.3318	0.0544111	0.956578	3.73018	163.089	134.156	0.888189	0.00162222	0.679444	0.00204444	0.732878	0.4399	0.0359889	0.900833	0.814822	0.836922	1.04702	0.0484556	0.0294556	3.18347	1.88301	3.54377	3.94266	0.0570444	0.0551444	13.3547	210.733	223.022	0.909611	0.710522	0.0734444	0.538622	0.0533222	5.20892	0.442699	0.959578	0.199967	0.0714778	3.921	0.485111	30.015	2.44444	4.86111	21.1822	14.52	33.9622	49	137.251	75.5837
ALTRBA1200	18.7457	0.139044	0.749389	4.22449	155.956	151.2	0.886656	0.0261	0.661056	0.0301667	0.656378	0.500022	0.0585778	0.706778	0.587244	0.585867	1.22688	0	0.158256	3.28319	1.13573	4.00567	5.69619	0	0.190833	17.37	231.756	258.778	0.890156	0.804933	0.124089	0.5716	0.0917	11.9765	0.440948	1.46336	0.201622	0.0892111	5.65103	0.422578	74.8061	3.77778	6.05556	21.3467	13.5522	40.14	55.55	154.982	98.8677
ALTRBA1220	20.1117	0.0608667	0.911067	4.77483	143.578	159.156	0.885	0.00698889	0.6462	0.00953333	0.753411	0.436956	0.0398111	0.868811	0.802456	0.839956	1.2026	0	0.153033	4.20041	1.02569	4.60398	5.30294	0	0.179267	17.7549	187.7	248.522	0.923856	0.774978	0.0788778	0.5496	0.0500333	9.50606	0.441349	1.318	0.199678	0.0710222	5.24274	0.428667	67.565	4.11111	5.65556	17.7867	14.07	42.8856	53.3722	148.926	85.264
ALTRBA1250	24.6667	0.120367	0.758133	4.80401	154.9	127.678	0.889911	0.0100222	0.658589	0.0213222	0.694533	0.474422	0.0518556	0.734567	0.637122	0.644344	1.20238	0	0.156533	4.05178	1.18596	4.69147	6.39798	0	0.167156	19.8382	226.311	246.667	0.893089	0.791256	0.148511	0.569567	0.0806556	14.5555	0.440636	1.62042	0.200711	0.0984889	6.37069	0.4499	102.65	4.33333	4.95	16.5389	14.1411	40.9597	61.6278	154.165	100.282
ALTRBA1290	20.3426	0.0880778	0.8389	4.64538	147.911	160.944	0.887789	0.00447778	0.660378	0.00514444	0.724789	0.450367	0.0420222	0.796822	0.715722	0.728744	1.15921	0.0131556	0.118278	3.96146	1.00923	4.4403	5.57956	0.00733333	0.139867	17.8604	215.422	246.989	0.905289	0.763167	0.0796222	0.5555	0.0574556	10.1925	0.44122	1.36124	0.200878	0.0775889	5.54848	0.455567	70.9711	3.77778	5.63889	20.0567	14.0822	40.6456	56.1167	145.351	90.9453
ALTRBA1350	23.3605	0.113989	0.787956	4.80838	135.3	109.644	0.8859	0.00983333	0.663722	0.0183111	0.703156	0.4719	0.0508333	0.743567	0.646689	0.667	1.20102	0	0.1616	3.92193	1.48364	4.57294	6.17971	0	0.186033	19.3651	223.111	257.056	0.914456	0.795644	0.111822	0.571011	0.0737889	11.7158	0.429207	1.43181	0.200022	0.0672333	6.12044	0.422111	91.2728	3.88889	5.48333	22.1078	12.4222	38.1333	64.0611	147.847	84.0646
ALTRBA1360	21.2934	0.0695333	0.926422	4.9981	157.422	152.689	0.887056	0.00198889	0.614678	0.000577778	0.707844	0.458178	0.0482778	0.877444	0.785811	0.792533	1.28619	0.0158556	0.201089	4.23897	0.961967	4.80906	5.5024	0.0131111	0.191156	18.1754	209.578	233.311	0.894978	0.786933	0.102678	0.530589	0.0657889	10.4757	0.441164	1.37772	0.201611	0.102478	5.42524	0.418733	75.6361	4	5.35556	19.73	11.5244	38.6989	61.2222	152.021	90.231
ALTRBA1370	21.127	0.0680222	0.917	4.94691	149.2	120.756	0.884889	0.0113778	0.658089	0.00704444	0.710222	0.466867	0.0421333	0.857622	0.765556	0.772467	1.19251	0	0.0984444	4.13173	1.13498	4.6736	5.46382	0	0.169056	18.0185	211.056	261.089	0.896989	0.783233	0.0915889	0.562622	0.0733556	9.70109	0.451617	1.33918	0.200411	0.0393	5.42008	0.443344	70.1389	3.55556	5.93333	18.6522	11.6278	37.5111	51.5889	145.43	81.3941
ALTRBA1390	19.9207	0.140756	0.758256	4.43257	133.056	162.956	0.887656	0.00464444	0.652144	0.0145444	0.671067	0.489422	0.0604889	0.707022	0.580533	0.605967	1.23152	0.0151889	0.143767	3.37068	1.18003	4.14584	5.89844	0.00812222	0.149456	18.1918	235.478	274.233	0.9175	0.792389	0.121767	0.565722	0.0878444	11.0797	0.425834	1.38149	0.200122	0.0964667	5.86362	0.449789	77.0461	5.66667	6.21111	16.8844	13.6211	38.8544	59.8222	139.423	76.9985
ALTRBA1430	18.8316	0.118622	0.799767	4.39422	154.156	62.5	0.8878	0.0204222	0.669611	0.0146889	0.677756	0.486656	0.0559444	0.747589	0.641433	0.640233	1.20008	0	0.150433	3.51744	1.49713	4.14114	5.5532	0	0.183733	17.3904	229.411	261.556	0.889644	0.802367	0.120111	0.578022	0.0869333	9.4933	0.397487	1.22724	0.201089	0.0743222	5.50521	0.431433	66.055	3.77778	5.97222	24.8167	14.0244	39.2544	50.3556	153.559	92.6424
ALTRBA1440	15.8379	0.109211	0.828778	4.1352	109.733	141.178	0.885467	0.0140222	0.649178	0.0122222	0.679078	0.475044	0.0520556	0.779567	0.6659	0.664344	1.15744	0.00644444	0.117622	3.32552	5.93668	3.91067	5.01509	0.00895556	0.128889	15.7701	223.522	272.589	0.892289	0.748344	0.0861333	0.549589	0.0752889	6.81282	0.431361	1.02216	0.190189	0.123278	4.99628	0.459233	54.4539	3.77778	5.86667	18.2444	14.4622	40.5922	53.9556	145.255	87.6228
ALTRBA1470	19.9141	0.0558	0.980167	4.92757	150.244	151.144	0.8875	0.000344444	0.596244	5.55556e-05	0.720989	0.448978	0.0471	0.934322	0.859089	0.861044	1.3363	0	0.219522	4.31611	1.10802	4.78554	5.15056	0	0.220689	17.3588	209.833	267.256	0.889522	0.794322	0.0940778	0.532844	0.0586444	9.30851	0.446406	1.30574	0.200622	0.0796333	5.06027	0.404089	67.5317	3.77778	6.46667	20.49	12.9211	39.6967	62.3722	149.17	85.1739
ALTRBA1520	16.135	0.0879778	0.864933	4.22031	163.2	117.089	0.887	0.00745556	0.641589	0.00444444	0.698678	0.468956	0.0469556	0.8096	0.711344	0.716911	1.22026	0	0.134578	3.47791	1.40382	3.99439	4.9483	0	0.1747	15.8973	221.7	261.611	0.893267	0.7808	0.0889444	0.558733	0.0727	8.20482	0.41243	1.1656	0.200378	0.0658667	4.90596	0.440878	54.5433	3.77778	6.15	18.1478	13.4467	38.9856	50.8556	141.762	84.1724
ALTRBA1540	17.6951	0.133867	0.788133	4.28893	169.678	144.022	0.885867	0.0173778	0.647789	0.0136444	0.653711	0.502333	0.0599444	0.716667	0.591856	0.591367	1.23853	0	0.156644	3.21546	1.29301	3.937	5.50052	0	0.182267	16.9836	233.133	277.9	0.889678	0.8013	0.0872222	0.573633	0.0871889	9.74017	0.441318	1.334	0.200167	0.0574	5.461	0.435544	62.6544	3.66667	6.05	20.4978	12.3378	36.8367	51.9778	138.304	77.6622
ALTRBA1560	21.7113	0.0692889	0.916333	5.02839	140.9	147.011	0.885833	0.00528889	0.630533	0.0147	0.710756	0.461056	0.0439778	0.859856	0.764233	0.776756	1.2564	0	0.175733	4.18443	0.753256	4.7752	5.57672	0	0.191956	18.3997	210.456	263.511	0.9069	0.788933	0.0689778	0.547611	0.0648778	10.5156	0.441161	1.38523	0.200244	0.0721333	5.51274	0.426311	76.3972	3.55556	5.82222	19.7611	13.7611	41.9033	61.4	160.302	100.429
ALTRBA1660	17.9586	0.0963571	0.816171	4.2657	143.529	128.843	0.886857	0.0162286	0.658371	0.00501429	0.717243	0.4587	0.0442857	0.782157	0.700171	0.708757	1.1808	0	0.125886	3.66849	1.18333	4.12207	5.28319	0	0.1612	16.6265	216.829	247.529	0.8995	0.7751	0.130614	0.566286	0.0739429	9.77403	0.44131	1.33118	0.199767	0.0700286	5.25416	0.447171	55.9487	4	6	19.5933	12.8311	40.8333	52.4556	148.936	93.9443
ALTRBA1700	19.51	0.141222	0.734344	4.24983	121.789	150.7	0.886878	0.0124222	0.702978	0.0226667	0.674933	0.492444	0.0591889	0.691189	0.583144	0.587244	1.11006	0.0165111	0.0983	3.3735	1.55579	4.0226	5.83918	0.0206889	0.137678	17.7837	227.144	261.811	0.896422	0.7772	0.115067	0.585522	0.0850111	10.2465	0.414154	1.30623	0.199767	0.0785444	5.81378	0.462922	71.4761	4.55556	6.32778	22.2644	12.7322	38.4933	54.3667	144.651	76.0315
ALTRBA1830	16.7556	0.121133	0.767367	4.02382	137.9	153.244	0.885767	0.00657778	0.678133	0.0174667	0.692944	0.476589	0.0507222	0.724789	0.629467	0.633167	1.15258	0.0183	0.0946889	3.31047	1.19668	3.8354	5.30109	0.0236	0.133767	16.2664	216.311	254.422	0.895356	0.776656	0.118756	0.571789	0.0753222	9.42958	0.436408	1.30202	0.200689	0.0650889	5.27286	0.456367	59.1317	3.77778	5.67778	19.8056	12.5067	37.4656	54.9778	141.833	87.6719
ALTRBA1860	15.0069	0.106489	0.800767	3.89111	169.456	105.289	0.885889	0.00436667	0.658167	0.0102111	0.699456	0.470367	0.0480889	0.763289	0.661989	0.672533	1.18104	0	0.115811	3.21921	1.20186	3.73097	4.8975	0	0.1622	15.3613	218.811	265.711	0.905089	0.775856	0.113122	0.568411	0.0807	9.20391	0.405853	1.22769	0.200267	0.0565667	4.87584	0.446511	53.185	4.11111	6.13889	17.6744	12.3222	38.3211	52.0722	138.309	81.8762
ALTRCA0830	15.3664	0.0774778	0.890578	4.17756	158.9	95.4889	0.8871	0.00518889	0.6185	0.00198889	0.715611	0.460322	0.0482222	0.833656	0.753378	0.760244	1.33343	0	0.186589	3.53153	1.13999	3.96428	4.75733	0	0.2211	15.4316	219.778	268	0.895911	0.822967	0.0851333	0.5585	0.0578778	7.45708	0.428233	1.12749	0.200478	0.0524667	4.69054	0.411456	43.8328	2.33333	6.87222	24.5111	15.3144	40.0789	67.1833	156.497	97.8037
ALTRCA0890	18.2483	0.0992444	0.826667	4.37844	166.478	160.244	0.885922	0.0158444	0.627933	0.0112556	0.688722	0.474678	0.0494444	0.778822	0.680767	0.678722	1.28184	0	0.1757	3.61338	1.08643	4.17972	5.37163	0	0.200022	16.935	223.011	264.589	0.888722	0.802378	0.122933	0.556044	0.0904222	9.12417	0.432795	1.26061	0.201067	0.0602444	5.31894	0.425811	61.6217	2.66667	5.22778	25.6778	15.29	35.8756	49.9611	139.118	70.2117
ALTRCA0980	13.1176	0.0448222	1.00177	4.06202	158.278	133.911	0.888511	0.00165556	0.641722	0.000666667	0.746811	0.432256	0.0346667	0.952989	0.8942	0.906222	1.16264	0.00494444	0.105189	3.60868	1.19587	3.90031	4.12986	0.0109444	0.154433	14.0516	137	243.667	0.895256	0.7433	0.0537	0.541189	0.0446333	6.20717	0.43228	1.03481	0.200667	0.0412333	4.07904	0.442333	36.1278	2	6.85	21.25	14.7711	39.34	59.0833	153.861	89.8527
ALTRCA0990	16.8577	0.0517111	0.945856	4.47179	158.756	114.289	0.887311	0.00212222	0.635922	0.00128889	0.734033	0.440744	0.0346333	0.901856	0.828789	0.838044	1.18266	0	0.127878	3.90971	0.9186	4.29826	4.79212	0	0.1521	15.9748	161.733	246.467	0.898278	0.749656	0.0658556	0.540356	0.0551778	8.68316	0.424619	1.22488	0.200667	0.0724667	4.7545	0.460244	55.0011	2.88889	5.96667	16.1533	13.22	39.01	56.8667	143.414	85.0154
ALTRCA1020	13.8351	0.136978	0.759989	3.69009	114.767	85.4889	0.887678	0.0146667	0.6661	0.0153667	0.689833	0.480267	0.0558444	0.695589	0.5874	0.607344	1.19977	0	0.121611	2.86079	1.57019	3.41582	4.93137	0	0.166156	15.0101	221.444	267.144	0.920989	0.797144	0.0758111	0.573978	0.0752889	6.72403	0.389391	1.024	0.199711	0.0607778	4.90124	0.446467	41.765	3.77778	6.09444	20.2544	17.8344	39.2544	62.1222	149.358	91.977
ALTRCA1030	14.7551	0.127011	0.777367	3.83312	172.622	125.256	0.886167	0.0102111	0.6635	0.0139889	0.683533	0.4849	0.0549111	0.722811	0.620711	0.624322	1.2275	0	0.138211	3.05269	1.94108	3.58988	4.98971	0	0.1794	15.3301	220.844	249.978	0.896533	0.811356	0.0807778	0.576733	0.0721222	8.6784	0.441549	1.2559	0.201011	0.0727778	4.95488	0.4384	46.7728	4.77778	6.65556	22.4222	17.9878	39.87	60.0944	151.362	92.4778
ALTRCA1050	12.9521	0.167089	0.731522	3.54967	146.256	184.111	0.888378	0.0140667	0.704389	0.0452111	0.627589	0.522622	0.0676889	0.660711	0.518589	0.528767	1.13898	0.0243556	0.0880667	2.48072	1.5971	3.21922	4.93512	0.0231667	0.1284	14.8669	230.378	266.811	0.900322	0.795744	0.0947222	0.593378	0.0778778	6.73294	0.399738	1.04378	0.200089	0.0866	4.9135	0.455533	37.9922	4.55556	5.81667	20.4667	19.3378	41.1522	65.0278	154.021	101.511
ALTRVA0500	18.8175	0.11746	0.76892	4.25208	136.72	75.82	0.88642	0.00688	0.69018	0.00752	0.6973	0.47046	0.05002	0.74396	0.65102	0.65138	1.0057	0.05752	0.07582	3.59326	1.92105	4.11986	5.55752	0.03608	0.09224	17.1244	222.94	260.26	0.89094	0.69264	0.11106	0.56766	0.0745	9.78893	0.397338	1.22608	0.199875	0.09026	5.54058	0.46166	70.4738	4.625	6.04615	22.2975	13.6938	39.365	55.3256	150.916	93.6356
ALTRVA2900	17.3637	0.130611	0.798	4.26868	154.611	139.2	0.885911	0.0103	0.671344	0.00648889	0.657533	0.499267	0.0606556	0.736078	0.605689	0.613122	1.19577	0.0161	0.1449	3.2352	1.41341	3.96522	5.39703	0.00612222	0.149389	16.9382	234.922	272.567	0.897478	0.800733	0.106211	0.570611	0.0854667	8.99168	0.429634	1.26392	0.200433	0.119133	5.35846	0.442022	56.8372	3.77778	6.65556	18.38	11.9456	38.1111	59.0167	147.183	89.1577
ARTRPA0140	12.3215	0.1324	0.76215	3.47985	144.875	191.2	0.893975	0.03555	0.72075	0.0202	0.69405	0.473725	0.05565	0.7242	0.624025	0.644675	0.893525	0.076425	0.01225	2.83845	2.72735	3.30835	4.5699	0.0731	0.02585	14.23	156.125	230.95	0.887575	0.650875	0.103275	0.564525	0.05965	6.78883	0.400556	0.9663	0.199825	0.136075	4.54875	0.479	37.8912	4.75	7.5	32.2725	26.7225	40.175	46.375	143.62	70.8274
ARTRPA0220	11.9454	0.1063	0.802925	3.49677	134.975	235.65	0.884875	0.023275	0.648975	0.021	0.713825	0.4476	0.0451	0.761375	0.6769	0.683	1.1315	0	0.075725	2.97602	1.80442	3.36128	4.42382	0	0.1168	13.5741	149.325	228.45	0.9012	0.734325	0.101	0.54635	0.05965	6.06585	0.381511	0.95145	0.2017	0.090525	4.41115	0.494275	36.7013	3.5	4.65	29.0075	24.705	38.3575	53.1875	138.834	74.1811
ARTRPA0280	12.7982	0.222275	0.637975	3.33007	155.4	194.2	0.886125	0.08145	0.685225	0.13925	0.5669	0.555775	0.081525	0.585675	0.419375	0.417925	0.981625	0.014125	0.140325	2.17382	5.59532	3.0713	5.25568	0.0194	0.116825	15.2249	141.65	261.65	0.893275	0.6824	0.1787	0.56805	0.1217	5.60835	0.281777	0.871075	0.20015	0.188425	5.22182	0.444875	40.8813	11.25	7.05	34.825	29.185	40.135	46.6875	160.231	83.2305
ARTRPA0330	11.5329	0.147175	0.72665	3.26173	146.225	212.65	0.887075	0.010375	0.70615	0.07285	0.6606	0.499775	0.059725	0.684075	0.569475	0.5691	1.11905	0.009975	0.07015	2.5654	2.11665	3.0988	4.536	0.03495	0.121175	13.6089	165.1	207.05	0.88945	0.788075	0.1493	0.5861	0.072	5.79523	0.345417	0.8562	0.200125	0.0848	4.51698	0.47215	37.6175	5	5.6	28.3425	24.145	38.65	42.625	143.869	77.9254
ARTRPA0340	11.2781	0.1399	0.742375	3.27665	138.35	184.275	0.888125	0.00815	0.669525	0.03005	0.682575	0.471025	0.05465	0.7125	0.611475	0.619475	0.881375	0.072275	0.058975	2.70085	1.77058	3.1729	4.47253	0.057075	0.082175	13.489	165.775	238	0.8907	0.571025	0.124725	0.53065	0.0723	5.30585	0.376549	0.865775	0.200175	0.15185	4.4429	0.464025	34.8688	4.5	5.05	27.45	25.5325	40.185	47.1875	151.959	92.2652
ARTRPA0350	13.4814	0.12125	0.810325	3.78943	136.1	212.95	0.88885	0	0.68685	0	0.687375	0.4802	0.0514	0.732175	0.631475	0.635	1.1272	0.013275	0.073125	2.96335	1.15465	3.45865	4.74557	0.025575	0.11155	14.673	158.85	229.25	0.889525	0.77355	0.111475	0.571375	0.05855	6.04627	0.400908	0.982125	0.199975	0.062075	4.7265	0.472925	38.915	4.5	5.55	28.02	23.0775	38.095	51.125	144.474	85.4711
ARTRPA0390	17.0664	0.236175	0.6213	3.80682	164.575	183.225	0.8833	0	0.6674	0	0.598725	0.5279	0.0848	0.563525	0.42675	0.4257	1.27242	0.0944	0.0855	2.6162	3.45772	3.4798	6.18703	0.049275	0.09285	17.5512	185.85	211.75	0.889875	0.80955	0.22295	0.556775	0.10725	8.058	0.289212	0.859425	0.20115	0.292175	6.15313	0.466075	72.42	10.75	6.625	29.325	23.0525	37.665	49.375	143.242	69.6531
ARTRPO0380	15.0844	0.160825	0.711625	3.72173	147.95	194.425	0.88645	0.0239	0.63425	0.044375	0.648325	0.483475	0.064925	0.686925	0.559025	0.55765	0.992825	0.046825	0.067175	2.95063	2.51083	3.6343	5.2959	0.04945	0.0612	15.6852	168.1	230.125	0.888775	0.638575	0.150875	0.54455	0.08555	7.52615	0.324231	0.946175	0.1994	0.20795	5.28745	0.4855	51.5712	5.75	5.35	30.5475	23.04	38.3	48.1875	139.623	73.3685
C2TRBA0120	28.9687	0.0653111	0.890144	5.71257	119.456	120.244	0.886856	0.00286667	0.605267	0.00486667	0.724367	0.4393	0.0373667	0.858922	0.785933	0.784656	1.24378	0	0.180822	5.04048	1.12328	5.55884	6.48547	0	0.168178	21.3118	138.778	217.078	0.889878	0.7514	0.116133	0.537589	0.0550556	13.9729	0.440728	1.58471	0.200389	0.0864556	6.4356	0.451822	119.722	3.55556	4.8	NA	NA	NA	NA	150.921	85.6401
C2TRBA0130	27.9536	0.0838833	0.879683	5.66522	121.733	124.65	0.887783	0.00298333	0.54055	0.0192333	0.713767	0.421167	0.0447	0.855567	0.770833	0.77025	1.29995	0.0813333	0.160833	4.99252	0.894117	5.58377	6.52498	0.0340167	0.1176	21.2299	146.25	206.55	0.89	0.679633	0.107883	0.502983	0.0531667	14.8179	0.440588	1.64677	0.200017	0.182533	6.47275	0.456817	126.083	3.33333	4.96667	NA	NA	NA	NA	146.167	87.6761
C2TRBA0180	22.2556	0.0977	0.807356	4.7272	133.944	125.011	0.887811	0.0125222	0.652144	0.018	0.711933	0.4505	0.0424889	0.787411	0.707067	0.7065	1.07677	0.0343778	0.101122	4.13644	1.18971	4.64633	5.92573	0.00978889	0.115711	18.5856	148.689	232.078	0.890122	0.706233	0.1025	0.538733	0.0559667	11.1509	0.441061	1.41959	0.200767	0.151144	5.88151	0.4745	85.1111	4.22222	5.4	NA	NA	NA	NA	146.015	76.2491
C2TRBA0220	23.6566	0.0872167	0.84375	5.04135	128.333	178.433	0.887617	0.00325	0.647683	0.00095	0.714717	0.446567	0.04015	0.81145	0.730117	0.729683	1.06558	0.04105	0.115017	4.3561	0.78292	4.88102	6.0184	0.0210167	0.124567	19.1034	148.617	235.167	0.890533	0.687817	0.0898333	0.5451	0.0570667	11.6508	0.440981	1.45378	0.19992	0.123567	5.98312	0.46055	91.3636	3.2	4.6	NA	NA	NA	NA	143.795	88.7617
C2TRBA0240	22.6813	0.101989	0.799122	4.77983	129.644	170.144	0.886656	0.0083	0.631078	0.0188889	0.707589	0.4523	0.0441333	0.766889	0.685778	0.684622	1.20328	0.0105444	0.137878	4.11857	1.12739	4.64726	6.07061	0.0109222	0.150811	18.8581	150.556	226.333	0.889556	0.756056	0.125689	0.546989	0.0669333	12.9144	0.440792	1.53108	0.199844	0.0957889	6.02356	0.450889	94.6667	3.33333	4.82222	NA	NA	NA	NA	148.912	84.1445
C2TRBA0410	19.3208	0.122333	0.788922	4.36204	130.744	241.133	0.885856	0.0112333	0.635556	0.0549111	0.661089	0.479344	0.0552444	0.751344	0.628044	0.627856	1.08184	0.0341333	0.119211	3.52496	1.11598	4.27097	5.70842	0.0214444	0.126122	17.9103	159.878	220.733	0.891811	0.689989	0.148567	0.536356	0.0799333	11.1904	0.441071	1.41866	0.199956	0.1528	5.65762	0.454111	75.3889	3.22222	3.88889	NA	NA	NA	NA	143.765	89.5811
C2TRBA0540	17.532	0.0849875	0.841788	4.30154	126.625	180.988	0.8868	0.0063625	0.665238	0.02325	0.714425	0.448813	0.04085	0.813688	0.73425	0.733175	1.09494	0.0159625	0.07715	3.73379	1.06702	4.17829	5.17739	0.02845	0.1002	16.4281	142.037	215.05	0.889625	0.724463	0.06975	0.550725	0.038625	9.24598	0.441386	1.29544	0.199789	0.0913375	5.16255	0.477087	63.7059	3.22222	5.575	NA	NA	NA	NA	142.075	86.3667
C2TRBA0570	30.1117	0.0661333	0.938589	5.97296	119.767	152.9	0.887667	0.0218333	0.611522	0.00258889	0.718667	0.440489	0.0397	0.872178	0.795278	0.794444	1.23387	0	0.2031	5.15337	0.798944	5.73004	6.59176	0	0.161278	21.7703	139.333	208.056	0.889822	0.750911	0.0772556	0.529533	0.0506556	14.2235	0.472198	1.70229	0.200089	0.129767	6.51274	0.456967	128.778	3.11111	4.71111	NA	NA	NA	NA	151.284	81.9314
C2TRBA0640	23.8387	0.101867	0.827767	5.0642	128.8	177.2	0.887144	0.0527111	0.618711	0.0201778	0.704344	0.456389	0.0505333	0.768122	0.686144	0.685733	1.24281	0	0.168456	4.20792	0.898611	4.77897	6.22396	0	0.176978	19.8192	148.811	215.333	0.888722	0.765911	0.110611	0.545222	0.0649222	14.8219	0.4406	1.63641	0.200333	0.0999	6.14303	0.430822	104.556	3.33333	3.95556	NA	NA	NA	NA	150.018	87.9574
C2TRBA0670	30.7537	0.0515667	1.05983	6.46293	98.6333	138.367	0.886717	0.00215	0.573083	0.00065	0.7392	0.4233	0.0466333	1.01342	0.95345	0.952333	1.34248	0.0433667	0.23135	5.81237	1.33073	6.27943	6.19902	0.0183667	0.168567	22.1391	133.417	211.267	0.888867	0.760083	0.0656333	0.521783	0.0338667	14.2258	0.46471	1.6856	0.200917	0.1432	6.09882	0.4326	122.75	2.83333	5.22	NA	NA	NA	NA	156.567	81.9498
C2TRBA0710	43.3823	0.12555	0.739367	6.33353	133.617	182.467	0.885983	0.00606667	0.6306	0.0174167	0.697367	0.45565	0.0494667	0.72565	0.638917	0.637183	1.11137	0.0497333	0.184517	5.4737	1.10115	6.2738	8.66847	0.0158667	0.13885	26.5064	131.183	152.5	0.889333	0.693233	0.15595	0.535567	0.0715167	18.5344	0.426565	1.80837	0.1998	0.2009	8.60637	0.454133	206.833	4.16667	4.3	NA	NA	NA	NA	157.977	95.892
C2TRBA0770	25.3687	0.1197	0.784022	5.05786	136.189	149.622	0.887256	0.00721111	0.660156	0.0113444	0.696667	0.463122	0.0499111	0.7336	0.644756	0.643711	1.12192	0.0319667	0.0895556	4.16183	1.42619	4.77427	6.53814	0.0205	0.112367	20.1896	136.878	230.167	0.8893	0.738878	0.0713889	0.550644	0.0517556	14.5525	0.440599	1.62043	0.200556	0.119222	6.49958	0.467244	108.222	4.44444	5	NA	NA	NA	NA	149.178	79.3079
C2TRBA0970	24.5204	0.116314	0.780514	4.94599	136.729	170.171	0.885986	0.00738571	0.655171	0.0224714	0.688043	0.469586	0.0486	0.741729	0.646829	0.645386	1.16693	0.0203	0.109229	4.07246	1.65883	4.73287	6.41531	0.0187143	0.107343	19.9919	153.029	227.786	0.8891	0.751771	0.101557	0.552614	0.0650143	15.6469	0.440477	1.68277	0.2007	0.1301	6.37057	0.499729	113.077	3.33333	4.85714	NA	NA	NA	NA	155.064	92.6305
C2TRBA1120	29.5732	0.1021	0.798222	5.45282	130.367	160.722	0.887989	0.00984444	0.656722	0.0243333	0.706811	0.456211	0.0437444	0.768678	0.683967	0.683944	1.1515	0.0260778	0.121156	4.68019	1.19857	5.2992	6.89751	0.0207	0.116378	21.758	150.244	197.244	0.889789	0.754122	0.117856	0.556089	0.0551333	15.3815	0.440532	1.66653	0.200189	0.131889	6.85517	0.465644	124.667	3.11111	3.68889	NA	NA	NA	NA	153.972	99.6534
C2TRBA1200	24.8126	0.106333	0.795667	4.98191	129.422	149.256	0.886122	0.0175444	0.642267	0.0154	0.696844	0.4612	0.0475556	0.767356	0.675056	0.674778	1.17903	0	0.1556	4.24277	1.15499	4.8608	6.33777	0	0.147344	19.8519	157.478	214.411	0.890922	0.756489	0.117089	0.548789	0.0663111	15.044	0.44055	1.65526	0.199878	0.116833	6.28413	0.460478	113	3.66667	5.35556	NA	NA	NA	NA	153.038	79.8639
C2TRBA1220	29.9461	0.0679333	0.876567	5.75012	119.25	107.95	0.887817	0.00475	0.6211	0.00256667	0.730433	0.437967	0.0350333	0.8407	0.7735	0.773817	1.2154	0	0.172683	5.07858	0.676317	5.5626	6.63927	0	0.15915	21.6094	137.517	210.867	0.890067	0.754533	0.1111	0.54525	0.05885	14.7122	0.440595	1.63973	0.199967	0.0617	6.60117	0.467717	130.333	3	5.35	NA	NA	NA	NA	157.549	90.1854
C2TRBA1290	24.4488	0.0843556	0.834489	5.04798	124.078	133.911	0.887589	0.00956667	0.637922	0.00974444	0.722444	0.444578	0.0381444	0.804378	0.733011	0.733044	1.18218	0	0.142822	4.43936	1.33666	4.91633	6.12798	0	0.1638	19.4504	143.989	220.522	0.8899	0.752267	0.105111	0.547756	0.0577667	12.6058	0.440888	1.50802	0.199656	0.0863778	6.0819	0.448167	98.5	3.66667	5.13333	NA	NA	NA	NA	144.901	76.7359
C2TRBA1370	NA	NA	NA	NA	NA	NA	NA	NA	NA	NA	NA	NA	NA	NA	NA	NA	NA	NA	NA	NA	NA	NA	NA	NA	NA	NA	NA	NA	NA	NA	NA	NA	NA	NA	NA	NA	NA	NA	NA	NA	NA	NA	NA	NA	NA	NA	NA	NA	NA
C2TRBA1430	23.7408	0.106322	0.790667	4.87209	131.011	109.989	0.887367	0.0097	0.623722	0.0108333	0.697122	0.455678	0.0443889	0.765944	0.672889	0.672833	1.20001	0	0.160978	4.15807	0.9827	4.77239	6.24088	0	0.152156	19.4268	151.867	227.256	0.888733	0.745033	0.134278	0.539167	0.0699556	13.1403	0.44079	1.54307	0.200133	0.120222	6.19102	0.455533	101	3.22222	5.54444	NA	NA	NA	NA	153.285	82.2769
C2TRBA1660	NA	NA	NA	NA	NA	NA	NA	NA	NA	NA	NA	NA	NA	NA	NA	NA	NA	NA	NA	NA	NA	NA	NA	NA	NA	NA	NA	NA	NA	NA	NA	NA	NA	NA	NA	NA	NA	NA	NA	NA	118.722	3.88889	4.41111	NA	NA	NA	NA	143.948	92.6643
C2TRBA1860	26.1975	0.115763	0.785038	5.09922	131.5	124.438	0.886862	0.0082125	0.627513	0.013925	0.695025	0.457675	0.0499625	0.7568	0.665863	0.664637	1.19605	0.0165125	0.166713	4.33811	1.63498	4.98685	6.59765	0.0105375	0.140763	20.6293	137.662	137.125	0.889088	0.749525	0.128988	0.5418	0.07115	12.5271	0.389719	1.32343	0.200148	0.147588	6.5352	0.452113	112.188	3.625	5.275	NA	NA	NA	NA	141.186	83.778
C2TRVA2240	22.7519	0.0924889	0.827422	4.89821	124.878	144.644	0.886822	0.0134	0.643411	0.0102	0.7089	0.454367	0.0431333	0.788456	0.706711	0.705267	1.18787	0	0.156056	4.17784	1.01938	4.71029	5.97558	0	0.165289	19.2292	147.578	211.567	0.890911	0.761122	0.128311	0.548111	0.0696778	13.2061	0.44079	1.55038	0.199644	0.112878	5.91632	0.438589	93.2222	3.33333	4.75556	NA	NA	NA	NA	151.509	87.0059
HUTRBA0120	NA	NA	NA	NA	NA	NA	NA	NA	NA	NA	NA	NA	NA	NA	NA	NA	NA	NA	NA	NA	NA	NA	NA	NA	NA	NA	NA	NA	NA	NA	NA	NA	NA	NA	NA	NA	NA	NA	NA	NA	79.6	NA	3.6	NA	NA	NA	NA	NA	NA
HUTRBA0130	NA	NA	NA	NA	NA	NA	NA	NA	NA	NA	NA	NA	NA	NA	NA	NA	NA	NA	NA	NA	NA	NA	NA	NA	NA	NA	NA	NA	NA	NA	NA	NA	NA	NA	NA	NA	NA	NA	NA	NA	91.2	NA	3.8	NA	NA	NA	NA	NA	NA
HUTRBA0140	NA	NA	NA	NA	NA	NA	NA	NA	NA	NA	NA	NA	NA	NA	NA	NA	NA	NA	NA	NA	NA	NA	NA	NA	NA	NA	NA	NA	NA	NA	NA	NA	NA	NA	NA	NA	NA	NA	NA	NA	100.8	NA	3.7	NA	NA	NA	NA	NA	NA
HUTRBA0160	NA	NA	NA	NA	NA	NA	NA	NA	NA	NA	NA	NA	NA	NA	NA	NA	NA	NA	NA	NA	NA	NA	NA	NA	NA	NA	NA	NA	NA	NA	NA	NA	NA	NA	NA	NA	NA	NA	NA	NA	81.6	NA	3.4	NA	NA	NA	NA	NA	NA
HUTRBA0180	NA	NA	NA	NA	NA	NA	NA	NA	NA	NA	NA	NA	NA	NA	NA	NA	NA	NA	NA	NA	NA	NA	NA	NA	NA	NA	NA	NA	NA	NA	NA	NA	NA	NA	NA	NA	NA	NA	NA	NA	NA	NA	NA	NA	NA	NA	NA	NA	NA
HUTRBA0220	NA	NA	NA	NA	NA	NA	NA	NA	NA	NA	NA	NA	NA	NA	NA	NA	NA	NA	NA	NA	NA	NA	NA	NA	NA	NA	NA	NA	NA	NA	NA	NA	NA	NA	NA	NA	NA	NA	NA	NA	137.333	NA	3.7	NA	NA	NA	NA	NA	NA
HUTRBA0240	NA	NA	NA	NA	NA	NA	NA	NA	NA	NA	NA	NA	NA	NA	NA	NA	NA	NA	NA	NA	NA	NA	NA	NA	NA	NA	NA	NA	NA	NA	NA	NA	NA	NA	NA	NA	NA	NA	NA	NA	86.5	NA	4	NA	NA	NA	NA	NA	NA
HUTRBA0270	NA	NA	NA	NA	NA	NA	NA	NA	NA	NA	NA	NA	NA	NA	NA	NA	NA	NA	NA	NA	NA	NA	NA	NA	NA	NA	NA	NA	NA	NA	NA	NA	NA	NA	NA	NA	NA	NA	NA	NA	135.5	NA	3.3	NA	NA	NA	NA	NA	NA
HUTRBA0280	NA	NA	NA	NA	NA	NA	NA	NA	NA	NA	NA	NA	NA	NA	NA	NA	NA	NA	NA	NA	NA	NA	NA	NA	NA	NA	NA	NA	NA	NA	NA	NA	NA	NA	NA	NA	NA	NA	NA	NA	92.6667	NA	3.9	NA	NA	NA	NA	NA	NA
HUTRBA0310	NA	NA	NA	NA	NA	NA	NA	NA	NA	NA	NA	NA	NA	NA	NA	NA	NA	NA	NA	NA	NA	NA	NA	NA	NA	NA	NA	NA	NA	NA	NA	NA	NA	NA	NA	NA	NA	NA	NA	NA	68	NA	4.3	NA	NA	NA	NA	NA	NA
HUTRBA0410	NA	NA	NA	NA	NA	NA	NA	NA	NA	NA	NA	NA	NA	NA	NA	NA	NA	NA	NA	NA	NA	NA	NA	NA	NA	NA	NA	NA	NA	NA	NA	NA	NA	NA	NA	NA	NA	NA	NA	NA	58	NA	5.4	NA	NA	NA	NA	NA	NA
HUTRBA0440	NA	NA	NA	NA	NA	NA	NA	NA	NA	NA	NA	NA	NA	NA	NA	NA	NA	NA	NA	NA	NA	NA	NA	NA	NA	NA	NA	NA	NA	NA	NA	NA	NA	NA	NA	NA	NA	NA	NA	NA	80	NA	4.3	NA	NA	NA	NA	NA	NA
HUTRBA0460	NA	NA	NA	NA	NA	NA	NA	NA	NA	NA	NA	NA	NA	NA	NA	NA	NA	NA	NA	NA	NA	NA	NA	NA	NA	NA	NA	NA	NA	NA	NA	NA	NA	NA	NA	NA	NA	NA	NA	NA	82	NA	4.4	NA	NA	NA	NA	NA	NA
HUTRBA0470	NA	NA	NA	NA	NA	NA	NA	NA	NA	NA	NA	NA	NA	NA	NA	NA	NA	NA	NA	NA	NA	NA	NA	NA	NA	NA	NA	NA	NA	NA	NA	NA	NA	NA	NA	NA	NA	NA	NA	NA	54	NA	5.4	NA	NA	NA	NA	NA	NA
HUTRBA0480	NA	NA	NA	NA	NA	NA	NA	NA	NA	NA	NA	NA	NA	NA	NA	NA	NA	NA	NA	NA	NA	NA	NA	NA	NA	NA	NA	NA	NA	NA	NA	NA	NA	NA	NA	NA	NA	NA	NA	NA	58.4	NA	4.3	NA	NA	NA	NA	NA	NA
HUTRBA0540	NA	NA	NA	NA	NA	NA	NA	NA	NA	NA	NA	NA	NA	NA	NA	NA	NA	NA	NA	NA	NA	NA	NA	NA	NA	NA	NA	NA	NA	NA	NA	NA	NA	NA	NA	NA	NA	NA	NA	NA	46.6667	NA	5.8	NA	NA	NA	NA	NA	NA
HUTRBA0550	NA	NA	NA	NA	NA	NA	NA	NA	NA	NA	NA	NA	NA	NA	NA	NA	NA	NA	NA	NA	NA	NA	NA	NA	NA	NA	NA	NA	NA	NA	NA	NA	NA	NA	NA	NA	NA	NA	NA	NA	67.2	NA	4.9	NA	NA	NA	NA	NA	NA
HUTRBA0570	NA	NA	NA	NA	NA	NA	NA	NA	NA	NA	NA	NA	NA	NA	NA	NA	NA	NA	NA	NA	NA	NA	NA	NA	NA	NA	NA	NA	NA	NA	NA	NA	NA	NA	NA	NA	NA	NA	NA	NA	85	NA	3.4	NA	NA	NA	NA	NA	NA
HUTRBA0600	NA	NA	NA	NA	NA	NA	NA	NA	NA	NA	NA	NA	NA	NA	NA	NA	NA	NA	NA	NA	NA	NA	NA	NA	NA	NA	NA	NA	NA	NA	NA	NA	NA	NA	NA	NA	NA	NA	NA	NA	57.1429	NA	3.6	NA	NA	NA	NA	NA	NA
HUTRBA0610	NA	NA	NA	NA	NA	NA	NA	NA	NA	NA	NA	NA	NA	NA	NA	NA	NA	NA	NA	NA	NA	NA	NA	NA	NA	NA	NA	NA	NA	NA	NA	NA	NA	NA	NA	NA	NA	NA	NA	NA	76	NA	3.7	NA	NA	NA	NA	NA	NA
HUTRBA0620	NA	NA	NA	NA	NA	NA	NA	NA	NA	NA	NA	NA	NA	NA	NA	NA	NA	NA	NA	NA	NA	NA	NA	NA	NA	NA	NA	NA	NA	NA	NA	NA	NA	NA	NA	NA	NA	NA	NA	NA	95	NA	4.7	NA	NA	NA	NA	NA	NA
HUTRBA0640	NA	NA	NA	NA	NA	NA	NA	NA	NA	NA	NA	NA	NA	NA	NA	NA	NA	NA	NA	NA	NA	NA	NA	NA	NA	NA	NA	NA	NA	NA	NA	NA	NA	NA	NA	NA	NA	NA	NA	NA	85	NA	4.3	NA	NA	NA	NA	NA	NA
HUTRBA0660	NA	NA	NA	NA	NA	NA	NA	NA	NA	NA	NA	NA	NA	NA	NA	NA	NA	NA	NA	NA	NA	NA	NA	NA	NA	NA	NA	NA	NA	NA	NA	NA	NA	NA	NA	NA	NA	NA	NA	NA	66.6667	NA	5.4	NA	NA	NA	NA	NA	NA
HUTRBA0670	NA	NA	NA	NA	NA	NA	NA	NA	NA	NA	NA	NA	NA	NA	NA	NA	NA	NA	NA	NA	NA	NA	NA	NA	NA	NA	NA	NA	NA	NA	NA	NA	NA	NA	NA	NA	NA	NA	NA	NA	88.4	NA	4.5	NA	NA	NA	NA	NA	NA
HUTRBA0710	NA	NA	NA	NA	NA	NA	NA	NA	NA	NA	NA	NA	NA	NA	NA	NA	NA	NA	NA	NA	NA	NA	NA	NA	NA	NA	NA	NA	NA	NA	NA	NA	NA	NA	NA	NA	NA	NA	NA	NA	96	NA	4.5	NA	NA	NA	NA	NA	NA
HUTRBA0730	NA	NA	NA	NA	NA	NA	NA	NA	NA	NA	NA	NA	NA	NA	NA	NA	NA	NA	NA	NA	NA	NA	NA	NA	NA	NA	NA	NA	NA	NA	NA	NA	NA	NA	NA	NA	NA	NA	NA	NA	54.3333	NA	4.3	NA	NA	NA	NA	NA	NA
HUTRBA0770	NA	NA	NA	NA	NA	NA	NA	NA	NA	NA	NA	NA	NA	NA	NA	NA	NA	NA	NA	NA	NA	NA	NA	NA	NA	NA	NA	NA	NA	NA	NA	NA	NA	NA	NA	NA	NA	NA	NA	NA	80	NA	5.7	NA	NA	NA	NA	NA	NA
HUTRBA0820	NA	NA	NA	NA	NA	NA	NA	NA	NA	NA	NA	NA	NA	NA	NA	NA	NA	NA	NA	NA	NA	NA	NA	NA	NA	NA	NA	NA	NA	NA	NA	NA	NA	NA	NA	NA	NA	NA	NA	NA	80	NA	4	NA	NA	NA	NA	NA	NA
HUTRBA0840	NA	NA	NA	NA	NA	NA	NA	NA	NA	NA	NA	NA	NA	NA	NA	NA	NA	NA	NA	NA	NA	NA	NA	NA	NA	NA	NA	NA	NA	NA	NA	NA	NA	NA	NA	NA	NA	NA	NA	NA	86.4	NA	3.8	NA	NA	NA	NA	NA	NA
HUTRBA0850	NA	NA	NA	NA	NA	NA	NA	NA	NA	NA	NA	NA	NA	NA	NA	NA	NA	NA	NA	NA	NA	NA	NA	NA	NA	NA	NA	NA	NA	NA	NA	NA	NA	NA	NA	NA	NA	NA	NA	NA	90	NA	3.8	NA	NA	NA	NA	NA	NA
HUTRBA0860	NA	NA	NA	NA	NA	NA	NA	NA	NA	NA	NA	NA	NA	NA	NA	NA	NA	NA	NA	NA	NA	NA	NA	NA	NA	NA	NA	NA	NA	NA	NA	NA	NA	NA	NA	NA	NA	NA	NA	NA	53.4286	NA	4.6	NA	NA	NA	NA	NA	NA
HUTRBA0890	NA	NA	NA	NA	NA	NA	NA	NA	NA	NA	NA	NA	NA	NA	NA	NA	NA	NA	NA	NA	NA	NA	NA	NA	NA	NA	NA	NA	NA	NA	NA	NA	NA	NA	NA	NA	NA	NA	NA	NA	92.8	NA	5	NA	NA	NA	NA	NA	NA
HUTRBA0900	NA	NA	NA	NA	NA	NA	NA	NA	NA	NA	NA	NA	NA	NA	NA	NA	NA	NA	NA	NA	NA	NA	NA	NA	NA	NA	NA	NA	NA	NA	NA	NA	NA	NA	NA	NA	NA	NA	NA	NA	86	NA	3.8	NA	NA	NA	NA	NA	NA
HUTRBA0910	NA	NA	NA	NA	NA	NA	NA	NA	NA	NA	NA	NA	NA	NA	NA	NA	NA	NA	NA	NA	NA	NA	NA	NA	NA	NA	NA	NA	NA	NA	NA	NA	NA	NA	NA	NA	NA	NA	NA	NA	81.6667	NA	3.9	NA	NA	NA	NA	NA	NA
HUTRBA0970	NA	NA	NA	NA	NA	NA	NA	NA	NA	NA	NA	NA	NA	NA	NA	NA	NA	NA	NA	NA	NA	NA	NA	NA	NA	NA	NA	NA	NA	NA	NA	NA	NA	NA	NA	NA	NA	NA	NA	NA	71	NA	4.9	NA	NA	NA	NA	NA	NA
HUTRBA1000	NA	NA	NA	NA	NA	NA	NA	NA	NA	NA	NA	NA	NA	NA	NA	NA	NA	NA	NA	NA	NA	NA	NA	NA	NA	NA	NA	NA	NA	NA	NA	NA	NA	NA	NA	NA	NA	NA	NA	NA	66	NA	4.2	NA	NA	NA	NA	NA	NA
HUTRBA1040	NA	NA	NA	NA	NA	NA	NA	NA	NA	NA	NA	NA	NA	NA	NA	NA	NA	NA	NA	NA	NA	NA	NA	NA	NA	NA	NA	NA	NA	NA	NA	NA	NA	NA	NA	NA	NA	NA	NA	NA	136.8	NA	4.2	NA	NA	NA	NA	NA	NA
HUTRBA1070	NA	NA	NA	NA	NA	NA	NA	NA	NA	NA	NA	NA	NA	NA	NA	NA	NA	NA	NA	NA	NA	NA	NA	NA	NA	NA	NA	NA	NA	NA	NA	NA	NA	NA	NA	NA	NA	NA	NA	NA	92.5	NA	5.1	NA	NA	NA	NA	NA	NA
HUTRBA1080	NA	NA	NA	NA	NA	NA	NA	NA	NA	NA	NA	NA	NA	NA	NA	NA	NA	NA	NA	NA	NA	NA	NA	NA	NA	NA	NA	NA	NA	NA	NA	NA	NA	NA	NA	NA	NA	NA	NA	NA	74.8	NA	3.4	NA	NA	NA	NA	NA	NA
HUTRBA1100	NA	NA	NA	NA	NA	NA	NA	NA	NA	NA	NA	NA	NA	NA	NA	NA	NA	NA	NA	NA	NA	NA	NA	NA	NA	NA	NA	NA	NA	NA	NA	NA	NA	NA	NA	NA	NA	NA	NA	NA	66.4	NA	4	NA	NA	NA	NA	NA	NA
HUTRBA1120	NA	NA	NA	NA	NA	NA	NA	NA	NA	NA	NA	NA	NA	NA	NA	NA	NA	NA	NA	NA	NA	NA	NA	NA	NA	NA	NA	NA	NA	NA	NA	NA	NA	NA	NA	NA	NA	NA	NA	NA	73	NA	6.4	NA	NA	NA	NA	NA	NA
HUTRBA1140	NA	NA	NA	NA	NA	NA	NA	NA	NA	NA	NA	NA	NA	NA	NA	NA	NA	NA	NA	NA	NA	NA	NA	NA	NA	NA	NA	NA	NA	NA	NA	NA	NA	NA	NA	NA	NA	NA	NA	NA	70	NA	4	NA	NA	NA	NA	NA	NA
HUTRBA1160	NA	NA	NA	NA	NA	NA	NA	NA	NA	NA	NA	NA	NA	NA	NA	NA	NA	NA	NA	NA	NA	NA	NA	NA	NA	NA	NA	NA	NA	NA	NA	NA	NA	NA	NA	NA	NA	NA	NA	NA	40.8	NA	4.3	NA	NA	NA	NA	NA	NA
HUTRBA1200	NA	NA	NA	NA	NA	NA	NA	NA	NA	NA	NA	NA	NA	NA	NA	NA	NA	NA	NA	NA	NA	NA	NA	NA	NA	NA	NA	NA	NA	NA	NA	NA	NA	NA	NA	NA	NA	NA	NA	NA	59.5	NA	6.6	NA	NA	NA	NA	NA	NA
HUTRBA1220	NA	NA	NA	NA	NA	NA	NA	NA	NA	NA	NA	NA	NA	NA	NA	NA	NA	NA	NA	NA	NA	NA	NA	NA	NA	NA	NA	NA	NA	NA	NA	NA	NA	NA	NA	NA	NA	NA	NA	NA	78.4	NA	3.9	NA	NA	NA	NA	NA	NA
HUTRBA1250	NA	NA	NA	NA	NA	NA	NA	NA	NA	NA	NA	NA	NA	NA	NA	NA	NA	NA	NA	NA	NA	NA	NA	NA	NA	NA	NA	NA	NA	NA	NA	NA	NA	NA	NA	NA	NA	NA	NA	NA	46.5	NA	6.4	NA	NA	NA	NA	NA	NA
HUTRBA1290	NA	NA	NA	NA	NA	NA	NA	NA	NA	NA	NA	NA	NA	NA	NA	NA	NA	NA	NA	NA	NA	NA	NA	NA	NA	NA	NA	NA	NA	NA	NA	NA	NA	NA	NA	NA	NA	NA	NA	NA	86	NA	5.1	NA	NA	NA	NA	NA	NA
HUTRBA1350	NA	NA	NA	NA	NA	NA	NA	NA	NA	NA	NA	NA	NA	NA	NA	NA	NA	NA	NA	NA	NA	NA	NA	NA	NA	NA	NA	NA	NA	NA	NA	NA	NA	NA	NA	NA	NA	NA	NA	NA	82	NA	4.4	NA	NA	NA	NA	NA	NA
HUTRBA1360	NA	NA	NA	NA	NA	NA	NA	NA	NA	NA	NA	NA	NA	NA	NA	NA	NA	NA	NA	NA	NA	NA	NA	NA	NA	NA	NA	NA	NA	NA	NA	NA	NA	NA	NA	NA	NA	NA	NA	NA	116	NA	4.7	NA	NA	NA	NA	NA	NA
HUTRBA1370	NA	NA	NA	NA	NA	NA	NA	NA	NA	NA	NA	NA	NA	NA	NA	NA	NA	NA	NA	NA	NA	NA	NA	NA	NA	NA	NA	NA	NA	NA	NA	NA	NA	NA	NA	NA	NA	NA	NA	NA	44.4	NA	4.7	NA	NA	NA	NA	NA	NA
HUTRBA1390	NA	NA	NA	NA	NA	NA	NA	NA	NA	NA	NA	NA	NA	NA	NA	NA	NA	NA	NA	NA	NA	NA	NA	NA	NA	NA	NA	NA	NA	NA	NA	NA	NA	NA	NA	NA	NA	NA	NA	NA	98.4	NA	4.4	NA	NA	NA	NA	NA	NA
HUTRBA1430	NA	NA	NA	NA	NA	NA	NA	NA	NA	NA	NA	NA	NA	NA	NA	NA	NA	NA	NA	NA	NA	NA	NA	NA	NA	NA	NA	NA	NA	NA	NA	NA	NA	NA	NA	NA	NA	NA	NA	NA	69.2	NA	5.5	NA	NA	NA	NA	NA	NA
HUTRBA1440	NA	NA	NA	NA	NA	NA	NA	NA	NA	NA	NA	NA	NA	NA	NA	NA	NA	NA	NA	NA	NA	NA	NA	NA	NA	NA	NA	NA	NA	NA	NA	NA	NA	NA	NA	NA	NA	NA	NA	NA	117.6	NA	5.4	NA	NA	NA	NA	NA	NA
HUTRBA1470	NA	NA	NA	NA	NA	NA	NA	NA	NA	NA	NA	NA	NA	NA	NA	NA	NA	NA	NA	NA	NA	NA	NA	NA	NA	NA	NA	NA	NA	NA	NA	NA	NA	NA	NA	NA	NA	NA	NA	NA	68	NA	4.4	NA	NA	NA	NA	NA	NA
HUTRBA1520	NA	NA	NA	NA	NA	NA	NA	NA	NA	NA	NA	NA	NA	NA	NA	NA	NA	NA	NA	NA	NA	NA	NA	NA	NA	NA	NA	NA	NA	NA	NA	NA	NA	NA	NA	NA	NA	NA	NA	NA	74.4	NA	5	NA	NA	NA	NA	NA	NA
HUTRBA1540	NA	NA	NA	NA	NA	NA	NA	NA	NA	NA	NA	NA	NA	NA	NA	NA	NA	NA	NA	NA	NA	NA	NA	NA	NA	NA	NA	NA	NA	NA	NA	NA	NA	NA	NA	NA	NA	NA	NA	NA	67.2	NA	4.2	NA	NA	NA	NA	NA	NA
HUTRBA1560	NA	NA	NA	NA	NA	NA	NA	NA	NA	NA	NA	NA	NA	NA	NA	NA	NA	NA	NA	NA	NA	NA	NA	NA	NA	NA	NA	NA	NA	NA	NA	NA	NA	NA	NA	NA	NA	NA	NA	NA	82	NA	3.2	NA	NA	NA	NA	NA	NA
HUTRBA1660	NA	NA	NA	NA	NA	NA	NA	NA	NA	NA	NA	NA	NA	NA	NA	NA	NA	NA	NA	NA	NA	NA	NA	NA	NA	NA	NA	NA	NA	NA	NA	NA	NA	NA	NA	NA	NA	NA	NA	NA	76.8	NA	3.3	NA	NA	NA	NA	NA	NA
HUTRBA1700	NA	NA	NA	NA	NA	NA	NA	NA	NA	NA	NA	NA	NA	NA	NA	NA	NA	NA	NA	NA	NA	NA	NA	NA	NA	NA	NA	NA	NA	NA	NA	NA	NA	NA	NA	NA	NA	NA	NA	NA	62.5	NA	5.1	NA	NA	NA	NA	NA	NA
HUTRBA1830	NA	NA	NA	NA	NA	NA	NA	NA	NA	NA	NA	NA	NA	NA	NA	NA	NA	NA	NA	NA	NA	NA	NA	NA	NA	NA	NA	NA	NA	NA	NA	NA	NA	NA	NA	NA	NA	NA	NA	NA	73.3333	NA	3.9	NA	NA	NA	NA	NA	NA
HUTRBA1860	NA	NA	NA	NA	NA	NA	NA	NA	NA	NA	NA	NA	NA	NA	NA	NA	NA	NA	NA	NA	NA	NA	NA	NA	NA	NA	NA	NA	NA	NA	NA	NA	NA	NA	NA	NA	NA	NA	NA	NA	80	NA	4.3	NA	NA	NA	NA	NA	NA
HUTRCA0830	NA	NA	NA	NA	NA	NA	NA	NA	NA	NA	NA	NA	NA	NA	NA	NA	NA	NA	NA	NA	NA	NA	NA	NA	NA	NA	NA	NA	NA	NA	NA	NA	NA	NA	NA	NA	NA	NA	NA	NA	69.3333	NA	6.5	NA	NA	NA	NA	NA	NA
HUTRCA0890	NA	NA	NA	NA	NA	NA	NA	NA	NA	NA	NA	NA	NA	NA	NA	NA	NA	NA	NA	NA	NA	NA	NA	NA	NA	NA	NA	NA	NA	NA	NA	NA	NA	NA	NA	NA	NA	NA	NA	NA	123.2	NA	4.4	NA	NA	NA	NA	NA	NA
HUTRCA0980	NA	NA	NA	NA	NA	NA	NA	NA	NA	NA	NA	NA	NA	NA	NA	NA	NA	NA	NA	NA	NA	NA	NA	NA	NA	NA	NA	NA	NA	NA	NA	NA	NA	NA	NA	NA	NA	NA	NA	NA	NA	NA	NA	NA	NA	NA	NA	NA	NA
HUTRCA0990	NA	NA	NA	NA	NA	NA	NA	NA	NA	NA	NA	NA	NA	NA	NA	NA	NA	NA	NA	NA	NA	NA	NA	NA	NA	NA	NA	NA	NA	NA	NA	NA	NA	NA	NA	NA	NA	NA	NA	NA	85.2	NA	5.2	NA	NA	NA	NA	NA	NA
HUTRCA1020	NA	NA	NA	NA	NA	NA	NA	NA	NA	NA	NA	NA	NA	NA	NA	NA	NA	NA	NA	NA	NA	NA	NA	NA	NA	NA	NA	NA	NA	NA	NA	NA	NA	NA	NA	NA	NA	NA	NA	NA	87.2	NA	5.1	NA	NA	NA	NA	NA	NA
HUTRCA1030	NA	NA	NA	NA	NA	NA	NA	NA	NA	NA	NA	NA	NA	NA	NA	NA	NA	NA	NA	NA	NA	NA	NA	NA	NA	NA	NA	NA	NA	NA	NA	NA	NA	NA	NA	NA	NA	NA	NA	NA	74	NA	4.6	NA	NA	NA	NA	NA	NA
HUTRCA1050	NA	NA	NA	NA	NA	NA	NA	NA	NA	NA	NA	NA	NA	NA	NA	NA	NA	NA	NA	NA	NA	NA	NA	NA	NA	NA	NA	NA	NA	NA	NA	NA	NA	NA	NA	NA	NA	NA	NA	NA	42.4444	NA	4.6	NA	NA	NA	NA	NA	NA
HUTRPA0140	NA	NA	NA	NA	NA	NA	NA	NA	NA	NA	NA	NA	NA	NA	NA	NA	NA	NA	NA	NA	NA	NA	NA	NA	NA	NA	NA	NA	NA	NA	NA	NA	NA	NA	NA	NA	NA	NA	NA	NA	78.3333	NA	4.9	NA	NA	NA	NA	NA	NA
HUTRPA0220	NA	NA	NA	NA	NA	NA	NA	NA	NA	NA	NA	NA	NA	NA	NA	NA	NA	NA	NA	NA	NA	NA	NA	NA	NA	NA	NA	NA	NA	NA	NA	NA	NA	NA	NA	NA	NA	NA	NA	NA	62.8571	NA	3.9	NA	NA	NA	NA	NA	NA
HUTRPA0280	NA	NA	NA	NA	NA	NA	NA	NA	NA	NA	NA	NA	NA	NA	NA	NA	NA	NA	NA	NA	NA	NA	NA	NA	NA	NA	NA	NA	NA	NA	NA	NA	NA	NA	NA	NA	NA	NA	NA	NA	108	NA	5	NA	NA	NA	NA	NA	NA
HUTRPA0330	NA	NA	NA	NA	NA	NA	NA	NA	NA	NA	NA	NA	NA	NA	NA	NA	NA	NA	NA	NA	NA	NA	NA	NA	NA	NA	NA	NA	NA	NA	NA	NA	NA	NA	NA	NA	NA	NA	NA	NA	54	NA	4.4	NA	NA	NA	NA	NA	NA
HUTRPA0340	NA	NA	NA	NA	NA	NA	NA	NA	NA	NA	NA	NA	NA	NA	NA	NA	NA	NA	NA	NA	NA	NA	NA	NA	NA	NA	NA	NA	NA	NA	NA	NA	NA	NA	NA	NA	NA	NA	NA	NA	86	NA	3.6	NA	NA	NA	NA	NA	NA
HUTRPA0350	NA	NA	NA	NA	NA	NA	NA	NA	NA	NA	NA	NA	NA	NA	NA	NA	NA	NA	NA	NA	NA	NA	NA	NA	NA	NA	NA	NA	NA	NA	NA	NA	NA	NA	NA	NA	NA	NA	NA	NA	74	NA	3.4	NA	NA	NA	NA	NA	NA
HUTRPA0390	NA	NA	NA	NA	NA	NA	NA	NA	NA	NA	NA	NA	NA	NA	NA	NA	NA	NA	NA	NA	NA	NA	NA	NA	NA	NA	NA	NA	NA	NA	NA	NA	NA	NA	NA	NA	NA	NA	NA	NA	256.667	NA	3.4	NA	NA	NA	NA	NA	NA
HUTRPO0380	NA	NA	NA	NA	NA	NA	NA	NA	NA	NA	NA	NA	NA	NA	NA	NA	NA	NA	NA	NA	NA	NA	NA	NA	NA	NA	NA	NA	NA	NA	NA	NA	NA	NA	NA	NA	NA	NA	NA	NA	82	NA	3.5	NA	NA	NA	NA	NA	NA
HUTRVA0500	NA	NA	NA	NA	NA	NA	NA	NA	NA	NA	NA	NA	NA	NA	NA	NA	NA	NA	NA	NA	NA	NA	NA	NA	NA	NA	NA	NA	NA	NA	NA	NA	NA	NA	NA	NA	NA	NA	NA	NA	125	NA	4.4	NA	NA	NA	NA	NA	NA
HUTRVA2240	NA	NA	NA	NA	NA	NA	NA	NA	NA	NA	NA	NA	NA	NA	NA	NA	NA	NA	NA	NA	NA	NA	NA	NA	NA	NA	NA	NA	NA	NA	NA	NA	NA	NA	NA	NA	NA	NA	NA	NA	7.63636	NA	6.4	NA	NA	NA	NA	NA	NA
HUTRVA2900	NA	NA	NA	NA	NA	NA	NA	NA	NA	NA	NA	NA	NA	NA	NA	NA	NA	NA	NA	NA	NA	NA	NA	NA	NA	NA	NA	NA	NA	NA	NA	NA	NA	NA	NA	NA	NA	NA	NA	NA	78.8	NA	3.8	NA	NA	NA	NA	NA	NA
HUTRVI0460	NA	NA	NA	NA	NA	NA	NA	NA	NA	NA	NA	NA	NA	NA	NA	NA	NA	NA	NA	NA	NA	NA	NA	NA	NA	NA	NA	NA	NA	NA	NA	NA	NA	NA	NA	NA	NA	NA	NA	NA	82	NA	4.7	NA	NA	NA	NA	NA	NA
HUTRVI1840	NA	NA	NA	NA	NA	NA	NA	NA	NA	NA	NA	NA	NA	NA	NA	NA	NA	NA	NA	NA	NA	NA	NA	NA	NA	NA	NA	NA	NA	NA	NA	NA	NA	NA	NA	NA	NA	NA	NA	NA	89.5	NA	4.1	NA	NA	NA	NA	NA	NA
UNTRVI0460	30.381	0.1413	0.770975	5.64185	135.7	126.75	0.888275	0.0099	0.596875	0.0157	0.665775	0.465475	0.0617	0.726125	0.608875	0.608475	1.268	0	0.229825	4.42807	1.88425	5.3234	7.3427	0	0.1588	22.6697	82.75	104.3	0.889275	0.75035	0.136725	0.528575	0.060425	19.1592	0.440187	1.85842	0.19985	0.19485	7.3025	0.445	149.375	10.25	3.9	NA	NA	NA	NA	131.457	107.477
UNTRVI1840	33.1463	0.150267	0.740867	5.6593	134.167	116.667	0.8886	0	0.628733	0	0.6634	0.4841	0.0629667	0.689133	0.575633	0.5761	1.28507	0	0.265733	4.4224	2.3994	5.3368	7.76113	0	0.180367	23.9344	171.7	152.867	0.889867	0.805333	0.245533	0.561533	0.1167	18.2963	0.440267	1.80907	0.201267	0.0983333	7.69903	0.453067	146.833	10	4.45	NA	NA	NA	NA	128.246	96.5258
ACTRTH2440	21.5955	0.1077	1.4587	6.03041	118.5	99.65	0.887425	0.009425	0.548675	0.0015	0.7793	0.4016	0.047875	1.40552	1.3974	1.39795	1.47225	0	0.297925	5.73332	2.30437	5.94095	4.25382	0	0.226825	21.7707	54.075	95.925	0.88775	0.798325	0.020675	0.52455	0.01465	0.860025	0.450595	0.38745	0.202125	0.07625	4.14688	0.398525	138	2	5.2	15.1425	26.2538	46.74	57.725	151.674	83.0066
HUTRTH2440	NA	NA	NA	NA	NA	NA	NA	NA	NA	NA	NA	NA	NA	NA	NA	NA	NA	NA	NA	NA	NA	NA	NA	NA	NA	NA	NA	NA	NA	NA	NA	NA	NA	NA	NA	NA	NA	NA	NA	NA	310	NA	4.1	NA	NA	NA	NA	NA	NA
HUTRVI0660	NA	NA	NA	NA	NA	NA	NA	NA	NA	NA	NA	NA	NA	NA	NA	NA	NA	NA	NA	NA	NA	NA	NA	NA	NA	NA	NA	NA	NA	NA	NA	NA	NA	NA	NA	NA	NA	NA	NA	NA	144	NA	4.6	NA	NA	NA	NA	NA	NA
HUTRVI0990	NA	NA	NA	NA	NA	NA	NA	NA	NA	NA	NA	NA	NA	NA	NA	NA	NA	NA	NA	NA	NA	NA	NA	NA	NA	NA	NA	NA	NA	NA	NA	NA	NA	NA	NA	NA	NA	NA	NA	NA	250	NA	6.5	NA	NA	NA	NA	NA	NA
HUTRVI1080	NA	NA	NA	NA	NA	NA	NA	NA	NA	NA	NA	NA	NA	NA	NA	NA	NA	NA	NA	NA	NA	NA	NA	NA	NA	NA	NA	NA	NA	NA	NA	NA	NA	NA	NA	NA	NA	NA	NA	NA	171.5	NA	5.9	NA	NA	NA	NA	NA	NA
HUTRVI1480	NA	NA	NA	NA	NA	NA	NA	NA	NA	NA	NA	NA	NA	NA	NA	NA	NA	NA	NA	NA	NA	NA	NA	NA	NA	NA	NA	NA	NA	NA	NA	NA	NA	NA	NA	NA	NA	NA	NA	NA	103.6	NA	6.5	NA	NA	NA	NA	NA	NA
UNTRVI0660	28.2783	0.159025	0.791	5.5561	141.025	77.925	0.8877	0.037075	0.515725	0.003775	0.7108	0.43305	0.064775	0.674775	0.612275	0.61135	1.7063	0	0.265525	4.4323	1.40957	4.9657	7.3639	0	0.208425	22.3204	124.475	92.25	0.890575	0.783775	0.058425	0.523	0.027225	11.1259	0.441014	1.41393	0.200467	0.1356	7.23477	0.43815	104.625	8.25	4.2	NA	NA	NA	NA	121.916	49.6643
UNTRVI0990	37.1775	0.1437	0.808475	6.44412	128.925	213.175	0.885825	0.005975	0.629275	0.00295	0.689125	0.463875	0.06405	0.708025	0.6173	0.6163	1.26615	0	0.26385	4.9022	1.77325	5.71077	8.09625	0	0.18285	25.3955	51.05	154.1	0.88785	0.7948	0.1176	0.560675	0.06135	22.0095	0.439993	1.98125	0.1999	0.103525	8.03275	0.44045	188.125	10.25	6	NA	NA	NA	NA	133.381	56.5888
UNTRVI1080	37.3252	0.070525	0.876725	6.46445	121.575	5.625	0.887825	0.05895	0.63505	0.020625	0.730675	0.429125	0.039775	0.85105	0.78155	0.781025	1.09125	0.024675	0.11235	5.74885	1.33413	6.28862	7.42103	0.028175	0.0935	24.26	106.75	161.275	0.88965	0.692325	0.0775	0.526175	0.040975	18.0411	0.440289	1.7939	0.20115	0.128275	7.39775	0.4902	178.5	5	6.05	NA	NA	NA	NA	124.669	53.2431
UNTRVI1480	28.2467	0.1821	0.6992	5.17205	151.9	149.6	0.887225	0.01495	0.71	0.02735	0.676025	0.48135	0.06745	0.620725	0.52685	0.5268	1.0914	0.0329	0.113375	3.92008	3.62985	4.62915	7.47185	0.025075	0.1109	22.6019	132.375	161.55	0.890925	0.7744	0.093725	0.5792	0.070425	14.9691	0.440559	1.64891	0.200575	0.161875	7.44642	0.460825	118.1	9.25	4.45	NA	NA	NA	NA	148.895	83.3554
ARTRPO0900	18.2623	0.086525	0.849825	4.3687	128.1	179.55	0.8857	0	0.686475	0	0.7156	0.465625	0.042225	0.81405	0.73475	0.736475	1.1418	0	0.10295	3.75497	1.47097	4.20158	5.23027	0	0.12765	16.7928	145.2	236.275	0.89295	0.782225	0.1277	0.580825	0.0701	8.46953	0.384292	1.13138	0.2	0.046525	5.19853	0.484075	60.4088	5.25	6.5	23.6425	31.81	43.2375	43.75	153.373	100.309
ARTRPO0950	29.4627	0.121675	0.7844	5.44778	124	181.4	0.8839	0.009625	0.121675	0.00785	0.711825	0.46475	0.05805	0.76035	0.6353	0.718125	0.552975	0	0.25275	4.40477	1.36345	5.31495	6.99983	0	0.1606	22.698	161.4	224.1	0.967775	0.05805	0.291625	0.552975	0.10545	10.6534	0.281051	1.05305	0.20015	0.10325	6.95113	0.462025	140.502	7	6.85	28.2725	22.9725	37.4875	43.0625	146.284	70.8607
ARTRPO1090	26.8769	0.17565	0.827575	5.77555	105.7	160.55	0.8871	0	0.606025	0	0.596175	0.52155	0.083875	0.7123	0.539875	0.538875	1.09527	0.0738	0.15995	3.65123	1.54625	4.95935	7.0104	0.030025	0.12835	22.1958	167.875	199.8	0.889475	0.650225	0.1397	0.5209	0.076925	8.6388	0.265185	0.899625	0.20025	0.24335	6.98078	0.466475	110.899	8.75	6.85	30.9325	26.8425	39.9325	47.1875	152.75	82.6689
ARTRPO1190	28.6019	0.172375	0.7056	5.15118	137.5	207.425	0.886925	0.01635	0.6416	0.04305	0.6083	0.52125	0.0734	0.668225	0.512225	0.511475	1.23018	0	0.247833	3.72745	1.64292	4.90855	7.3533	0	0.16435	22.1452	129.925	193.325	0.88965	0.787175	0.22845	0.56	0.11775	9.6211	0.290466	1.02238	0.2005	0.188067	7.31733	0.447725	121.728	8.25	5.1	27.35	26.3825	40.39	49.6875	154.066	95.0224
ARTRPO1320	28.7496	0.080475	0.893475	5.66475	119.025	171.825	0.88675	0	0.624675	0	0.728925	0.44315	0.046975	0.840475	0.7629	0.78495	1.2437	0	0.2085	4.79847	3.71767	5.3848	6.54898	0	0.1654	21.2827	104.05	235.85	0.909075	0.771725	0.091575	0.54965	0.05785	10.0412	0.324569	1.0499	0.200875	0.08395	6.48757	0.4622	115.228	7.25	6.025	28.3075	27.1075	39.7975	44.9375	147.406	71.9451
ARTRPO1410	27.6767	0.1934	0.695	5.09168	144.275	234.35	0.9004	0.0072	0.68605	0.033875	0.5867	0.54855	0.082425	0.636975	0.458625	0.4782	1.17098	0	0.21695	3.34223	2.42805	4.699	7.40198	0	0.138875	22.7392	171.875	253.075	0.9043	0.797375	0.251875	0.571825	0.113425	12.8865	0.26863	1.12823	0.203675	0.15315	7.34905	0.466775	150.398	6.5	5.65	23.625	31.2925	42.35	41.8125	156.96	101.921
ARTRPO1490	17.3486	0.160325	0.725225	4.0171	148.95	243.15	0.882275	0.0083	0.712675	0.079375	0.61565	0.534225	0.0674	0.680975	0.524775	0.5297	1.1371	0	0.089775	2.8977	2.13305	3.78673	5.58587	0	0.1345	17.3065	168.725	204.6	0.8968	0.81	0.198525	0.600975	0.091825	7.34243	0.357079	0.998025	0.199825	0.0855	5.5647	0.486525	53.5913	5.25	5.1	26.725	21.3975	41.685	50.4375	161.733	113.62
ARTRPO1540	32.2206	0.055625	0.9932	6.20768	115.925	172.95	0.888375	0	0.70295	0	0.711925	0.464425	0.047625	0.96625	0.874475	0.8757	1.1084	0.070175	0.166	5.461	3.48963	6.13197	6.35422	0.06695	0.0926	21.9772	132.6	238.375	0.888225	0.7706	0.13915	0.5678	0.071375	10.6257	0.294496	1.11442	0.2024	0.12455	6.25265	0.534275	135.181	7.5	6.425	32.4225	28.675	40.1025	45.75	159.578	93.6071
ARTRPO1750	13.4554	0.1168	0.810575	3.73462	132.275	197.25	0.881275	0.012	0.687975	0.0591	0.7031	0.45775	0.059225	0.79385	0.6439	0.716575	0.967575	0.046475	0.07745	2.94005	1.63738	3.66182	4.63975	0.032775	0.1006	15.359	154.425	222	0.9855	0.656075	0.1878	0.5404	0.079025	5.14663	0.329942	0.7991	0.20125	0.165975	4.60165	0.473	38.18	5	6.45	32.08	31.085	46.5675	37.5625	157.024	88.0191
ARTRPO2050	14.9298	0.147525	0.74565	3.80388	141.45	199.45	0.88205	0.0116	0.70355	0.061675	0.649675	0.4987	0.062825	0.7104	0.5787	0.5846	0.9736	0.043775	0.0933	2.94218	2.83758	3.63643	5.12022	0.037375	0.09865	15.7948	167.95	239.275	0.89815	0.686025	0.188575	0.556775	0.080175	5.91467	0.296665	0.770475	0.195825	0.1614	5.10328	0.47395	46.5813	5.25	5.3	34.0725	32.5475	43.9025	37.1875	158.912	90.9835
ARTRPO2080	21.8907	0.062925	0.907425	4.9048	119.525	179.925	0.886075	0.003175	0.6412	0.004625	0.71985	0.452825	0.0391	0.8843	0.799175	0.80215	1.20335	0	0.136075	4.32225	1.53937	4.8091	5.4843	0	0.1487	18.2075	138.025	227.75	0.894725	0.77115	0.14795	0.5658	0.072725	7.67093	0.340761	0.9981	0.19985	0.062875	5.4589	0.47155	73.19	5	5.15	28.4775	29.64	41.57	53.5625	143.124	79.8059
ARTRPO2090	30.5096	0.1092	0.8274	5.74338	161.925	172.275	0.886525	0.002275	0.623325	0.0014	0.689025	0.46965	0.0529	0.772075	0.672725	0.672425	1.27645	0	0.228	4.66725	2.10767	5.40808	7.00825	0	0.17015	21.9614	233.775	247	0.889275	0.791925	0.1028	0.55155	0.062175	8.61872	0.256532	0.894275	0.2	0.112175	6.9469	0.45695	130.251	10.25	6.425	30.925	30.015	42.0275	48.8125	147.769	70.9159
ARTRPO2100	36.3846	0.0886	0.835975	6.17165	124.75	177.65	0.893825	0.0204	0.66145	0.020975	0.709775	0.463275	0.04405	0.805025	0.709325	0.725325	1.1606	0	0.1814	5.24087	1.3298	5.97748	7.43795	0	0.15435	24.2955	146.45	221.3	0.8951	0.766925	0.1586	0.562425	0.072775	10.0815	0.262598	0.95885	0.20035	0.102425	7.39775	0.45985	170.132	6.75	7	29.89	30.2325	42.13	44.1875	159.539	92.3943
ARTRPO2150	NA	NA	NA	NA	NA	NA	NA	NA	NA	NA	NA	NA	NA	NA	NA	NA	NA	NA	NA	NA	NA	NA	NA	NA	NA	NA	NA	NA	NA	NA	NA	NA	NA	NA	NA	NA	NA	NA	NA	NA	67.3125	NA	NA	27.2625	30.65	42.37	NA	NA	NA
ARTRPO2170	26.7872	0.0764	0.87335	5.42328	122.05	176.775	0.888	0.010525	0.635375	0.00455	0.723375	0.44305	0.040825	0.83505	0.759975	0.7601	1.17965	0	0.148725	4.7223	2.2096	5.22185	6.25898	0	0.1453	20.1405	141.85	216.95	0.88895	0.749275	0.09045	0.54815	0.049875	10.3277	0.304173	1.05945	0.199975	0.12035	6.22722	0.4638	122.505	4.75	6.85	28.4525	30.7525	42.89	46.9375	152.146	78.2705
ARTRPO2210	19.1247	0.16205	0.7164	4.2201	131.325	184.5	0.8878	0.0012	0.559225	0.00575	0.650425	0.47045	0.061275	0.692875	0.567975	0.5679	1.0469	0.068275	0.179125	3.37185	3.3207	4.14445	5.96903	0.0234	0.12875	17.7233	169.425	223.325	0.892875	0.567125	0.29615	0.501075	0.126625	6.34812	0.222751	0.69325	0.20025	0.221975	5.92033	0.44145	79.2387	13.25	7.725	31.915	24.6825	39.0375	44.875	149.271	73.0387
ARTRPO2260	31.3448	0.124275	0.826725	5.79143	130.65	175.425	0.885875	0.002125	0.673725	0.004125	0.724025	0.45395	0.056225	0.756525	0.6369	0.706525	1.0913	0.1194	0.106425	4.55082	1.11285	5.42502	7.17127	0.042375	0.078775	22.986	146.875	200.85	0.975975	0.73375	0.156375	0.55565	0.060825	12.8514	0.277172	1.14515	0.201	0.1829	7.12892	0.4538	174.61	7.25	7.1	28.835	26.96	40.035	49.6875	155.194	87.9047
ARTRPO2640	37.1786	0.1217	1.4926	8.24237	88.275	165.4	0.8903	0.150625	0.609775	0.0122	0.76025	0.406725	0.049875	1.42698	1.40647	1.40835	1.16023	0.053825	0.260675	7.80415	2.32483	8.2042	5.74885	0.040725	0.0159	24.428	93.75	266.65	0.8872	0.699025	0.073775	0.5103	0.04645	4.18633	0.481794	0.8964	0.1986	0.19555	5.57105	0.591575	109.201	6	5.25	26.2825	37.005	48.4425	50.875	154.69	81.5686
ARTRPO2650	12.417	0.0705	0.888425	3.74135	119	192.525	0.8843	0.005875	0.651375	0.0118	0.731275	0.443	0.0379	0.855475	0.7746	0.79205	1.03805	0.06255	0.063075	3.2618	1.30282	3.61735	4.22698	0.0408	0.0935	13.8892	146	235.85	0.902575	0.672825	0.11875	0.538625	0.0634	6.024	0.408689	0.98425	0.2012	0.091825	4.21005	0.45115	36.8475	3.75	7.5	18.54	27.555	51.6875	61.5	158.783	98.6472
ARTRPO2720	16.2568	0.120925	0.7765	3.97467	133.225	191.525	0.88545	0.001575	0.656375	0.009375	0.714975	0.461975	0.04935	0.731875	0.642325	0.6615	1.23635	0	0.137225	3.302	1.73845	3.78673	5.19217	0	0.162575	16.1247	163.075	225.3	0.91895	0.809025	0.140775	0.57985	0.070125	7.48038	0.353077	0.99695	0.1992	0.0582	5.16043	0.457625	52.1225	4.25	5.4	27.965	32.755	44.4875	45.875	152.567	93.1224
HUTRPO0900	NA	NA	NA	NA	NA	NA	NA	NA	NA	NA	NA	NA	NA	NA	NA	NA	NA	NA	NA	NA	NA	NA	NA	NA	NA	NA	NA	NA	NA	NA	NA	NA	NA	NA	NA	NA	NA	NA	NA	NA	123.333	NA	4.3	NA	NA	NA	NA	NA	NA
HUTRPO0950	NA	NA	NA	NA	NA	NA	NA	NA	NA	NA	NA	NA	NA	NA	NA	NA	NA	NA	NA	NA	NA	NA	NA	NA	NA	NA	NA	NA	NA	NA	NA	NA	NA	NA	NA	NA	NA	NA	NA	NA	60	NA	4.7	NA	NA	NA	NA	NA	NA
HUTRPO1090	NA	NA	NA	NA	NA	NA	NA	NA	NA	NA	NA	NA	NA	NA	NA	NA	NA	NA	NA	NA	NA	NA	NA	NA	NA	NA	NA	NA	NA	NA	NA	NA	NA	NA	NA	NA	NA	NA	NA	NA	110	NA	3.9	NA	NA	NA	NA	NA	NA
HUTRPO1190	NA	NA	NA	NA	NA	NA	NA	NA	NA	NA	NA	NA	NA	NA	NA	NA	NA	NA	NA	NA	NA	NA	NA	NA	NA	NA	NA	NA	NA	NA	NA	NA	NA	NA	NA	NA	NA	NA	NA	NA	55	NA	4.9	NA	NA	NA	NA	NA	NA
HUTRPO1320	NA	NA	NA	NA	NA	NA	NA	NA	NA	NA	NA	NA	NA	NA	NA	NA	NA	NA	NA	NA	NA	NA	NA	NA	NA	NA	NA	NA	NA	NA	NA	NA	NA	NA	NA	NA	NA	NA	NA	NA	96	NA	5.8	NA	NA	NA	NA	NA	NA
HUTRPO1410	NA	NA	NA	NA	NA	NA	NA	NA	NA	NA	NA	NA	NA	NA	NA	NA	NA	NA	NA	NA	NA	NA	NA	NA	NA	NA	NA	NA	NA	NA	NA	NA	NA	NA	NA	NA	NA	NA	NA	NA	134	NA	4.9	NA	NA	NA	NA	NA	NA
HUTRPO1490	NA	NA	NA	NA	NA	NA	NA	NA	NA	NA	NA	NA	NA	NA	NA	NA	NA	NA	NA	NA	NA	NA	NA	NA	NA	NA	NA	NA	NA	NA	NA	NA	NA	NA	NA	NA	NA	NA	NA	NA	82	NA	4.5	NA	NA	NA	NA	NA	NA
HUTRPO1540	NA	NA	NA	NA	NA	NA	NA	NA	NA	NA	NA	NA	NA	NA	NA	NA	NA	NA	NA	NA	NA	NA	NA	NA	NA	NA	NA	NA	NA	NA	NA	NA	NA	NA	NA	NA	NA	NA	NA	NA	68.3333	NA	4.4	NA	NA	NA	NA	NA	NA
HUTRPO1750	NA	NA	NA	NA	NA	NA	NA	NA	NA	NA	NA	NA	NA	NA	NA	NA	NA	NA	NA	NA	NA	NA	NA	NA	NA	NA	NA	NA	NA	NA	NA	NA	NA	NA	NA	NA	NA	NA	NA	NA	81.6667	NA	4.7	NA	NA	NA	NA	NA	NA
HUTRPO2050	NA	NA	NA	NA	NA	NA	NA	NA	NA	NA	NA	NA	NA	NA	NA	NA	NA	NA	NA	NA	NA	NA	NA	NA	NA	NA	NA	NA	NA	NA	NA	NA	NA	NA	NA	NA	NA	NA	NA	NA	61.6667	NA	3.8	NA	NA	NA	NA	NA	NA
HUTRPO2080	NA	NA	NA	NA	NA	NA	NA	NA	NA	NA	NA	NA	NA	NA	NA	NA	NA	NA	NA	NA	NA	NA	NA	NA	NA	NA	NA	NA	NA	NA	NA	NA	NA	NA	NA	NA	NA	NA	NA	NA	108	NA	4.2	NA	NA	NA	NA	NA	NA
HUTRPO2090	NA	NA	NA	NA	NA	NA	NA	NA	NA	NA	NA	NA	NA	NA	NA	NA	NA	NA	NA	NA	NA	NA	NA	NA	NA	NA	NA	NA	NA	NA	NA	NA	NA	NA	NA	NA	NA	NA	NA	NA	263.333	NA	4.4	NA	NA	NA	NA	NA	NA
HUTRPO2100	NA	NA	NA	NA	NA	NA	NA	NA	NA	NA	NA	NA	NA	NA	NA	NA	NA	NA	NA	NA	NA	NA	NA	NA	NA	NA	NA	NA	NA	NA	NA	NA	NA	NA	NA	NA	NA	NA	NA	NA	206.667	NA	6.1	NA	NA	NA	NA	NA	NA
HUTRPO2150	NA	NA	NA	NA	NA	NA	NA	NA	NA	NA	NA	NA	NA	NA	NA	NA	NA	NA	NA	NA	NA	NA	NA	NA	NA	NA	NA	NA	NA	NA	NA	NA	NA	NA	NA	NA	NA	NA	NA	NA	243.333	NA	6.1	NA	NA	NA	NA	NA	NA
HUTRPO2170	NA	NA	NA	NA	NA	NA	NA	NA	NA	NA	NA	NA	NA	NA	NA	NA	NA	NA	NA	NA	NA	NA	NA	NA	NA	NA	NA	NA	NA	NA	NA	NA	NA	NA	NA	NA	NA	NA	NA	NA	166.667	NA	4.9	NA	NA	NA	NA	NA	NA
HUTRPO2210	NA	NA	NA	NA	NA	NA	NA	NA	NA	NA	NA	NA	NA	NA	NA	NA	NA	NA	NA	NA	NA	NA	NA	NA	NA	NA	NA	NA	NA	NA	NA	NA	NA	NA	NA	NA	NA	NA	NA	NA	70	NA	5.4	NA	NA	NA	NA	NA	NA
HUTRPO2260	NA	NA	NA	NA	NA	NA	NA	NA	NA	NA	NA	NA	NA	NA	NA	NA	NA	NA	NA	NA	NA	NA	NA	NA	NA	NA	NA	NA	NA	NA	NA	NA	NA	NA	NA	NA	NA	NA	NA	NA	233.333	NA	4.7	NA	NA	NA	NA	NA	NA
HUTRPO2640	NA	NA	NA	NA	NA	NA	NA	NA	NA	NA	NA	NA	NA	NA	NA	NA	NA	NA	NA	NA	NA	NA	NA	NA	NA	NA	NA	NA	NA	NA	NA	NA	NA	NA	NA	NA	NA	NA	NA	NA	135	NA	4.7	NA	NA	NA	NA	NA	NA
HUTRPO2650	NA	NA	NA	NA	NA	NA	NA	NA	NA	NA	NA	NA	NA	NA	NA	NA	NA	NA	NA	NA	NA	NA	NA	NA	NA	NA	NA	NA	NA	NA	NA	NA	NA	NA	NA	NA	NA	NA	NA	NA	51.4286	NA	4.1	NA	NA	NA	NA	NA	NA
HUTRPO2720	NA	NA	NA	NA	NA	NA	NA	NA	NA	NA	NA	NA	NA	NA	NA	NA	NA	NA	NA	NA	NA	NA	NA	NA	NA	NA	NA	NA	NA	NA	NA	NA	NA	NA	NA	NA	NA	NA	NA	NA	115	NA	3.4	NA	NA	NA	NA	NA	NA
HUTRVA1050	NA	NA	NA	NA	NA	NA	NA	NA	NA	NA	NA	NA	NA	NA	NA	NA	NA	NA	NA	NA	NA	NA	NA	NA	NA	NA	NA	NA	NA	NA	NA	NA	NA	NA	NA	NA	NA	NA	NA	NA	120	NA	4.4	NA	NA	NA	NA	NA	NA
INTRVA1050	48.2768	0.098625	0.83685	7.22677	123.633	174.481	0.88765	0.003475	0.618275	0.002425	0.692075	0.4633	0.0491	0.79825	0.69625	0.696075	1.27355	0	0.292675	5.99437	1.30212	6.92572	8.68045	0	0.178725	27.6394	159.163	179.558	0.88975	0.785725	0.12155	0.549025	0.066525	20.8779	0.35475	1.68065	0.1987	0.145125	8.6233	0.4371	280.944	6	4.55	28.0494	26.1822	40.4383	45	150.843	101.316
GATRCA0600	55.3453	0.134486	0.801914	7.59891	118.471	181.886	0.884729	0.0158571	0.772843	0.0731	0.689429	0.4625	0.0616429	0.721986	0.636557	0.636543	0.8041	0.262314	0.0251857	6.12383	1.69095	7.10233	9.8673	0.183629	0.0221	30.8502	107.514	118.414	0.8871	0.6049	0.0428143	0.544814	0.0301714	11.4098	0.441019	1.4231	0.199833	0.271129	9.67256	0.566329	173.538	2	4.28182	NA	NA	NA	NA	148.44	85.0735
GATRCA0770	19.1447	0.06	1.00548	4.74444	133.94	167.22	0.88478	0.01196	0.76526	0.03934	0.74264	0.43032	0.05136	0.9602	0.93478	0.93478	0.80172	0.23252	0.02436	4.43146	2.60913	4.76334	4.98856	0.20392	0.03742	16.9885	107.44	212.5	0.8929	0.6044	0.09288	0.51764	0.03686	11.994	0.382789	1.28378	0.19565	0.1437	4.73794	0.57014	77	5.25	3.75	NA	NA	NA	NA	165.3	95.3125
GATRCA0810	NA	NA	NA	NA	NA	NA	NA	NA	NA	NA	NA	NA	NA	NA	NA	NA	NA	NA	NA	NA	NA	NA	NA	NA	NA	NA	NA	NA	NA	NA	NA	NA	NA	NA	NA	NA	NA	NA	NA	NA	134	4.66667	5.86667	NA	NA	NA	NA	166.298	67.2626
HUTRCA0510	NA	NA	NA	NA	NA	NA	NA	NA	NA	NA	NA	NA	NA	NA	NA	NA	NA	NA	NA	NA	NA	NA	NA	NA	NA	NA	NA	NA	NA	NA	NA	NA	NA	NA	NA	NA	NA	NA	NA	NA	43	NA	5	NA	NA	NA	NA	NA	NA
HUTRCA0600	NA	NA	NA	NA	NA	NA	NA	NA	NA	NA	NA	NA	NA	NA	NA	NA	NA	NA	NA	NA	NA	NA	NA	NA	NA	NA	NA	NA	NA	NA	NA	NA	NA	NA	NA	NA	NA	NA	NA	NA	109.2	NA	5.7	NA	NA	NA	NA	NA	NA
HUTRCA0770	NA	NA	NA	NA	NA	NA	NA	NA	NA	NA	NA	NA	NA	NA	NA	NA	NA	NA	NA	NA	NA	NA	NA	NA	NA	NA	NA	NA	NA	NA	NA	NA	NA	NA	NA	NA	NA	NA	NA	NA	267.333	NA	3.3	NA	NA	NA	NA	NA	NA
HUTRCA0810	NA	NA	NA	NA	NA	NA	NA	NA	NA	NA	NA	NA	NA	NA	NA	NA	NA	NA	NA	NA	NA	NA	NA	NA	NA	NA	NA	NA	NA	NA	NA	NA	NA	NA	NA	NA	NA	NA	NA	NA	160	NA	4.3	NA	NA	NA	NA	NA	NA
HUTRCA1240	NA	NA	NA	NA	NA	NA	NA	NA	NA	NA	NA	NA	NA	NA	NA	NA	NA	NA	NA	NA	NA	NA	NA	NA	NA	NA	NA	NA	NA	NA	NA	NA	NA	NA	NA	NA	NA	NA	NA	NA	NA	NA	NA	NA	NA	NA	NA	NA	NA
HUTRCA1490	NA	NA	NA	NA	NA	NA	NA	NA	NA	NA	NA	NA	NA	NA	NA	NA	NA	NA	NA	NA	NA	NA	NA	NA	NA	NA	NA	NA	NA	NA	NA	NA	NA	NA	NA	NA	NA	NA	NA	NA	270	NA	4.8	NA	NA	NA	NA	NA	NA
HUTRMO0500	NA	NA	NA	NA	NA	NA	NA	NA	NA	NA	NA	NA	NA	NA	NA	NA	NA	NA	NA	NA	NA	NA	NA	NA	NA	NA	NA	NA	NA	NA	NA	NA	NA	NA	NA	NA	NA	NA	NA	NA	164	NA	5	NA	NA	NA	NA	NA	NA
HUTRMO0660	NA	NA	NA	NA	NA	NA	NA	NA	NA	NA	NA	NA	NA	NA	NA	NA	NA	NA	NA	NA	NA	NA	NA	NA	NA	NA	NA	NA	NA	NA	NA	NA	NA	NA	NA	NA	NA	NA	NA	NA	271.333	NA	4.9	NA	NA	NA	NA	NA	NA
HUTRPO0850	NA	NA	NA	NA	NA	NA	NA	NA	NA	NA	NA	NA	NA	NA	NA	NA	NA	NA	NA	NA	NA	NA	NA	NA	NA	NA	NA	NA	NA	NA	NA	NA	NA	NA	NA	NA	NA	NA	NA	NA	230	NA	6.1	NA	NA	NA	NA	NA	NA
HUTRTH0270	NA	NA	NA	NA	NA	NA	NA	NA	NA	NA	NA	NA	NA	NA	NA	NA	NA	NA	NA	NA	NA	NA	NA	NA	NA	NA	NA	NA	NA	NA	NA	NA	NA	NA	NA	NA	NA	NA	NA	NA	180	NA	5.2	NA	NA	NA	NA	NA	NA
HUTRTH0980	NA	NA	NA	NA	NA	NA	NA	NA	NA	NA	NA	NA	NA	NA	NA	NA	NA	NA	NA	NA	NA	NA	NA	NA	NA	NA	NA	NA	NA	NA	NA	NA	NA	NA	NA	NA	NA	NA	NA	NA	430	NA	5.5	NA	NA	NA	NA	NA	NA
HUTRTH1050	NA	NA	NA	NA	NA	NA	NA	NA	NA	NA	NA	NA	NA	NA	NA	NA	NA	NA	NA	NA	NA	NA	NA	NA	NA	NA	NA	NA	NA	NA	NA	NA	NA	NA	NA	NA	NA	NA	NA	NA	96.6667	NA	2.5	NA	NA	NA	NA	NA	NA
HUTRTH1060	NA	NA	NA	NA	NA	NA	NA	NA	NA	NA	NA	NA	NA	NA	NA	NA	NA	NA	NA	NA	NA	NA	NA	NA	NA	NA	NA	NA	NA	NA	NA	NA	NA	NA	NA	NA	NA	NA	NA	NA	306.667	NA	3.6	NA	NA	NA	NA	NA	NA
HUTRTH1070	NA	NA	NA	NA	NA	NA	NA	NA	NA	NA	NA	NA	NA	NA	NA	NA	NA	NA	NA	NA	NA	NA	NA	NA	NA	NA	NA	NA	NA	NA	NA	NA	NA	NA	NA	NA	NA	NA	NA	NA	95	NA	4.4	NA	NA	NA	NA	NA	NA
HUTRTH1080	NA	NA	NA	NA	NA	NA	NA	NA	NA	NA	NA	NA	NA	NA	NA	NA	NA	NA	NA	NA	NA	NA	NA	NA	NA	NA	NA	NA	NA	NA	NA	NA	NA	NA	NA	NA	NA	NA	NA	NA	295.333	NA	3.8	NA	NA	NA	NA	NA	NA
HUTRTH1090	NA	NA	NA	NA	NA	NA	NA	NA	NA	NA	NA	NA	NA	NA	NA	NA	NA	NA	NA	NA	NA	NA	NA	NA	NA	NA	NA	NA	NA	NA	NA	NA	NA	NA	NA	NA	NA	NA	NA	NA	177.333	NA	4.4	NA	NA	NA	NA	NA	NA
HUTRTH1100	NA	NA	NA	NA	NA	NA	NA	NA	NA	NA	NA	NA	NA	NA	NA	NA	NA	NA	NA	NA	NA	NA	NA	NA	NA	NA	NA	NA	NA	NA	NA	NA	NA	NA	NA	NA	NA	NA	NA	NA	220	NA	5.2	NA	NA	NA	NA	NA	NA
HUTRTH1110	NA	NA	NA	NA	NA	NA	NA	NA	NA	NA	NA	NA	NA	NA	NA	NA	NA	NA	NA	NA	NA	NA	NA	NA	NA	NA	NA	NA	NA	NA	NA	NA	NA	NA	NA	NA	NA	NA	NA	NA	144	NA	3.6	NA	NA	NA	NA	NA	NA
HUTRTH1120	NA	NA	NA	NA	NA	NA	NA	NA	NA	NA	NA	NA	NA	NA	NA	NA	NA	NA	NA	NA	NA	NA	NA	NA	NA	NA	NA	NA	NA	NA	NA	NA	NA	NA	NA	NA	NA	NA	NA	NA	80	NA	4	NA	NA	NA	NA	NA	NA
HUTRTH1150	NA	NA	NA	NA	NA	NA	NA	NA	NA	NA	NA	NA	NA	NA	NA	NA	NA	NA	NA	NA	NA	NA	NA	NA	NA	NA	NA	NA	NA	NA	NA	NA	NA	NA	NA	NA	NA	NA	NA	NA	415	NA	5.3	NA	NA	NA	NA	NA	NA
HUTRTH1170	NA	NA	NA	NA	NA	NA	NA	NA	NA	NA	NA	NA	NA	NA	NA	NA	NA	NA	NA	NA	NA	NA	NA	NA	NA	NA	NA	NA	NA	NA	NA	NA	NA	NA	NA	NA	NA	NA	NA	NA	NA	NA	NA	NA	NA	NA	NA	NA	NA
HUTRTH1180	NA	NA	NA	NA	NA	NA	NA	NA	NA	NA	NA	NA	NA	NA	NA	NA	NA	NA	NA	NA	NA	NA	NA	NA	NA	NA	NA	NA	NA	NA	NA	NA	NA	NA	NA	NA	NA	NA	NA	NA	273.333	NA	4.9	NA	NA	NA	NA	NA	NA
HUTRTH1190	NA	NA	NA	NA	NA	NA	NA	NA	NA	NA	NA	NA	NA	NA	NA	NA	NA	NA	NA	NA	NA	NA	NA	NA	NA	NA	NA	NA	NA	NA	NA	NA	NA	NA	NA	NA	NA	NA	NA	NA	161.2	NA	4.5	NA	NA	NA	NA	NA	NA
HUTRTH1800	NA	NA	NA	NA	NA	NA	NA	NA	NA	NA	NA	NA	NA	NA	NA	NA	NA	NA	NA	NA	NA	NA	NA	NA	NA	NA	NA	NA	NA	NA	NA	NA	NA	NA	NA	NA	NA	NA	NA	NA	169	NA	4.7	NA	NA	NA	NA	NA	NA
HUTRTH1820	NA	NA	NA	NA	NA	NA	NA	NA	NA	NA	NA	NA	NA	NA	NA	NA	NA	NA	NA	NA	NA	NA	NA	NA	NA	NA	NA	NA	NA	NA	NA	NA	NA	NA	NA	NA	NA	NA	NA	NA	138	NA	4.9	NA	NA	NA	NA	NA	NA
HUTRTH2070	NA	NA	NA	NA	NA	NA	NA	NA	NA	NA	NA	NA	NA	NA	NA	NA	NA	NA	NA	NA	NA	NA	NA	NA	NA	NA	NA	NA	NA	NA	NA	NA	NA	NA	NA	NA	NA	NA	NA	NA	116	NA	4.6	NA	NA	NA	NA	NA	NA
HUTRTH2140	NA	NA	NA	NA	NA	NA	NA	NA	NA	NA	NA	NA	NA	NA	NA	NA	NA	NA	NA	NA	NA	NA	NA	NA	NA	NA	NA	NA	NA	NA	NA	NA	NA	NA	NA	NA	NA	NA	NA	NA	302	NA	5.2	NA	NA	NA	NA	NA	NA
HUTRTH2210	NA	NA	NA	NA	NA	NA	NA	NA	NA	NA	NA	NA	NA	NA	NA	NA	NA	NA	NA	NA	NA	NA	NA	NA	NA	NA	NA	NA	NA	NA	NA	NA	NA	NA	NA	NA	NA	NA	NA	NA	200	NA	3.9	NA	NA	NA	NA	NA	NA
HUTRTH2540	NA	NA	NA	NA	NA	NA	NA	NA	NA	NA	NA	NA	NA	NA	NA	NA	NA	NA	NA	NA	NA	NA	NA	NA	NA	NA	NA	NA	NA	NA	NA	NA	NA	NA	NA	NA	NA	NA	NA	NA	183.333	NA	3.2	NA	NA	NA	NA	NA	NA
HUTRTH2700	NA	NA	NA	NA	NA	NA	NA	NA	NA	NA	NA	NA	NA	NA	NA	NA	NA	NA	NA	NA	NA	NA	NA	NA	NA	NA	NA	NA	NA	NA	NA	NA	NA	NA	NA	NA	NA	NA	NA	NA	58	NA	4.7	NA	NA	NA	NA	NA	NA
HUTRTH2710	NA	NA	NA	NA	NA	NA	NA	NA	NA	NA	NA	NA	NA	NA	NA	NA	NA	NA	NA	NA	NA	NA	NA	NA	NA	NA	NA	NA	NA	NA	NA	NA	NA	NA	NA	NA	NA	NA	NA	NA	123.2	NA	4.1	NA	NA	NA	NA	NA	NA
HUTRTH2730	NA	NA	NA	NA	NA	NA	NA	NA	NA	NA	NA	NA	NA	NA	NA	NA	NA	NA	NA	NA	NA	NA	NA	NA	NA	NA	NA	NA	NA	NA	NA	NA	NA	NA	NA	NA	NA	NA	NA	NA	86.6667	NA	4.9	NA	NA	NA	NA	NA	NA
HUTRTH2740	NA	NA	NA	NA	NA	NA	NA	NA	NA	NA	NA	NA	NA	NA	NA	NA	NA	NA	NA	NA	NA	NA	NA	NA	NA	NA	NA	NA	NA	NA	NA	NA	NA	NA	NA	NA	NA	NA	NA	NA	68	NA	4.6	NA	NA	NA	NA	NA	NA
HUTRTH2770	NA	NA	NA	NA	NA	NA	NA	NA	NA	NA	NA	NA	NA	NA	NA	NA	NA	NA	NA	NA	NA	NA	NA	NA	NA	NA	NA	NA	NA	NA	NA	NA	NA	NA	NA	NA	NA	NA	NA	NA	NA	NA	NA	NA	NA	NA	NA	NA	NA
HUTRVA0200	NA	NA	NA	NA	NA	NA	NA	NA	NA	NA	NA	NA	NA	NA	NA	NA	NA	NA	NA	NA	NA	NA	NA	NA	NA	NA	NA	NA	NA	NA	NA	NA	NA	NA	NA	NA	NA	NA	NA	NA	83.2	NA	6.4	NA	NA	NA	NA	NA	NA
HUTRVA0360	NA	NA	NA	NA	NA	NA	NA	NA	NA	NA	NA	NA	NA	NA	NA	NA	NA	NA	NA	NA	NA	NA	NA	NA	NA	NA	NA	NA	NA	NA	NA	NA	NA	NA	NA	NA	NA	NA	NA	NA	100.4	NA	4.7	NA	NA	NA	NA	NA	NA
HUTRVA0410	NA	NA	NA	NA	NA	NA	NA	NA	NA	NA	NA	NA	NA	NA	NA	NA	NA	NA	NA	NA	NA	NA	NA	NA	NA	NA	NA	NA	NA	NA	NA	NA	NA	NA	NA	NA	NA	NA	NA	NA	NA	NA	NA	NA	NA	NA	NA	NA	NA
HUTRVA0720	NA	NA	NA	NA	NA	NA	NA	NA	NA	NA	NA	NA	NA	NA	NA	NA	NA	NA	NA	NA	NA	NA	NA	NA	NA	NA	NA	NA	NA	NA	NA	NA	NA	NA	NA	NA	NA	NA	NA	NA	138	NA	5.9	NA	NA	NA	NA	NA	NA
HUTRVA1000	NA	NA	NA	NA	NA	NA	NA	NA	NA	NA	NA	NA	NA	NA	NA	NA	NA	NA	NA	NA	NA	NA	NA	NA	NA	NA	NA	NA	NA	NA	NA	NA	NA	NA	NA	NA	NA	NA	NA	NA	196.667	NA	5.2	NA	NA	NA	NA	NA	NA
HUTRVA1670	NA	NA	NA	NA	NA	NA	NA	NA	NA	NA	NA	NA	NA	NA	NA	NA	NA	NA	NA	NA	NA	NA	NA	NA	NA	NA	NA	NA	NA	NA	NA	NA	NA	NA	NA	NA	NA	NA	NA	NA	NA	NA	NA	NA	NA	NA	NA	NA	NA
HUTRVA1920	NA	NA	NA	NA	NA	NA	NA	NA	NA	NA	NA	NA	NA	NA	NA	NA	NA	NA	NA	NA	NA	NA	NA	NA	NA	NA	NA	NA	NA	NA	NA	NA	NA	NA	NA	NA	NA	NA	NA	NA	156.8	NA	5.7	NA	NA	NA	NA	NA	NA
HUTRVA1930	NA	NA	NA	NA	NA	NA	NA	NA	NA	NA	NA	NA	NA	NA	NA	NA	NA	NA	NA	NA	NA	NA	NA	NA	NA	NA	NA	NA	NA	NA	NA	NA	NA	NA	NA	NA	NA	NA	NA	NA	210	NA	6	NA	NA	NA	NA	NA	NA
HUTRVA2060	NA	NA	NA	NA	NA	NA	NA	NA	NA	NA	NA	NA	NA	NA	NA	NA	NA	NA	NA	NA	NA	NA	NA	NA	NA	NA	NA	NA	NA	NA	NA	NA	NA	NA	NA	NA	NA	NA	NA	NA	140.4	NA	4.1	NA	NA	NA	NA	NA	NA
HUTRVA2310	NA	NA	NA	NA	NA	NA	NA	NA	NA	NA	NA	NA	NA	NA	NA	NA	NA	NA	NA	NA	NA	NA	NA	NA	NA	NA	NA	NA	NA	NA	NA	NA	NA	NA	NA	NA	NA	NA	NA	NA	262	NA	4.4	NA	NA	NA	NA	NA	NA
HUTRVA2450	NA	NA	NA	NA	NA	NA	NA	NA	NA	NA	NA	NA	NA	NA	NA	NA	NA	NA	NA	NA	NA	NA	NA	NA	NA	NA	NA	NA	NA	NA	NA	NA	NA	NA	NA	NA	NA	NA	NA	NA	257.75	NA	4.8	NA	NA	NA	NA	NA	NA
HUTRVA2600	NA	NA	NA	NA	NA	NA	NA	NA	NA	NA	NA	NA	NA	NA	NA	NA	NA	NA	NA	NA	NA	NA	NA	NA	NA	NA	NA	NA	NA	NA	NA	NA	NA	NA	NA	NA	NA	NA	NA	NA	227.2	NA	4.4	NA	NA	NA	NA	NA	NA
HUTRVI1050	NA	NA	NA	NA	NA	NA	NA	NA	NA	NA	NA	NA	NA	NA	NA	NA	NA	NA	NA	NA	NA	NA	NA	NA	NA	NA	NA	NA	NA	NA	NA	NA	NA	NA	NA	NA	NA	NA	NA	NA	29	NA	5	NA	NA	NA	NA	NA	NA
HUTRVI1190	NA	NA	NA	NA	NA	NA	NA	NA	NA	NA	NA	NA	NA	NA	NA	NA	NA	NA	NA	NA	NA	NA	NA	NA	NA	NA	NA	NA	NA	NA	NA	NA	NA	NA	NA	NA	NA	NA	NA	NA	NA	NA	NA	NA	NA	NA	NA	NA	NA
INTRVA0360	47.2435	0.124089	0.8691	7.19785	119.975	171.525	0.888175	0.007375	0.624525	0.00175	0.709775	0.451975	0.060718	0.822075	0.73735	0.737	1.23392	0	0.2744	6.14468	0.9227	6.92785	8.45397	0	0.178025	27.5866	147.825	239.4	0.8902	0.770725	0.168375	0.543003	0.071175	19.1915	0.322584	1.53355	0.19925	0.17525	8.36717	0.423175	NA	NA	NA	NA	NA	NA	NA	146.966	93.9542
ACTRTH0200	25.4442	0.105275	1.14855	5.61604	162.775	88.65	0.886	0.020325	0.550575	0.015225	0.74005	0.412375	0.057275	0.808325	0.76245	0.763125	1.12997	0	0.212575	4.96142	1.27277	5.42837	5.53589	0	0.201925	18.0955	154.725	172.525	0.891675	0.610625	0.01395	0.499975	0.013825	8.06315	0.441618	1.19915	0.200725	0.212625	5.46316	0.392925	NA	3	4.25	NA	NA	NA	NA	144.69	95.1741
HUTRPO1060	NA	NA	NA	NA	NA	NA	NA	NA	NA	NA	NA	NA	NA	NA	NA	NA	NA	NA	NA	NA	NA	NA	NA	NA	NA	NA	NA	NA	NA	NA	NA	NA	NA	NA	NA	NA	NA	NA	NA	NA	76	NA	6.1	NA	NA	NA	NA	NA	NA
HUTRTH0200	NA	NA	NA	NA	NA	NA	NA	NA	NA	NA	NA	NA	NA	NA	NA	NA	NA	NA	NA	NA	NA	NA	NA	NA	NA	NA	NA	NA	NA	NA	NA	NA	NA	NA	NA	NA	NA	NA	NA	NA	24	NA	5	NA	NA	NA	NA	NA	NA
HUTRTH1500	NA	NA	NA	NA	NA	NA	NA	NA	NA	NA	NA	NA	NA	NA	NA	NA	NA	NA	NA	NA	NA	NA	NA	NA	NA	NA	NA	NA	NA	NA	NA	NA	NA	NA	NA	NA	NA	NA	NA	NA	68.6667	NA	3.9	NA	NA	NA	NA	NA	NA
HUTRTH2220	NA	NA	NA	NA	NA	NA	NA	NA	NA	NA	NA	NA	NA	NA	NA	NA	NA	NA	NA	NA	NA	NA	NA	NA	NA	NA	NA	NA	NA	NA	NA	NA	NA	NA	NA	NA	NA	NA	NA	NA	243.333	NA	4	NA	NA	NA	NA	NA	NA
HUTRTH2720	NA	NA	NA	NA	NA	NA	NA	NA	NA	NA	NA	NA	NA	NA	NA	NA	NA	NA	NA	NA	NA	NA	NA	NA	NA	NA	NA	NA	NA	NA	NA	NA	NA	NA	NA	NA	NA	NA	NA	NA	74	NA	5.1	NA	NA	NA	NA	NA	NA
HUTRVA1360	NA	NA	NA	NA	NA	NA	NA	NA	NA	NA	NA	NA	NA	NA	NA	NA	NA	NA	NA	NA	NA	NA	NA	NA	NA	NA	NA	NA	NA	NA	NA	NA	NA	NA	NA	NA	NA	NA	NA	NA	100	NA	4.6	NA	NA	NA	NA	NA	NA
[truncated: 1,546 more rows]
[truncated: 49 more columns]
