# Supplementary material for: Atlas of phenotypic, genotypic and geographical diversity present in the European traditional tomato
Source: Hortic Res. 2022 May 17;9:uhac112. doi: 10.1093/hr/uhac112 (PMC9252105; doi:10.1093/hr/uhac112)
Supplement: Web_Material_uhac112 [file web_material_uhac112.zip › File S4.xlsx]

## Sheet: Hoja1
Supplementary Data 4. Basic statistic descriptors of the traits phenotyped. Means denoted by a different letter indicate significant differences between country of origin (p < 0.001). Trait variation expressed as the index of qualitative variation (IQV) and the coefficient of variation (CV) for qualitative and quantitative variables, respectively. b) Heatmap comparing trait variation among countr…
Trait_type	Specific	type	Trait	symbol	Country	Mean	Mean differences	Std.Dev	Variance	Min	Max	Variation index (CV for quantitative and IQV for qualitative)	Accessions Valid	% Valid	Total acc	Skewness	SE.Skewness	Kurtosis
Fruit color
	Fruit external color
		Qualitative
			External fruit color	fec	Global	3.65869		0.670829	0.450012	1	7	0.535224	1421	96.6667	1470
			External fruit color	fec	ESP	3.52484	b	0.63613	0.404661	1	7	0.640537	644	98.3206	655
			External fruit color	fec	FRA	3.74257	a	0.851946	0.725812	1	7	0.321616	101	100	101
			External fruit color	fec	GRC	3.7875	a	0.570682	0.325678	1	7	0.329124	240	89.8876	267
			External fruit color	fec	ITA	3.76443	a	0.698405	0.487769	1	7	0.297781	416	98.1132	424
			green shoulder	GSh	Global	1.38226		0.853272	0.728073	1	4	0.907191	1240	84.3537	1470
			green shoulder	GSh	ESP	1.58	b	0.737	0.543169	1	4	0.789	581	88.7023	655
			green shoulder	GSh	FRA	2.0606	a	1.09929	1.20845	1	4	0.887801	99	98.0198	101
			green shoulder	GSh	GRC	1.125	cd	0.911023	0.829962	1	4	0.931805	136	50.9363	267
			green shoulder	GSh	ITA	1.00741	d	0.731947	0.535747	1	4	0.72111	405	95.5189	424
			Skin color	SkC	Global	1.73478		0.436604	0.190623	1	2	0.762164	1421	96.6667	1470
			Skin color	SkC	ESP	1.93444	a	0.632729	0.400346	1	2	0.99219	645	98.4733	655
			Skin color	SkC	FRA	1.53863	b	0.46637	0.217501	1	2	0.2256	100	99.0099	101
			Skin color	SkC	GRC	1.60363	b	0.427807	0.183019	1	2	0.4375	240	89.8876	267
			Skin color	SkC	ITA	1.55074	b	0.457331	0.209152	1	2	0.267658	416	98.1132	424
		Quantitative
			External fruit color LAB a	fec.a*	Global	22.1861		5.92274	35.0788	-4.86555	37.51	0.266957	949	32.6005	2911	-0.99	0.08	3.26
			External fruit color LAB a	fec.a*	ESP	19.8473	d	4.24862	18.0508	-3.98333	33.2023	0.214065	439	33.2324	1321	-1.29	0.12	6.94
			External fruit color LAB a	fec.a*	FRA	22.6045	bd	6.63082	43.9678	-4.86555	31.24	0.29334	104	47.2727	220	-2.44	0.24	6.14
			External fruit color LAB a	fec.a*	GRC	20.5273	ac	5.89351	34.7335	-4.2625	31.1	0.287107	121	28.4706	425	-2.33	0.22	7.43
			External fruit color LAB a	fec.a*	ITA	26.5639	a	5.72274	32.7497	3.04	37.51	0.215433	256	29.4253	870	-1.62	0.15	3.48
			External fruit color LAB b	fec.b*	Global	21.0822		7.85034	61.6279	8.16	58.2575	0.372369	949	32.6005	2911	0.73	0.08	0.54
			External fruit color LAB b	fec.b*	ESP	15.4154	b	4.85196	23.5415	8.16	44.63	0.314748	439	33.2324	1321	2.29	0.12	6.54
			External fruit color LAB b	fec.b*	FRA	26.915	a	7.21288	52.0256	11.2089	52.6495	0.267987	104	47.2727	220	1.25	0.24	2.85
			External fruit color LAB b	fec.b*	GRC	24.9501	a	5.27729	27.8497	12.9856	47.5588	0.211513	121	28.4706	425	0.67	0.22	2.91
			External fruit color LAB b	fec.b*	ITA	26.7151	a	6.35055	40.3295	10.8389	58.2575	0.237714	256	29.4253	870	0.57	0.15	2.56
			External fruit color LAB L	fec.L*	Global	39.4612		4.87161	23.7326	27.8256	60.8	0.123453	949	32.6005	2911	0.73	0.08	1.66
			External fruit color LAB L	fec.L*	ESP	37.2845	d	4.1655	17.3514	28.9433	60.8	0.111722	439	33.2324	1321	0.99	0.12	3.04
			External fruit color LAB L	fec.L*	FRA	41.6859	ab	4.88111	23.8252	31.7778	60.2395	0.117092	104	47.2727	220	1.5	0.24	2.83
			External fruit color LAB L	fec.L*	GRC	43.2529	a	3.93874	15.5136	32.5844	56.82	0.091063	121	28.4706	425	-0.21	0.22	1.59
			External fruit color LAB L	fec.L*	ITA	40.8492	b	4.38719	19.2475	30.7733	60.24	0.1074	256	29.4253	870	1.24	0.15	3.27
	Fruit internal color
		Quantitative
			Internal fruit color LAB Average a Value	fic.a	Global	23.239		7.66807	58.7994	-13.4761	49.9722	0.329966	1423	48.8835	2911	-0.57	0.06	2.76
			Internal fruit color LAB Average a Value	fic.a	ESP	24.4955	a	7.49771	56.2157	-13.4761	49.9722	0.306085	658	49.8107	1321	0.16	0.1	1.74
			Internal fruit color LAB Average a Value	fic.a	FRA	15.6498	c	9.97498	99.5002	-11.243	43.4183	0.637387	116	52.7273	220	-0.46	0.22	1.56
			Internal fruit color LAB Average a Value	fic.a	GRC	19.2906	b	6.32531	40.0096	-6.51562	39.9426	0.327896	153	36	425	-1.49	0.2	7.23
			Internal fruit color LAB Average a Value	fic.a	ITA	24.6503	a	5.93781	35.2576	-3.15767	38.9418	0.240881	443	50.9195	870	-1.2	0.12	2.15
			Internal fruit color LAB Average b Value	fic.b	Global	27.687		15.5799	242.733	7.33509	70.4242	0.562715	1423	48.8835	2911	1.1	0.06	0.3
			Internal fruit color LAB Average b Value	fic.b	ESP	28.6016	b	21.4643	460.715	7.33509	70.4242	0.750457	658	49.8107	1321	0.69	0.1	-1.34
			Internal fruit color LAB Average b Value	fic.b	FRA	29.2992	a	7.25966	52.7026	9.35279	63.7714	0.247776	116	52.7273	220	2.39	0.22	9.37
			Internal fruit color LAB Average b Value	fic.b	GRC	22.2033	d	5.54508	30.7479	10.2033	61.4221	0.249741	153	36	425	3.7	0.2	21.84
			Internal fruit color LAB Average b Value	fic.b	ITA	27.6245	c	5.79002	33.5244	8.77476	64.38	0.209597	443	50.9195	870	2.6	0.12	16.43
			Internal fruit color LAB Average Chroma	fic.C	Global	37.3292		14.756	217.741	12.8685	86.3975	0.395295	1421	48.8148	2911	1.3	0.06	0.67
			Internal fruit color LAB Average Chroma	fic.C	ESP	39.3032	a	19.8279	393.145	12.9011	86.3975	0.504485	656	49.6593	1321	0.77	0.1	-1.18
			Internal fruit color LAB Average Chroma	fic.C	FRA	34.428	c	8.66668	75.1114	12.8685	77.2598	0.251734	116	52.7273	220	2.64	0.22	9.52
			Internal fruit color LAB Average Chroma	fic.C	GRC	29.9992	a	6.24867	39.0459	22.4134	73.3859	0.208295	153	36	425	3.88	0.2	20.6
			Internal fruit color LAB Average Chroma	fic.C	ITA	37.5141	b	5.93167	35.1847	20.261	72.0835	0.158118	443	50.9195	870	2.38	0.12	12.01
			Internal fruit color LAB Average Hue	fic.H	Global	46.9403		15.1459	229.398	19.2725	124.041	0.322663	1423	48.8835	2911	0.7	0.06	1.43
			Internal fruit color LAB Average Hue	fic.H	ESP	42.6169	c	16.7119	279.287	20.3157	111.001	0.392142	658	49.8107	1321	0.6	0.1	-0.73
			Internal fruit color LAB Average Hue	fic.H	FRA	62.8657	a	15.8401	250.907	26.8861	124.041	0.251967	116	52.7273	220	1.55	0.22	3.31
			Internal fruit color LAB Average Hue	fic.H	GRC	49.3117	b	11.7086	137.091	23.1552	104.93	0.23744	153	36	425	2.99	0.2	12.87
			Internal fruit color LAB Average Hue	fic.H	ITA	48.2492	c	9.32969	87.0431	23.238	94.7263	0.193365	443	50.9195	870	1.26	0.12	3.9
			Internal fruit color LAB Average L Value	fic.L	Global	46.3045		13.4846	181.836	11.046	97.0352	0.291217	1423	48.8835	2911	0.84	0.06	0.04
			Internal fruit color LAB Average L Value	fic.L	ESP	46.7817	a	17.3611	301.408	11.046	86.8983	0.371109	658	49.8107	1321	0.61	0.1	-1.18
			Internal fruit color LAB Average L Value	fic.L	FRA	46.8764	a	7.73353	59.8076	28.3579	81.1848	0.164977	116	52.7273	220	1.86	0.22	4.92
			Internal fruit color LAB Average L Value	fic.L	GRC	43.6128	a	5.54073	30.6997	29.3683	66.2081	0.127044	153	36	425	1.12	0.2	4.25
			Internal fruit color LAB Average L Value	fic.L	ITA	46.3506	a	9.07465	82.3493	21.8752	97.0352	0.195783	443	50.9195	870	0.95	0.12	2.89
			Internal fruit color RGB Average Blue	fic.blue	Global	63.2716		13.4914	182.018	27.1036	119.63	0.21323	1422	48.8492	2911	0.35	0.06	0.95
			Internal fruit color RGB Average Blue	fic.blue	ESP	64.866	b	8.91835	79.5369	37.7607	117.357	0.137489	658	49.8107	1321	1.36	0.1	5.42
			Internal fruit color RGB Average Blue	fic.blue	FRA	80.5771	a	16.1952	262.285	30.5463	119.63	0.20099	115	52.2727	220	-0.81	0.23	1.27
			Internal fruit color RGB Average Blue	fic.blue	GRC	70.528	b	11.0877	122.937	27.1036	107.37	0.15721	153	36	425	-0.61	0.2	2.82
			Internal fruit color RGB Average Blue	fic.blue	ITA	54.2879	b	11.5976	134.503	29.9129	93.0498	0.213631	443	50.9195	870	0.39	0.12	0.16
			Internal fruit color RGB Average Green	fic.green	Global	83.1133		15.9506	254.422	45.8812	213.525	0.191914	1423	48.8835	2911	1.18	0.06	4.8
			Internal fruit color RGB Average Green	fic.green	ESP	82.3522	bc	11.8418	140.228	54.4182	158.005	0.143795	658	49.8107	1321	1.17	0.1	3.5
			Internal fruit color RGB Average Green	fic.green	FRA	99.3347	a	21.9467	481.658	46.9357	213.525	0.220937	116	52.7273	220	1.31	0.22	5.79
			Internal fruit color RGB Average Green	fic.green	GRC	86.6409	b	13.8405	191.559	45.8812	144.219	0.159745	153	36	425	1.19	0.2	5.04
			Internal fruit color RGB Average Green	fic.green	ITA	79.4658	c	16.8821	285.006	48.7668	149.844	0.212445	443	50.9195	870	0.83	0.12	1.16
			Internal fruit color RGB Average Luminosity	fic.lum	Global	96.6772		11.3536	128.904	10.7135	200.018	0.117438	1423	48.8835	2911	-0.04	0.06	7.32
			Internal fruit color RGB Average Luminosity	fic.lum	ESP	97.7684	b	8.3805	70.2328	47.0812	130.951	0.0857179	658	49.8107	1321	-0.56	0.1	4.11
			Internal fruit color RGB Average Luminosity	fic.lum	FRA	107.821	a	14.544	211.527	68.3863	200.018	0.134889	116	52.7273	220	1.66	0.22	12.81
			Internal fruit color RGB Average Luminosity	fic.lum	GRC	99.8334	b	11.1862	125.131	10.7135	122.071	0.112049	153	36	425	-3.6	0.2	25.09
			Internal fruit color RGB Average Luminosity	fic.lum	ITA	91.5625	c	10.8297	117.283	51.248	120.869	0.118277	443	50.9195	870	-0.03	0.12	0.03
			Internal fruit color RGB Average Red	fic.red	Global	142.69		12.6077	158.954	4.75	216.365	0.0883572	1423	48.8835	2911	-1.21	0.06	12.11
			Internal fruit color RGB Average Red	fic.red	ESP	143.544	ab	11.3155	128.041	99.3516	178.239	0.0788296	658	49.8107	1321	-0.28	0.1	0.41
			Internal fruit color RGB Average Red	fic.red	FRA	147.563	a	12.7934	163.672	110.795	216.365	0.0866984	116	52.7273	220	0.95	0.22	6.26
			Internal fruit color RGB Average Red	fic.red	GRC	142.977	ab	8.61122	74.1532	111.496	160.576	0.0602279	153	36	425	-0.64	0.2	0.79
			Internal fruit color RGB Average Red	fic.red	ITA	140.777	b	14.3266	205.25	4.75	176.616	0.101768	443	50.9195	870	-2.42	0.12	20.09
Fruit quality
		Quantitative
			Fruit firmness	Firm	Global	44.9364		14.2267	202.399	19.1494	82.6375	0.316596	948	32.5661	2911	-0.24	0.08	-0.9
			Fruit firmness	Firm	ESP	40.4902	b	16.0963	259.091	19.9172	79.45	0.397535	439	33.2324	1321	0.13	0.12	-1.56
			Fruit firmness	Firm	FRA	39.3708	b	6.62037	43.8293	22.0722	54.1875	0.168154	104	47.2727	220	-0.1	0.24	0.41
			Fruit firmness	Firm	GRC	50.2191	a	11.3634	129.127	20.775	82.6375	0.226277	121	28.4706	425	-0.11	0.22	0.65
			Fruit firmness	Firm	ITA	52.332	a	9.15999	83.9054	20.8061	79.0625	0.175036	255	29.3103	870	-0.36	0.15	1.93
			SSC(ºBrix)	SCC	Global	5.0225		1.11842	1.25086	2.1	11.1	0.222682	2813	96.6335	2911	0.72	0.05	0.97
			SSC(ºBrix)	SCC	ESP	4.88504	b	1.1069	1.22523	2.12222	9.4	0.22659	1279	96.8206	1321	0.65	0.07	0.46
			SSC(ºBrix)	SCC	FRA	5.14381	ab	0.807861	0.652639	3.48889	8.75	0.157055	220	100	220	0.58	0.16	1.5
			SSC(ºBrix)	SCC	GRC	4.40361	c	0.883564	0.780684	2.1	8.1	0.200645	396	93.1765	425	0.83	0.12	1.43
			SSC(ºBrix)	SCC	ITA	5.42054	a	1.04197	1.0857	3.2	9.7	0.192226	845	97.1264	870	0.73	0.08	0.78
Fruit morphology
	Distal fruit end shape
		Qualitative
			Ribbing at calyx end	rce	Global	2.18117		0.82489	0.680443	1	4	0.875295	1402	95.3741	1470
			Ribbing at calyx end	rce	ESP	2.16114	b	0.674009	0.454289	1	4	0.743026	633	96.6412	655
			Ribbing at calyx end	rce	FRA	2.38614	ab	0.85562	0.732086	1	4	0.90161	101	100	101
			Ribbing at calyx end	rce	GRC	2.39583	a	0.893018	0.797481	1	4	0.932084	240	89.8876	267
			Ribbing at calyx end	rce	ITA	2.05147	b	0.933996	0.872349	1	4	0.925974	408	96.2264	424
			Shape of pistil scar	sps	Global	1.72954		1.12532	1.26635	1	4	0.71744	1405	95.5782	1470
			Shape of pistil scar	sps	ESP	1.51181	d	0.851736	0.725455	1	4	0.669316	635	96.9466	655
			Shape of pistil scar	sps	FRA	2.06931	b	1.18787	1.41104	1	4	0.886187	101	100	101
			Shape of pistil scar	sps	GRC	2.38589	a	1.40997	1.98802	1	4	0.802052	241	90.2622	267
			Shape of pistil scar	sps	ITA	1.60294	c	1.13076	1.27862	1	4	0.543156	408	96.2264	424
		Quantitative
			Distal Angle Macro	dan.macro	Global	123.264		30.0345	902.073	0.2	203.575	0.24366	1400	48.0934	2911	-0.57	0.07	0.14
			Distal Angle Macro	dan.macro	ESP	133.989	a	24.7296	611.552	37.36	198.8	0.184564	645	48.8266	1321	-0.67	0.1	0.71
			Distal Angle Macro	dan.macro	FRA	117.892	b	23.5461	554.42	47.3041	156.958	0.199726	115	52.2727	220	-1.09	0.23	0.94
			Distal Angle Macro	dan.macro	GRC	137.164	a	30.7652	946.495	0.2	203.575	0.224294	145	34.1176	425	-1.68	0.2	4.31
			Distal Angle Macro	dan.macro	ITA	106.465	c	28.8421	831.869	33.7	189.375	0.270907	443	50.9195	870	-0.04	0.12	-0.41
			Distal Angle Micro	dan.micro	Global	142.471		40.0357	1602.85	0	264.674	0.28101	1400	48.0934	2911	-0.6	0.07	1.08
			Distal Angle Micro	dan.micro	ESP	142.716	a	33.0856	1094.66	36.55	264.1	0.231828	645	48.8266	1321	-0.17	0.1	0.64
			Distal Angle Micro	dan.micro	FRA	144.306	a	49.3223	2432.69	9.3043	264.674	0.34179	115	52.2727	220	-0.51	0.23	0.37
			Distal Angle Micro	dan.micro	GRC	123.776	b	48.1555	2318.95	0	223.125	0.389053	145	34.1176	425	-0.78	0.2	0.19
			Distal Angle Micro	dan.micro	ITA	146.725	a	42.4903	1805.42	0.06735	243.15	0.289591	443	50.9195	870	-0.71	0.12	0.73
			Distal end shape index	desi	Global	0.01		0.04	0.0016	-0.18	0.41	4.47	1400	48.0934	2911	3.26	0.07	18.61
			Distal end shape index	desi	ESP	0	b	0.04	0.0016	-0.18	0.33	10.24	645	48.8266	1321	3.53	0.1	22.76
			Distal end shape index	desi	FRA	0.01	ab	0.06	0.0036	-0.18	0.36	5.08	115	52.2727	220	2.8	0.23	11.58
			Distal end shape index	desi	GRC	0.01	ab	0.03	0.0009	-0.1	0.12	3.19	145	34.1176	425	1.18	0.2	6.28
			Distal end shape index	desi	ITA	0.02	a	0.05	0.0025	-0.11	0.41	2.59	443	50.9195	870	2.81	0.12	12.89
			Distal Fruit Blockiness	dblk	Global	0.621064		0.0829383	0.00687876	0.0578	0.815675	0.133542	1400	48.0934	2911	-1.96	0.07	6.83
			Distal Fruit Blockiness	dblk	ESP	0.62744	a	0.0651344	0.00424249	0.175944	0.8138	0.10381	645	48.8266	1321	-1.43	0.1	6.21
			Distal Fruit Blockiness	dblk	FRA	0.622691	ab	0.0815177	0.00664514	0.320325	0.7823	0.130912	115	52.2727	220	-1.81	0.23	3.47
			Distal Fruit Blockiness	dblk	GRC	0.637712	a	0.0470423	0.00221298	0.50475	0.758722	0.0737672	145	34.1176	425	-0.25	0.2	0.18
			Distal Fruit Blockiness	dblk	ITA	0.605449	b	0.111979	0.0125393	0.0578	0.815675	0.184952	443	50.9195	870	-1.61	0.12	3.37
	Fruit asymmetry
		Quantitative
			Fruit Shape Triangle	tri	Global	1.22337		0.296687	0.0880231	0.469	4.7544	0.242517	1400	48.0934	2911	3.92	0.07	30.12
			Fruit Shape Triangle	tri	ESP	1.22312	a	0.24067	0.0579218	0.5019	4.7544	0.196766	645	48.8266	1321	5.73	0.1	73.48
			Fruit Shape Triangle	tri	FRA	1.26323	a	0.264208	0.0698058	0.6516	2.60133	0.209152	115	52.2727	220	2.47	0.23	7.99
			Fruit Shape Triangle	tri	GRC	1.11869	b	0.171377	0.02937	0.469	1.5554	0.153194	145	34.1176	425	-0.95	0.2	2.57
			Fruit Shape Triangle	tri	ITA	1.25302	ab	0.397848	0.158283	0.48155	4.0809	0.317511	443	50.9195	870	2.93	0.12	12.79
			Obovoid-ovoid symmetry index	osi	Global	-0.1		0.11	0.0121	-0.47	0.35	1.1	1400	48.0934	2911	1.2	0.07	1.47
			Obovoid-ovoid symmetry index	osi	ESP	-0.12	b	0.1	0.01	-0.39	0.35	0.833333	645	48.8266	1321	1.43	0.1	2.77
			Obovoid-ovoid symmetry index	osi	FRA	-0.14	b	0.1	0.01	-0.47	0.35	0.714286	115	52.2727	220	1.54	0.23	5.51
			Obovoid-ovoid symmetry index	osi	GRC	-0.07	a	0.1	0.01	-0.29	0.22	1.42857	145	34.1176	425	0.76	0.2	-0.01
			Obovoid-ovoid symmetry index	osi	ITA	-0.08	a	0.13	0.0169	-0.34	0.33	1.625	443	50.9195	870	0.94	0.12	0.25
			V, Asymmetry	ver	Global	0.123905		0.0810806	0.00657407	0	0.560775	0.654376	1400	48.0934	2911	1.56	0.07	3.49
			V, Asymmetry	ver	ESP	0.137112	a	0.0803392	0.00645439	0.0158778	0.5457	0.58594	645	48.8266	1321	1.52	0.1	3.36
			V, Asymmetry	ver	FRA	0.141805	a	0.0883797	0.00781096	0.0146	0.560775	0.623248	115	52.2727	220	2.15	0.23	6.3
			V, Asymmetry	ver	GRC	0.114958	ab	0.0786071	0.00617907	0.014375	0.4387	0.683788	145	34.1176	425	1.33	0.2	2.19
			V, Asymmetry	ver	ITA	0.108292	b	0.0786676	0.00618859	0	0.447525	0.726441	443	50.9195	870	1.58	0.12	2.91
	Fruit internal structure
		Qualitative
			Puffiness appearance	Puf	Global	1.55656		0.816378	0.666473	1	4	0.730389	1220	82.9932	1470	#N/A	#N/A	#N/A
			Puffiness appearance	Puf	ESP	1.52513	a	0.774247	0.599459	1	4	0.715475	577	88.0916	655	#N/A	#N/A	#N/A
			Puffiness appearance	Puf	FRA	1.29293	a	0.590369	0.348536	1	4	0.501173	99	98.0198	101	#N/A	#N/A	#N/A
			Puffiness appearance	Puf	GRC	1.4	a	0.619677	0.384	1	4	0.637781	125	46.8165	267	#N/A	#N/A	#N/A
			Puffiness appearance	Puf	ITA	1.72953	a	0.939244	0.882179	1	4	0.824404	403	95.0472	424	#N/A	#N/A	#N/A
		Quantitative
			Tomato Pericarp Area	par	Global	11.477		6.53054	42.6479	0.322225	43.0343	0.569011	1400	48.0934	2911	0.56	0.07	0.11
			Tomato Pericarp Area	par	ESP	13.1937	a	5.5035	30.2885	1.47229	43.0343	0.41713	645	48.8266	1321	0.72	0.1	1.6
			Tomato Pericarp Area	par	FRA	14.8882	a	5.35198	28.6437	1.98362	30.6495	0.359478	115	52.2727	220	0.33	0.23	0.89
			Tomato Pericarp Area	par	GRC	9.58529	b	7.90781	62.5335	0.322225	28.5135	0.824995	145	34.1176	425	0.33	0.2	-1.34
			Tomato Pericarp Area	par	ITA	9.15322	b	6.69598	44.8361	1.0238	33.0078	0.731544	443	50.9195	870	1.35	0.12	0.95
			Tomato Pericarp Area Ratio	par.R	Global	0.406032		0.0710244	0.00504447	0.153505	0.604423	0.174923	1400	48.0934	2911	-1.06	0.07	0.96
			Tomato Pericarp Area Ratio	par.R	ESP	0.392259	b	0.0784833	0.00615962	0.153505	0.571421	0.20008	645	48.8266	1321	-0.94	0.1	0.1
			Tomato Pericarp Area Ratio	par.R	FRA	0.363076	c	0.0647298	0.00418995	0.19604	0.485675	0.178282	115	52.2727	220	-0.06	0.23	-0.93
			Tomato Pericarp Area Ratio	par.R	GRC	0.431659	a	0.0401421	0.00161139	0.244262	0.45891	0.0929949	145	34.1176	425	-3.23	0.2	9.8
			Tomato Pericarp Area Ratio	par.R	ITA	0.425232	a	0.0608334	0.0037007	0.196068	0.604423	0.143059	443	50.9195	870	-0.95	0.12	2.58
			Tomato Pericarp Thickness	ptk	Global	1.2824		0.411049	0.168961	0.2426	2.82468	0.320532	1400	48.0934	2911	0.11	0.07	-0.17
			Tomato Pericarp Thickness	ptk	ESP	1.38084	a	0.320726	0.102865	0.439367	2.82468	0.232269	645	48.8266	1321	0.35	0.1	0.75
			Tomato Pericarp Thickness	ptk	FRA	1.40482	a	0.281407	0.07919	0.5546	2.36927	0.200316	115	52.2727	220	0.08	0.23	2.1
			Tomato Pericarp Thickness	ptk	GRC	1.14055	b	0.602838	0.363413	0.2426	2.29025	0.528552	145	34.1176	425	0.05	0.2	-1.52
			Tomato Pericarp Thickness	ptk	ITA	1.17636	b	0.43401	0.188364	0.39375	2.43837	0.368944	443	50.9195	870	0.92	0.12	-0.09
			Tomato Pericarp Thickness Ratio	ptk.R	Global	0.200175		0.00277324	7.69087e-06	0.157667	0.216356	0.0138541	1400	48.0934	2911	-5.4	0.07	74.16
			Tomato Pericarp Thickness Ratio	ptk.R	ESP	0.200111	a	0.00319765	1.0225e-05	0.157667	0.2151	0.0159794	645	48.8266	1321	-5.55	0.1	67.12
			Tomato Pericarp Thickness Ratio	ptk.R	FRA	0.200252	a	0.00137012	1.87722e-06	0.196656	0.210187	0.00684197	115	52.2727	220	3.8	0.23	24.74
			Tomato Pericarp Thickness Ratio	ptk.R	GRC	0.200253	a	0.00224174	5.02538e-06	0.189211	0.2076	0.0111945	145	34.1176	425	-1.35	0.2	6.4
			Tomato Pericarp Thickness Ratio	ptk.R	ITA	0.200167	a	0.00250599	6.28e-06	0.168167	0.212567	0.0125195	443	50.9195	870	-6.66	0.12	83.1
	Fruit shape
		Qualitative
			Fruit predominant shape	FPS	Global	3.39265		2.34219	5.48583	1	9	0.865194	1236	84.0816	1470	#N/A	#N/A	#N/A
			Fruit predominant shape	FPS	ESP	3.2897	b	2.28123	5.20402	1	8	0.8378	579	88.3969	655	#N/A	#N/A	#N/A
			Fruit predominant shape	FPS	FRA	3.0707	bc	2.21224	4.89399	1	9	0.747246	99	98.0198	101	#N/A	#N/A	#N/A
			Fruit predominant shape	FPS	GRC	2.16031	c	1.80677	3.26442	1	8	0.648869	135	50.5618	267	#N/A	#N/A	#N/A
			Fruit predominant shape	FPS	ITA	3.99752	a	2.43577	5.933	1	9	0.936815	404	95.283	424	#N/A	#N/A	#N/A
		Quantitative
			Curved Fruit Shape Index	fse.curved	Global	1.04337		0.353952	0.125282	0.5913	2.86455	0.339239	1400	48.0934	2911	2.04	0.07	4.76
			Curved Fruit Shape Index	fse.curved	ESP	0.952611	b	0.274483	0.0753408	0.59215	2.80468	0.288138	645	48.8266	1321	3.15	0.1	12.67
			Curved Fruit Shape Index	fse.curved	FRA	0.955344	b	0.312914	0.097915	0.6831	2.6807	0.32754	115	52.2727	220	2.94	0.23	11.18
			Curved Fruit Shape Index	fse.curved	GRC	1.02267	a	0.220605	0.0486664	0.6614	1.9752	0.215714	145	34.1176	425	1.15	0.2	1.76
			Curved Fruit Shape Index	fse.curved	ITA	1.17541	a	0.410419	0.168443	0.5913	2.59673	0.349171	443	50.9195	870	1.04	0.12	0.6
			Fruit Shape Index External I	fse.I	Global	0.982498		0.338865	0.11483	0.541167	2.7591	0.344902	1400	48.0934	2911	1.85	0.07	3.74
			Fruit Shape Index External I	fse.I	ESP	0.902698	a	0.257302	0.0662044	0.5575	2.41552	0.285037	645	48.8266	1321	2.67	0.1	8.79
			Fruit Shape Index External I	fse.I	FRA	0.898893	a	0.282362	0.0797281	0.5931	2.33153	0.314122	115	52.2727	220	2.46	0.23	7.79
			Fruit Shape Index External I	fse.I	GRC	0.901702	a	0.211487	0.0447269	0.583575	1.65067	0.234543	145	34.1176	425	1.14	0.2	0.87
			Fruit Shape Index External I	fse.I	ITA	1.11783	b	0.399708	0.159766	0.541167	2.37804	0.357575	443	50.9195	870	0.89	0.12	0.18
			Fruit Shape Index External II	fse.II	Global	0.916639		0.380681	0.144918	0.36725	2.79877	0.415301	1400	48.0934	2911	1.67	0.07	3.08
			Fruit Shape Index External II	fse.II	ESP	0.821945	a	0.291652	0.0850607	0.3755	2.56206	0.354831	645	48.8266	1321	2.43	0.1	7.8
			Fruit Shape Index External II	fse.II	FRA	0.81643	a	0.318369	0.101359	0.42225	2.33562	0.389953	115	52.2727	220	2.25	0.23	6.46
			Fruit Shape Index External II	fse.II	GRC	0.841397	a	0.245491	0.0602656	0.436633	1.65362	0.291766	145	34.1176	425	0.92	0.2	0.43
			Fruit Shape Index External II	fse.II	ITA	1.07178	b	0.44669	0.199532	0.36725	2.39248	0.416775	443	50.9195	870	0.77	0.12	0.04
			Fruit Shape Index Internal	fsi	Global	0.920285		0.379571	0.144074	0.365825	2.758	0.41245	1400	48.0934	2911	1.7	0.07	3.21
			Fruit Shape Index Internal	fsi	ESP	0.827021	a	0.289619	0.0838792	0.376244	2.56682	0.350196	645	48.8266	1321	2.44	0.1	7.88
			Fruit Shape Index Internal	fsi	FRA	0.820586	a	0.316403	0.100111	0.4216	2.34008	0.385582	115	52.2727	220	2.29	0.23	6.67
			Fruit Shape Index Internal	fsi	GRC	0.84106	a	0.246003	0.0605176	0.437367	1.65605	0.292492	145	34.1176	425	0.92	0.2	0.44
			Fruit Shape Index Internal	fsi	ITA	1.07462	b	0.446852	0.199677	0.365825	2.5772	0.415825	443	50.9195	870	0.81	0.12	0.22
	Fruit shape homogeneity
		Qualitative
			Fruit fasciation	Fas	Global	1.53204		0.862383	0.743704	1	4	0.679084	1233	83.8776	1470	#N/A	#N/A	#N/A
			Fruit fasciation	Fas	ESP	1.67014	a	0.965846	0.932859	1	4	0.763688	576	87.9389	655	#N/A	#N/A	#N/A
			Fruit fasciation	Fas	FRA	1.63636	a	0.915131	0.837465	1	4	0.759106	99	98.0198	101	#N/A	#N/A	#N/A
			Fruit fasciation	Fas	GRC	1.03649	b	0.305868	0.0935551	1	4	0.0385044	137	51.3109	267	#N/A	#N/A	#N/A
			Fruit fasciation	Fas	ITA	1.49505	a	0.759413	0.576707	1	4	0.688494	404	95.283	424	#N/A	#N/A	#N/A
		Quantitative
			Circular	cir	Global	0.104181		0.0530547	0.0028148	0.01415	0.298956	0.509253	1400	48.0934	2911	0.94	0.07	0.49
			Circular	cir	ESP	0.100241	a	0.0456778	0.00208647	0.0221667	0.2888	0.455679	645	48.8266	1321	1.03	0.1	1.22
			Circular	cir	FRA	0.109038	a	0.045275	0.00204983	0.017125	0.272725	0.415224	115	52.2727	220	0.87	0.23	1
			Circular	cir	GRC	0.0985016	a	0.0443417	0.00196619	0.029375	0.216856	0.450163	145	34.1176	425	0.8	0.2	-0.31
			Circular	cir	ITA	0.110302	a	0.0629671	0.00396485	0.01415	0.2725	0.570858	443	50.9195	870	0.62	0.12	-0.66
			Ellipsoid	ell	Global	0.0485414		0.0168357	0.000283439	0.012	0.135533	0.346831	1400	48.0934	2911	0.94	0.07	1.61
			Ellipsoid	ell	ESP	0.0504476	a	0.0163524	0.000267402	0.0136444	0.135533	0.324147	645	48.8266	1321	1.2	0.1	2.83
			Ellipsoid	ell	FRA	0.0525291	a	0.0153186	0.000234658	0.0167	0.102075	0.291621	115	52.2727	220	0.39	0.23	0.09
			Ellipsoid	ell	GRC	0.0486505	ab	0.0168599	0.000284256	0.012	0.1026	0.346551	145	34.1176	425	0.94	0.2	0.6
			Ellipsoid	ell	ITA	0.0454836	b	0.0175959	0.000309616	0.01275	0.116875	0.386863	443	50.9195	870	0.87	0.12	0.93
			Lobedness Degree	lob	Global	1.63104		0.786967	0.619317	0.514	6.47734	0.482494	1400	48.0934	2911	1.85	0.07	5.01
			Lobedness Degree	lob	ESP	1.52463	c	0.684069	0.467951	0.641411	6.47734	0.44868	645	48.8266	1321	2.48	0.1	10.44
			Lobedness Degree	lob	FRA	1.52573	bc	0.651844	0.424901	0.6785	3.6556	0.427235	115	52.2727	220	1.35	0.23	1.45
			Lobedness Degree	lob	GRC	2.04876	a	0.866128	0.750177	0.714275	6.23778	0.422758	145	34.1176	425	1.87	0.2	5.16
			Lobedness Degree	lob	ITA	1.74598	b	0.885154	0.783498	0.514	5.59532	0.506966	443	50.9195	870	1.28	0.12	1.49
			Rectangular	rec	Global	0.534104		0.03358	0.00112762	0.36585	0.615644	0.0628717	1400	48.0934	2911	-1.12	0.07	1.75
			Rectangular	rec	ESP	0.539836	a	0.0273559	0.000748347	0.428222	0.593378	0.0506745	645	48.8266	1321	-1	0.1	1.46
			Rectangular	rec	FRA	0.540122	a	0.0445131	0.00198141	0.39435	0.6065	0.082413	115	52.2727	220	-1.8	0.23	2.98
			Rectangular	rec	GRC	0.535472	ab	0.0320898	0.00102975	0.36585	0.615644	0.059928	145	34.1176	425	-1.26	0.2	4.57
			Rectangular	rec	ITA	0.524723	a	0.0368909	0.00136094	0.412675	0.610875	0.0703054	443	50.9195	870	-0.6	0.12	-0.14
	Fruit size
		Quantitative
			Area (cm2)	ar	Global	28.8077		15.5148	240.709	-0.284032	83.6297	0.538564	1400	48.0934	2911	0.62	0.07	-0.33
			Area (cm2)	ar	ESP	33.2683	a	15.8069	249.859	3.56225	75.7848	0.475135	645	48.8266	1321	0.4	0.1	-0.78
			Area (cm2)	ar	FRA	37.498	a	15.2444	232.393	4.98982	83.6297	0.406541	115	52.2727	220	0.55	0.23	0.11
			Area (cm2)	ar	GRC	23.0098	b	11.0536	122.183	-0.284032	59.4088	0.480387	145	34.1176	425	0.23	0.2	-0.17
			Area (cm2)	ar	ITA	23.1581	b	13.5058	182.405	3.88932	65.9009	0.583199	443	50.9195	870	0.86	0.12	-0.18
			Curved Height (cm)	H.curved	Global	5.83511		1.78659	3.19191	2.02592	14.8272	0.30618	1400	48.0934	2911	0.95	0.07	1.61
			Curved Height (cm)	H.curved	ESP	6.12302	a	1.78182	3.17489	2.03828	13.2802	0.291004	645	48.8266	1321	0.82	0.1	1.14
			Curved Height (cm)	H.curved	FRA	6.59082	a	1.93926	3.76072	2.62652	14.8272	0.294236	115	52.2727	220	1.54	0.23	3.52
			Curved Height (cm)	H.curved	GRC	5.13906	b	1.23115	1.51573	2.02592	9.00373	0.239568	145	34.1176	425	0.11	0.2	-0.08
			Curved Height (cm)	H.curved	ITA	5.55034	b	1.81194	3.28313	2.1299	13.2077	0.326456	443	50.9195	870	0.92	0.12	0.84
			Fruit weight (g)	fw	Global	134.773		106.941	11436.4	2.6	936.876	0.793491	2787	95.7403	2911	1.64	0.05	4.46
			Fruit weight (g)	fw	ESP	150.56	b	108.007	11665.5	2.6	785.975	0.717368	1277	96.6692	1321	1.5	0.07	3.21
			Fruit weight (g)	fw	FRA	178.44	ab	132.419	17534.8	6.46154	936.876	0.742093	219	99.5455	220	2.31	0.16	7.87
			Fruit weight (g)	fw	GRC	176.874	a	115.761	13400.5	4.125	690	0.654481	373	87.7647	425	0.78	0.13	0.86
			Fruit weight (g)	fw	ITA	85.9812	c	71.1187	5057.87	4.68	476.667	0.827142	846	97.2414	870	1.45	0.08	2.07
			Height Mid-width (cm)	H.mid	Global	5.05382		1.61898	2.62109	1.77165	12.9201	0.320347	1400	48.0934	2911	-0.54	0.08	0.37
			Height Mid-width (cm)	H.mid	ESP	5.1921	a	1.5745	2.47905	1.85607	12.1468	0.303249	645	48.8266	1321	-0.06	0.15	-0.53
			Height Mid-width (cm)	H.mid	FRA	5.56225	a	1.78486	3.18574	2.44687	12.9201	0.320889	115	52.2727	220	-1.42	0.24	2.29
			Height Mid-width (cm)	H.mid	GRC	4.5109	b	1.0744	1.15433	1.77165	7.30444	0.238178	145	34.1176	425	-0.27	0.21	-0.57
			Height Mid-width (cm)	H.mid	ITA	4.96166	b	1.77326	3.14444	1.92405	11.8364	0.357392	443	50.9195	870	-0.72	0.12	-0.22
			locule number	lcn	Global	5.27644		3.55583	12.6439	1.75	25	0.673906	1427	49.021	2911	1.4	0.06	1.74
			locule number	lcn	ESP	5.54656	b	3.45511	11.9378	2	25	0.622928	660	49.9621	1321	1.52	0.1	2.46
			locule number	lcn	FRA	6.87535	a	4.12838	17.0436	1.75	19.5	0.600462	119	54.0909	220	0.89	0.22	0.02
			locule number	lcn	GRC	6.29775	ab	3.96005	15.682	2	20.75	0.628804	153	36	425	1.06	0.2	0.71
			locule number	lcn	ITA	4.38204	c	3.18636	10.1529	2	15.75	0.72714	443	50.9195	870	1.4	0.12	1.06
			Maximum Height (cm)	H.max	Global	5.61453		1.73899	3.02408	1.80127	14.4547	0.30973	1400	48.0934	2911	1.03	0.07	1.99
			Maximum Height (cm)	H.max	ESP	5.87823	a	1.71942	2.9564	1.9304	13.2738	0.292506	645	48.8266	1321	0.91	0.1	1.7
			Maximum Height (cm)	H.max	FRA	6.32672	a	1.91479	3.66643	2.47227	14.4547	0.302652	115	52.2727	220	1.65	0.23	3.91
			Maximum Height (cm)	H.max	GRC	4.95381	b	1.19611	1.43068	1.80127	8.5507	0.241453	145	34.1176	425	0.05	0.2	-0.14
			Maximum Height (cm)	H.max	ITA	5.35828	b	1.78937	3.20185	2.03832	12.6111	0.333945	443	50.9195	870	0.99	0.12	0.94
			Maximum Width (cm)	W.max	Global	6.08224		2.05113	4.20713	1.32292	13.2908	0.337232	1400	48.0934	2911	0.28	0.07	-0.55
			Maximum Width (cm)	W.max	ESP	6.75672	a	1.92774	3.71617	2.1336	13.2908	0.285307	645	48.8266	1321	0.22	0.1	-0.33
			Maximum Width (cm)	W.max	FRA	7.26458	a	1.71759	2.95011	2.5019	11.7433	0.236433	115	52.2727	220	-0.04	0.23	0.58
			Maximum Width (cm)	W.max	GRC	5.46022	b	1.45904	2.1288	1.98542	9.8959	0.267213	145	34.1176	425	0.1	0.2	-0.39
			Maximum Width (cm)	W.max	ITA	5.1783	b	1.94783	3.79403	1.85633	10.1402	0.376151	443	50.9195	870	0.73	0.12	-0.69
			Perimeter (cm)	per	Global	20.7011		6.79199	46.1311	4.1686	41.0709	0.328098	1400	48.0934	2911	0.02	0.07	-0.45
			Perimeter (cm)	per	ESP	22.6221	a	6.20683	38.5248	7.19979	41.0709	0.274371	645	48.8266	1321	0.18	0.1	-0.59
			Perimeter (cm)	per	FRA	24.3663	a	5.73459	32.8856	8.45843	38.1797	0.235349	115	52.2727	220	0.1	0.23	0.12
			Perimeter (cm)	per	GRC	16.8479	b	8.48955	72.0725	4.1686	32.1844	0.503893	145	34.1176	425	-0.14	0.2	-1.44
			Perimeter (cm)	per	ITA	18.7089	b	5.93341	35.2054	7.4909	34.1503	0.317144	443	50.9195	870	0.43	0.12	-0.9
			Width Mid-height (cm)	W.mid	Global	6.00821		2.03696	4.14921	1.27848	13.1008	0.339029	1400	48.0934	2911	0.28	0.07	-0.55
			Width Mid-height (cm)	W.mid	ESP	6.67711	a	1.91606	3.67129	2.11856	13.1008	0.28696	645	48.8266	1321	0.22	0.1	-0.35
			Width Mid-height (cm)	W.mid	FRA	7.16637	a	1.70649	2.9121	2.49345	11.6417	0.238124	115	52.2727	220	-0.02	0.23	0.64
			Width Mid-height (cm)	W.mid	GRC	5.40729	b	1.44168	2.07845	1.97275	9.74359	0.266619	145	34.1176	425	0.1	0.2	-0.42
			Width Mid-height (cm)	W.mid	ITA	5.11006	b	1.9372	3.75273	1.73355	10.064	0.379095	443	50.9195	870	0.74	0.12	-0.68
			Width Widest Position	Ww	Global	0.464271		0.0529387	0.00280251	0	0.663475	0.114025	1400	48.0934	2911	-0.24	0.07	8.4
			Width Widest Position	Ww	ESP	0.45527	b	0.0454847	0.00206886	0.2151	0.65145	0.0999071	645	48.8266	1321	0.31	0.1	4.54
			Width Widest Position	Ww	FRA	0.44682	b	0.0476758	0.00227299	0.213675	0.66235	0.1067	115	52.2727	220	0.01	0.23	7.21
			Width Widest Position	Ww	GRC	0.465157	ab	0.0404563	0.00163671	0.2741	0.609225	0.0869734	145	34.1176	425	-0.34	0.2	3.34
			Width Widest Position	Ww	ITA	0.481032	a	0.0632361	0.0039988	0	0.663475	0.131459	443	50.9195	870	-1.02	0.12	11
	Proximal fruit end shape
		Qualitative
			Fruit shoulder shape	FShS	Global	2.4021		0.970085	0.941064	1	4	0.965538	1225	83.3333	1470	#N/A	#N/A	#N/A
			Fruit shoulder shape	FShS	ESP	2.54922	a	0.92681	0.858977	1	4	0.947067	573	87.4809	655	#N/A	#N/A	#N/A
			Fruit shoulder shape	FShS	FRA	2.89899	a	0.958691	0.919089	1	4	0.942762	99	98.0198	101	#N/A	#N/A	#N/A
			Fruit shoulder shape	FShS	GRC	2.57778	ab	0.961994	0.925433	1	4	0.964535	131	49.0637	267	#N/A	#N/A	#N/A
			Fruit shoulder shape	FShS	ITA	2.02228	b	0.907612	0.82376	1	4	0.918292	403	95.0472	424	#N/A	#N/A	#N/A
		Quantitative
			Proximal Angle Macro	pan.macro	Global	146.247		57.4001	3294.78	2.1942	306.6	0.392488	1400	48.0934	2911	0.15	0.07	-0.55
			Proximal Angle Macro	pan.macro	ESP	174.774	a	55.5254	3083.07	4.0285	306.6	0.317697	645	48.8266	1321	-0.19	0.1	-0.76
			Proximal Angle Macro	pan.macro	FRA	132.018	c	39.8192	1585.57	2.1942	246.211	0.301619	115	52.2727	220	-0.31	0.23	1.32
			Proximal Angle Macro	pan.macro	GRC	156.671	b	49.1278	2413.54	8.7	251.15	0.313573	145	34.1176	425	-0.21	0.2	-0.23
			Proximal Angle Macro	pan.macro	ITA	109.026	d	40.8271	1666.85	27	233.775	0.37447	443	50.9195	870	-0.01	0.12	-0.59
			Proximal Angle Micro	pan.micro	Global	201.929		48.7117	2372.83	0.021575	302.356	0.241232	1400	48.0934	2911	-0.99	0.07	1.22
			Proximal Angle Micro	pan.micro	ESP	215.231	a	46.8933	2198.99	3.8	302.356	0.217875	645	48.8266	1321	-1.11	0.1	1.51
			Proximal Angle Micro	pan.micro	FRA	206.67	ab	38.8386	1508.43	58.5281	268.22	0.187925	115	52.2727	220	-1.03	0.23	1.32
			Proximal Angle Micro	pan.micro	GRC	172.359	c	53.7953	2893.94	7.8	266.5	0.312113	145	34.1176	425	-0.48	0.2	-0.15
			Proximal Angle Micro	pan.micro	ITA	193.912	b	44.3992	1971.29	0.021575	279	0.228966	443	50.9195	870	-1.28	0.12	2.13
			Proximal Fruit Blockiness	pblk	Global	0.732495		0.076483	0.00584965	0.019925	1.04028	0.104414	1400	48.0934	2911	-1.97	0.07	11.45
			Proximal Fruit Blockiness	pblk	ESP	0.747188	a	0.0612406	0.00375041	0.3933	0.965656	0.0819614	645	48.8266	1321	-0.99	0.1	3.51
			Proximal Fruit Blockiness	pblk	FRA	0.763196	a	0.0607245	0.00368746	0.509675	1.04028	0.079566	115	52.2727	220	-0.56	0.23	5.57
			Proximal Fruit Blockiness	pblk	GRC	0.702319	b	0.0904095	0.00817387	0.3395	0.84315	0.12873	145	34.1176	425	-1.52	0.2	3.44
			Proximal Fruit Blockiness	pblk	ITA	0.713702	b	0.0875776	0.00766984	0.019925	0.883525	0.122709	443	50.9195	870	-2.46	0.12	14.97
			Proximal Indentation Area	piar	Global	0.091793		0.065895	0.00434215	0	0.373625	0.717866	1400	48.0934	2911	0.86	0.07	0.71
			Proximal Indentation Area	piar	ESP	0.106785		0.0551393	0.00304034	0	0.373	0.516357	645	48.8266	1321	0.69	0.1	0.92
			Proximal Indentation Area	piar	FRA	0.13263		0.0704925	0.00496919	0	0.332025	0.531498	115	52.2727	220	0.48	0.23	-0.05
			Proximal Indentation Area	piar	GRC	0.0696437		0.0591301	0.00349637	0	0.249675	0.849037	145	34.1176	425	0.81	0.2	-0.16
			Proximal Indentation Area	piar	ITA	0.0706269		0.0707914	0.00501143	0	0.373625	1.00233	443	50.9195	870	1.56	0.12	2.17
			Shoulder Height	psh	Global	0.0489209		0.0308251	0.000950185	0	0.147575	0.6301	1400	48.0934	2911	0.38	0.07	-0.52
			Shoulder Height	psh	ESP	0.0579999	a	0.0262744	0.000690342	0	0.144133	0.453007	645	48.8266	1321	0.09	0.1	-0.23
			Shoulder Height	psh	FRA	0.0642806	a	0.0304805	0.000929064	0	0.147325	0.47418	115	52.2727	220	0.09	0.23	-0.26
			Shoulder Height	psh	GRC	0.0364611	b	0.0275865	0.000761014	0	0.1427	0.7566	145	34.1176	425	0.96	0.2	0.62
			Shoulder Height	psh	ITA	0.0380439	b	0.0322042	0.00103711	0	0.147575	0.846502	443	50.9195	870	1.01	0.12	0.19
	Seed position
		Quantitative
			Distal Eccentricity	dec	Global	0.886127		0.00764377	5.84273e-05	0.7763	0.921225	0.00862604	1400	48.0934	2911	-6.69	0.07	75.27
			Distal Eccentricity	dec	ESP	0.886913	a	0.00582982	3.39868e-05	0.800475	0.912422	0.00657316	645	48.8266	1321	-7	0.1	96.14
			Distal Eccentricity	dec	FRA	0.88583	a	0.00863214	7.45139e-05	0.819725	0.899975	0.00974469	115	52.2727	220	-5.64	0.23	36.35
			Distal Eccentricity	dec	GRC	0.886225	a	0.00581436	3.38068e-05	0.845425	0.916656	0.00656082	145	34.1176	425	-0.29	0.2	25.04
			Distal Eccentricity	dec	ITA	0.885445	a	0.00947869	8.98455e-05	0.7763	0.921225	0.010705	443	50.9195	870	-6.88	0.12	68.42
			Eccentricity	ecc	Global	0.721762		0.052353	0.00274084	0.505275	0.816478	0.072535	1400	48.0934	2911	-0.93	0.07	0.93
			Eccentricity	ecc	ESP	0.71032	b	0.0460975	0.00212498	0.513825	0.797975	0.0648968	645	48.8266	1321	-0.85	0.1	1.21
			Eccentricity	ecc	FRA	0.705709	bc	0.0469648	0.00220569	0.54345	0.796425	0.0665498	115	52.2727	220	-0.45	0.23	0.39
			Eccentricity	ecc	GRC	0.728111	ac	0.0514172	0.00264373	0.5404	0.79415	0.0706173	145	34.1176	425	-1.11	0.2	0.97
			Eccentricity	ecc	ITA	0.736953	a	0.0581197	0.00337789	0.505275	0.816478	0.0788648	443	50.9195	870	-1.45	0.12	1.83
			Eccentricity Area Index	eai	Global	0.441298		0.0424795	0.00180451	0.305278	0.695725	0.0962603	1400	48.0934	2911	0.35	0.07	0.95
			Eccentricity Area Index	eai	ESP	0.451182	a	0.0356231	0.00126901	0.342586	0.573578	0.0789551	645	48.8266	1321	0.31	0.1	0.42
			Eccentricity Area Index	eai	FRA	0.453734	ab	0.0382709	0.00146466	0.367825	0.5577	0.0843466	115	52.2727	220	-0.12	0.23	-0.29
			Eccentricity Area Index	eai	GRC	0.436142	b	0.0394729	0.00155811	0.3267	0.5665	0.0905047	145	34.1176	425	0.52	0.2	0.59
			Eccentricity Area Index	eai	ITA	0.427267	b	0.0493208	0.00243254	0.305278	0.695725	0.115433	443	50.9195	870	0.85	0.12	1.85
			Proximal Eccentricity	pec	Global	0.89313		0.0154544	0.000238839	0.72695	1.1673	0.0173037	1400	48.0934	2911	6.31	0.07	116.08
			Proximal Eccentricity	pec	ESP	0.894418	ab	0.010836	0.000117418	0.860433	1.0433	0.0121151	645	48.8266	1321	5.19	0.1	56.86
			Proximal Eccentricity	pec	FRA	0.896879	a	0.0360124	0.0012969	0.882975	1.1673	0.0401531	115	52.2727	220	5.8	0.23	34.76
			Proximal Eccentricity	pec	GRC	0.890957	a	0.00503491	2.53503e-05	0.8743	0.915871	0.00565112	145	34.1176	425	2.55	0.2	10.87
			Proximal Eccentricity	pec	ITA	0.891356	b	0.0149102	0.000222314	0.72695	0.9855	0.0167275	443	50.9195	870	-2.83	0.12	48.84
Plant & inflorescence architecture
		Qualitative
			Growth habit	GH	Global	2.76918		0.587084	0.344668	1	3	0.392691	1460	99.3197	1470	#N/A	#N/A	#N/A
			Growth habit	GH	ESP	2.88073	a	0.418781	0.175378	1	3	0.236239	654	99.8473	655	#N/A	#N/A	#N/A
			Growth habit	GH	FRA	2.74257	b	0.669764	0.448584	1	3	0.336438	101	100	101	#N/A	#N/A	#N/A
			Growth habit	GH	GRC	2.74046	b	0.606425	0.367751	1	3	0.448882	262	98.1273	267	#N/A	#N/A	#N/A
			Growth habit	GH	ITA	2.62559	b	0.720129	0.518586	1	3	0.573302	422	99.5283	424	#N/A	#N/A	#N/A
			Jointless pedicel	jp	Global	0.017		0.129271	0.016711	0	1	0.066844	1242	84.4898	1470	#N/A	#N/A	#N/A
			Jointless pedicel	jp	ESP	0.006885	a	0.0826898	0.0068376	0	1	0.0273504	581	88.7023	655	#N/A	#N/A	#N/A
			Jointless pedicel	jp	FRA	0	a	0	0	0	1	0	99	98.0198	101	#N/A	#N/A	#N/A
			Jointless pedicel	jp	GRC	0.051095	a	0.220192	0.0484843	0	1	0.193937	137	51.3109	267	#N/A	#N/A	#N/A
			Jointless pedicel	jp	ITA	0.034483	a	0.182466	0.0332939	0	1	0.133176	406	95.7547	424	#N/A	#N/A	#N/A
			Leaf border	LeB	Global	2.52565		0.591995	0.350458	1	4	0.727457	1345	91.4966	1470	#N/A	#N/A	#N/A
			Leaf border	LeB	ESP	2.52565	a	0.591995	0.350458	1	4	0.727457	623	95.1145	655	#N/A	#N/A	#N/A
			Leaf border	LeB	FRA	2.58763	a	0.638176	0.407269	1	4	0.747086	97	96.0396	101	#N/A	#N/A	#N/A
			Leaf border	LeB	GRC	2.62338	a	0.57447	0.330016	1	4	0.710331	231	86.5169	267	#N/A	#N/A	#N/A
			Leaf border	LeB	ITA	2.46667	a	0.57812	0.334223	1	4	0.720536	375	88.4434	424	#N/A	#N/A	#N/A
			Leaf shape	LeS	Global	1.0618		0.286102	0.0818541	1	3	0.14348	1424	96.8707	1470	#N/A	#N/A	#N/A
			Leaf shape	LeS	ESP	1.03571	b	0.209176	0.0437545	1	3	0.0906435	644	98.3206	655	#N/A	#N/A	#N/A
			Leaf shape	LeS	FRA	1.06931	ab	0.290354	0.0843055	1	3	0.169101	101	100	101	#N/A	#N/A	#N/A
			Leaf shape	LeS	GRC	1.15	a	0.47697	0.2275	1	3	0.2775	240	89.8876	267	#N/A	#N/A	#N/A
			Leaf shape	LeS	ITA	1.04535	b	0.208062	0.0432897	1	3	0.129869	419	98.8208	424	#N/A	#N/A	#N/A
		Quantitative
			Average distance between inflorescences (cm)	ADI	Global	24.8156		7.77116	60.3909	5.66667	60.625	0.313156	1951	67.0216	2911	0.39	0.06	0.5
			Average distance between inflorescences (cm)	ADI	ESP	28.9979	a	6.82308	46.5544	9.37103	56.25	0.235296	821	62.1499	1321	0.36	0.09	1.02
			Average distance between inflorescences (cm)	ADI	FRA	22.3316	b	6.6613	44.3729	12.1603	48.0208	0.29829	170	77.2727	220	0.91	0.19	1.04
			Average distance between inflorescences (cm)	ADI	GRC	23.2293	b	7.08755	50.2334	8.46111	59.2778	0.305112	211	49.6471	425	0.95	0.17	2.68
			Average distance between inflorescences (cm)	ADI	ITA	21.2635	b	6.98259	48.7565	5.66667	60.625	0.328383	714	82.069	870	0.55	0.09	1.05
			Height until 1st inflorescence (cm)	Hu1I	Global	22.0048		9.80655	96.1684	4	62.1429	0.445654	969	33.2875	2911	0.51	0.08	0.25
			Height until 1st inflorescence (cm)	Hu1I	ESP	24.2354	b	6.99226	48.8917	13.3333	52.5	0.288514	270	20.4391	1321	1.5	0.15	2.43
			Height until 1st inflorescence (cm)	Hu1I	FRA	32.1216	a	7.46998	55.8006	12	50	0.232553	97	44.0909	220	-0.31	0.24	0.39
			Height until 1st inflorescence (cm)	Hu1I	GRC	25.9341	b	7.28396	53.0561	10	62.1429	0.280864	147	34.5882	425	1.2	0.2	3.97
			Height until 1st inflorescence (cm)	Hu1I	ITA	16.7814	c	9.48463	89.9582	4	61.25	0.565185	424	48.7356	870	1.21	0.12	1.62
			Height until last inflorescence (cm)	HuLI	Global	155.265		44.8181	2008.66	25	270	0.288655	956	32.8409	2911	1.24	0.07	2.58
			Height until last inflorescence (cm)	HuLI	ESP	159.411	b	35.367	1250.83	66.6667	250	0.22186	270	20.4391	1321	1.2	0.1	2.82
			Height until last inflorescence (cm)	HuLI	FRA	179.33	a	24.7539	612.753	71.25	207.5	0.138035	97	44.0909	220	1.85	0.23	4.2
			Height until last inflorescence (cm)	HuLI	GRC	192.407	a	39.4973	1560.03	88.2	270	0.20528	135	31.7647	425	-0.05	0.2	-0.2
			Height until last inflorescence (cm)	HuLI	ITA	134.711	c	44.2032	1953.92	25	246.25	0.328134	424	48.7356	870	1.08	0.12	0.92
			Total height (cm)	TH	Global	179.371		47.346	2241.64	40	339.167	0.263955	954	32.7722	2911	-0.28	0.08	0.17
			Total height (cm)	TH	ESP	217.55	a	35.1446	1235.14	78.3333	339.167	0.161547	270	20.4391	1321	-0.33	0.15	2.32
			Total height (cm)	TH	FRA	187.575	b	22.4471	503.873	110.5	243	0.11967	97	44.0909	220	-0.9	0.24	0.46
			Total height (cm)	TH	GRC	198.912	b	38.9555	1517.53	94.2	275	0.195843	134	31.5294	425	-0.31	0.21	-0.5
			Total height (cm)	TH	ITA	147.241	c	37.9366	1439.19	40	258.333	0.25765	424	48.7356	870	-0.62	0.12	-0.16
			Total number of inflorescences	Tni	Global	7.47779		2.34055	5.47819	3	15	0.313001	956	32.8409	2911	0.46	0.08	-0.3
			Total number of inflorescences	Tni	ESP	6.50864	b	1.88438	3.5509	3.5	14	0.28952	270	20.4391	1321	1.26	0.15	2.18
			Total number of inflorescences	Tni	FRA	9.11203	a	2.13927	4.57648	3.33333	14.5	0.234774	97	44.0909	220	-0.15	0.24	0.34
			Total number of inflorescences	Tni	GRC	8.74937	a	2.09025	4.36914	4.5	14.6667	0.238903	135	31.7647	425	0.63	0.21	0.19
			Total number of inflorescences	Tni	ITA	7.28377	c	2.34424	5.49547	3	15	0.321845	424	48.7356	870	0.27	0.12	-0.77
