# Supplementary material for: Atlas of phenotypic, genotypic and geographical diversity present in the European traditional tomato
Source: Hortic Res. 2022 May 17;9:uhac112. doi: 10.1093/hr/uhac112 (PMC9252105; doi:10.1093/hr/uhac112)
Supplement: Web_Material_uhac112 [file web_material_uhac112.zip › File S5.xlsx]

## Sheet: Hoja1
Supplementary Data 5. Dataset used for MFA analysis containing less than 10% missing values.
ID	Area	Circular	Curved.Fruit.Shape.Index	Curved.Height	Distal.Ange.Macro	Distal.Ange.Micro	Distal.Eccentricity	Distal.Fruit.Bockiness	Distal.shape.area.index	Eccentricity	Eccentricity.Area.Index	Ellipsoid	Fruit.Shape.Index.External.I	Fruit.Shape.Index.External.II	Fruit.Shape.Index.Internal	Fruit.Shape.Triangle	Height.Mid.width	lobedness.Degree	Maximum.Height	Maximum.Width	Obovoid.ovoid.index	Perimeter	proximal.Ange.Macro	proximal.Ange.Micro	proximal.Eccentricity	proximal.Fruit.Blockiness	proximal.Indentation.Area	Rectangular	Shoulder.Height	Tomato.Pericarp.Area	Tomato.Pericarp.Area.Ratio	Tomato.Pericarp.Thickness	Tomato.Pericarp.Thickness.Ratio	V..Asymmetry	Width.Mid.height	Width.Widest.Pos	Fruit.weight	locule.number	Brix	External.fruit.color.a	External.fruit.color.b	External.fruit.color.L	Fruit.firmness	Average.Red	Average.Green	Average.Blue	Average.Luminosity	Average.L.Vaue	Average.a.Vaue
ALTRBA1250	24.6667	0.120367	0.758133	4.80401	154.9	127.678	0.889911	0.658589	-0.0113	0.694533	0.474422	0.0518556	0.734567	0.637122	0.644344	1.20238	4.05178	1.18596	4.69147	6.39798	-0.167156	19.8382	226.311	246.667	0.893089	0.791256	0.148511	0.569567	0.0806556	14.5555	0.440636	1.62042	0.200711	0.0984889	6.37069	0.4499	102.65	4.33333	4.95	16.5389	14.1411	40.9597	61.6278	154.165	100.282	78.4137	109.448	41.933	18.8357
UNTRVI1340	25.1957	0.134675	1.52792	6.97058	66.8	85.05	0.8879	0.5894	0.0011	0.787575	0.383275	0.035825	1.49067	1.48432	1.48578	1.15845	6.77968	1.69495	6.8834	4.62705	-0.12685	20.0195	73.975	98.575	0.88945	0.6823	0.00945	0.484475	0.00475	5.80103	0.442529	1.02875	0.199225	0.112825	4.57835	0.488625	63.2143	2.25	5	NA	NA	NA	NA	130.83	61.5451	43.1951	81.0477	50.881	29.395
UNTRVI0230	26.0037	0.08735	1.3369	6.59607	81.35	169.8	0.8871	0.619375	0	0.777175	0.40245	0.030775	1.27915	1.26002	1.2616	1.14213	6.25265	0.935925	6.43045	5.03555	-0.125625	20.1483	92.5	176.275	0.8898	0.7071	0.02365	0.493825	0.024425	6.98848	0.441993	1.12716	0.199625	0.137975	4.96995	0.485625	72.4875	2	4.55	NA	NA	NA	NA	155.738	80.514	57.7167	99.6337	58.1867	29.8744
UNTRVI1070	38.9807	0.080325	1.30773	7.9753	82.325	172.125	0.887925	0.626875	0	0.78135	0.401075	0.03355	1.2672	1.24695	1.2462	1.17073	7.60307	1.65787	7.77663	6.14468	-0.146525	24.3354	101.675	226.45	0.8896	0.733675	0.0161	0.532975	0.019425	12.0938	0.440912	1.48487	0.201275	0.0868	6.10447	0.463475	137.75	2.5	3.7	NA	NA	NA	NA	144.559	61.2394	39.5443	85.8318	52.8085	32.944
UNTRVI0390	31.784	0.147875	0.7121	5.37673	140.025	128.55	0.886625	0.65115	0.022625	0.676	0.47065	0.055475	0.68185	0.578825	0.577875	1.15453	4.4069	2.34512	5.20488	7.62003	-0.077175	23.2185	163.825	164.1	0.88955	0.74795	0.1912	0.55065	0.093825	18.8972	0.440225	1.83941	0.196325	0.12605	7.59673	0.48175	146.375	8.75	4.5	NA	NA	NA	NA	149.336	85.1913	60.1889	97.9777	58.3739	26.5978
UNTRVI0420	34.0641	0.149775	0.796775	5.9115	150.175	134.575	0.885875	0.6995	0.016575	0.695025	0.45755	0.059475	0.68595	0.60245	0.601775	0.95595	4.699	2.02977	5.39963	7.88882	0.009375	24.2106	141.55	207.35	0.8885	0.658525	0.10855	0.5477	0.06475	23.5316	0.43995	2.0648	0.200175	0.2111	7.82745	0.4929	174.875	7.75	4.25	NA	NA	NA	NA	147.334	77.1635	54.3187	94.1437	56.3858	28.722
ALTRBA0210	19.2111	0.0433222	1.09029	5.057	146.1	135.333	0.884689	0.599856	0.0153	0.761389	0.421656	0.0342778	1.05697	1.02581	1.02509	1.29211	4.76014	1.48264	4.98311	4.74416	-0.203633	16.7872	124.5	229.878	0.888556	0.760778	0.0385	0.5332	0.0266	8.13062	0.458477	1.23377	0.200067	0.0727667	4.67453	0.406911	57.4439	3.11111	6.85556	20.4811	13.4467	37.7367	55.3556	146.119	78.0268	59.5287	96.766	35.7248	25.3345
ALTRBA1120	21.8894	0.1026	0.794344	4.63316	151.044	122.133	0.890956	0.663767	-0.00401111	0.7107	0.4632	0.0464	0.767689	0.677511	0.692522	1.17313	3.95488	1.27468	4.52496	5.89281	-0.121456	18.5355	217.256	250.656	0.901722	0.778	0.123422	0.554089	0.0701333	10.659	0.441172	1.38809	0.2003	0.114422	5.84481	0.444444	74.2972	3.33333	5.04444	19.7111	12.1767	40.5233	56.4944	157.454	108.645	86.7296	114.906	44.27	16.6715
ALTRBA0860	21.5205	0.0768111	0.880667	4.89448	161.256	137.4	0.887778	0.625933	-0.000311111	0.715567	0.4552	0.0436	0.835567	0.754067	0.759511	1.24546	4.2004	0.979867	4.70371	5.64067	-0.163356	18.3131	213.622	254.322	0.887122	0.777156	0.106	0.539267	0.0665889	11.3213	0.441072	1.43276	0.200267	0.100067	5.58987	0.437478	83.2389	3.66667	6.10556	18.2367	14.8389	41.65	52.6722	146.203	84.4614	66.2356	99.9735	37.291	22.76
ALTRBA0480	22.0648	0.0895	0.862711	4.88919	163.978	137.8	0.888478	0.648889	-0.0027	0.707389	0.463311	0.0455222	0.814044	0.724867	0.728411	1.21629	4.12138	1.14198	4.68019	5.76017	-0.158633	18.4743	218.656	262.344	0.894367	0.788133	0.102633	0.553211	0.0753556	11.2877	0.447783	1.44264	0.201144	0.0905222	5.70277	0.435556	84.2883	4.22222	5.74444	16.1911	12.1667	40.9044	55.6444	148.69	89.1395	70.5592	103.176	38.6315	21.8152
C1TRBA1910	36.0365	0.0497	0.985883	6.8005	101.667	139.8	0.887367	0.5426	0	0.765183	0.387983	0.0340333	0.95	0.921	0.919967	1.30638	6.3373	1.30237	6.6139	7.00898	-0.126283	23.1333	126.683	117.5	0.889467	0.686467	0.0224333	0.483617	0.0195667	16.2169	0.440477	1.71875	0.1998	0.141617	6.92857	0.46365	145.667	3.66667	3.95556	NA	NA	NA	NA	158.862	104.539	74.6021	109.865	80.4235	21.6526
ALTRVA0390	16.5353	0.120256	1.49269	5.51872	120.322	119.311	0.879867	0.566256	0.00502222	0.757011	0.4113	0.0430222	1.466	1.42157	1.40718	1.3371	5.26342	0.924211	5.50898	3.76202	-0.176689	16.2911	96.4889	223.367	0.889744	0.751244	0.0628333	0.529478	0.0288	6.9553	0.527106	1.2597	0.200767	0.0615222	3.70558	0.440644	45.4978	2.44444	5.92778	31.34	15.8078	35.3056	60.65	148.964	65.228	55.1555	95.8858	33.5764	31.9686
ALTRVA0480	19.5302	0.178222	1.74367	6.46314	124.056	129.878	0.884056	0.653733	0.0284778	0.785322	0.388122	0.0537444	1.69783	1.7216	1.70376	1.08008	6.34437	1.54443	6.44784	3.8194	0.1513	17.9887	135.844	141.633	0.892433	0.702289	0.0352778	0.534422	0.00992222	7.81301	0.556578	1.38666	0.199289	0.0522444	3.70746	0.586978	51.9728	2.77778	6.82222	24.6544	14.9944	35.2822	51.3833	145.066	73.8988	63.6827	98.094	34.8476	27.2225
INTRVA0540	30.567	0.117175	1.40318	7.222	82.4555	168.116	0.88775	0.71515	0	0.77455	0.41455	0.044075	1.3532	1.3473	1.3486	0.9894	6.93635	0.801575	7.1628	5.2938	0.17935	21.9227	63.6546	210.521	0.8893	0.704425	0.041725	0.543575	0.021725	9.5229	0.4923	1.4161	0.200475	0.07515	5.14987	0.5746	96.8787	2.75	5.35	24.0409	24.5394	39.3636	40.6875	154.344	104.979	90.1885	115.07	46.1832	15.6188
INTRVA2230	31.2385	0.0825	0.87395	5.92845	119.429	171.367	0.8871	0.53925	0	0.7024	0.443525	0.043975	0.83985	0.742675	0.742625	1.43437	5.04612	1.67308	5.75312	6.86015	-0.1759	21.9885	155.427	217.534	0.889675	0.755475	0.1567	0.526875	0.071325	11.7067	0.298425	1.13138	0.2004	0.1147	6.8178	0.454675	147.091	6.75	5.45	27.7731	27.749	41.4656	40.4375	144.98	88.1346	74.0557	103.061	40.8592	20.4847
INTRMO0610	23.2373	0.101775	0.803975	4.82765	135.236	44.0695	0.8877	0.626275	0.002825	0.7293	0.4375	0.045675	0.7693	0.70585	0.70685	1.2205	4.2524	1.7584	4.66937	6.10658	-0.134825	19.1743	149.527	260.164	0.891575	0.7602	0.141225	0.5454	0.070175	9.48648	0.42205	1.25945	0.200325	0.101825	6.07695	0.492175	82.1875	4	5.35	21.5471	24.2852	38.1161	40.1875	144.449	102.551	87.6853	109.228	44.3541	12.1646
INTRMO0190	25.2647	0.0776	0.8625	5.21983	119.197	132.662	0.8878	0.61785	0.000925	0.70815	0.4519	0.0409	0.837	0.7501	0.749975	1.24772	4.55295	0.732475	5.13715	6.151	-0.161325	19.8122	147.028	223.598	0.8906	0.7704	0.17135	0.537375	0.084475	11.6222	0.41105	1.38223	0.20045	0.1109	6.0854	0.46155	101.022	3.25	4.8	20.7333	25.5543	38.7564	41.6875	141.123	105.597	85.9928	106.868	44.7166	8.2579
INTRMO0230	35.1151	0.1323	0.79835	6.01053	132.088	134.529	0.8863	0.674	0.00065	0.65895	0.492125	0.069975	0.754975	0.6268	0.62535	1.1824	4.7223	1.5822	5.72347	7.58402	-0.0908	24.1347	130.343	166.048	0.88945	0.792275	0.181725	0.574725	0.08835	11.1611	0.298375	1.10708	0.201475	0.118975	7.54593	0.47255	157.794	7.5	3.85	31.3797	29.0478	41.4922	43.9375	163.861	113.449	97.7811	123.11	49.5085	15.5175
ACTRTH0550	21.9016	0.074175	1.24447	5.40705	133.35	154.125	0.8877	0.60755	0	0.777575	0.408	0.035525	1.23425	1.20802	1.20837	1.25855	4.9093	1.34102	5.25999	4.93888	-0.15315	22.833	140.25	232.775	0.8892	0.7638	0.0591	0.5432	0.020825	11.1037	0.441038	1.41393	0.2002	0.0752	4.86701	0.46605	118.75	2.5	4.25	31.1	30.04	41.5075	69.0875	159.867	87.3244	73.7986	109.943	45.3175	25.4724
UNTRVI0170	18.5689	0.14915	1.625	6.14973	65.15	158.7	0.888275	0.68335	0	0.790425	0.38875	0.04245	1.5724	1.58108	1.58515	0.97205	5.9817	1.80635	6.05577	3.8608	0.0035	17.3885	59.975	90.475	0.89	0.65405	0.021125	0.513525	0.0078	4.16517	0.443125	0.8542	0.19905	0.062025	3.7973	0.484375	36.825	2	4.55	NA	NA	NA	NA	129.205	65.1236	38.0093	78.128	51.3092	27.475
UNTRVI0800	36.7758	0.131933	0.736667	5.86717	132.8	121.033	0.886433	0.639533	0.00606667	0.6855	0.469533	0.0505	0.709633	0.613933	0.6133	1.19893	4.89373	1.69117	5.7009	8.03203	-0.1697	24.997	158.567	227.8	0.889333	0.7649	0.142033	0.552267	0.0751333	20.5694	0.440122	1.9036	0.199367	0.119467	7.97277	0.438567	176.167	8	3.85	NA	NA	NA	NA	125.371	57.2254	36.3796	75.5678	49.3318	29.1623
ACTRTH0670	16.684	0.05725	1.04225	4.44883	153.85	156.65	0.88905	0.6329	0	0.73615	0.40945	0.03325	0.95155	0.87965	0.87605	0.80725	4.08375	6.23778	4.31886	4.7067	0.1193	8.3579	139.2	169.05	0.88705	0.5086	0.0567	0.4999	0.08065	2.01392	0.44629	0.617075	0.19155	0.08375	4.67895	0.48365	NA	11.5	4.7	NA	NA	NA	NA	153.966	88.8961	75.4065	107.94	44.8644	22.3916
ACTRTH1230	30.9352	0.105825	0.907725	5.93773	152.925	124.8	0.887375	0.583075	0.104	0.704075	0.442425	0.061475	0.829625	0.73635	0.7361	1.3194	5.02472	1.926	5.68497	6.46274	-0.084825	21.8005	223.975	236.4	0.889675	0.7595	0.0976	0.5379	0.0515	3.53708	0.443861	0.800125	0.2	0.215325	6.38766	0.469925	NA	15.75	4.7	NA	NA	NA	NA	145.683	93.4968	77.9676	105.26	44.9466	16.6384
ACTRTH0630	32.2524	0.2061	0.9215	5.71463	40.2	4.8	0.8786	0.6719	-0.0851	0.62	0.5091	0.1026	0.644	0.5066	0.5	1.1445	4.67782	3.76817	5.42436	6.98296	-0.1298	10.2289	242.8	158.6	0.8889	0.769	0.005	0.5661	0.0286	3.1426	0.444276	0.740875	0.2016	0.0509	6.9258	0.4715	NA	16.75	3.65	NA	NA	NA	NA	152.745	100.182	85.8738	112.29	47.6471	16.5433
ACTRTH0240	20.8053	0.068825	0.916925	4.69492	159.65	130.475	0.8881	0.645375	-0.002075	0.726	0.442325	0.04395	0.86285	0.791725	0.790475	1.16243	4.05794	1.5092	4.50598	5.3936	-0.0925	26.2821	216.475	119.65	0.88845	0.74825	0.07815	0.548925	0.04505	2.1919	0.445659	0.63185	0.202025	0.1206	5.35755	0.464175	NA	7.5	3.9	NA	NA	NA	NA	149.699	91.9228	75.0857	105.769	44.9931	18.9541
ACTRTH0720	45.4796	0.172025	0.9264	7.36681	137.175	186.85	0.889375	0.68125	0.005525	0.6645	0.4728	0.082975	0.69535	0.5812	0.58045	0.9173	6.10376	5.45335	7.01233	8.35653	0.057675	30.3089	224.825	201.575	0.889025	0.617025	0.1128	0.54725	0.0432	1.2061	0.448005	0.4594	0.204775	0.373575	8.25676	0.4954	NA	6.5	4.25	NA	NA	NA	NA	151.465	95.6583	80.8872	109.336	46.2272	18.0798
ALTRBA1270	10.0881	0.0913778	1.35243	4.14938	137.989	151.922	0.8771	0.621067	0.00848889	0.771478	0.409856	0.0338444	1.31446	1.29949	1.29227	1.1533	3.93794	1.61052	4.04707	3.09598	-0.105222	12.5588	150.2	155.667	0.889811	0.707133	0.0253778	0.523256	0.0151444	3.5229	0.443831	0.793078	0.199822	0.0467778	3.05081	0.462533	21.0439	2	6.50556	13.2767	20.8411	42.6144	46.5278	142.162	105.331	72.1964	100.903	41.5906	11.255
ALTRBA1820	10.3207	0.044	1.0324	3.68661	156.833	111.133	0.883222	0.663689	0.00114444	0.742822	0.430944	0.0295778	0.992167	0.927633	0.936867	1.04528	3.27377	1.34111	3.54752	3.59552	0.0447444	12.7008	105.7	248.433	0.900378	0.690256	0.0369667	0.525133	0.0332444	4.81557	0.442877	0.928044	0.200956	0.0759444	3.56447	0.512244	25.705	2.44444	6.19444	21.6844	15.11	35.3456	51.6222	132.576	70.406	53.1564	87.3999	32.0777	23.8355
ALTRBA1310	10.5456	0.0612667	0.891289	3.43778	138.011	65.7222	0.884422	0.618478	-0.00373333	0.757511	0.427589	0.0324	0.848367	0.800622	0.817567	1.23251	3.09597	0.8885	3.30858	3.90784	-0.166844	12.6479	173.522	224.889	0.905522	0.759744	0.0697556	0.544667	0.0388667	5.32162	0.442667	0.984489	0.200544	0.0349556	3.87774	0.453056	27.9944	2.44444	6.41667	25.13	13.5911	33.4489	55.1333	129.722	54.4182	45.8197	82.5464	28.4031	29.912
ALTRBA1160	11.3318	0.0544111	0.956578	3.73018	163.089	134.156	0.888189	0.679444	-0.000422222	0.732878	0.4399	0.0359889	0.900833	0.814822	0.836922	1.04702	3.18347	1.88301	3.54377	3.94266	0.0019	13.3547	210.733	223.022	0.909611	0.710522	0.0734444	0.538622	0.0533222	5.20892	0.442699	0.959578	0.199967	0.0714778	3.921	0.485111	30.015	2.44444	4.86111	21.1822	14.52	33.9622	49	137.251	75.5837	59.8042	92.7245	33.9571	23.4976
ALTRBA0650	13.5398	0.0453222	1.01942	4.17862	147.522	184.378	0.886611	0.591756	0.00267778	0.7628	0.423667	0.0396222	0.970778	0.922856	0.9481	1.34087	3.76767	1.05408	4.02448	4.15337	-0.221467	14.4036	130.844	223.967	0.909678	0.790522	0.0559778	0.538167	0.0415556	6.01838	0.442313	1.0419	0.200389	0.0325667	4.09411	0.408411	36.9083	2.22222	5.77222	20.7289	12.7378	39.0856	52.1611	141.478	78.8703	59.9285	94.7763	35.2698	23.3205
ALTRBA0590	13.359	0.0605111	0.923544	3.93939	158.178	150.922	0.887367	0.613456	0.00121111	0.733044	0.443833	0.0438889	0.876378	0.816267	0.816278	1.29428	3.47414	1.20436	3.79212	4.33022	-0.214589	14.1658	187.9	242.422	0.889244	0.792744	0.0690222	0.540944	0.0520333	6.86788	0.450076	1.11714	0.2006	0.0585333	4.26437	0.405267	38.42	2.11111	5.26111	20.7522	12.5267	38.9244	50.65	146.102	87.5438	68.7689	101.113	37.8753	21.4408
ALTRBA0760	13.3038	0.0632889	0.907156	3.926	157.567	170.578	0.886811	0.610233	0	0.735744	0.439256	0.0359222	0.851578	0.789733	0.793344	1.26801	3.429	0.813644	3.73192	4.38479	-0.179756	14.1276	204.989	246.589	0.891344	0.773478	0.0657444	0.5416	0.0448444	7.55813	0.546537	1.3514	0.200211	0.0474333	4.34999	0.440178	38.5717	2.11111	7.81111	16.3167	13.15	39.4867	54.7	137.169	78.4441	58.889	92.2588	34.5868	21.9558
ALTRBA0110	13.8047	0.0370222	1.01001	4.18943	145.822	160.967	0.883344	0.584589	0	0.7562	0.422844	0.0332333	0.970778	0.928211	0.936378	1.31699	3.85421	0.966078	4.07623	4.207	-0.178878	14.4444	168.6	234.489	0.8947	0.765611	0.0580222	0.530756	0.0393556	7.51499	0.524463	1.31281	0.2004	0.0511667	4.16183	0.444311	39.3394	2.44444	7.47778	24.4089	18.7733	40.5478	66.5778	144.135	72.7951	54.3217	93.3873	34.309	26.8501
ALTRBA0280	14.1883	0.0792556	0.883967	3.9839	172.767	82.9222	0.885489	0.676622	-0.000466667	0.722589	0.456767	0.0454889	0.834356	0.744456	0.761022	1.153	3.35092	1.36819	3.78083	4.54002	-0.112722	14.937	209.167	248.689	0.907244	0.777944	0.0535333	0.570689	0.0505889	7.00304	0.448458	1.12656	0.200544	0.0828556	4.51838	0.473856	39.9772	3.11111	7.36111	23.0711	15.4522	36.0122	24.9722	144.895	80.0371	62.2852	97.4901	35.9293	24.2339
ALTRBA0540	14.0839	0.101933	0.836833	3.84608	132.467	108.322	0.891278	0.687444	-0.00143333	0.687922	0.478622	0.0518667	0.795433	0.6877	0.695678	1.06264	3.12797	1.57191	3.667	4.68584	-0.0521	14.9713	220.089	260.067	0.8915	0.722622	0.104211	0.5654	0.0692778	6.46826	0.391529	0.995811	0.199967	0.101444	4.66138	0.455489	41.8639	3.77778	6.50556	22.6333	17.1878	37.4156	50.8278	146.657	87.8725	66.1978	100.164	38.0394	21.2734
ALTRBA1010	15.9126	0.0855556	1.31707	5.0999	127.222	141.767	0.885078	0.5664	0.00172222	0.776411	0.387789	0.0304333	1.29244	1.26593	1.26593	1.22603	4.90503	1.16397	5.05929	3.96616	-0.0792556	15.5367	143.278	182.778	0.893344	0.678789	0.0324667	0.499067	0.0178444	5.76114	0.442464	1.0226	0.200378	0.0834778	3.93419	0.487967	42.4117	3.22222	7.59444	18.3489	14.3922	41.6633	58.7	143.811	83.0908	60.9941	96.3773	36.4784	22.1427
ALTRBA0160	13.5391	0.120356	0.769156	3.59163	152.844	121.878	0.8861	0.671911	-0.00378889	0.701322	0.476467	0.0514667	0.727167	0.639378	0.646344	1.21528	2.98874	1.57371	3.43558	4.74134	-0.178444	14.6558	218.356	250.967	0.900111	0.814522	0.110467	0.584344	0.0797333	8.0313	0.435045	1.199	0.200722	0.0577111	4.70371	0.444256	42.9922	4.11111	6.52222	18.1811	14.3989	39.9356	57.2056	143.71	86.3737	59.3284	95.5467	37.1404	20.3878
ALTRBA0580	15.0471	0.0475667	0.962844	4.25632	154.4	153.689	0.884222	0.6092	0.000366667	0.747167	0.442456	0.0412444	0.918311	0.864644	0.887067	1.3149	3.81469	0.755356	4.12233	4.49393	-0.210633	15.3416	179.422	237.7	0.903222	0.799444	0.0651667	0.539644	0.0415667	6.95652	0.443742	1.12466	0.2007	0.0592333	4.41866	0.415944	43.1411	2.22222	5.73333	19.5222	12.5122	39.6844	55.2889	143.272	81.7764	64.7856	97.8964	36.268	22.9131
ALTRBA0630	15.9265	0.0459333	0.988711	4.42322	156.067	122.656	0.885344	0.629144	0.0053	0.743389	0.4321	0.0364	0.955278	0.895511	0.896122	1.21522	4.01883	1.17366	4.31896	4.52589	-0.160267	15.5332	132.9	216.722	0.891567	0.759311	0.0629	0.534789	0.0412111	6.79622	0.442074	1.10209	0.200444	0.0838889	4.49579	0.452789	44.24	2.66667	6.85	23.7122	16.5233	36.4333	48.3	146.138	70.6557	58.0436	96.0514	34.2037	28.7835
ALTRBA1150	14.5275	0.0487889	0.939844	4.14297	168.367	160.722	0.884978	0.690211	-0.0025	0.751567	0.4354	0.0325444	0.900411	0.832022	0.858711	1.045	3.6529	1.18834	3.97746	4.43182	-0.0200889	14.9853	130.911	234.344	0.9167	0.718756	0.0478667	0.557089	0.0385667	7.20423	0.44194	1.14538	0.200478	0.0559333	4.41491	0.487067	44.275	2.44444	5.60556	23.4667	14.66	35.2722	53.9444	140.925	72.8031	61.0692	95.0283	33.9748	26.1633
ALTRBA1570	16.3761	0.0448111	0.9452	4.39659	158.122	152.6	0.883144	0.641956	-0.000122222	0.765211	0.421433	0.0288111	0.910289	0.853967	0.890578	1.12967	3.9765	1.10996	4.26722	4.699	-0.105044	15.9027	190.322	234.744	0.920778	0.7213	0.0547111	0.533978	0.0384667	6.44556	0.442247	1.07577	0.200667	0.0578556	4.67454	0.480511	45.2978	3.66667	6.56667	24.9578	12.7711	36.4678	60.5333	142.971	74.8794	56.586	93.8969	34.6416	25.5061
ALTRBA1450	14.7144	0.0790556	0.858956	3.97789	147.233	97.4333	0.885911	0.667244	0.00298889	0.7245	0.452656	0.0396444	0.816689	0.747611	0.747011	1.12764	3.46099	0.964122	3.81094	4.683	-0.1033	15.0227	202.656	245.622	0.886678	0.750356	0.0694444	0.557011	0.0566444	7.57333	0.441834	1.17172	0.2009	0.0648889	4.65666	0.453078	45.4633	3.66667	6.52778	21.9378	15.1922	35.7744	58.1111	138.395	75.7029	58.7351	92.7525	34.2419	23.6643
ALTRBA1620	15.0435	0.151211	0.782678	3.97798	114.767	118.422	0.8856	0.663589	0.00875555	0.634089	0.514978	0.0690333	0.703033	0.563378	0.561856	1.23297	2.84574	1.83018	3.58704	5.13362	-0.170811	15.8675	240.9	270.678	0.8908	0.811811	0.0837111	0.583711	0.0905222	7.19762	0.385633	1.04191	0.200144	0.0844667	5.11198	0.452233	45.5239	5	5.80444	12.5789	23.3144	45.9889	50.1111	156.818	115.528	78.5978	110.787	45.6261	12.2009
ALTRBA0220	16.0538	0.0666778	0.909444	4.27146	163.933	117.233	0.886678	0.645567	0.00238889	0.719922	0.453456	0.0418222	0.871122	0.7891	0.7953	1.18972	3.7037	1.2006	4.12141	4.74322	-0.132622	15.6991	209.8	255.278	0.893978	0.763222	0.0801778	0.551133	0.0635556	6.82076	0.433614	1.09033	0.199767	0.0771667	4.71029	0.453589	45.8428	3.22222	6.88889	19.2178	15.1478	42.1456	56.4722	145.61	78.7845	60.0108	96.7593	35.8192	24.8732
ALTRBA1580	15.8858	0.0733889	1.28031	5.04673	127.522	128.022	0.879422	0.571578	0	0.7731	0.397522	0.0272444	1.2362	1.21343	1.21569	1.22274	4.79778	0.962522	4.95113	4.02824	-0.116189	15.6317	123.111	121.133	0.894711	0.686189	0.0242111	0.496867	0.0169444	6.68629	0.442161	1.09689	0.200089	0.0862667	3.97933	0.469778	46.9856	2.88889	7.86222	19.1256	13.6811	39.36	60.4333	145.924	80.7857	61.6047	97.657	36.2897	24.0779
ALTRBA1400	15.2297	0.099	0.841778	4.06747	131.122	145.911	0.886067	0.664822	-0.000366666	0.703511	0.470967	0.0454778	0.772367	0.684256	0.683256	1.18883	3.32458	1.14384	3.7719	4.88668	-0.136278	15.2405	214.144	253.311	0.890689	0.788622	0.0978333	0.575811	0.0680667	8.31581	0.442121	1.22487	0.201267	0.0298889	4.8641	0.453533	49.8133	3.88889	6.52778	19.6911	13.8367	39.0278	56.6778	147.241	83.395	64.85	99.799	37.1312	23.5938
ALTRBA0180	14.7807	0.0788571	0.877586	4.04497	142.986	150.614	0.888029	0.651243	0.00187143	0.735957	0.443214	0.0402429	0.822114	0.741971	0.767029	1.16161	3.44593	1.29623	3.84871	4.69053	-0.154743	15.2224	207.4	254.543	0.917329	0.751829	0.0761857	0.549429	0.0622429	8.40379	0.431143	1.21801	0.199657	0.0684286	4.66149	0.451286	49.9129	3.57143	6.92143	21.2657	14.6871	38.3043	55.0714	141.322	77.5742	56.3918	93.0394	34.9091	23.6618
ALTRBA0850	14.5704	0.137467	0.785267	3.8709	172.2	145.589	0.886778	0.6415	-0.00426667	0.660867	0.496678	0.0635333	0.724811	0.593644	0.608133	1.28484	2.92289	2.22493	3.6068	4.97932	-0.173511	15.5434	235.544	274.856	0.905522	0.811767	0.127744	0.572644	0.0913556	7.98366	0.386741	1.10022	0.200667	0.104289	4.93231	0.421589	50.3622	3.77778	5.75	18.9067	14.0567	40.0589	48.5722	150.924	98.4737	73.7764	105.74	40.9358	18.2513
ALTRBA0490	16.0553	0.0498	0.9139	4.27666	157.933	152	0.8865	0.616822	-8.8889e-05	0.743167	0.433867	0.0312889	0.884933	0.828278	0.832022	1.224	3.88151	1.48636	4.18159	4.72533	-0.175544	15.4999	176.778	241.578	0.893822	0.754322	0.0694111	0.5408	0.0483778	8.32786	0.486153	1.29213	0.2007	0.0477444	4.68677	0.438289	51.1044	2.33333	5.39444	18.65	10.9978	38.0278	59	140.028	80.183	64.0914	96.0449	35.456	22.5216
ALTRBA0960	15.8929	0.1364	0.774167	3.99769	150.3	148.222	0.887022	0.670711	-0.00741111	0.645278	0.507567	0.0617333	0.720244	0.587689	0.586689	1.18834	3.02166	1.80836	3.74698	5.21359	-0.138244	16.0865	235.422	273.6	0.888889	0.795933	0.135833	0.573744	0.103022	8.03196	0.394073	1.11857	0.199889	0.0949444	5.17314	0.4216	51.2828	4.1	5.9	18.4344	19.9844	42.0622	53.8944	145.559	96.0251	69.7136	101.306	39.7483	17.0614
ALTRBA0690	15.1688	0.0959889	0.828667	3.95707	128.933	159.389	0.888289	0.660178	-0.00651111	0.718967	0.460433	0.0456444	0.787922	0.710167	0.722267	1.19336	3.37443	1.70638	3.79402	4.85234	-0.1478	15.4107	210.222	256.244	0.900811	0.783111	0.102067	0.565611	0.0685333	8.81337	0.424743	1.22346	0.200389	0.0771111	4.81753	0.444344	51.5967	4.22222	6.87778	22.5367	16.3389	36.9456	51.9778	149.593	85.9622	65.3993	101.167	37.9217	23.2144
ALTRBA1340	18.0065	0.0437	1.01672	4.75852	154.544	152.811	0.887933	0.622367	0.0100333	0.750156	0.433189	0.0396667	0.980878	0.926589	0.934822	1.27279	4.32836	1.03056	4.64727	4.74699	-0.205411	16.4054	174.789	243.756	0.897522	0.788844	0.0555778	0.546033	0.0445222	7.23177	0.441925	1.13783	0.200067	0.0512667	4.68207	0.415878	52.8083	2.44444	7.23889	20.0422	14.7922	39.2389	55.75	145.179	76.0396	54.9834	94.1908	35.0787	25.6855
ALTRBA0410	17.1237	0.112911	0.808322	4.19352	169.989	84.9889	0.8856	0.6562	-0.0016	0.700556	0.4751	0.0513111	0.751733	0.6533	0.670278	1.24454	3.39607	1.23757	3.95206	5.26531	-0.193833	16.5894	225.311	263.1	0.911233	0.814533	0.1143	0.572656	0.0739778	8.2582	0.423203	1.19572	0.200289	0.0736222	5.21641	0.426178	52.84	3.22222	5.28333	17.3822	13.94	42.1589	59.0667	146.405	90.0684	68.2188	100.997	38.518	20.2564
ALTRBA1860	15.0069	0.106489	0.800767	3.89111	169.456	105.289	0.885889	0.658167	-0.00584444	0.699456	0.470367	0.0480889	0.763289	0.661989	0.672533	1.18104	3.21921	1.20186	3.73097	4.8975	-0.1622	15.3613	218.811	265.711	0.905089	0.775856	0.113122	0.568411	0.0807	9.20391	0.405853	1.22769	0.200267	0.0565667	4.87584	0.446511	53.185	4.11111	6.13889	17.6744	12.3222	38.3211	52.0722	138.309	81.8762	59.7735	93.2109	35.5058	20.6866
ALTRBA1140	15.896	0.114522	0.820156	4.08163	168.467	105.911	0.885578	0.656944	0.00156667	0.686433	0.482456	0.0536556	0.754344	0.650978	0.657667	1.22441	3.26249	1.02296	3.82318	5.07624	-0.187233	16.0357	220.511	270.278	0.895067	0.802067	0.0936222	0.567833	0.0847667	9.05829	0.441455	1.28743	0.201289	0.0855111	5.02544	0.431667	53.2756	3.55556	6.61111	22.3189	12.1767	35.4744	50.0278	146.959	84.8567	65.3892	99.9225	37.333	22.7903
ALTRBA1440	15.8379	0.109211	0.828778	4.1352	109.733	141.178	0.885467	0.649178	0.0018	0.679078	0.475044	0.0520556	0.779567	0.6659	0.664344	1.15744	3.32552	5.93668	3.91067	5.01509	-0.119933	15.7701	223.522	272.589	0.892289	0.748344	0.0861333	0.549589	0.0752889	6.81282	0.431361	1.02216	0.190189	0.123278	4.99628	0.459233	54.4539	3.77778	5.86667	18.2444	14.4622	40.5922	53.9556	145.255	87.6228	64.0542	98.4941	37.8143	20.6519
ALTRBA1520	16.135	0.0879778	0.864933	4.22031	163.2	117.089	0.887	0.641589	0.00301111	0.698678	0.468956	0.0469556	0.8096	0.711344	0.716911	1.22026	3.47791	1.40382	3.99439	4.9483	-0.1747	15.8973	221.7	261.611	0.893267	0.7808	0.0889444	0.558733	0.0727	8.20482	0.41243	1.1656	0.200378	0.0658667	4.90596	0.440878	54.5433	3.77778	6.15	18.1478	13.4467	38.9856	50.8556	141.762	84.1724	62.1966	95.9804	36.5555	20.973
ALTRBA0790	16.2474	0.0809444	0.837478	4.11928	163.8	177.089	0.886633	0.629089	-0.0014	0.736622	0.443378	0.0389889	0.8065	0.740933	0.752889	1.23467	3.65289	0.958811	4.00286	4.96334	-0.171944	15.7853	207.844	244.122	0.900178	0.775889	0.0822556	0.554322	0.0531444	8.77458	0.441554	1.26719	0.1998	0.0523556	4.93041	0.438322	55.1028	4.11111	6.33333	17.99	10.3644	35.3456	50.2278	133.581	65.4229	53.9269	88.1913	31.3207	26.6126
ALTRBA0950	19.8768	0.101312	1.37268	5.86344	124.975	106.75	0.88745	0.598562	0.0269875	0.7737	0.394025	0.0333875	1.33725	1.31329	1.31371	1.15389	5.60388	1.13458	5.79649	4.34975	-0.0290875	17.5527	115.8	170.613	0.891575	0.680288	0.0390625	0.495275	0.02815	6.67021	0.442135	1.09362	0.201744	0.0842	4.28519	0.479388	55.6218	3.77778	6.96471	18.55	15.0311	42.1367	63.1056	152.504	89.3233	66.0164	102.833	39.1192	22.6023
ALTRBA1660	17.9586	0.0963571	0.816171	4.2657	143.529	128.843	0.886857	0.658371	0.0112143	0.717243	0.4587	0.0442857	0.782157	0.700171	0.708757	1.1808	3.66849	1.18333	4.12207	5.28319	-0.1612	16.6265	216.829	247.529	0.8995	0.7751	0.130614	0.566286	0.0739429	9.77403	0.44131	1.33118	0.199767	0.0700286	5.25416	0.447171	55.9487	4	6	19.5933	12.8311	40.8333	52.4556	148.936	93.9443	73.6929	104.76	39.7942	19.6432
ALTRBA1100	16.0403	0.121189	0.788211	4.00852	171.389	121.867	0.887222	0.6567	-0.00223333	0.691067	0.479556	0.0559111	0.743789	0.634256	0.655611	1.2152	3.23426	1.24924	3.82129	5.13551	-0.185911	16.136	230.011	244.867	0.912733	0.795956	0.118211	0.565689	0.0871444	8.93823	0.429589	1.25543	0.200211	0.0864889	5.09599	0.421722	56.1233	3.88889	6.08333	16.3511	12.6922	37.6844	52.9667	135.086	80.649	58.8114	91.2444	34.809	20.0583
ALTRBA1240	16.4612	0.107311	0.842867	4.19281	151.533	85.0778	0.886978	0.685133	0.00467778	0.6823	0.4904	0.0568556	0.780189	0.661344	0.6776	1.17801	3.29542	2.07563	3.93323	5.06117	-0.178822	16.3723	235.511	281.789	0.908244	0.805089	0.137122	0.575478	0.0940556	8.40278	0.429864	1.199	0.200322	0.0710667	5.01321	0.431233	56.1633	3.66667	6.24444	18.5167	14.1667	39.0878	49.9056	144.327	82.4191	58.611	95.5012	36.3945	22.4988
ALTRBA0360	17.3848	0.138956	0.780756	4.23327	114.989	180.411	0.8863	0.668878	-0.0191556	0.658344	0.502367	0.0624889	0.713244	0.583322	0.597467	1.22871	3.15242	1.16421	3.89466	5.47793	-0.189456	17.0295	235.022	270.811	0.907289	0.820989	0.119056	0.583178	0.0868111	8.57186	0.412973	1.19287	0.200111	0.0790667	5.4262	0.423422	56.2083	4.11111	5.54444	18.3767	13.4678	42.26	53.0556	151.406	101.014	74.3493	106.236	41.6541	17.0994
ALTRBA0660	19.615	0.0607444	0.947644	4.84204	164.278	78.3889	0.888656	0.663222	0.00205556	0.731444	0.444222	0.0439111	0.902444	0.826322	0.8344	1.06909	4.23334	1.11923	4.6576	5.15713	-0.0902	17.4111	212.1	242.811	0.896511	0.7026	0.0696889	0.554467	0.0548778	7.8834	0.452947	1.21216	0.200278	0.0973444	5.11857	0.446689	56.7178	3.22222	6.65556	21.4811	14.3244	39.6467	62.0333	152.174	87.3508	67.116	103.193	38.6027	23.5824
ALTRBA0140	18.8628	0.08652	0.87268	4.55428	129.9	106.06	0.89012	0.66636	0.00154	0.71052	0.46502	0.04832	0.81966	0.7309	0.74016	1.17622	3.81676	1.4702	4.32816	5.25102	-0.12738	17.2824	221.64	267.2	0.8941	0.77958	0.10006	0.55428	0.06718	8.67498	0.488984	1.34338	0.20025	0.08428	5.19514	0.43914	57.3836	3.83333	7.62727	18.5067	13.3433	40.1567	54.6333	148.5	85.5386	65.4561	100.683	37.6709	23.0315
ALTRBA1880	16.4336	0.0781667	0.903411	4.32694	161.689	95.7556	0.887044	0.634822	-0.000544444	0.746489	0.4423	0.0435778	0.856711	0.779367	0.824833	1.22692	3.73286	1.22141	4.15056	4.8721	-0.169611	16.2209	190.489	253.589	0.932789	0.778056	0.0711333	0.553278	0.0518111	8.72343	0.429425	1.23004	0.200522	0.0585	4.82506	0.443722	57.6722	4.11111	5.87222	21.7167	14.88	40.39	59.0556	146.785	76.144	56.8319	95.8071	35.4947	26.2354
ALTRBA0470	16.5707	0.16225	0.705167	3.88532	151.65	168.317	0.88455	0.647267	-0.0480833	0.637233	0.50735	0.0645	0.667617	0.538633	0.538433	1.26663	2.96333	1.35051	3.707	5.55977	-0.12715	16.5482	224.717	263.517	0.890533	0.777117	0.124817	0.565633	0.0900667	9.57567	0.422069	1.26946	0.199886	0.143167	5.52592	0.453767	57.7454	4.57143	7.43846	23.1557	12.6857	36.5957	57.8786	148.247	79.4184	57.3191	96.7358	36.2796	25.2534
ALTRBA0270	19.0969	0.121511	0.791	4.39497	160.511	200.089	0.888244	0.694044	-0.0206889	0.680333	0.485622	0.0553667	0.742433	0.632267	0.6379	1.12929	3.51461	1.67679	4.1515	5.59551	-0.111656	17.5727	222.422	258.489	0.895	0.781611	0.0930556	0.579889	0.0738111	8.8379	0.419242	1.21829	0.200667	0.101744	5.56543	0.447989	58.6122	3.88889	5.57222	21.8933	13.9922	40.0889	49.1389	155.101	94.903	75.5935	108.559	40.7012	21.5955
ALTRBA1300	18.4246	0.077	0.861456	4.43854	166.722	117.567	0.887867	0.656	-2.2223e-05	0.745544	0.439656	0.0392778	0.822833	0.768911	0.774611	1.19	3.96804	1.14319	4.27661	5.20982	-0.161978	16.6857	201.344	202.489	0.894578	0.779367	0.0528333	0.558622	0.0293	8.59556	0.441592	1.24651	0.200633	0.0831556	5.17878	0.448078	58.6572	3.33333	5.41667	19.8856	11.8467	36.8156	56.1611	142.004	80.5047	65.1791	97.4811	35.7771	23.1524
ALTRBA1830	16.7556	0.121133	0.767367	4.02382	137.9	153.244	0.885767	0.678133	-0.0108889	0.692944	0.476589	0.0507222	0.724789	0.629467	0.633167	1.15258	3.31047	1.19668	3.8354	5.30109	-0.110167	16.2664	216.311	254.422	0.895356	0.776656	0.118756	0.571789	0.0753222	9.42958	0.436408	1.30202	0.200689	0.0650889	5.27286	0.456367	59.1317	3.77778	5.67778	19.8056	12.5067	37.4656	54.9778	141.833	87.6719	63.5264	96.6406	37.3399	19.3387
ALTRBA1230	19.8451	0.0549667	1.14983	5.27658	149.011	162.644	0.887544	0.598378	0.0180222	0.758444	0.427544	0.0417556	1.11424	1.07726	1.07896	1.34549	4.9389	1.2687	5.20793	4.6736	-0.221756	17.1857	139.622	233.6	0.889444	0.7961	0.0427556	0.548011	0.0373111	8.37373	0.441557	1.21264	0.200667	0.0580111	4.58329	0.404733	59.6106	2.22222	6.09444	19.5744	14.9644	41.3678	58.0611	145.561	78.3062	61.8466	97.599	35.7279	25.186
ALTRBA1680	20.3545	0.0759444	1.27163	5.67797	135.644	143.856	0.879067	0.6023	0.0388889	0.743278	0.427833	0.0365	1.24272	1.18091	1.1686	1.25326	5.27096	1.22547	5.59836	4.51462	-0.0950889	17.8196	124.444	211.033	0.884978	0.737856	0.0521	0.5386	0.0324889	9.12527	0.533175	1.45816	0.199444	0.0687556	4.47417	0.475733	59.6428	3.44444	6.16111	24.6556	17.9133	38.8244	69.1778	157.349	88.6701	72.159	107.987	39.7589	25.1514
ALTRBA1110	18.4528	0.149911	0.756689	4.28993	177.933	102.933	0.887311	0.692022	-0.00212222	0.642933	0.504989	0.0643778	0.696833	0.563578	0.564878	1.0597	3.19288	1.34079	3.98309	5.73288	-0.0673	17.4946	234.311	279.9	0.892622	0.722311	0.0967	0.569522	0.0827889	9.224	0.441421	1.29023	0.2018	0.134222	5.70842	0.464189	59.7222	4.11111	6.33889	21.5622	13.2978	39.2856	53.9833	146.151	93.3926	69.9541	101.697	39.2102	18.6519
ALTRBA1000	18.9798	0.0843111	0.880867	4.5857	169.844	142.033	0.886322	0.6759	-0.0033	0.716567	0.465156	0.0495	0.830844	0.743856	0.758089	1.18533	3.8702	1.58437	4.36974	5.26063	-0.174533	17.3502	216.611	262.844	0.902367	0.798489	0.0663556	0.569211	0.0545667	8.97359	0.432911	1.26483	0.200522	0.0918778	5.207	0.431967	59.7667	3.66667	4.84444	21.2989	13.45	38.5456	56.2722	150.719	88.1783	69.3979	103.58	38.6145	22.8511
ALTRBA0900	16.3596	0.133389	0.796711	4.12479	134.444	166.578	0.887933	0.682456	-0.00923333	0.671889	0.491322	0.0618556	0.733867	0.619533	0.629978	1.10681	3.15618	1.47464	3.8006	5.24651	-0.105433	16.37	232.689	196	0.897911	0.748767	0.0881	0.568233	0.0694	10.0756	0.44123	1.34434	0.200233	0.0822778	5.21263	0.454878	59.9228	4.11111	6.66111	19.7267	11.9189	36.9256	54.8778	141.679	78.1176	59.2166	94.5355	35.1317	23.7563
ALTRBA0930	20.9059	0.06266	1.1025	5.33968	144.64	154.2	0.88898	0.59704	0.0017	0.74792	0.43014	0.03848	1.05892	1.01162	1.01738	1.31256	4.89372	0.838583	5.22224	5.0021	-0.1949	17.8943	151.48	241.28	0.89062	0.76468	0.0636	0.52808	0.0437	7.80502	0.476268	1.25027	0.20105	0.08054	4.92422	0.4204	60.4991	3.66667	7.07273	19.7083	15.14	41.165	56.3	145.35	76.4325	58.8667	96.0925	35.3886	25.7562
ALTRBA0910	17.1601	0.114144	0.802133	4.19984	169.722	162.833	0.885889	0.663511	-0.00396667	0.704256	0.469044	0.0515333	0.746967	0.6496	0.667589	1.19063	3.40643	1.10698	3.94736	5.29261	-0.165022	16.5363	223.878	254.322	0.910067	0.7888	0.0979556	0.570333	0.0709667	9.67523	0.441256	1.3166	0.200233	0.0695889	5.26156	0.442	60.8006	3.22222	6.21111	20.4756	11.6778	36.8089	57.0722	147.902	90.2214	67.8351	101.518	38.7123	20.698
ALTRBA1060	18.6922	0.0396111	0.987822	4.81058	154.189	169.744	0.884978	0.626189	-0.00165555	0.757967	0.415267	0.0269444	0.961978	0.910033	0.918967	1.13424	4.43654	1.1716	4.71218	4.91349	-0.121611	16.8094	147.978	235.289	0.897956	0.708411	0.0621778	0.526489	0.0406444	8.24598	0.424566	1.19052	0.200756	0.0641889	4.89561	0.491678	61.4722	3.66667	6.38889	22.3956	14.53	39.1244	56.3056	138.044	68.2324	51.8869	89.3617	32.4901	26.682
ALTRBA0980	18.5651	0.103533	0.842544	4.47977	93.7889	173.089	0.886811	0.649711	-0.0119778	0.684567	0.4826	0.0558333	0.785333	0.675022	0.680389	1.24916	3.58233	0.871967	4.21641	5.37164	-0.195856	17.2842	229.356	237.856	0.895933	0.807033	0.0866778	0.568	0.0670778	9.44209	0.44135	1.30858	0.199989	0.0738222	5.31707	0.424911	62.5311	3.88889	6	20.23	13.8522	42.2167	61.0722	151.051	91.0336	71.7468	104.841	39.3748	21.77
ALTRBA1540	17.6951	0.133867	0.788133	4.28893	169.678	144.022	0.885867	0.647789	0.00373333	0.653711	0.502333	0.0599444	0.716667	0.591856	0.591367	1.23853	3.21546	1.29301	3.937	5.50052	-0.182267	16.9836	233.133	277.9	0.889678	0.8013	0.0872222	0.573633	0.0871889	9.74017	0.441318	1.334	0.200167	0.0574	5.461	0.435544	62.6544	3.66667	6.05	20.4978	12.3378	36.8367	51.9778	138.304	77.6622	58.5573	92.6365	34.6045	22.6654
ALTRBA0890	17.5147	0.1313	0.773589	4.17691	172.822	124.556	0.886178	0.662044	-0.00265556	0.678444	0.484422	0.0559889	0.720356	0.612256	0.619322	1.19734	3.28318	1.2528	3.90972	5.45911	-0.171567	16.7581	228.8	238.911	0.898156	0.791856	0.119611	0.568911	0.0817222	9.42344	0.419739	1.26154	0.200567	0.0925444	5.42242	0.442167	63.0533	4	6.28333	18.3667	12.7822	38.1978	55.15	146.408	81.3079	61.7456	97.9505	36.4715	24.062
ALTRBA1180	19.715	0.0442667	0.960933	4.85027	135.389	167.778	0.8878	0.6207	0.00336667	0.755978	0.420322	0.0325	0.933267	0.892156	0.892744	1.21106	4.49298	1.42062	4.75639	5.11009	-0.135278	16.9348	93.3333	199.133	0.890267	0.740144	0.0458667	0.520378	0.0312222	8.3502	0.441672	1.23006	0.199422	0.0848222	5.05364	0.459833	63.0561	3.55556	6.21667	19.88	13.9322	38.0544	49.0278	139.811	76.4874	59.4854	93.7761	34.5212	23.8801
ALTRBA0130	19.2164	0.0510222	0.980711	4.8464	156.067	81.4111	0.890167	0.628378	-0.000566666	0.7383	0.4429	0.0412	0.939567	0.879111	0.889678	1.24399	4.32929	1.04058	4.71028	5.03108	-0.194033	17.2275	201.989	256.244	0.889122	0.777633	0.0774889	0.534878	0.0533111	9.06637	0.444826	1.28554	0.200278	0.0873333	4.94548	0.422456	63.0922	3.55556	6.41667	20.0944	12.8011	39.4367	54.3111	149.513	80.8556	62.5027	99.7643	36.8356	25.4363
ALTRBA0460	18.8376	0.0922556	0.832767	4.40219	172.967	170.333	0.886511	0.679544	-0.00675556	0.710889	0.472144	0.0476889	0.796367	0.706156	0.720267	1.20122	3.71689	1.51264	4.24651	5.34246	-0.184811	17.1865	217.022	244.389	0.905433	0.8146	0.1216	0.572644	0.0702556	9.06609	0.441481	1.27989	0.199767	0.0864556	5.27943	0.433567	63.3889	3.77778	6.00556	18.0544	13.3511	36.4233	53.1389	149.365	86.1519	66.8981	101.767	37.9463	23.1883
ALTRBA0920	18.4181	0.114222	0.808	4.33212	166.878	121.567	0.886756	0.660267	0.000933333	0.675067	0.485311	0.0577333	0.767233	0.655511	0.654856	1.19929	3.49484	1.27379	4.14772	5.42996	-0.168533	17.2132	236.622	275.778	0.889778	0.788467	0.120633	0.565511	0.0898778	9.95593	0.432678	1.32648	0.200822	0.0839444	5.39327	0.441333	63.4278	3.88889	5.75556	18.8533	11.18	36.7622	53.6444	145.045	80.2005	62.5338	97.677	36.1393	24.1953
ALTRBA0250	21.5386	0.0576	1.10566	5.43671	136.089	127.9	0.885933	0.544356	0.0003	0.746956	0.415889	0.0401222	1.06939	1.01882	1.02151	1.38993	5.02356	0.965822	5.36881	5.0499	-0.203478	17.9364	109.711	235.411	0.8931	0.743811	0.0492667	0.502611	0.0331444	8.32502	0.441602	1.23004	0.201733	0.125856	4.96899	0.413678	63.4939	3.44444	5.83889	20.3378	14.0056	42.5311	58.6889	147.834	81.7957	61.165	98.3479	36.8761	24.1772
ALTRBA1190	19.156	0.128611	0.775089	4.34746	118.378	170.789	0.886944	0.681244	-0.00962222	0.676044	0.489444	0.0573222	0.723867	0.608456	0.617744	1.15857	3.41583	1.88218	4.09128	5.67831	-0.155478	17.6473	226.733	274.822	0.904344	0.787644	0.0983	0.5779	0.0737778	9.5764	0.412134	1.25403	0.1999	0.0783	5.65572	0.461378	64.0606	4.22222	5.73333	20.6167	13.66	39.5244	56.4611	147.08	90.7443	69.2604	101.806	38.6988	20.2432
ALTRBA1070	18.4911	0.107278	0.812389	4.34711	133.444	107.756	0.887267	0.650467	-0.0117889	0.696856	0.466344	0.0532667	0.777078	0.680456	0.683522	1.15133	3.64444	1.7994	4.19287	5.40361	-0.140811	17.1274	221.767	251.367	0.894722	0.742033	0.0963778	0.557533	0.0743333	11.1231	0.44109	1.41677	0.199644	0.123533	5.37068	0.449944	64.2139	3.55556	5.65556	18.8767	13.9867	40.32	52.9667	152.781	96.8306	75.275	107.317	40.9062	19.7791
ALTRBA0970	18.1114	0.128933	0.784922	4.32042	134.589	190.922	0.887933	0.654878	-0.0114	0.688956	0.477444	0.0571111	0.725567	0.610511	0.633722	1.20438	3.34902	1.79752	4.0132	5.54097	-0.170089	17.3137	230.944	271.233	0.922767	0.788022	0.0827222	0.561567	0.0667778	9.65831	0.398912	1.22959	0.200089	0.0942556	5.50333	0.446556	64.2422	3.66667	6.65556	20.5533	14.1722	40.3611	50.15	149.907	89.3124	67.8086	102.45	38.7413	21.8697
ALTRBA1210	18.0296	0.137056	0.750144	4.14962	153.778	168.244	0.885767	0.683889	-0.00524444	0.6917	0.481911	0.0564	0.699367	0.5921	0.613367	1.1648	3.27942	1.3994	3.89938	5.58612	-0.164711	17.1956	233	262.133	0.918289	0.793922	0.157144	0.5802	0.0930444	9.46161	0.405499	1.24276	0.200933	0.0622333	5.55697	0.448744	65.1139	3.88889	6.51667	21.6189	12.1811	37.4267	56.2444	149.159	86.9563	65.5872	101.052	38.1133	22.5722
ALTRBA0740	17.9886	0.151167	0.808611	4.46812	173.289	161.378	0.886544	0.674867	0.0104667	0.615189	0.529544	0.0748889	0.719467	0.552433	0.560533	1.20103	3.04424	1.66743	3.99722	5.55977	-0.175989	17.6144	261.211	302.356	0.8999	0.808244	0.114789	0.580889	0.100189	10.0131	0.43125	1.32929	0.200944	0.0870333	5.51931	0.438167	65.1628	4.22222	5.56667	16.7578	10.8089	36.4889	46.9611	145.018	86.8479	66.2111	99.3993	37.5782	21.2097
ALTRBA0640	18.9896	0.124944	0.776011	4.35237	151.5	161.844	0.887056	0.632356	-0.00666667	0.667533	0.488744	0.0563667	0.732489	0.616444	0.615933	1.27634	3.45441	1.10804	4.1355	5.64728	-0.197167	17.4072	233.767	261.744	0.890056	0.805978	0.140767	0.565	0.0933	9.91213	0.441338	1.3401	0.200578	0.0762222	5.60587	0.428522	65.3028	3.77778	6.23333	19.1489	13.6511	39.7467	57.0667	141.189	80.7964	59.0748	94.2407	35.6187	22.218
ALTRBA0450	18.0407	0.0804	0.850244	4.37591	165.744	160.6	0.885022	0.635367	-0.00171111	0.7233	0.4533	0.0416333	0.812311	0.7429	0.745989	1.24257	3.82504	0.886256	4.22957	5.2164	-0.196389	16.6067	209.233	251.911	0.893467	0.785233	0.0872333	0.553622	0.0606556	10.2454	0.437963	1.35797	0.199989	0.0626	5.16278	0.421233	65.4922	4	6.75556	20.5889	13.3756	38.7889	59.7833	145.797	74.7177	57.0482	95.4485	34.955	26.6673
ALTRBA1430	18.8316	0.118622	0.799767	4.39422	154.156	62.5	0.8878	0.669611	0.00573333	0.677756	0.486656	0.0559444	0.747589	0.641433	0.640233	1.20008	3.51744	1.49713	4.14114	5.5532	-0.183733	17.3904	229.411	261.556	0.889644	0.802367	0.120111	0.578022	0.0869333	9.4933	0.397487	1.22724	0.201089	0.0743222	5.50521	0.431433	66.055	3.77778	5.97222	24.8167	14.0244	39.2544	50.3556	153.559	92.6424	70.229	105.308	40.0313	21.7127
ALTRBA0340	17.1159	0.142737	0.726413	3.9688	131.175	98.4	0.886725	0.671	0.0046	0.683775	0.482475	0.056175	0.68595	0.582113	0.592612	1.1755	3.19089	1.58647	3.78249	5.52027	-0.127025	16.7025	223.238	260.45	0.903563	0.78235	0.135788	0.575625	0.088025	9.45901	0.403898	1.22863	0.1998	0.1005	5.4938	0.459075	66.1694	4.88889	6.88235	20.66	11.8987	37.3375	49.5125	144.833	84.7038	62.7364	97.6754	37.0856	21.8446
ALTRBA1280	19.7514	0.0874667	0.8408	4.55021	169.322	123.167	0.887478	0.659544	0.00424444	0.721889	0.450911	0.0438	0.816278	0.735	0.7485	1.09506	3.96333	1.08341	4.43934	5.47699	-0.0909222	17.7094	170.033	259.211	0.897	0.712744	0.0919	0.549067	0.052	9.8409	0.44126	1.33398	0.200411	0.123467	5.44594	0.465678	66.8333	3.88889	5.38333	17.1078	10.9967	35.52	51.8	145.01	87.0759	68.2448	100.349	37.6117	21.27
ALTRBA1320	19.9291	0.0469111	1.06642	5.12134	148.633	169.767	0.886744	0.605678	0.00246667	0.736789	0.445544	0.0419556	1.02757	0.973289	0.9753	1.29934	4.67077	0.970622	5.02826	4.89657	-0.215656	17.4342	171.756	217.033	0.882356	0.786011	0.0566111	0.535167	0.0433111	9.4834	0.464554	1.35754	0.200111	0.0844333	4.80438	0.402478	67.3161	2.22222	6.72778	19.9844	18.3778	40.6933	59.15	143.371	84.4985	65.1313	98.1156	36.7804	21.6519
ALTRBA0770	17.5916	0.134387	0.754938	4.11701	112.213	201.2	0.885563	0.674937	-0.020975	0.662375	0.493175	0.056825	0.714363	0.598325	0.59735	1.14551	3.24169	1.78883	3.91265	5.4991	-0.127475	16.755	225.713	257.312	0.889537	0.769075	0.103212	0.56305	0.0774	10.6063	0.446448	1.38379	0.200238	0.118825	5.47583	0.454225	67.4731	4.625	6.3875	19.3657	12.7829	38.0014	60.1	146.237	83.9092	63.6494	98.7551	37.0981	22.8037
ALTRBA1470	19.9141	0.0558	0.980167	4.92757	150.244	151.144	0.8875	0.596244	0.000288888	0.720989	0.448978	0.0471	0.934322	0.859089	0.861044	1.3363	4.31611	1.10802	4.78554	5.15056	-0.220689	17.3588	209.833	267.256	0.889522	0.794322	0.0940778	0.532844	0.0586444	9.30851	0.446406	1.30574	0.200622	0.0796333	5.06027	0.404089	67.5317	3.77778	6.46667	20.49	12.9211	39.6967	62.3722	149.17	85.1739	67.9275	102.156	37.8402	23.6277
ALTRBA1220	20.1117	0.0608667	0.911067	4.77483	143.578	159.156	0.885	0.6462	-0.00254444	0.753411	0.436956	0.0398111	0.868811	0.802456	0.839956	1.2026	4.20041	1.02569	4.60398	5.30294	-0.179267	17.7549	187.7	248.522	0.923856	0.774978	0.0788778	0.5496	0.0500333	9.50606	0.441349	1.318	0.199678	0.0710222	5.24274	0.428667	67.565	4.11111	5.65556	17.7867	14.07	42.8856	53.3722	148.926	85.264	66.29	101.273	37.7935	23.3466
ALTRBA0430	18.7544	0.164778	0.723756	4.18438	138.378	147.789	0.888278	0.665533	-0.00238611	0.638567	0.512744	0.0700667	0.671478	0.533144	0.545078	1.23204	3.06871	1.42836	3.92007	5.8787	-0.144511	17.91	242.744	277.144	0.908789	0.799433	0.1535	0.581	0.102889	10.2967	0.404204	1.29071	0.200744	0.119211	5.83636	0.445289	67.7056	5.11111	6.23333	20.1889	13.4667	39.2467	55.8722	146.646	80.6472	62.1449	98.2464	36.4105	24.4907
ALTRBA1170	21.4698	0.0454	0.987556	5.09673	154.278	168.3	0.884567	0.625967	0.00274444	0.766878	0.423667	0.0337444	0.9527	0.911633	0.932478	1.24078	4.68583	1.10821	4.95771	5.25592	-0.179056	18.0048	154.178	225.844	0.906678	0.774311	0.0531889	0.544989	0.0336333	8.63319	0.441552	1.2512	0.200122	0.0539333	5.20417	0.438967	68.4722	3.11111	6.01667	19.7444	12.5533	39.17	56.3222	141.823	77.4602	60.1548	95.0385	34.9903	24.1656
ALTRBA1090	18.4854	0.160733	0.756856	4.32396	158.911	147.556	0.887	0.691022	-0.0200111	0.603456	0.534389	0.0721222	0.689956	0.526433	0.525689	1.12927	2.99061	1.73354	3.96051	5.77802	-0.123011	17.7645	247.233	261.056	0.889978	0.775878	0.0999667	0.575056	0.0931	10.2758	0.441233	1.36783	0.199878	0.115411	5.74887	0.449678	68.7378	4.66667	6.22778	16.5478	12.8156	40.3511	51.6111	146.261	93.6372	70.8329	102.16	39.2381	18.7177
ALTRBA1840	20.4052	0.111089	0.817789	4.59677	169	142.778	0.886044	0.670689	-0.00412222	0.670144	0.490133	0.0546556	0.771589	0.654122	0.651956	1.18979	3.6736	1.3374	4.37632	5.68959	-0.173989	18.0204	236.878	280.711	0.889833	0.796578	0.153156	0.573978	0.102433	8.65968	0.388535	1.14959	0.200278	0.0750222	5.64914	0.433778	69.3328	4.55556	6.44444	17.3178	15.3356	42.5722	54.7889	143.469	87.5114	62.8173	97.0908	37.5422	19.9746
ALTRBA1370	21.127	0.0680222	0.917	4.94691	149.2	120.756	0.884889	0.658089	0.00433333	0.710222	0.466867	0.0421333	0.857622	0.765556	0.772467	1.19251	4.13173	1.13498	4.6736	5.46382	-0.169056	18.0185	211.056	261.089	0.896989	0.783233	0.0915889	0.562622	0.0733556	9.70109	0.451617	1.33918	0.200411	0.0393	5.42008	0.443344	70.1389	3.55556	5.93333	18.6522	11.6278	37.5111	51.5889	145.43	81.3941	66.237	99.5992	36.4758	24.0266
ALTRBA0310	22.2589	0.0957333	0.835667	4.83184	174.311	129.567	0.885944	0.658444	-0.00804444	0.703667	0.470478	0.0487667	0.794589	0.693789	0.711056	1.21741	4.01417	1.37983	4.63597	5.83823	-0.153033	18.7898	216.844	258.2	0.907811	0.799733	0.0856222	0.566778	0.0588778	9.79243	0.446223	1.34012	0.201989	0.0956556	5.79213	0.439267	70.8889	3.11111	5.04444	16.6989	12.7067	40.2433	56.9278	156.09	105.321	82.9686	112.497	43.2662	17.4586
ALTRBA1290	20.3426	0.0880778	0.8389	4.64538	147.911	160.944	0.887789	0.660378	-0.000666666	0.724789	0.450367	0.0420222	0.796822	0.715722	0.728744	1.15921	3.96146	1.00923	4.4403	5.57956	-0.132533	17.8604	215.422	246.989	0.905289	0.763167	0.0796222	0.5555	0.0574556	10.1925	0.44122	1.36124	0.200878	0.0775889	5.54848	0.455567	70.9711	3.77778	5.63889	20.0567	14.0822	40.6456	56.1167	145.351	90.9453	70.4053	101.523	38.6386	19.612
ALTRBA1260	19.9461	0.0786778	0.866378	4.656	162.622	138.622	0.889622	0.621644	0.00516667	0.725267	0.447578	0.0431	0.827722	0.753167	0.763178	1.25281	4.04613	1.03902	4.4977	5.46007	-0.186511	17.5951	214.333	244.367	0.895067	0.777211	0.0908889	0.5427	0.0570778	10.3595	0.441222	1.38338	0.200033	0.0881556	5.41021	0.427144	71.1506	3.77778	5.38333	19.5789	12.16	39.9422	61.8633	148.462	90.3287	71.4464	103.484	38.8783	21.1159
ALTRBA0810	20.2632	0.0686333	0.900844	4.79529	163.722	118.456	0.886444	0.647056	0.00643333	0.7207	0.4512	0.0409778	0.855933	0.769089	0.781267	1.18528	4.1054	1.00434	4.61244	5.39516	-0.150178	17.6917	211.289	256.489	0.903622	0.766022	0.0932333	0.543244	0.0694667	10.1607	0.441246	1.35797	0.199922	0.0883556	5.34716	0.435411	71.1744	4	5.92222	20.8689	13.6322	41.1089	58.4889	150.941	83.8298	67.3462	102.712	37.7552	24.8396
ALTRBA0400	21.4816	0.167256	0.690267	4.35656	139.889	150.344	0.887089	0.685111	-0.0352444	0.655811	0.494578	0.0657333	0.652389	0.537944	0.538389	1.07944	3.38856	1.98741	4.13927	6.3867	-0.0771444	18.8987	231.278	264.7	0.890689	0.735111	0.134178	0.575189	0.0861333	10.3948	0.422351	1.34151	0.199989	0.152278	6.36974	0.4861	71.44	4.77778	4.37222	21.5856	13.3811	40.3267	73.3389	148.033	80.5832	60.3155	98.0376	36.5797	24.8361
ALTRBA1700	19.51	0.141222	0.734344	4.24983	121.789	150.7	0.886878	0.702978	-0.0102444	0.674933	0.492444	0.0591889	0.691189	0.583144	0.587244	1.11006	3.3735	1.55579	4.0226	5.83918	-0.116989	17.7837	227.144	261.811	0.896422	0.7772	0.115067	0.585522	0.0850111	10.2465	0.414154	1.30623	0.199767	0.0785444	5.81378	0.462922	71.4761	4.55556	6.32778	22.2644	12.7322	38.4933	54.3667	144.651	76.0315	58.5712	95.6212	35.1168	25.7152
ALTRBA0330	19.1317	0.128744	0.780133	4.36656	155.567	154.189	0.899644	0.671822	-0.0202333	0.683744	0.485833	0.0575889	0.7283	0.616156	0.638967	1.19252	3.44782	1.72961	4.12797	5.68113	-0.146911	17.8145	224.144	263.256	0.901367	0.796689	0.125622	0.569844	0.0856333	10.4085	0.425624	1.33823	0.200067	0.0954222	5.63128	0.445222	71.5628	4.55556	5.59444	18.8422	14.2867	42.5878	63.0444	152.938	91.8859	71.7115	105.712	39.7855	22.0438
ALTRBA0420	19.0918	0.146889	0.739922	4.24592	158.833	174.3	0.883722	0.6682	-0.0160333	0.636778	0.517078	0.0632556	0.694589	0.557789	0.5614	1.22617	3.19006	1.39179	4.0198	5.81377	-0.184967	17.8993	240.022	271.511	0.894433	0.816411	0.192378	0.582722	0.120256	10.6518	0.424589	1.3636	0.200367	0.0844667	5.76768	0.441667	71.6706	4.22222	5.78333	15.1067	13.78	40.1133	51.5722	144.572	85.31	64.2055	98.2446	37.1486	21.6362
ALTRBA0240	20.9888	0.131878	0.756411	4.48337	170.011	140.511	0.886622	0.658833	-0.000133334	0.677178	0.489289	0.0558333	0.7114	0.610767	0.609722	1.24133	3.61903	1.4436	4.25779	5.98591	-0.193611	18.355	227.133	265.211	0.884278	0.816111	0.131956	0.574	0.0919111	10.0474	0.405906	1.27707	0.199844	0.0782111	5.93043	0.429722	72.8883	4.55556	5.65556	20.6967	12.3511	38.4489	53.5667	151.336	89.6592	72.2607	105.215	39.0795	22.5568
ALTRBA1050	23.8581	0.0238	0.972333	5.46202	149.911	183.422	0.8876	0.611133	0	0.795644	0.3665	0.0136444	0.949278	0.947778	0.946789	0.985067	5.33119	6.47734	5.35751	5.64821	0.0375111	18.3695	147.589	183.122	0.889678	0.5987	0	0.495844	0	8.44189	0.419269	1.09598	0.183233	0.0481778	5.6294	0.497411	72.93	4.44444	5.55	16.5044	14.8867	40.4122	49.8889	135.047	70.9233	54.8421	89.3563	32.5855	24.5724
ALTRBA0390	21.9989	0.0428333	0.971433	5.13349	155.4	133.567	0.886656	0.626422	0.0029	0.757756	0.422356	0.0291778	0.947544	0.901133	0.906944	1.18671	4.76486	1.39908	5.04332	5.35563	-0.150522	18.1154	132.133	241.656	0.893289	0.741689	0.0659889	0.539911	0.0355333	9.42179	0.426082	1.27897	0.200567	0.0663667	5.3246	0.462344	73.0656	3.55556	5.63889	19.7356	13.8944	38.9111	55.4944	146.341	84.1559	65.4215	99.6463	37.1117	22.9061
ALTRBA0870	21.6109	0.0498111	1.11422	5.51999	142.678	180.367	0.885011	0.599178	0.000155555	0.745889	0.413756	0.0264222	1.09639	1.04828	1.0505	1.07347	5.1957	0.948367	5.51461	5.03953	-0.0857444	18.347	119.111	243.167	0.881911	0.640889	0.0750111	0.477489	0.0406889	8.7754	0.441528	1.26344	0.201211	0.137944	4.96806	0.460044	73.1417	3.22222	5.72222	19.2256	12.5156	39.0489	64.3778	145.498	86.0603	68.5554	100.724	37.5497	21.9368
ALTRBA0990	19.0959	0.118044	0.798333	4.41288	158.378	152.3	0.886156	0.664056	-0.0107222	0.670578	0.487367	0.0546778	0.752489	0.638456	0.636756	1.18236	3.51179	1.7994	4.18252	5.58518	-0.171389	17.3976	228.411	271.867	0.8896	0.780633	0.0993222	0.5672	0.0761667	11.1231	0.44109	1.41677	0.199644	0.0933556	5.5485	0.439933	73.2667	3.66667	6.04444	23.8233	13.6022	40.0711	57.2333	151.146	91.6828	69.898	104.011	39.4706	21.3026
ALTRBA0670	21.2805	0.0654667	1.15009	5.49376	143.789	162.878	0.885944	0.616	0.000411112	0.750278	0.428911	0.0480889	1.11514	1.05392	1.07487	1.22862	5.02167	1.08099	5.42807	4.86174	-0.201544	18.1127	200.022	262.389	0.910911	0.749744	0.0766778	0.533156	0.0573222	10.7262	0.494359	1.50331	0.200222	0.104056	4.76204	0.398644	73.895	4	6.59444	16.8478	14.2533	40.7944	62.7	149.733	87.9898	69.7431	103.28	38.4649	22.5955
ALTRBA1200	18.7457	0.139044	0.749389	4.22449	155.956	151.2	0.886656	0.661056	-0.00406667	0.656378	0.500022	0.0585778	0.706778	0.587244	0.585867	1.22688	3.28319	1.13573	4.00567	5.69619	-0.190833	17.37	231.756	258.778	0.890156	0.804933	0.124089	0.5716	0.0917	11.9765	0.440948	1.46336	0.201622	0.0892111	5.65103	0.422578	74.8061	3.77778	6.05556	21.3467	13.5522	40.14	55.55	154.982	98.8677	76.2924	108.826	41.7073	19.6425
ALTRBA0260	23.1222	0.0456444	0.959544	5.23589	160.356	136.811	0.887689	0.651544	-0.000766666	0.748156	0.433356	0.0338556	0.926856	0.855367	0.879622	1.13494	4.66232	1.01448	5.09788	5.53439	-0.125989	18.8288	194.1	248.333	0.912089	0.737522	0.0776778	0.541533	0.0552444	9.87423	0.43617	1.32692	0.200456	0.0641111	5.4958	0.461367	74.9306	3.66667	5.69444	20.1167	15.1511	40.6944	60.3111	154.926	88.0186	68.9667	105.355	39.1985	24.2993
ALTRBA0840	20.7684	0.0737444	0.923611	4.94514	144.233	138.933	0.888678	0.650578	-0.00314445	0.703178	0.465544	0.0480444	0.876667	0.7689	0.787989	1.19333	4.09693	0.9958	4.72816	5.40927	-0.173178	18.189	195.956	222.322	0.9074	0.773422	0.0845111	0.551867	0.0639	10.692	0.454222	1.4196	0.200067	0.0946667	5.35188	0.432444	75.1583	3.55556	6.82222	18.4433	12.8867	39.8722	55.2944	148.757	84.6068	66.7332	101.401	37.5761	23.7147
ALTRBA0820	22.4779	0.0735	0.891312	5.03083	157.412	152.225	0.886912	0.605387	-0.00195	0.7227	0.449738	0.0444	0.846875	0.766487	0.780863	1.30389	4.3254	0.966756	4.84504	5.73724	-0.20095	18.6956	216.537	256.137	0.903012	0.788462	0.08965	0.537613	0.064475	9.46321	0.44137	1.3114	0.200111	0.0797875	5.66526	0.42445	75.2206	3.66667	7.27059	20.6756	14.1178	40.9833	61.4889	148.644	81.6642	66.5916	101.276	37.0456	25.0015
ALTRBA1360	21.2934	0.0695333	0.926422	4.9981	157.422	152.689	0.887056	0.614678	0.00141111	0.707844	0.458178	0.0482778	0.877444	0.785811	0.792533	1.28619	4.23897	0.961967	4.80906	5.5024	-0.178044	18.1754	209.578	233.311	0.894978	0.786933	0.102678	0.530589	0.0657889	10.4757	0.441164	1.37772	0.201611	0.102478	5.42524	0.418733	75.6361	4	5.35556	19.73	11.5244	38.6989	61.2222	152.021	90.231	72.7938	105.794	39.3929	22.5719
ALTRBA1420	19.5326	0.167144	0.7104	4.23601	159.567	136.867	0.8865	0.650456	-0.0226889	0.635111	0.514722	0.0692556	0.659178	0.528289	0.527778	1.30086	3.14208	1.40598	3.96148	6.01417	-0.186733	18.0689	240.911	271.3	0.890933	0.816278	0.151489	0.589944	0.105944	11.7564	0.440941	1.44922	0.200456	0.101856	5.97182	0.429411	75.9072	3.88889	4.78167	20.4022	13.1822	39.4767	57.6833	149.777	95.0897	71.4438	104.102	40.1177	19.2888
ALTRBA0320	21.084	0.127611	0.775422	4.55176	151.344	146.333	0.887467	0.6472	-0.00416667	0.683378	0.481333	0.0582222	0.729589	0.611056	0.633722	1.24361	3.60021	1.03889	4.34246	5.96429	-0.189822	18.602	236.9	286.567	0.919833	0.800556	0.148144	0.569433	0.105833	11.6567	0.442756	1.45676	0.2014	0.0728667	5.9182	0.431033	76.1672	3.77778	5.61667	16.8233	13.81	42.3044	58.2778	154.574	97.9443	78.3994	109.631	41.4431	20.1416
ALTRBA1560	21.7113	0.0692889	0.916333	5.02839	140.9	147.011	0.885833	0.630533	-0.00941111	0.710756	0.461056	0.0439778	0.859856	0.764233	0.776756	1.2564	4.18443	0.753256	4.7752	5.57672	-0.191956	18.3997	210.456	263.511	0.9069	0.788933	0.0689778	0.547611	0.0648778	10.5156	0.441161	1.38523	0.200244	0.0721333	5.51274	0.426311	76.3972	3.55556	5.82222	19.7611	13.7611	41.9033	61.4	160.302	100.429	82.1218	114.079	42.7013	21.3168
ALTRBA1390	19.9207	0.140756	0.758256	4.43257	133.056	162.956	0.887656	0.652144	-0.0099	0.671067	0.489422	0.0604889	0.707022	0.580533	0.605967	1.23152	3.37068	1.18003	4.14584	5.89844	-0.141333	18.1918	235.478	274.233	0.9175	0.792389	0.121767	0.565722	0.0878444	11.0797	0.425834	1.38149	0.200122	0.0964667	5.86362	0.449789	77.0461	5.66667	6.21111	16.8844	13.6211	38.8544	59.8222	139.423	76.9985	57.5986	92.7152	34.693	23.2617
ALTRBA0600	21.9973	0.0603778	0.9392	5.12104	157.156	136.9	0.887744	0.611033	0.000277778	0.707389	0.465456	0.0466556	0.888422	0.796022	0.803367	1.31947	4.32739	1.11729	4.90312	5.52497	-0.214456	18.5797	218.3	264.322	0.8906	0.805178	0.0988889	0.548067	0.0753333	10.7919	0.444468	1.40593	0.200667	0.0595556	5.44688	0.415022	77.2039	4.77778	5.79444	19.6167	15.0867	42.16	56.3278	157.398	98.4561	78.8261	111.161	41.9268	20.9021
ALTRBA0120	20.7513	0.0498444	0.966689	5.02416	153.378	169.833	0.884467	0.602156	-0.000444445	0.735133	0.442667	0.0423222	0.924933	0.856256	0.869367	1.31662	4.44311	1.16391	4.86927	5.27003	-0.212322	17.9067	204.478	253.756	0.898244	0.792333	0.0852111	0.533933	0.0576	10.9486	0.444546	1.41394	0.199756	0.0754778	5.19478	0.410478	77.335	3.77778	5.58889	17.3911	12.3467	39.8233	53.9111	148.147	81.8852	65.4333	100.503	36.9466	24.668
ALTRBA1040	21.5235	0.0889667	0.833778	4.77574	166.3	139.7	0.887344	0.632822	0.000822222	0.713933	0.453211	0.0419333	0.792711	0.713322	0.7131	1.21272	4.08753	1.09188	4.57577	5.78368	-0.164589	18.2317	212.778	247.011	0.889833	0.765478	0.0978556	0.547911	0.0675	11.3504	0.441062	1.43042	0.2002	0.0783	5.74888	0.450122	77.8372	3.88889	5.16111	17.7289	12.8533	40.45	58.3667	149.262	88.635	71.8145	104.03	38.5791	22.2763
ALTRBA1080	21.0428	0.0932333	0.825844	4.66647	150.378	102.7	0.887544	0.650867	0.00418889	0.715244	0.461889	0.0449556	0.783156	0.701989	0.708956	1.22444	3.97369	1.47801	4.46946	5.70841	-0.196044	18.041	217.322	249	0.896322	0.794922	0.0985333	0.567356	0.0664222	10.5252	0.424403	1.35188	0.199933	0.0527556	5.66232	0.422322	79.025	4.22222	5.38333	18.1578	13.6311	41.1111	52.3	152.537	95.5005	75.1548	107.145	40.5901	20.3088
ALTRBA1330	24.1213	0.0607444	0.962311	5.31417	123.211	98.2889	0.885478	0.659778	-0.00105556	0.725189	0.452556	0.0426111	0.935589	0.853144	0.860311	1.17612	4.68393	1.43588	5.20231	5.6294	-0.122933	19.287	180.9	256.356	0.897244	0.772167	0.101578	0.549778	0.054	9.52488	0.41447	1.25401	0.200033	0.112911	5.5833	0.466333	79.1972	3.88889	5.31111	18.73	17.8144	45.3589	59.7611	156.063	94.53	74.5903	108.537	40.709	21.987
ALTRBA0440	21.5598	0.115544	0.7925	4.63657	134.289	118.867	0.888489	0.673733	0.00608889	0.702	0.472322	0.0517444	0.737933	0.6463	0.657311	1.1815	3.80059	1.64137	4.38573	5.95959	-0.176233	18.5942	223.411	265.267	0.900178	0.793311	0.104078	0.567389	0.0717	10.4981	0.398631	1.28743	0.203078	0.0785667	5.90784	0.4369	80.9806	4.77778	5.43333	18.1978	16.5767	38.9833	55.6944	142.594	74.1882	56.5708	93.7194	34.4013	25.7786
ALTRBA0730	22.3624	0.103611	0.829322	4.8658	166.856	121.5	0.885533	0.651011	-0.00665556	0.689156	0.4776	0.0515111	0.7796	0.673067	0.682022	1.23199	3.93699	1.10051	4.6068	5.91443	-0.186244	18.8189	224.511	259.044	0.898033	0.800444	0.101844	0.5646	0.0768556	10.5804	0.425879	1.35657	0.199533	0.0856667	5.86458	0.435511	82.1333	4	5.4	18.4256	12.7067	40.3178	57.9222	150.645	91.2551	71.8707	104.709	39.357	21.5043
ALTRBA0190	20.7318	0.160211	0.726644	4.40633	149.256	190.6	0.890144	0.705722	-0.0288333	0.6317	0.519711	0.0675222	0.676522	0.535856	0.544389	1.05056	3.25307	1.28253	4.14208	6.1327	-0.0665889	18.8739	231.178	268.389	0.891589	0.736122	0.132167	0.577378	0.0897667	11.0895	0.403817	1.33541	0.200411	0.132089	6.1073	0.465711	82.3122	4.77778	5.91667	17.7944	13.2356	38.6978	64.5167	142.337	84.5605	64.4066	97.2857	36.6995	21.1513
ALTRBA0620	20.6466	0.105656	0.7994	4.55444	169.144	99.9667	0.890189	0.662756	0.00857778	0.705311	0.466967	0.0487	0.762389	0.671867	0.679611	1.18333	3.82506	2.12657	4.37539	5.74699	-0.169578	18.089	224.611	251.056	0.896	0.781822	0.118311	0.564611	0.0802333	11.0541	0.391836	1.30293	0.200033	0.0747667	5.71219	0.440189	82.6633	5.77778	5.99444	15.4989	16.2489	43.49	56.4667	144.91	79.4173	62.5246	97.6085	35.9706	24.4839
ALTRBA0550	22.1967	0.100433	0.833767	4.84807	167.778	144.8	0.887456	0.642578	-0.00903333	0.690222	0.477256	0.0514222	0.784367	0.673478	0.6861	1.25084	3.90971	1.4668	4.60398	5.88057	-0.195256	18.7646	228.756	272.022	0.907233	0.802733	0.119533	0.564911	0.0888333	11.2644	0.441066	1.4257	0.2	0.0670778	5.826	0.427289	83.0728	3.66667	5.30556	15.7878	13.6933	41.2789	54.9278	140.446	80.6555	64.4641	96.4224	35.6138	22.5242
ALTRBA1530	22.9089	0.0346444	1.03969	5.43263	146.411	159.044	0.885011	0.607433	0.0309111	0.758456	0.410378	0.0250889	1.01532	0.960967	0.968944	1.16059	5.02921	1.16302	5.33777	5.30673	-0.138656	18.3918	63.1667	226.444	0.899444	0.701367	0.0577667	0.5233	0.0351	11.5079	0.459049	1.4831	0.200922	0.0675	5.28884	0.468489	83.5594	3.33333	5.67778	14.6889	18.76	49.9078	65.2833	149.247	98.2168	71.6649	103.958	40.6847	17.439
ALTRBA0800	23.6582	0.122633	0.802433	4.89637	104.389	183.867	0.885444	0.709011	-0.0492556	0.650156	0.506011	0.0617556	0.762256	0.621578	0.6241	1.12187	3.77614	1.89519	4.66986	6.14678	-0.128478	19.6691	236.222	264.789	0.893411	0.794167	0.130844	0.589133	0.0905889	10.5466	0.374115	1.2498	0.200211	0.1215	6.11481	0.458222	84.9044	4.55556	5.27222	17.9289	13.3133	39.7733	47.7278	146.775	86.2662	67.1784	100.681	37.5839	22.2047
ALTRBA0610	23.6223	0.0932889	0.828156	4.95417	166.233	117.667	0.887311	0.637211	0.0033	0.7172	0.457678	0.0444778	0.783878	0.704456	0.709211	1.24566	4.23804	1.35753	4.74982	6.05743	-0.182789	19.1892	217.233	254.222	0.895	0.793011	0.1031	0.5571	0.0674222	12.298	0.440899	1.48921	0.200578	0.0752111	6.01511	0.4401	86.8328	3.77778	4.72778	17.5889	11.8889	39.6267	59.1111	155.353	104.423	83.4702	112.383	43.0547	17.6496
ALTRBA1350	23.3605	0.113989	0.787956	4.80838	135.3	109.644	0.8859	0.663722	-0.00847778	0.703156	0.4719	0.0508333	0.743567	0.646689	0.667	1.20102	3.92193	1.48364	4.57294	6.17971	-0.186033	19.3651	223.111	257.056	0.914456	0.795644	0.111822	0.571011	0.0737889	11.7158	0.429207	1.43181	0.200022	0.0672333	6.12044	0.422111	91.2728	3.88889	5.48333	22.1078	12.4222	38.1333	64.0611	147.847	84.0646	68.1045	101.605	37.3744	23.6962
ALTRBA0780	24.7637	0.0783	0.892433	5.27502	161.767	96.9778	0.886056	0.6299	-0.000466667	0.718389	0.456811	0.0497	0.847267	0.757589	0.781833	1.27813	4.44877	1.00426	5.06872	6.01604	-0.205378	19.8026	221.778	262.733	0.916189	0.803144	0.0924111	0.546356	0.0671222	11.1473	0.441075	1.41819	0.199722	0.101544	5.92289	0.411611	92.9961	4	6.04444	17.9644	12.7944	39.2344	58.5722	146.42	77.5144	62.2382	98.1815	35.7638	25.9137
ALTRBA0680	24.3301	0.0676	0.928144	5.36049	159.767	138.311	0.889589	0.636167	-0.00234444	0.708567	0.465267	0.0475111	0.879222	0.780433	0.799333	1.24124	4.49579	1.13131	5.13269	5.85234	-0.187589	19.8374	220.978	272.189	0.8994	0.788944	0.0954	0.543833	0.0650222	12.3518	0.444208	1.50097	0.1997	0.106633	5.7771	0.427578	95.4522	4.11111	5.48333	17.77	12.0856	40.8522	54.4278	157.346	98.3474	78.1075	110.802	41.8666	20.9115
ALTRBA1380	24.9174	0.130333	0.800922	5.11434	150.567	173.367	0.885622	0.6368	0.002	0.6867	0.482367	0.0587889	0.729933	0.613011	0.644489	1.27288	3.90313	1.39521	4.71029	6.48688	-0.120389	20.4308	238.133	264.789	0.9236	0.786778	0.148911	0.571578	0.0867333	12.5915	0.442516	1.51487	0.200056	0.0608333	6.44172	0.450922	98.8417	4.11111	6.01667	17.1722	11.7967	37.3011	54.2333	149.527	89.9234	72.6221	104.526	38.9072	21.8725
C1TRBA1550	46.4558	0.2786	2.7928	12.6428	43.0333	79.4667	0.906667	0.5802	0.0602	0.759067	0.441833	0.0804333	2.28053	2.5079	2.5106	1.6343	11.3792	1.94835	11.9831	5.30577	-0.316833	31.6578	29.4333	292.6	0.880467	0.9272	0.0237333	0.489	0.00963333	6.652	0.510085	1.2298	0.2013	0.408033	4.54377	0.299867	102.5	2.8	5.88	NA	NA	NA	NA	178.239	91.3826	71.8325	117.672	79.9685	41.1341
ALTRBA0570	27.0537	0.0627222	0.921367	5.58043	158.856	136.022	0.8872	0.613544	-0.0031	0.719189	0.448244	0.0402222	0.881944	0.8027	0.802267	1.25852	4.88997	0.899144	5.43278	6.16373	-0.190956	20.2093	209.489	251.356	0.890278	0.770567	0.100389	0.528356	0.0630667	12.5892	0.45244	1.53717	0.199844	0.119911	6.09881	0.417622	105.826	3.77778	5.63333	19.8878	13.8322	43.3678	62.4944	151.432	86.1803	69.6385	104.027	38.3483	24.0482
ALTRBA0710	25.9527	0.101567	0.7885	5.03584	167.211	83.1222	0.887889	0.6358	-0.00281111	0.706833	0.462433	0.0449	0.761433	0.678389	0.677944	1.23561	4.33963	1.05902	4.90972	6.45067	-0.187044	19.9705	215.9	250.444	0.890211	0.784056	0.122567	0.559333	0.0786778	13.3708	0.437483	1.54329	0.200411	0.0622444	6.40268	0.430244	106.888	4	5.86111	19.6211	13.6311	39.9222	63.9111	149.638	88.8152	70.784	103.721	38.7007	22.2721
ALTRBA0560	29.1488	0.0402778	1.02319	6.12076	137.478	148.578	0.887256	0.5363	0	0.769767	0.405467	0.0324778	0.989122	0.958178	0.976367	1.4404	5.73947	0.972922	6.02168	6.10916	-0.206333	20.9843	130.711	225.411	0.901256	0.7524	0.0568778	0.512856	0.0303556	12.0582	0.440926	1.47414	0.200133	0.0774222	6.01884	0.427133	108.867	3.66667	5.33333	17.4422	17.2578	43.8811	57.9889	147.442	89.8313	71.2358	102.885	38.6798	20.9114
C1TRBA1930	30.7036	0.0672	1.09238	6.50994	96.24	178.14	0.88764	0.60596	-0.00604	0.73852	0.43492	0.05082	1.01574	0.9647	0.9646	1.34388	5.74548	1.1924	6.21794	6.11634	-0.20266	22.3016	103.52	193.32	0.88876	0.7997	0.0736	0.53552	0.03176	13.1918	0.440783	1.53885	0.200275	0.11956	5.97746	0.41956	119.769	5.25	5.05714	NA	NA	NA	NA	157.305	72.5709	57.7449	101.168	68.9317	42.4482
ALTRCA0500	9.31064	0.0379556	1.01177	3.50732	137.944	171.667	0.878178	0.639789	0.00152222	0.7606	0.423856	0.0274444	0.938733	0.885844	0.911533	1.09346	3.08328	1.43157	3.28507	3.50943	-0.0587	11.974	87.7111	210.756	0.910033	0.6962	0.0436111	0.528711	0.0298333	2.70542	0.445846	0.6891	0.200189	0.0405111	3.49109	0.474189	21.7	2.66667	6.20556	29.0511	15.4956	34.6022	50.1167	145.258	77.9178	61.7993	97.4285	35.5597	25.2948
ALTRCA0390	11.0126	0.0472667	1.03121	3.77729	140.9	134.178	0.886156	0.648722	0.0065	0.744867	0.439111	0.0396778	0.984589	0.920978	0.932022	1.20848	3.35751	1.27274	3.63973	3.7084	-0.1461	13.0323	172.967	236.678	0.902456	0.771267	0.0493333	0.5449	0.0453667	5.02803	0.478925	1.00144	0.201	0.0584778	3.6576	0.441867	25.5976	2.11111	5.98333	21.07	23.3033	45.27	56.3833	156.193	98.3977	69.6199	106.265	41.5589	19.7293
ALTRCA0860	11.783	0.0826778	1.34852	4.62709	67.1556	47.9778	0.857956	0.175944	0.205467	0.737778	0.396011	0.0694333	1.21661	1.2499	1.23988	4.7544	4.28037	1.75716	4.53343	3.73379	-0.393822	14.0729	86.2222	197.922	0.894822	0.877711	0.0420111	0.433233	0.0218556	4.58402	0.447954	0.908789	0.199656	0.0649333	3.42899	0.324022	25.8072	2	7.55556	22.0078	15.94	41.13	61.2444	146.041	88.5604	66.1437	99.8479	38.0173	20.6699
ALTRCA0570	15.9187	0.101311	1.42226	5.45783	114.022	101.211	0.882111	0.422767	0.1287	0.773111	0.369	0.0327889	1.3862	1.35449	1.36646	1.72476	5.18629	1.21451	5.40266	3.90032	-0.160722	15.8588	139.444	170.3	0.903256	0.679344	0.0396667	0.476467	0.0216222	5.36911	0.44263	0.972744	0.199944	0.0627222	3.83163	0.4539	37.825	2.11111	7.02222	25.73	15.0267	40.3989	65.5756	153.911	90.5342	70.7085	105.701	39.5891	22.8769
ALTRCA1050	12.9521	0.167089	0.731522	3.54967	146.256	184.111	0.888378	0.704389	-0.0311444	0.627589	0.522622	0.0676889	0.660711	0.518589	0.528767	1.13898	2.48072	1.5971	3.21922	4.93512	-0.105233	14.8669	230.378	266.811	0.900322	0.795744	0.0947222	0.593378	0.0778778	6.73294	0.399738	1.04378	0.200089	0.0866	4.9135	0.455533	37.9922	4.55556	5.81667	20.4667	19.3378	41.1522	65.0278	154.021	101.511	71.5181	106.141	41.9758	17.6249
ALTRCA1020	13.8351	0.136978	0.759989	3.69009	114.767	85.4889	0.887678	0.6661	-0.0007	0.689833	0.480267	0.0558444	0.695589	0.5874	0.607344	1.19977	2.86079	1.57019	3.41582	4.93137	-0.166156	15.0101	221.444	267.144	0.920989	0.797144	0.0758111	0.573978	0.0752889	6.72403	0.389391	1.024	0.199711	0.0607778	4.90124	0.446467	41.765	3.77778	6.09444	20.2544	17.8344	39.2544	62.1222	149.358	91.977	67.8793	102.228	39.2189	20.4214
ALTRCA0450	14.5161	0.0492	0.966456	4.19394	150.467	147.633	0.886867	0.5937	6.6666e-05	0.7451	0.435111	0.0387556	0.919178	0.862344	0.875	1.32946	3.74791	0.896611	4.04989	4.41867	-0.2025	14.8251	155.144	241.789	0.894389	0.787578	0.0687222	0.533544	0.0445222	6.88249	0.442127	1.10587	0.199589	0.0572889	4.36221	0.426056	42.07	2.33333	8.23333	25.3367	19.8967	41.5989	64.7556	158.232	99.4761	73.7521	109.17	42.1191	20.2794
ALTRCA1010	13.7312	0.146389	0.737433	3.6089	157.489	128.344	0.885789	0.687256	-0.0081	0.656244	0.499956	0.0604667	0.6917	0.572722	0.571333	1.14613	2.79682	2.53242	3.39982	4.93042	-0.151456	14.8572	224.3	263.078	0.890111	0.785933	0.0926778	0.576133	0.0810889	6.5827	0.352287	0.940289	0.2007	0.108611	4.90973	0.450044	43.0539	5.88889	6.02222	21.1622	17.7889	39.0522	55.9944	146.686	86.4584	65.8033	99.9917	37.6354	22.0035
ALTRCA0830	15.3664	0.0774778	0.890578	4.17756	158.9	95.4889	0.8871	0.6185	0.0032	0.715611	0.460322	0.0482222	0.833656	0.753378	0.760244	1.33343	3.53153	1.13999	3.96428	4.75733	-0.2211	15.4316	219.778	268	0.895911	0.822967	0.0851333	0.5585	0.0578778	7.45708	0.428233	1.12749	0.200478	0.0524667	4.69054	0.411456	43.8328	2.33333	6.87222	24.5111	15.3144	40.0789	67.1833	156.497	97.8037	72.842	107.929	41.5374	20.41
ALTRCA1090	13.8011	0.0905778	0.846089	3.85334	169.656	101.933	0.885922	0.666178	0.00512222	0.713944	0.458678	0.0445444	0.796633	0.708556	0.717611	1.14866	3.23051	1.119	3.65572	4.59929	-0.102411	14.6458	215.578	252.011	0.900711	0.762489	0.0873556	0.566444	0.0588444	7.3932	0.428288	1.13032	0.1997	0.0611889	4.57672	0.467389	44.0022	3.11111	8.62222	23.9867	13.9933	37.2111	61	148.691	89.6872	65.1101	100.62	38.5989	21.0272
ALTRCA1030	14.7551	0.127011	0.777367	3.83312	172.622	125.256	0.886167	0.6635	-0.00377778	0.683533	0.4849	0.0549111	0.722811	0.620711	0.624322	1.2275	3.05269	1.94108	3.58988	4.98971	-0.1794	15.3301	220.844	249.978	0.896533	0.811356	0.0807778	0.576733	0.0721222	8.6784	0.441549	1.2559	0.201011	0.0727778	4.95488	0.4384	46.7728	4.77778	6.65556	22.4222	17.9878	39.87	60.0944	151.362	92.4778	71.0744	104.672	39.6782	21.11
ALTRCA1360	15.2155	0.0875	0.854233	4.05429	166.756	139.222	0.886467	0.640167	-0.00214444	0.699133	0.469556	0.0487333	0.806833	0.714022	0.713033	1.25457	3.39043	1.01488	3.87303	4.81	-0.1976	15.3121	216.178	256.589	0.889211	0.798422	0.0661	0.561433	0.0668667	8.31112	0.462876	1.26954	0.200378	0.0512111	4.76297	0.425733	47.5356	3	6.81667	21.2122	13.9289	39.6311	57.7333	151.209	93.3633	72.2061	105.135	39.7934	20.6872
ALTRCA0540	15.8035	0.0762667	0.893811	4.24729	141.878	154.367	0.886967	0.6153	0.00356667	0.719422	0.455967	0.0482444	0.838189	0.7562	0.7669	1.32218	3.58236	1.17586	4.0226	4.8147	-0.209444	15.6201	220.067	227.356	0.901622	0.811689	0.0619444	0.556889	0.0496889	8.13287	0.441614	1.20652	0.2008	0.0424556	4.76109	0.421633	48.0511	2.33333	6.68333	21.8044	15.5889	40.7122	68.2722	152.211	90.6265	69.6722	104.413	39.3829	22.1878
ALTRCA1060	16.7795	0.0444556	0.958933	4.46874	153	169.711	0.887167	0.599633	0	0.737611	0.437067	0.0392667	0.928167	0.866044	0.865456	1.31362	4.04233	1.07707	4.38102	4.72062	-0.206311	15.7526	195.744	241.078	0.888133	0.786333	0.0542778	0.540178	0.0476333	7.57517	0.441796	1.16701	0.200244	0.0540889	4.6689	0.413367	50.5278	2.11111	6.32222	23.6589	14.3622	39.2022	62.8222	143.566	81.2289	61.7601	96.6225	36.0609	23.0737
ALTRCA1450	16.8397	0.0553444	0.976233	4.60599	141.133	155.989	0.8842	0.537	0.00377778	0.751144	0.420878	0.0462	0.923256	0.859244	0.895489	1.46948	4.05082	1.18188	4.4403	4.8138	-0.226744	16.1553	207.867	252.978	0.9253	0.786511	0.0664111	0.508789	0.0538444	7.55483	0.441797	1.16183	0.2	0.0673556	4.71968	0.411033	51.1806	2.44444	8.10556	26.1189	19.7633	41.3522	69.4111	158.598	95.9038	70.6989	107.906	41.3279	21.908
ALTRCA1000	18.1805	0.0567111	0.929311	4.6125	152.167	150.556	0.887178	0.583344	0	0.741367	0.434	0.0438111	0.888767	0.826856	0.839711	1.36614	4.10728	1.02337	4.47698	5.04143	-0.2135	16.6738	208.767	240.167	0.899544	0.796111	0.0802778	0.534022	0.0537889	7.75897	0.441786	1.17783	0.2003	0.0551111	4.9718	0.412767	54.3289	2.22222	6.5	23.3411	14.4978	40.14	79.45	150.484	83.5326	65.2239	101.503	37.5172	24.6821
ALTRCA0990	16.8577	0.0517111	0.945856	4.47179	158.756	114.289	0.887311	0.635922	0.000833333	0.734033	0.440744	0.0346333	0.901856	0.828789	0.838044	1.18266	3.90971	0.9186	4.29826	4.79212	-0.1521	15.9748	161.733	246.467	0.898278	0.749656	0.0658556	0.540356	0.0551778	8.68316	0.424619	1.22488	0.200667	0.0724667	4.7545	0.460244	55.0011	2.88889	5.96667	16.1533	13.22	39.01	56.8667	143.414	85.0154	65.4956	98.309	36.9242	21.4533
ALTRCA1280	19.1637	0.0375111	1.02214	4.93907	145.267	161.889	0.886856	0.562422	0.00462222	0.769933	0.408778	0.0343778	0.985489	0.955044	0.965622	1.38054	4.61998	1.16481	4.83448	4.92479	-0.207633	16.8328	142.522	196.878	0.898178	0.769733	0.0361	0.523889	0.0258778	8.7554	0.488799	1.34809	0.199611	0.0444222	4.86082	0.426367	56.7128	2	6.12778	21.92	15.0056	40.5933	66.7667	146.5	79.9094	61.8254	98.0275	36.1828	24.7885
ALTRCA0820	21.0459	0.157444	0.723089	4.41192	108.767	110.956	0.889589	0.7711	-0.0282889	0.674278	0.487578	0.0637222	0.663289	0.549511	0.564289	0.941978	3.35749	2.61503	4.09787	6.21923	0.0798333	18.9682	201.678	256.767	0.918789	0.721933	0.0907778	0.579367	0.0728889	7.62436	0.346173	0.986878	0.198656	0.131922	6.17974	0.504433	61.4561	4.44444	7	25.0756	16.8244	36.5489	49.3889	144.21	73.7349	58.7673	95.5112	34.5096	26.7202
ALTRCA0890	18.2483	0.0992444	0.826667	4.37844	166.478	160.244	0.885922	0.627933	0.00458889	0.688722	0.474678	0.0494444	0.778822	0.680767	0.678722	1.28184	3.61338	1.08643	4.17972	5.37163	-0.200022	16.935	223.011	264.589	0.888722	0.802378	0.122933	0.556044	0.0904222	9.12417	0.432795	1.26061	0.201067	0.0602444	5.31894	0.425811	61.6217	2.66667	5.22778	25.6778	15.29	35.8756	49.9611	139.118	70.2117	58.5942	93.007	33.0897	26.5987
ALTRCA0970	20.7551	0.0533111	1.0919	5.31129	131.067	150.311	0.879289	0.538311	0	0.760922	0.4219	0.0436	1.04067	1.02102	1.03192	1.49844	4.96618	0.9272	5.2136	5.01132	-0.2454	17.8821	87.6111	218.1	0.896244	0.795511	0.0422333	0.514722	0.0255111	8.54668	0.441555	1.24133	0.200011	0.0885889	4.87209	0.378867	65.0428	3.22222	5.65556	21.6533	14.8856	42.1544	58.9611	156.943	94.4844	70.4912	107.03	40.9047	21.9743
ALTRCA0960	19.4435	0.128567	0.779678	4.40872	153.867	101.856	0.886144	0.660044	0.0149667	0.658678	0.497256	0.0587	0.730733	0.609	0.607856	1.21889	3.44782	1.07477	4.17312	5.71123	-0.187356	17.6756	233.933	271.944	0.889089	0.803533	0.128111	0.573289	0.0971	10.9471	0.441105	1.41208	0.200144	0.0921333	5.66324	0.426267	70.8311	3.88889	7.27778	21.9856	14.4956	38.5144	53.6889	149.447	86.9776	66.1136	101.439	38.0973	22.6778
ALTRCA0840	23.337	0.0527889	1.05789	5.5683	138.256	134.467	0.8825	0.498411	0.0551556	0.742	0.4263	0.0504778	1.00904	0.962256	0.973533	1.69051	5.06023	1.18454	5.47982	5.43654	-0.268189	19.0223	201.244	235.333	0.902922	0.827944	0.0842444	0.509711	0.0466	9.91119	0.447948	1.3321	0.200044	0.0867111	5.26157	0.387267	75.2994	2.11111	4.78889	19.4278	21.8367	47.3322	67.9444	160.369	99.5056	79.771	113.006	42.4255	21.5021
ALTRCA1460	23.2901	0.055	0.942156	5.17467	154.689	154.467	0.886622	0.604911	-0.0011	0.7335	0.443744	0.0415222	0.901633	0.845667	0.847533	1.32564	4.65196	1.15466	5.06307	5.63316	-0.221822	18.7218	204.844	251.233	0.890889	0.798333	0.0910667	0.537833	0.0566667	10.205	0.441192	1.35797	0.200378	0.0735111	5.52027	0.401744	82.64	4.11111	6.06111	19.4789	13.7067	41.7767	60.7444	150.217	86.28	69.7158	103.493	38.1823	23.5919
ALTRCA0010	35.2188	0.0891667	0.8369	6.03593	174.3	63.8667	0.887167	0.687733	0.0038	0.720567	0.428167	0.0455667	0.814667	0.710033	0.745633	0.886267	5.1308	2.10007	5.94077	7.4196	0.170567	23.7673	227.167	300.833	0.9254	0.6091	0.0911333	0.493133	0.0763	13.5036	0.32275	1.26683	0.1759	0.2298	7.36033	0.538633	138.164	6.25	7.68571	21.93	14.6625	35.775	45.975	157.423	99.597	74.5234	109.139	42.2537	19.6869
ALTRCA0020	16.5977	0.1717	0.6818	3.7808	198.8	203.8	0.8851	0.7954	-0.0539	0.6179	0.5343	0.0707	0.6459	0.5023	0.5	0.9021	2.7855	2.61495	3.5983	5.5711	0.1474	16.8685	244.1	291.5	0.8912	0.7176	0.1745	0.5929	0.1343	6.5501	0.308529	0.8679	0.1989	0.0748	5.5457	0.5242	159.02	5.5	6.33333	18.155	13.4	39.02	44.925	134.981	70.1488	56.0861	89.9062	32.2618	24.9752
PETRCA0130	42.4443	0.0966222	0.868233	6.89979	141.178	115.867	0.910756	0.631456	0.00657778	0.716244	0.4168	0.0556444	0.820211	0.696467	0.705678	1.22146	5.50804	1.57354	6.54471	8.01887	-0.151522	26.2189	252.733	269.411	0.928078	0.7644	0.160022	0.555644	0.0856556	8.35562	0.191891	0.747967	0.157667	0.0897444	7.9756	0.464	204.189	6.11111	3.87778	24.4	14.99	34.0822	24.5361	129.602	76.5343	63.4956	90.4998	30.8429	19.1574
PETRCA0020	42.4652	0.221122	0.696678	6.25886	137.978	185.311	0.893611	0.708289	-0.0120556	0.630589	0.508456	0.0874111	0.573156	0.441111	0.4551	1.11351	4.18066	3.57094	5.48357	9.60968	-0.0371667	28.3506	236.222	242.4	0.910733	0.772533	0.202011	0.586578	0.0961667	14.3353	0.232791	1.10118	0.189062	0.221689	9.5711	0.499267	228.768	7.88889	3.94444	17.6956	9.43222	33.4011	21.4167	134.189	79.689	65.3012	93.6894	32.2826	19.3534
ALTRVA0030	17.7777	0.0521	0.919811	4.5082	158.344	153.367	0.887111	0.627844	0.000511111	0.745389	0.435878	0.0337111	0.8842	0.827744	0.830978	1.23786	4.04706	0.875689	4.35562	4.94642	-0.175756	16.2708	181.267	233.778	0.892856	0.776089	0.0772667	0.554789	0.0488333	8.47368	0.441658	1.23472	0.200156	0.0477222	4.91631	0.444856	62.5794	2.77778	4.87778	14.0478	14.7356	35.8622	46.0444	129.23	73.9812	53.8406	86.1475	32.3999	20.8475
PETRVA0030	23.721	0.0859111	0.850289	5.04759	159.844	156.333	0.887011	0.612667	-0.00312222	0.726867	0.451756	0.0437111	0.806056	0.7266	0.745222	1.33027	4.31047	0.736544	4.83072	5.9944	-0.200733	19.2728	218.389	246.578	0.909633	0.813289	0.0886	0.561889	0.0561667	8.33646	0.276795	0.940778	0.206333	0.0573333	5.93984	0.434544	98.935	2.77778	2.82222	5.15	17.5822	41.0333	29.3078	124.008	89.9598	65.1651	88.8965	33.9208	11.8891
ALTRVA0020	31.3473	0.144933	0.771233	5.6307	168.767	172.533	0.8865	0.6442	0.0066	0.632667	0.507533	0.072	0.728667	0.584033	0.588267	1.21317	4.2164	1.084	5.34813	7.34057	-0.173267	23.223	267.833	283.9	0.889567	0.776567	0.212967	0.5529	0.119033	9.13907	0.258806	0.925733	0.2011	0.158233	7.25877	0.443333	128.932	10.6667	6.93333	25.43	15.9733	36.2833	47.75	145.192	80.2858	65.6639	99.1533	36.2141	24.2358
ALTRVA0010	40.9327	0.0910667	0.829133	6.4358	168.367	62.2333	0.887533	0.688433	-0.00743333	0.6979	0.4735	0.0459667	0.805767	0.7075	0.7098	1.1272	5.51743	1.58232	6.33023	7.85703	-0.160867	25.5299	229.333	256.067	0.8917	0.775767	0.1585	0.5723	0.0939667	18.5828	0.355227	1.5896	0.2001	0.1204	7.80063	0.446067	221.043	8.25	4.87143	27.05	17.2575	37.135	50.8071	140.394	63.5514	55.5749	92.1201	31.9532	29.9068
PETRVA0010	44.9324	0.141367	0.738889	6.42871	157.556	160.133	0.890456	0.702911	-0.02	0.666667	0.487989	0.0601111	0.708611	0.582644	0.596844	1.06439	5.08471	2.42833	6.20889	8.83732	-0.0128111	27.5011	234.033	252.333	0.905211	0.747456	0.177522	0.566189	0.0878444	12.4866	0.237718	1.08472	0.203011	0.184089	8.8185	0.502811	241.166	9.55556	4.15556	21.2744	13.6144	33.3789	23.4967	142.424	87.8447	72.5079	100.704	36.3369	18.9895
INTRVA0170	43.0712	0.079525	0.887825	6.87437	118.95	184.847	0.88765	0.655875	-0.00215	0.689325	0.478525	0.048725	0.84955	0.7446	0.744825	1.2424	5.75732	0.984333	6.6802	7.8888	-0.185575	26.1949	150.959	239.305	0.889425	0.8139	0.2116	0.569725	0.100725	20.96	0.3415	1.64117	0.200733	0.097025	7.77875	0.437925	275.936	7.75	4.9	33.2023	30.7851	42.8931	51.625	167.554	101.709	85.2015	118.933	46.9947	23.4809
PETRVA0020	53.1434	0.0942111	0.913144	8.0126	133.356	175.144	0.887611	0.571711	-0.0128889	0.667933	0.476289	0.0622	0.852244	0.721256	0.725022	1.43199	6.31426	1.37662	7.57109	8.90787	-0.216311	29.3379	251.556	282	0.891622	0.800511	0.163833	0.530389	0.088	11.8316	0.214484	0.973722	0.203078	0.104522	8.80534	0.415367	291.829	10.4444	3.59444	19.0089	15.8044	36.5433	26.1739	143.324	81.2601	71.1058	100.48	34.5388	21.8022
ALTRVA0760	4.10304	0.0274222	0.998411	2.29878	153.489	167.956	0.884022	0.6073	0.00255556	0.773844	0.410667	0.0210444	0.941644	0.912878	0.9222	1.18407	2.10538	0.902889	2.1844	2.32081	-0.144811	7.74524	79.7889	169.111	0.897333	0.718444	0.0256444	0.530433	0.0195778	1.47229	0.343718	0.439367	0.201311	0.0158778	2.30766	0.463711	6.22333	2.22222	7.66667	22.2967	13.71	33.8456	22.1222	127.647	64.5933	47.3319	82.339	30.0699	24.5017
ALTRVA0690	8.94902	0.116422	1.54839	4.38141	75.6667	67.1333	0.862478	0.266078	0.253267	0.760033	0.359033	0.0412667	1.46567	1.47383	1.4541	2.57657	4.16278	1.74426	4.28412	2.92852	-0.246589	12.0822	141.922	139.211	0.893056	0.675156	0.0180222	0.428222	0.0119	3.14414	0.452591	0.7639	0.2009	0.0552111	2.83351	0.413889	15.9711	2.11111	7.94444	20.1	19.0389	41.9344	54.0667	149.485	93.9422	69.2166	102.919	39.6841	19.4962
ALTRVA0740	10.7743	0.0514333	1.04444	3.73353	147.022	145.022	0.885489	0.686878	0.00358889	0.7343	0.450233	0.0428889	0.996444	0.923133	0.926067	1.13072	3.30104	1.34651	3.59458	3.62467	-0.136678	12.8142	94.8778	221.578	0.890278	0.774989	0.0611111	0.570589	0.0457667	4.24882	0.443184	0.8613	0.201078	0.0715	3.59741	0.4464	25.2833	2.22222	6.40556	21.2744	20.3722	41.3278	60.6722	150.922	91.8561	63.1356	100.733	39.3283	20.5563
ALTRVA0670	11.9981	0.0566	1.13251	4.08588	148.511	145.622	0.887344	0.601922	0.0226556	0.751478	0.4406	0.0470333	1.07981	1.04273	1.04327	1.40977	3.74226	1.11223	3.97462	3.68394	-0.258889	13.3775	170.5	223.767	0.887022	0.843389	0.0511778	0.555667	0.0331333	4.84881	0.515175	1.03201	0.200578	0.0489556	3.59079	0.371278	26.2261	2	6.35556	24.0011	17.4678	39.1744	51.5889	150.399	84.1549	59.1393	98.6057	37.5638	23.873
ALTRVA2840	11.1099	0.0386	1.05252	3.83614	150.36	160.18	0.88624	0.59886	0.00816	0.76584	0.41444	0.02954	1.01718	0.9909	0.99092	1.24128	3.5814	1.6199	3.7338	3.67962	-0.12602	12.687	34.84	218.32	0.89066	0.73736	0.03346	0.52486	0.0264	5.21568	0.497937	1.0414	0.20022	0.048	3.62712	0.45316	26.87	2	8.24	19.586	16.494	39.324	59.59	146.109	86.7245	62.9382	98.3735	37.556	21.3249
ALTRVA0660	14.1014	0.0597889	1.19019	4.5386	149.989	168.322	0.885611	0.653167	0	0.757478	0.426733	0.0327778	1.15406	1.10504	1.10232	1.12356	4.22299	1.76376	4.43841	3.85327	-0.105011	14.4973	121.256	224.978	0.887878	0.730522	0.0496667	0.548111	0.0360667	4.85843	0.442902	0.936044	0.2004	0.0355667	3.82788	0.456978	32.5628	2.11111	7.13333	28.2611	16.34	36.3189	51.2	151.698	79.7136	64.3259	101.653	36.8674	26.8936
ALTRVA0570	13.0252	0.0768111	0.896667	3.86169	136.978	83.6778	0.885111	0.666256	-0.00124445	0.7147	0.462589	0.0461889	0.839244	0.750967	0.761222	1.18537	3.23146	1.31924	3.64631	4.34904	-0.139456	14.1456	208.022	248.967	0.902256	0.786978	0.0690222	0.564822	0.0586111	5.82482	0.442466	1.02168	0.199978	0.0674444	4.31142	0.455767	33.9978	2.88889	6.23889	21.0822	18.3989	45.2867	55.4556	157.583	97.2768	71.1199	107.624	41.4866	20.927
ALTRVA1710	13.4389	0.0403667	1.0165	4.14509	159.678	171.878	0.886522	0.660311	-0.00123333	0.747656	0.435833	0.0344556	0.971711	0.914544	0.916522	1.15053	3.72062	1.33813	3.9812	4.10258	-0.151778	14.1866	130.622	208.944	0.892222	0.757567	0.0477333	0.552589	0.0361444	6.43424	0.442199	1.07198	0.200678	0.0570222	4.07246	0.457633	37.8522	2.66667	5.72778	20.0678	19.8811	41.0889	60.6411	146.147	73.7847	51.6372	93.0701	34.8162	26.8026
ALTRVA1470	16.2065	0.158656	1.64521	5.74438	128.7	105.922	0.888967	0.6685	0.0237889	0.779633	0.400033	0.0505	1.57946	1.58436	1.58566	1.06562	5.53344	1.15733	5.67172	3.61058	0.146156	16.1011	144.378	162.456	0.889033	0.694844	0.0319556	0.523822	0.00937778	5.67667	0.556018	1.1849	0.202067	0.0713556	3.51083	0.604756	38.2633	2.22222	6.81111	24.9133	13.0167	32.9678	45.0389	133.892	63.0452	54.688	88.6235	30.8263	27.9481
ALTRVA1640	13.6056	0.0451556	0.951078	4.03714	163.5	115.989	0.888222	0.666256	0.00134445	0.743856	0.435422	0.0301556	0.906156	0.8462	0.846556	1.09909	3.60116	1.14483	3.87303	4.27756	-0.0538889	14.1808	113.233	214.556	0.889989	0.728789	0.0513556	0.541333	0.0374556	6.90103	0.437018	1.11668	0.199522	0.0608444	4.26062	0.483378	40.2439	11.5556	7.76111	20.5378	12.0822	37.0511	51.6333	140.204	80.1105	59.7788	94.1043	35.3193	22.2483
ALTRVA1540	17.0297	0.119667	1.48879	5.71662	122.622	127.3	0.879156	0.560878	0.0298222	0.765733	0.384011	0.0349	1.45619	1.42067	1.40706	1.18958	5.46382	1.1952	5.65387	3.89656	-0.0344667	16.6079	149.444	206.711	0.889122	0.648611	0.0423333	0.4904	0.0178556	6.30007	0.539388	1.21261	0.200556	0.0640889	3.85987	0.506022	41.4833	2.11111	5.72778	24.7789	13.5456	33.51	46.1722	140.574	66.6121	57.4172	93.0902	32.5886	28.7333
ALTRVA2820	13.4784	0.0663778	0.877556	3.84076	145.578	134.533	0.886411	0.654567	0.0014	0.731189	0.439478	0.0318778	0.845978	0.776567	0.778933	1.09568	3.40642	0.950678	3.72722	4.42147	-0.0835889	14.1268	192.522	245.833	0.891411	0.715344	0.0762778	0.539489	0.0556556	7.39916	0.441887	1.15852	0.200344	0.0647556	4.4102	0.468689	41.57	3.55556	7.78333	21.8856	14.4667	40.4567	63.5317	145.706	85.2526	63.1273	98.2711	37.1812	21.9408
ALTRVA1730	15.5949	0.0753667	0.866233	4.09748	132.056	102.111	0.886756	0.697633	0.00392222	0.723967	0.451244	0.04	0.8305	0.756189	0.756878	1.06068	3.58799	1.37197	3.96522	4.78272	-0.0474222	15.3896	186.478	253.756	0.890333	0.7371	0.0956667	0.560489	0.0668667	6.83903	0.431791	1.09646	0.200722	0.0720222	4.75827	0.487156	43.0667	3.77778	7.25556	22.3289	18.4833	39.8211	57.5778	152.97	95.6892	73.9444	106.785	40.61	20.3156
ALTRVA1550	15.4917	0.0570556	1.00904	4.41473	160.489	140.678	0.885989	0.6225	0.000466667	0.724867	0.455111	0.0515	0.963444	0.876256	0.9015	1.32962	3.82504	0.928111	4.29354	4.46287	-0.165922	15.6919	213.589	245.333	0.904933	0.8122	0.0771889	0.543733	0.0568444	7.30793	0.461069	1.18581	0.2005	0.0875333	4.37632	0.412889	43.19	2.88889	6.93333	24.1333	19.21	40.5456	62.5389	162.466	97.0564	70.3072	109.539	42.1208	22.7115
ALTRVA2890	13.9103	0.040125	1.06701	4.2854	149.062	160.45	0.8855	0.627375	0.0037625	0.767138	0.4108	0.027725	1.03204	0.991775	1.00091	1.14375	3.98251	1.43621	4.18147	4.08622	-0.147275	14.3249	137.688	221.012	0.899138	0.7162	0.055475	0.532637	0.03485	7.94536	0.47874	1.25943	0.200937	0.0527125	4.05764	0.457338	44.3538	2.125	9.19375	19.4662	12.9612	37.2112	58.1375	145.973	89.2219	64.7303	99.1631	38.1342	20.1495
ALTRVA1590	15.2576	0.0389	1.00349	4.39441	154.067	168.656	0.886322	0.6297	0.00457778	0.746944	0.425389	0.0294667	0.965767	0.906411	0.914311	1.13746	3.97839	1.13646	4.27378	4.43653	-0.0807444	15.0514	74.8222	218.689	0.893156	0.713078	0.0661556	0.519189	0.0393556	7.31887	0.440088	1.14254	0.199289	0.0784222	4.40171	0.456167	46.0289	2.88889	7.45556	21.97	17.8233	40.2267	55.2983	141.807	86.5747	65.2062	97.4227	37.0472	20.0556
ALTRVA0250	20.1722	0.156344	1.6325	6.5302	125.356	132.433	0.884533	0.617367	0.0266889	0.776689	0.377278	0.0438889	1.58304	1.5646	1.55809	1.0397	6.24558	1.53732	6.42433	4.07342	0.0800111	18.5309	130.722	111.589	0.892033	0.637889	0.0279222	0.490411	0.0172889	6.3221	0.525502	1.18394	0.199544	0.0563222	4.00474	0.541122	47.1422	2.22222	6.2	22.6233	15.2856	36.4656	42.65	146.564	89.2062	73.5116	103.548	38.3828	21.1576
ALTRVA1130	21.6987	0.232311	2.27159	8.04784	99.6222	48.7556	0.885644	0.3842	0.1884	0.759733	0.381567	0.0563333	2.15636	2.11396	2.11429	2.08361	7.52404	0.835556	7.91822	3.69052	-0.205689	20.4032	112.767	106.678	0.890578	0.740056	0.0293556	0.469533	0.0123556	4.38166	0.443317	0.8909	0.201556	0.138622	3.57294	0.443722	47.7283	2.88889	5.38889	27.2511	16.11	36.31	63.6222	150.285	71.5789	61.7246	99.6941	35.0976	29.9673
ALTRVA0710	16.737	0.117267	0.815078	4.19566	153.578	123.133	0.888044	0.692467	0.00321111	0.675967	0.484867	0.0552333	0.753944	0.638889	0.643144	1.06407	3.28884	1.93	3.91537	5.22017	-0.0826778	16.3909	227.067	270.544	0.893878	0.727111	0.0975333	0.5671	0.0751111	7.4131	0.428258	1.1228	0.2027	0.0983889	5.19101	0.4674	47.7478	4	6.45556	24.5033	14.8844	40.2144	64.3778	156.577	93.3837	71.2667	107.219	40.4955	22.5601
ALTRVA2810	15.5969	0.0406111	1.00672	4.51882	151.167	127.556	0.884467	0.594633	0.000122222	0.745133	0.433978	0.0369	0.948033	0.890411	0.900056	1.3134	3.96099	0.843333	4.27426	4.51556	-0.201056	15.2796	177.289	243.633	0.899333	0.775467	0.0626444	0.537989	0.0480667	7.47382	0.443993	1.1543	0.200056	0.0292889	4.4577	0.422478	48.0489	2.22222	6.21667	18.3833	12.6044	38.1144	51.5	146.964	89.4821	66.2183	100.317	38.3404	20.5465
ALTRVA2780	17.3251	0.0482667	0.990844	4.66578	141.911	138.567	0.885911	0.545156	0	0.740144	0.431089	0.0440222	0.946089	0.899844	0.903644	1.46861	4.23146	0.866578	4.55413	4.81941	-0.237033	16.1913	177.656	246.033	0.888489	0.793211	0.0664333	0.518333	0.0458222	7.72536	0.501477	1.2912	0.200122	0.0460889	4.70933	0.400411	48.8328	2.33333	7.18889	24.1067	19.2411	41.3556	69.8778	155.611	91.682	68.9632	105.686	40.0257	22.8359
ALTRVA2870	15.8022	0.0557889	0.910189	4.2185	158.267	152.278	0.886444	0.641778	0.0003	0.746211	0.432956	0.0334222	0.880367	0.828133	0.827489	1.1882	3.84292	0.902511	4.11479	4.68583	-0.158822	15.2098	196.589	234.189	0.889611	0.760178	0.0553333	0.548244	0.0387222	7.7386	0.441774	1.18112	0.200456	0.0654667	4.65572	0.445822	49.8217	2.66667	6.21667	19.7233	14.4644	35.4022	53.5111	135.951	76.9438	56.643	90.6291	34.0008	22.0295
ALTRVA0560	19.7337	0.159767	1.65342	6.35198	124.967	125.756	0.887533	0.694033	0.0145444	0.785489	0.3927	0.0510333	1.5683	1.59649	1.58493	0.9816	6.11952	1.39872	6.24934	4.00943	0.175056	18.0346	134.556	109.078	0.892089	0.674311	0.0140556	0.511589	0.00852222	6.54081	0.540627	1.24037	0.199833	0.0722333	3.85703	0.599033	49.875	2.22222	6.15556	23.6944	14.3144	33.5778	45.4667	141.18	64.3615	57.4168	93.2486	32.272	29.9448
ALTRVA0310	19.0504	0.141256	1.5723	6.10476	125.344	137.433	0.875111	0.621067	0.0377778	0.773722	0.395267	0.0429889	1.52853	1.50972	1.49382	1.18029	5.82318	1.18819	6.01887	3.97746	0.0576	17.5769	144.811	188.656	0.903678	0.691278	0.0339111	0.520544	0.0168778	7.29248	0.525884	1.29496	0.200044	0.0763556	3.8909	0.5628	49.9494	2.77778	6.88889	24.7489	13.5644	33.6644	43.1778	143.031	73.0565	62.8115	96.7738	34.3686	26.868
ALTRVA1500	18.812	0.135389	1.54751	6.08361	127.178	111.578	0.885956	0.583622	0.0334444	0.7746	0.384778	0.0385667	1.52729	1.49148	1.49094	1.1428	5.86176	1.76389	6.05273	3.97369	-0.00835556	17.2151	140.167	157.811	0.891989	0.657567	0.0310222	0.500433	0.0130333	7.2413	0.537274	1.30579	0.201222	0.0709778	3.9417	0.514311	49.9828	2.33333	5.95	24.4122	13.9011	33.3944	41.4722	140.236	73.4376	60.7173	94.5261	33.9628	25.5966
ALTRVA2880	16.5164	0.0525222	0.9492	4.42259	165.067	115.711	0.887167	0.665322	0.00733333	0.728167	0.4436	0.0349111	0.910422	0.832022	0.833722	1.09663	3.87866	0.9759	4.26532	4.71122	-0.0743444	15.6801	165.644	248.022	0.892478	0.7281	0.0821	0.552989	0.0575111	7.56854	0.445152	1.17359	0.200144	0.0656556	4.69712	0.483667	50.1583	2.55556	7.08889	21.6178	15.1444	40.4444	62.0444	149.314	95.7281	70.2228	103.322	40.0977	18.6341
ALTRVA2860	15.0053	0.033075	0.9787	4.28763	153.35	145.713	0.887363	0.619563	-0.0008375	0.755737	0.417125	0.0241375	0.944175	0.88875	0.8956	1.14775	3.88515	0.732214	4.1455	4.40902	-0.122612	14.7898	73.9625	226	0.898275	0.708488	0.0472	0.523388	0.0414625	8.02466	0.441716	1.21077	0.200014	0.0603375	4.39525	0.4851	50.4207	2.57143	6.81333	17.6071	14.0586	39.4129	58.6857	135.347	81.6702	57.8431	90.9135	34.9644	19.5146
ALTRVA1570	16.7166	0.0638333	0.907844	4.37581	160.467	154.556	0.886667	0.636311	0.00108889	0.738267	0.443233	0.0379667	0.861422	0.794544	0.8125	1.19289	3.83259	1.04481	4.19948	4.89937	-0.166011	16.1278	186.722	249.833	0.901167	0.7573	0.0945	0.545544	0.0551556	7.60962	0.430107	1.15103	0.200833	0.0486778	4.85234	0.446367	51.2939	3.33333	7.4	22.7567	16.6489	37.9933	53.6278	142.77	77.1312	59.68	95.2705	35.117	24.592
ALTRVA0470	20.9338	0.125156	1.48881	6.24082	128.756	133.744	0.888467	0.639933	0.0170333	0.777844	0.396022	0.0409333	1.44241	1.42031	1.42707	1.08191	5.95209	1.38587	6.15902	4.29166	0.0725333	18.2085	150.233	226.6	0.894389	0.680678	0.0403889	0.514289	0.0164222	7.35994	0.571421	1.37679	0.200544	0.0771667	4.20887	0.546	52.8083	2.44444	6.13333	23.6	14.0922	33.7078	42.4833	144.611	67.1629	58.0926	95.3234	33.2578	29.9233
ALTRVA1490	20.2399	0.0705667	1.25011	5.67244	142.211	151.211	0.8857	0.636133	0.0116333	0.779	0.387056	0.0269444	1.21399	1.19227	1.19338	0.9969	5.42994	0.984167	5.57766	4.58987	0.0436778	17.4037	133.411	99.9667	0.892756	0.629	0.0266222	0.491178	0.0117556	6.67216	0.454759	1.11811	0.199933	0.0894333	4.54942	0.528967	54.4417	3.11111	6.98889	25.6711	13.9533	34.5156	45.4444	142.64	68.6587	58.6367	94.6273	33.2997	28.5552
ALTRVA1140	18.9047	0.0763667	1.2826	5.48206	126.3	134.2	0.886144	0.544544	0.0115667	0.7598	0.414911	0.0445444	1.23853	1.19651	1.20106	1.46931	5.12892	1.45207	5.40738	4.37632	-0.224833	16.9449	108.411	244.067	0.8942	0.786678	0.0508778	0.525167	0.0262667	8.3769	0.532249	1.40501	0.200311	0.0897111	4.29729	0.399256	55.7872	2.55556	5.83333	26.1911	13.5611	33.3767	55.4444	143.43	67.9725	57.7823	94.6122	33.2616	29.0991
ALTRVA2900	17.3637	0.130611	0.798	4.26868	154.611	139.2	0.885911	0.671344	0.00381111	0.657533	0.499267	0.0606556	0.736078	0.605689	0.613122	1.19577	3.2352	1.41341	3.96522	5.39703	-0.143267	16.9382	234.922	272.567	0.897478	0.800733	0.106211	0.570611	0.0854667	8.99168	0.429634	1.26392	0.200433	0.119133	5.35846	0.442022	56.8372	3.77778	6.65556	18.38	11.9456	38.1111	59.0167	147.183	89.1577	65.3584	100.019	38.2958	20.765
ALTRVA1480	22.1054	0.111467	1.45767	6.36344	121.633	108.078	0.883844	0.5259	0.0548667	0.761378	0.404678	0.0401444	1.43364	1.38778	1.3853	1.48021	6.04991	1.41991	6.32649	4.41773	-0.181456	18.5844	98.3889	209.244	0.888733	0.756344	0.0443889	0.512544	0.0206889	7.88824	0.541119	1.37772	0.2002	0.0908889	4.36598	0.447144	59.7667	2.22222	5.22778	28.0489	14.9044	34.0433	60.0278	151.306	73.1838	62.0934	100.346	35.5299	29.6143
ALTRVA2790	20.3199	0.0537556	0.948233	4.85641	154.722	169.3	0.887756	0.616722	0.000155555	0.741256	0.438744	0.0392444	0.910711	0.854322	0.855511	1.28766	4.37539	1.11652	4.72063	5.23522	-0.198833	17.3835	200.211	237.422	0.888878	0.7911	0.0781667	0.548022	0.0479333	8.62809	0.421774	1.20746	0.200067	0.0653	5.18254	0.421289	66.2506	3	5.48889	21.8244	14.5156	35.4452	55.6389	138.695	71.6027	54.7969	91.0476	33.2203	25.5358
ALTRVA0210	22.5186	0.0799333	1.27971	6.00346	146.322	128.044	0.885344	0.679167	0.0005	0.7825	0.390556	0.0305444	1.24231	1.23532	1.2327	0.927711	5.79592	1.07296	5.92008	4.77991	0.115378	18.4277	146.878	125.411	0.890422	0.625689	0.0207444	0.5023	0.00985556	8.00141	0.448241	1.21451	0.200733	0.0658667	4.71218	0.545878	66.3322	2.44444	4.91111	27.9644	15.8611	35.7911	56.9778	140.408	78.6656	60.7002	94.6316	34.0147	21.5232
ALTRVA0520	19.0763	0.141578	0.754356	4.30586	173.633	143.322	0.887489	0.676278	-0.00433333	0.660344	0.497989	0.0616667	0.706389	0.579789	0.587433	1.1811	3.31237	1.06824	4.05836	5.74791	-0.155233	17.6742	237.8	270.033	0.900867	0.792733	0.142278	0.578667	0.0993333	10.6276	0.441129	1.3881	0.200189	0.0988111	5.72159	0.452244	67.6956	4.22222	6.01667	19.3078	12.7256	37.4789	57.1111	144.07	86.1409	62.6184	97.2652	37.1967	20.8874
ALTRVA0500	18.8175	0.11746	0.76892	4.25208	136.72	75.82	0.88642	0.69018	-0.00064	0.6973	0.47046	0.05002	0.74396	0.65102	0.65138	1.0057	3.59326	1.92105	4.11986	5.55752	-0.05616	17.1244	222.94	260.26	0.89094	0.69264	0.11106	0.56766	0.0745	9.78893	0.397338	1.22608	0.199875	0.09026	5.54058	0.46166	70.4738	4.625	6.04615	22.2975	13.6938	39.365	55.3256	150.916	93.6356	66.5555	102.336	39.8213	19.9335
ALTRVA1430	22.618	0.0435222	1.12074	5.63589	150.644	166.567	0.886056	0.662856	0	0.777389	0.400322	0.0245778	1.0853	1.05987	1.06132	1.02167	5.34246	1.14238	5.50991	5.07059	0.0646778	18.4742	76.8556	143.778	0.895378	0.674256	0.0296778	0.524167	0.0187778	9.14607	0.441407	1.28649	0.200689	0.0625111	5.03484	0.534744	74.3072	3.66667	6.44444	26.4389	14.0433	33.7822	50.0444	134.562	60.5173	51.4848	87.4537	30.4082	29.0869
ALTRVA0800	23.7869	0.0977222	0.8007	4.86814	168.533	145.156	0.888433	0.669311	-0.00395556	0.719411	0.445111	0.0426111	0.7778	0.694533	0.704189	1.07056	4.22392	1.74768	4.76109	6.1421	-0.0261667	19.259	214.878	249.656	0.904378	0.703922	0.1132	0.542978	0.0654333	12.1441	0.440995	1.46006	0.199956	0.0985556	6.11766	0.480067	87.8178	3.66667	5.06667	21.3944	14.8389	34.59	49.4167	149.94	88.5082	69.7838	103.394	38.5541	22.3993
PETRVA1210	33.585	0.0876889	0.831522	5.8856	169.278	100.144	0.884567	0.651744	-0.0012	0.692967	0.468256	0.0447556	0.819389	0.717022	0.717989	1.15131	5.06966	1.04944	5.82882	7.11766	-0.113189	23.1044	229.156	254.789	0.887756	0.745911	0.165778	0.543656	0.0854	12.7411	0.353139	1.31093	0.200522	0.133256	7.0753	0.470022	152.794	5.77778	3.95556	20.0322	13.3156	32.6889	23.0022	126.126	66.0341	55.2677	84.9945	27.1562	21.9576
INTRVA1220	36.1351	0.089325	0.84355	6.22115	121.915	95.5865	0.8878	0.64185	-0.001825	0.696325	0.461075	0.046575	0.816	0.715625	0.715125	1.18087	5.26415	1.10445	6.04307	7.41467	-0.1629	23.7516	150.515	221.176	0.88935	0.7574	0.1349	0.5404	0.067325	21.1324	0.3981	1.82565	0.200075	0.14235	7.37448	0.435775	211.059	5	5.5	26.4936	29.1502	39.4726	39	148.549	102.376	87.5489	111.092	44.8812	14.2206
INTRVA0460	41.4929	0.078925	0.903	7.02703	124.226	131.841	0.8879	0.644375	0.0003	0.6916	0.455875	0.042825	0.8468	0.73595	0.736125	0.948525	5.7552	0.91705	6.65693	7.874	-0.01585	26.556	107.089	127.435	0.888975	0.606425	0.118425	0.52155	0.067425	21.707	0.362875	1.75475	0.1998	0.20935	7.84647	0.481725	252.145	6.25	4.4	24.9151	27.4173	37.7169	38.3125	143.105	100.281	82.8181	106.306	43.5795	12.4931
INTRVA1050	48.2768	0.098625	0.83685	7.22677	123.633	174.481	0.88765	0.618275	0.00105	0.692075	0.4633	0.0491	0.79825	0.69625	0.696075	1.27355	5.99437	1.30212	6.92572	8.68045	-0.178725	27.6394	159.163	179.558	0.88975	0.785725	0.12155	0.549025	0.066525	20.8779	0.35475	1.68065	0.1987	0.145125	8.6233	0.4371	280.944	6	4.55	28.0494	26.1822	40.4383	45	150.843	101.316	85.5172	111.215	44.861	15.7902
PETRVA0270	51.612	0.103011	0.8693	7.67494	162.989	163.322	0.885411	0.604611	-0.0145667	0.671389	0.475411	0.0588889	0.824067	0.697378	0.716656	1.27511	6.10541	1.76709	7.34813	9.00289	-0.1837	29.4782	225.056	244.122	0.9011	0.768844	0.154733	0.530889	0.0806222	11.8672	0.187284	0.874956	0.196644	0.210089	8.89658	0.426978	310.772	13.1111	3.24444	21.2089	14.9656	35.4256	25.1956	137.483	73.9638	62.9513	93.7203	31.4305	22.541
INTRMO0890	27.7193	0.12425	1.45575	7.07883	83.8218	126.096	0.88805	0.680675	0	0.772425	0.401575	0.038575	1.42227	1.38795	1.38885	0.974975	6.77123	1.53638	7.00617	4.93605	0.157925	20.7257	56.8967	244.413	0.88865	0.663375	0.0183	0.51955	0.013475	9.18432	0.4595	1.30812	0.200325	0.08575	4.88737	0.54785	81.5825	2.5	5	26.1597	24.0748	39.1414	37.25	151.388	106.904	89.8598	113.524	46.2399	12.8118
PETRMO0030	24.5146	0.0568667	0.919122	5.34947	155.144	170.9	0.886144	0.604033	0	0.726311	0.446011	0.0401778	0.878111	0.802856	0.810644	1.30807	4.66231	0.685311	5.15902	5.87868	-0.209	19.397	213.6	252.111	0.896278	0.7894	0.0863	0.542422	0.0563222	11.7541	0.424795	1.4182	0.204056	0.0581111	5.81097	0.420833	98.7667	2	3.89444	18.0711	12.3667	31.7778	22.0722	122.701	72.7175	60.5805	85.8997	28.3579	18.4694
INTRMO0810	27.143	0.102625	0.84895	5.44685	123.73	131.066	0.88705	0.62835	0.050975	0.685675	0.473325	0.0523	0.789425	0.6864	0.686375	1.28988	4.41113	1.26317	5.14773	6.53415	-0.20115	20.914	119.74	245.082	0.8884	0.8096	0.1229	0.563475	0.079775	9.95922	0.35645	1.16528	0.2	0.097025	6.45158	0.41785	104.839	4.5	5.25	22.4886	24.5956	38.9676	36.9375	148.705	101.228	87.5799	111.162	44.6036	15.1026
INTRMO0910	32.0395	0.0939	1.34842	7.43332	93.0112	170.58	0.88735	0.68675	0.116125	0.778025	0.40075	0.0326	1.28245	1.26547	1.2662	0.980825	6.95538	1.29777	7.14585	5.5774	0.09245	23.0141	68.8657	203.626	0.889775	0.671725	0.0296	0.524925	0.0254	10.2793	0.477425	1.43722	0.20015	0.098075	5.5012	0.540975	104.955	2.25	5	22.9367	21.9413	38.2317	40.6875	150.325	95.3029	80.8348	108.769	43.2211	19.1222
INTRMO0200	26.3868	0.09115	0.835625	5.281	126.12	182.648	0.887075	0.652475	-0.000925	0.714325	0.45385	0.044125	0.79745	0.718825	0.718675	1.17762	4.54873	1.12187	5.08422	6.37753	-0.116075	20.4032	154.985	180.46	0.889875	0.765975	0.11485	0.556025	0.059	13.0827	0.363875	1.33353	0.19995	0.073825	6.33095	0.448025	128.593	4.5	5.1	25.2246	24.3474	39.2315	39.625	146.809	101.659	85.471	109.297	44.4321	13.6577
INTRMO0210	29.2223	0.0773	0.900875	5.8177	124.283	177.56	0.886075	0.64335	-0.000175	0.70315	0.462325	0.045375	0.8464	0.75245	0.7507	1.21485	4.85565	1.23608	5.50967	6.5151	-0.099075	21.7047	145.773	236.284	0.88995	0.776025	0.0858	0.555875	0.057925	12.7288	0.351975	1.31232	0.2	0.1105	6.4664	0.461225	130.54	4.25	5.8	24.7786	24.376	38.7204	36.375	142.478	93.874	79.6165	104.489	41.964	16.0231
INTRMO0670	39.8531	0.16535	1.70945	9.07415	62.3377	150.978	0.888775	0.62085	0.0539	0.7724	0.404925	0.04575	1.70338	1.66552	1.6667	1.1125	8.8646	0.971875	9.17788	5.39752	-0.07825	25.6427	67.2276	210.342	0.88895	0.682775	0.076025	0.532	0.024	10.5331	0.441125	1.36947	0.201125	0.108925	5.33402	0.475225	150.842	3.75	4.4	24.3618	28.2922	40.9457	43.875	150.279	100.884	85.3905	110.902	44.7086	15.7561
INTRMO0140	30.3634	0.1105	0.7888	5.47727	128.167	137.191	0.888	0.6406	-0.000575	0.702625	0.455475	0.049175	0.758525	0.675725	0.675325	1.20043	4.7096	1.28765	5.3615	7.0845	-0.17755	21.8106	162.114	150.731	0.8893	0.768225	0.19475	0.54715	0.070475	15.6295	0.367375	1.49228	0.20085	0.127	6.99135	0.4196	164.178	5.75	6.5	26.0468	26.2897	40.3526	47.0625	150.574	107.679	90.3972	113.384	46.4271	11.9024
PETRMO0010	34.7411	0.150244	0.725533	5.63716	151.167	139.078	0.887822	0.678544	-4.4444e-05	0.664333	0.493067	0.0610333	0.683689	0.573	0.5782	1.15557	4.45817	1.3576	5.37916	7.9549	-0.115733	24.1527	246.211	260.633	0.890967	0.776544	0.2002	0.571056	0.0992778	13.4421	0.29227	1.24746	0.210187	0.115489	7.88906	0.447456	178.703	7.66667	4.74444	20.4878	13.8356	33.2922	23.5639	132.187	75.6369	64.845	92.0814	38.5833	20.2306
INTRMO0600	37.0152	0.11	0.80905	6.10278	126.527	96.0195	0.887875	0.66275	-0.01085	0.65875	0.4959	0.05595	0.7832	0.652425	0.651725	1.21988	4.91277	1.20493	5.96265	7.63058	-0.178825	24.6286	164.694	230.765	0.889075	0.8077	0.25085	0.575925	0.113875	16.4551	0.3392	1.46158	0.199975	0.1354	7.5565	0.423425	207.157	6.5	4.9	22.5475	25.4991	38.424	29.6875	152.013	104.762	86.7665	112.359	45.8346	14.2416
PETRMO0020	37.0671	0.1062	0.829044	6.21537	123.722	120.244	0.885733	0.629622	-0.000922222	0.678744	0.480022	0.0548222	0.792267	0.673733	0.683133	1.29897	5.06118	1.83706	6.0198	7.62094	-0.192767	24.5861	240.356	254.933	0.900989	0.816667	0.220378	0.557389	0.0965667	14.103	0.293801	1.25358	0.197344	0.162222	7.54944	0.430089	213.607	5.88889	4.43889	20.8778	14.1256	33.9544	24.04	140.043	77.0381	65.3594	96.1884	40.0467	22.6227
INTRMO0580	38.391	0.12585	0.8079	6.34657	131.263	91.0393	0.88805	0.67865	-0.008475	0.6642	0.49405	0.0587	0.737775	0.61835	0.6183	1.17867	4.87892	1.9101	5.87165	7.97135	-0.16905	25.1932	120.713	214.9	0.88935	0.799825	0.114525	0.58355	0.075675	16.8123	0.297675	1.33987	0.19905	0.097125	7.91635	0.442525	223.565	7.75	5.05	22.5128	23.0705	36.6244	29.125	140.057	89.462	75.0609	101.224	40.4683	17.3254
INTRMO0930	41.7266	0.1123	0.814675	6.56545	130.912	175.741	0.886875	0.6711	-0.001075	0.675125	0.47815	0.05675	0.778275	0.6633	0.662675	1.179	5.37	2.39605	6.35422	8.1661	-0.15185	26.5955	160.266	215.601	0.889375	0.788875	0.250725	0.5702	0.101125	15.568	0.293775	1.29228	0.199875	0.16785	8.09202	0.461	227.754	11.25	4.9	25.645	26.9846	41.01	32.0625	139.035	91.9661	77.5588	101.891	41.0481	15.4401
INTRMO0530	43.6835	0.157025	0.746475	6.5425	135.106	180.042	0.889425	0.6392	-0.0233	0.619275	0.50755	0.0689	0.69095	0.543525	0.542275	1.2106	4.82388	1.5098	6.22935	9.0149	-0.1726	28.2369	129.972	212.006	0.8877	0.772725	0.322575	0.549275	0.147325	18.4652	0.297533	1.41253	0.2002	0.1595	8.88997	0.447275	276.668	10.25	4.85	23.6938	22.4193	38.0221	46.6875	147.648	103.168	87.7812	110.761	44.9779	13.3664
INTRMO0130	48.3358	0.104175	0.8141	7.0617	126.924	47.9736	0.8881	0.65585	-0.0103	0.684325	0.4738	0.051025	0.78185	0.67445	0.6742	1.1786	5.84625	1.07093	6.8347	8.74185	-0.1187	28.105	155.245	183.973	0.88915	0.7706	0.188825	0.5641	0.092375	19.074	0.286433	1.41397	0.200367	0.1124	8.6741	0.44165	311.71	8.25	5.45	23.5728	33.5341	41.6527	37.875	153.741	105.805	90.0439	114.716	46.3575	14.7244
PETRMO0040	65.1977	0.119222	1.26599	10.734	105.256	134.822	0.871456	0.448444	0.000288889	0.666722	0.479344	0.0946222	1.12183	0.967856	1.02991	1.75616	8.21737	2.25047	10.0339	8.96054	-0.280244	35.1104	233.478	248.289	0.895189	0.7725	0.147933	0.442889	0.0617222	10.8286	0.19604	0.833167	0.196656	0.359556	8.53251	0.371167	365.75	15.1111	4.30556	21.4711	11.2089	35.81	23.5094	137.693	76.2078	66.8374	95.7379	38.7712	22.187
UNTRVI1930	54.3922	0.117567	0.844833	7.82137	126.733	234.533	0.887867	0.6021	-0.0228	0.7043	0.4488	0.0552	0.790433	0.708867	0.709	1.0962	6.51653	1.95933	7.3886	9.34717	-0.120667	30.029	146.533	192.167	0.888667	0.6557	0.108767	0.5242	0.0864667	30.6495	0.441065	2.36927	0.199133	0.226133	9.18917	0.429333	365.167	14	5.15	NA	NA	NA	NA	134.565	59.824	41.6259	82.413	45.8617	29.7221
INTRMO0220	36.691	0.134475	0.785125	6.09697	136.338	43.858	0.886075	0.677425	0.004525	0.64655	0.494525	0.064475	0.7542	0.61475	0.612725	0.978625	4.77305	1.37635	5.88643	7.81262	0.02515	24.9259	125.473	188.556	0.889975	0.661375	0.153425	0.55655	0.082725	13.5479	0.33125	1.28905	0.200125	0.264325	7.7766	0.463475	178.4	6	5.15	26.7262	30.6359	43.7057	49.4375	155.643	110.744	91.5965	116.344	47.7786	12.5978
ALTRTH0030	12.0023	0.191911	0.732633	3.50984	95	103.633	0.883311	0.699644	-0.00406667	0.617522	0.529378	0.0825444	0.635267	0.493311	0.493678	1.17067	2.3321	3.58476	3.06022	4.82693	-0.133156	14.5938	241.4	239.567	0.889833	0.8119	0.116956	0.589544	0.0883	3.88219	0.280568	0.618133	0.197467	0.100478	4.78083	0.434278	30.1039	7.44444	5.56667	27.3167	14.19	33.9078	40.95	136.137	62.1372	48.7826	86.9976	30.8952	28.7104
PETRTH0030	13.8418	0.216856	0.806867	4.03693	154.4	185.867	0.876111	0.758722	-0.00504444	0.591256	0.552411	0.0830111	0.586378	0.436633	0.437367	1.071	2.32551	3.61377	3.16089	5.40456	0.0326667	15.7366	243.978	260.733	0.906867	0.8122	0.191122	0.615644	0.109644	5.7721	0.27208	0.785122	0.199533	0.0461111	5.33964	0.456778	49.3706	6	4.29444	20.4	12.9856	32.7867	22.8861	134.544	75.5164	62.9487	92.8218	31.0861	21.0054
ALTRTH0020	16.4861	0.04345	0.98875	4.5104	148.95	167.05	0.88275	0.5961	0	0.73995	0.4315	0.03245	0.96365	0.9017	0.902	1.2526	4.13175	1.7567	4.445	4.6101	-0.1634	15.7782	205.4	223.45	0.88865	0.7467	0.1298	0.5224	0.0505	8.2803	0.340413	1.03095	0.19845	0.08565	4.58045	0.44175	64.17	5	6.75	22.95	14.655	33.71	36.825	132.5	57.2014	47.8282	84.8255	29.3699	29.7619
ALTRTH0010	21.204	0.0799143	0.8525	4.7697	161.943	171.714	0.8851	0.635171	0	0.738186	0.435457	0.0373286	0.8144	0.739486	0.762029	1.15623	4.1281	1.24059	4.58046	5.6654	-0.138229	18.1497	184.814	252.086	0.915871	0.732757	0.0921571	0.542971	0.0611571	8.14766	0.360014	1.0695	0.200088	0.0692286	5.64363	0.474114	76.4193	5	6.48	17.3712	13.0437	33.4038	38.5688	135.11	65.9785	52.6559	88.3488	31.5064	26.839
PETRTH0010	38.2412	0.111611	0.812722	6.29462	129.278	140.278	0.916656	0.657244	-0.00468889	0.712178	0.427822	0.0531778	0.770656	0.654678	0.660689	1.20039	5.06963	1.05909	6.01228	7.82226	-0.141622	24.942	239.667	265.378	0.914278	0.786656	0.164022	0.562567	0.0857333	12.5779	0.289412	1.19067	0.199456	0.127644	7.76957	0.449967	188.376	6.44444	3.68889	20.4611	13.3456	32.5844	22.965	132.309	70.0375	61.02	90.4331	29.3683	22.5069
PETRTH0020	37.1046	0.108011	0.795967	6.06362	128.622	145.178	0.916522	0.654167	-0.00734444	0.735789	0.417733	0.0491444	0.766478	0.674822	0.685611	1.22292	5.13362	1.09694	5.88904	7.69431	-0.150011	24.4545	229.478	241.522	0.914967	0.796522	0.170911	0.566044	0.0703	15.5733	0.284263	1.30637	0.189211	0.113022	7.62847	0.442656	215.266	6.55556	7.81111	21.4956	14.1767	34.5856	24.3811	137.268	76.3129	64.4174	94.4488	32.0036	21.619
ALTRIS0020	5.25693	0.145878	1.62337	3.35592	127.911	152.467	0.884689	0.678844	0	0.793878	0.387056	0.0434111	1.54573	1.57221	1.56786	0.933322	3.17406	0.668367	3.19381	2.07057	0.190989	9.06699	119.856	138.089	0.892033	0.630411	0.00116667	0.515411	0.000955556	1.5009	0.469607	0.541444	0.200756	0.0164333	2.02729	0.580122	7.03556	2	8.47222	17.6933	10.5767	29.6311	57.3278	118.55	49.873	42.7804	75.8583	25.6266	28.1521
ALTRIS0010	7.16172	0.298956	2.8584	5.04611	67.2333	95.4333	0.876633	0.6119	0	0.780044	0.409778	0.0672222	2.73629	2.79877	2.758	1.32088	4.89374	0.872033	4.94452	1.8081	-0.111522	12.1261	90.1333	139.833	0.888333	0.803211	0.00177778	0.545556	0.000488889	1.02816	0.449446	0.434633	0.200067	0.0486667	1.74979	0.489189	8.24	2	8.31667	19.0467	9.98556	28.1244	39.6944	121.449	49.9676	44.7786	78.1416	26.1264	29.2376
PETRIS0020	7.02108	0.155811	1.78571	4.15058	121.722	154.367	0.878711	0.663489	0.00173333	0.792067	0.410067	0.0443778	1.59838	1.60743	1.62384	1.02852	3.69711	0.941222	3.71687	2.32551	0.0869778	10.3259	122.089	155.956	0.893878	0.677611	0.000411111	0.540711	0.000388889	2.23497	0.492145	0.7628	0.192367	0.00956667	2.30011	0.507722	12.6756	2	8.35556	17.9989	11.4244	31.0722	21.2483	118.391	67.4642	55.678	81.6866	26.013	18.9869
PETRIS0010	8.6865	0.276878	2.59307	5.4117	77.2667	113.444	0.8838	0.666189	0.00252222	0.786844	0.4109	0.0662556	2.40928	2.43483	2.46301	1.16358	5.01227	1.33132	5.09976	2.11949	0.0794556	12.7214	96.2667	157.389	0.891533	0.766678	0.00672222	0.539956	0.0034	1.99382	0.496889	0.668133	0.198589	0.0202714	2.06304	0.554922	15.4783	2	7.11667	18.8844	10.4733	27.8256	19.1494	113.565	69.7181	56.7545	79.9008	25.9216	16.5635
ALTRIS0030	17.67	0.0396444	0.9463	4.55974	153.578	149.878	0.884844	0.629133	0.0001	0.7651	0.416156	0.0250889	0.922689	0.881833	0.896267	1.1368	4.23614	1.08304	4.46004	4.85328	-0.116689	16.3413	82.5	206.567	0.898644	0.713111	0.0448556	0.528133	0.0294111	8.56838	0.458543	1.27282	0.200033	0.0806222	4.8279	0.463689	58.0939	3.22222	7.35	25.6144	14.0556	33.8067	52.1611	129.564	60.7715	50.1243	84.5169	29.5937	27.1897
C1TRIS0030	21.0278	0.0678222	0.889011	4.83669	118.889	201.6	0.886656	0.645589	0.009	0.743222	0.433856	0.0374	0.851044	0.798889	0.797889	1.1703	4.35468	1.22934	4.67923	5.49957	-0.130122	17.7294	141.567	163.989	0.888922	0.752644	0.0697333	0.553367	0.0370111	12.3615	0.440861	1.4831	0.200022	0.0824889	5.45726	0.452756	90.1111	3.33333	5.13333	NA	NA	NA	NA	156.677	92.7759	74.9281	108.975	75.7645	29.4169
PETRIS0030	32.3212	0.0689667	0.887389	5.96913	153.656	176.044	0.893911	0.596989	-0.00785556	0.737922	0.441133	0.0420556	0.862122	0.796956	0.817567	1.3407	5.35564	0.910911	5.87116	6.82226	-0.196156	22.4221	215.433	224.978	0.896478	0.795067	0.120278	0.542656	0.0494111	15.5119	0.422046	1.6308	0.196967	0.0867333	6.73853	0.4306	150.099	3.33333	4.68333	22.2667	13.6478	32.8456	23.2467	136.779	78.7978	65.7731	94.8405	40.0422	20.2779
INTRMO0520	34.1569	0.15895	0.7426	5.8472	143.484	153.461	0.889025	0.67665	-0.010675	0.665	0.48505	0.062875	0.664375	0.5559	0.5556	1.16578	4.4196	1.5732	5.31072	8.00103	-0.084025	24.5498	127.306	138.487	0.8895	0.78825	0.1225	0.575525	0.055675	19.0009	0.3416	1.56493	0.200333	0.159275	7.95442	0.475575	223.512	9.75	4.8	24.1799	23.4611	39.3975	44.375	151.726	105.003	89.4821	113.484	45.9421	14.2735
ALTRPO0040	10.705	0.105878	1.45589	4.7008	91.6	69.1222	0.878711	0.293889	0.211422	0.776467	0.332967	0.0398778	1.41357	1.39359	1.39352	2.28033	4.45912	2.96901	4.57859	3.24462	-0.133322	13.2077	122.667	137.489	0.895844	0.620156	0.0120556	0.434933	0.00856667	3.40691	0.483689	0.818933	0.200178	0.0615667	3.20792	0.487	18.9094	2.22222	9.55	25.1056	14.4189	34.4344	54.8167	133.515	64.9013	52.9065	87.6928	31.05	26.8347
ALTRPO0010	10.534	0.0594222	1.28903	4.25411	112.711	75.7111	0.857078	0.279767	0.0936444	0.7479	0.396067	0.0369111	1.21534	1.21958	1.1945	2.8834	4.02637	1.25094	4.16183	3.429	-0.286089	12.8008	159.622	142.644	0.887422	0.762067	0.0145222	0.462311	0.0110778	3.75171	0.443856	0.818	0.2012	0.0433444	3.3067	0.384211	21.7261	2	6.31667	20.0456	11.4178	31.4656	44.3278	128.325	56.4914	46.547	82.2647	28.4952	28.622
ALTRPO0030	10.4594	0.0834222	1.35258	4.32373	116.289	112	0.875578	0.453022	0.0614556	0.774467	0.375711	0.0285667	1.30456	1.2912	1.29944	1.51526	4.12328	1.7356	4.24463	3.2559	-0.186444	12.6711	148.4	88.7444	0.898333	0.661456	0.0190333	0.464178	0.0146222	3.95611	0.468266	0.869267	0.200578	0.0602	3.19382	0.437189	21.9739	2.11111	7.03333	23.6589	13.02	33.0722	48.2722	131.909	61.9315	50.574	85.8563	30.1868	27.5449
PETRPO0040	12.7268	0.0735333	1.34184	4.82166	73.4556	58.2222	0.874089	0.209178	0.204367	0.774344	0.357522	0.0451222	1.28071	1.28093	1.28627	3.77469	4.60399	2.15802	4.72533	3.69523	-0.307611	14.2374	170.067	151.567	0.895367	0.777578	0.0208222	0.464644	0.0121778	3.73419	0.400822	0.7521	0.202444	0.0422111	3.59926	0.394111	27.7167	2.22222	7.48889	25.92	13.0422	32.8111	22.9267	128.651	72.6827	58.033	87.4003	29.3947	20.0833
PETRPO0010	13.5972	0.0561111	1.24257	4.76031	120.878	90.1	0.909333	0.308144	0.0650111	0.816478	0.305278	0.0344	1.20063	1.18509	1.20478	2.70283	4.49862	1.51464	4.66421	3.89091	-0.270356	14.4231	112.911	183.889	0.922567	0.7668	0.0247111	0.478011	0.0164111	5.61864	0.459318	1.00774	0.201233	0.0412556	3.80154	0.403133	35.8067	2	4.8	20.7144	10.8389	30.7733	20.8061	108.151	59.4753	48.7946	73.4602	21.8752	18.8596
ALTRPO0020	18.4674	0.261511	2.44509	7.32534	84.7111	96.5111	0.885833	0.589922	0	0.780744	0.4139	0.0652444	2.37804	2.38689	2.39452	1.41473	7.16656	1.13131	7.3312	3.09878	-0.104567	18.5919	124.756	130.189	0.890367	0.832378	0.0438111	0.558044	0.0143556	5.66667	0.601403	1.25453	0.200867	0.0852	3.01884	0.5343	44.2411	2	7.41667	23.2489	13.5989	33.1178	45.9333	142.869	78.359	63.6354	97.1671	35.3705	24.3605
PETRPO0030	18.3076	0.0621444	1.38516	6.01363	114.822	70.6667	0.869933	0.257711	0.1201	0.772556	0.350111	0.0375667	1.23462	1.20321	1.17367	3.09522	5.22958	1.46641	5.47229	4.44218	-0.267167	16.8105	159.289	207.689	0.9174	0.782211	0.0295778	0.489867	0.0214222	5.01511	0.348156	0.814544	0.168167	0.0155778	4.36316	0.406911	50.9583	2	5.17222	20.2689	12.5189	32.1133	22.3161	118.267	69.6215	56.4201	82.0756	26.5861	18.1417
PETRPO0020	36.5927	0.215156	1.99663	9.42884	83.0778	137.089	0.868322	0.609656	0.101622	0.755144	0.415767	0.0577889	1.9951	1.93161	1.89469	1.34356	9.12989	3.74178	9.48549	4.78179	-0.144311	25.8863	128.056	155.1	0.8923	0.809167	0.0551667	0.553556	0.0183333	18.7836	0.429747	1.52288	0.200667	0.129089	4.75262	0.495911	98.3656	2	4.58333	24.0367	13.9411	32.69	23.3156	138.121	73.3894	63.9998	94.3645	31.2948	23.0446
UNTRVI1510	7.90458	0.058575	1.24043	3.59702	107.55	124.325	0.886875	0.628625	0.002175	0.7938	0.387925	0.021275	1.18025	1.17565	1.17465	1.07315	3.37185	1.17352	3.39513	2.87867	-0.00495	10.8859	89.775	4.65	0.889975	0.674075	0.000675	0.518475	0.000625	3.14125	0.444138	0.75671	0.200625	0.03325	2.87023	0.497	16.9875	2.25	5.25	NA	NA	NA	NA	131.689	65.3999	42.6984	82.0445	51.4815	28.2626
ALTRVI0040	11.3945	0.0421444	0.9913	3.74578	161.867	139.867	0.890189	0.659556	0.00114444	0.760022	0.422322	0.0280222	0.955289	0.904833	0.917322	1.08919	3.42336	1.3324	3.63784	3.82974	-0.108833	13.1114	101.633	200.033	0.893867	0.7144	0.0468333	0.534689	0.0358	5.33939	0.509819	1.07953	0.200111	0.0557667	3.81001	0.471489	27.2672	2.55556	6.14444	16.5433	12.3667	38.74	63.8333	131.935	63.1563	49.6669	85.4516	30.4512	26.8912
UNTRVI1200	13.7472	0.0701	1.3155	4.93133	90.225	117.875	0.885175	0.54835	0.107025	0.782375	0.3788	0.0258	1.21765	1.20837	1.20978	1.21165	4.54448	1.50788	4.63975	3.81212	-0.146125	16.0491	86.7	44.95	0.89125	0.6558	0.018675	0.485775	0.00385	4.53607	0.443088	0.92081	0.199475	0.056625	3.76345	0.478975	30.7375	2.25	6.15	NA	NA	NA	NA	135.302	82.5156	50.4698	86.9751	55.8105	23.2411
UNTRVI1140	13.7812	0.0422	1.14915	4.5588	99.125	189.175	0.88605	0.5302	0	0.776725	0.3917	0.03045	1.09508	1.07193	1.0719	1.37973	4.2312	0.775175	4.35398	3.98568	-0.179525	14.5962	108	134.225	0.889525	0.7294	0.0166	0.513975	0.008825	5.1117	0.442687	0.967392	0.1998	0.05015	3.96028	0.4622	35.325	2	4.5	NA	NA	NA	NA	121.675	64.4252	40.6132	75.6897	50.2031	25.804
UNTRVI0130	14.4504	0.075775	1.32495	5.12957	95.15	122.25	0.8872	0.465475	0.025825	0.782625	0.3535	0.033225	1.2743	1.26465	1.26705	1.34377	4.86198	1.9778	4.96783	3.89893	-0.12255	15.9204	79.2	221.5	0.8878	0.62155	0.010275	0.4646	0.0101	5.16879	0.442532	0.954637	0.20045	0.04425	3.84598	0.504025	36.025	2	4	NA	NA	NA	NA	141.081	89.7781	63.9216	95.6815	58.3607	22.7755
UNTRVI0330	15.8846	0.138375	1.64995	6.12122	91.2	108.525	0.8879	0.378175	0.18485	0.763375	0.3458	0.0423	1.53713	1.49253	1.49257	1.5804	5.56682	1.05075	5.82295	3.7952	-0.0882	18.0853	54.575	119.25	0.889375	0.596075	0.004775	0.430875	0.0131	4.78818	0.442961	0.934529	0.199025	0.1039	3.73592	0.546425	36.4	2.25	5.4	NA	NA	NA	NA	138.828	73.4736	51.1293	88.26	54.5563	27.6321
UNTRVI0430	12.3283	0.039325	1.06208	4.21955	103.45	176.575	0.887525	0.483575	0.0301	0.77025	0.3839	0.0386	1.01097	0.986675	0.988575	1.48685	3.86925	1.17487	4.02168	3.9793	-0.186875	14.855	113.925	102.25	0.890275	0.71515	0.05255	0.5002	0.011	5.99582	0.442336	1.04459	0.20005	0.04745	3.9243	0.4523	37.925	2	5.8	NA	NA	NA	NA	134.302	71.2358	46.3985	84.3297	53.3854	26.9827
ALTRVI0010	21.8843	0.242733	2.25613	7.86136	85.3778	96.0333	0.877311	0.540778	0.0518778	0.775144	0.386944	0.0587111	2.18342	2.19947	2.16447	1.35066	7.64539	2.81477	7.8185	3.58798	0.00653333	20.1885	112.056	94.7778	0.890322	0.716678	0.0170556	0.514189	0.0081	5.73288	0.565632	1.19052	0.200844	0.0976111	3.49014	0.573733	46.4194	2	7.8	22.5111	14.09	31.7822	42.3167	139.769	71.8827	57.3475	92.7326	33.492	25.9429
PETRVI0040	16.5477	0.0356889	1.0329	4.60346	151.356	168.356	0.882367	0.633289	-0.000433333	0.757511	0.427222	0.0315222	1.00257	0.9375	0.961656	1.19408	4.18159	1.12787	4.50144	4.48921	-0.158244	15.8827	109.7	239.044	0.916033	0.755522	0.0556333	0.548622	0.0486444	5.65197	0.343075	0.894233	0.205678	0.0373333	4.46006	0.4603	49.4906	2.55556	4.02778	5.21333	16.3767	44.6856	30.5311	126.378	82.8564	59.7309	87.3181	31.9618	15.2811
UNTRVI0970	25.8461	0.070625	1.27202	6.55143	89.925	160.875	0.8879	0.6009	0	0.78845	0.37865	0.0262	1.21695	1.21487	1.21497	1.0808	6.23358	1.06085	6.32038	5.1943	-0.0002	19.4523	91.425	124.025	0.89075	0.644925	0.00475	0.488375	0.0018	8.95272	0.441442	1.26683	0.2	0.07615	5.13715	0.507525	81.8625	2.25	5.55	NA	NA	NA	NA	176.616	85.2242	57.0881	109.979	61.8435	33.4732
PETRVI0010	32.4231	0.1901	1.80989	8.54094	112.5	126.389	0.884789	0.597844	0.00262222	0.777944	0.393822	0.0502	1.79257	1.77234	1.77248	1.24177	8.32369	2.28212	8.55979	4.77897	-0.146256	23.5478	138.422	130.033	0.893267	0.735333	0.0281111	0.519944	0.0144889	5.72646	0.393713	0.928544	0.208378	0.0893889	4.70089	0.4709	88.3517	2	4.93333	19.9811	12.5933	31.6267	22.11	136.879	86.6102	72.091	97.8448	34.9525	17.7929
ALTRVI0050	27.2166	0.0403	0.961	5.6546	149.9	170.9	0.8881	0.6074	0	0.7376	0.4321	0.0361	0.9382	0.8825	0.8817	1.2642	5.2155	2.2563	5.6557	6.0283	-0.1649	20.2291	200.8	236.7	0.8913	0.7679	0.153	0.5445	0.0554	9.2765	0.348692	1.1218	0.2025	0.1425	5.9097	0.4476	95.94	6	5.1	25.8	13.81	34.49	30.25	140.32	70.7324	57.8605	93.2523	33.269	26.7822
UNTRVI1770	26.2699	0.060225	0.934675	5.554	113.475	93.575	0.888125	0.63285	0.017425	0.71915	0.45535	0.044075	0.89135	0.8102	0.810125	1.27812	4.8006	1.00638	5.33823	5.9986	-0.175675	20.2378	148.625	238.125	0.88945	0.80525	0.083325	0.569875	0.05295	12.7698	0.440823	1.524	0.19975	0.068525	5.94573	0.45305	102	3.5	4.3	NA	NA	NA	NA	132.811	77.6273	50.3764	85.7564	54.4382	24.3391
UNTRVI0920	26.3547	0.1123	0.7787	5.07175	129.775	144.15	0.886475	0.6384	-0.053575	0.69185	0.45955	0.048625	0.7646	0.66905	0.668275	1.02995	4.31588	1.50315	4.98053	6.60612	-0.088225	20.95	106.65	218.2	0.888325	0.6487	0.168025	0.536325	0.071925	14.8294	0.440599	1.6383	0.200875	0.1662	6.5659	0.472175	103.3	6.75	4.8	NA	NA	NA	NA	134.834	78.9137	53.532	88.2398	55.0273	24.5838
UNTRVI0670	40.5104	0.208833	1.92127	10.1202	59.0333	216.433	0.890067	0.660667	0.00193333	0.7803	0.398433	0.0526333	1.90723	1.9399	1.94107	1.01947	9.71123	0.849567	9.95397	5.18443	0.120367	27.251	49.4	172.867	0.888667	0.654233	0	0.478567	0	7.5694	0.441733	1.16846	0.201367	0.189367	4.97277	0.592567	113.333	2	3.95	NA	NA	NA	NA	165.256	91.7143	68.521	108.936	61.8009	28.8319
UNTRVI1480	28.2467	0.1821	0.6992	5.17205	151.9	149.6	0.887225	0.71	-0.0124	0.676025	0.48135	0.06745	0.620725	0.52685	0.5268	1.0914	3.92008	3.62985	4.62915	7.47185	-0.085825	22.6019	132.375	161.55	0.890925	0.7744	0.093725	0.5792	0.070425	14.9691	0.440559	1.64891	0.200575	0.161875	7.44642	0.460825	118.1	9.25	4.45	NA	NA	NA	NA	148.895	83.3554	58.7686	97.1612	57.9063	27.0489
UNTRVI1470	37.1843	0.08365	1.32975	7.8972	80.9	122.075	0.88705	0.617025	-2.5e-05	0.78505	0.40165	0.04175	1.2698	1.26533	1.26568	1.21447	7.49937	1.53245	7.63272	6.01558	-0.09825	24.2011	106.225	267.85	0.887925	0.744925	0.029275	0.535975	0.01525	11.462	0.440915	1.42775	0.200275	0.0827	5.93093	0.469025	128.125	2	4.95	NA	NA	NA	NA	163.642	82.5027	58.7649	103.275	59.9934	30.9995
UNTRVI1210	44.3967	0.06125	1.0669	7.7567	129.675	172.625	0.887975	0.78325	2.5e-05	0.77075	0.40315	0.044225	1.02147	1.0274	1.02642	0.7108	7.35965	3.62153	7.6221	7.50357	0.275625	26.1587	93.2	214.55	0.887525	0.5458	0.036825	0.4905	0.0406	19.8608	0.440103	1.87328	0.1988	0.14775	7.23055	0.63705	175.125	7.75	5.9	NA	NA	NA	NA	139.137	58.959	37.3398	82.5761	51.5555	32.1936
UNTRVI1150	54.3114	0.0869	1.18907	9.11947	85.6333	125.033	0.8876	0.5434	0.00123333	0.745567	0.397567	0.0438667	1.14887	1.10277	1.1031	1.1956	8.34813	1.3063	8.93233	8.049	-0.192833	29.5953	119.3	140.933	0.889	0.640467	0.0598333	0.480167	0.0623667	12.0614	0.440932	1.4845	0.201067	0.165267	7.85423	0.423733	175.833	6.66667	4.7	NA	NA	NA	NA	126.319	61.5493	42.9101	79.0717	50.3665	28.1834
PETRVI0050	46.619	0.0613778	1.01956	7.65201	165.967	139.789	0.885956	0.713878	-5.5556e-05	0.733433	0.450856	0.0427	0.970289	0.902356	0.903811	1.06198	6.73759	1.5564	7.36883	7.68491	0.0289889	26.6336	205.278	231.244	0.895067	0.746611	0.0895111	0.559478	0.0418111	13.8572	0.299313	1.27016	0.2031	0.0922778	7.57672	0.538256	225.234	6	4.91667	18.1767	13.0967	32.4644	22.7806	142.451	75.3154	66.4284	97.8761	40.0176	24.5978
UNTRVI0530	43.076	0.1337	0.8002	6.81323	129.45	48.975	0.887125	0.607275	0.00465	0.669275	0.47495	0.059325	0.731425	0.62295	0.62175	1.31133	5.30227	1.4943	6.32038	8.65927	-0.1735	27.1005	126.275	223.325	0.88995	0.7925	0.1768	0.548275	0.078225	23.7338	0.439943	2.08708	0.2	0.1624	8.53862	0.451675	229	13	5.75	NA	NA	NA	NA	125.799	64.8051	44.4392	79.6353	50.9092	26.9192
UNTRVI1880	18.2092	0.0349	0.95705	4.70552	109.85	126.4	0.8869	0.595875	-0.000925	0.7679	0.40425	0.024025	0.922775	0.8921	0.890825	1.18305	4.39208	0.744225	4.56987	4.95935	-0.158	16.5816	124.05	147.55	0.88975	0.7045	0.036125	0.51975	0.0195	8.3314	0.441549	1.23297	0.2004	0.054725	4.93182	0.4555	58.8625	2.75	4.65	NA	NA	NA	NA	108.055	52.5093	33.2221	65.9871	45.6961	26.1259
ALTRVI0060	14.5603	0.0784	1.29326	4.82531	131.489	149.944	0.878867	0.590333	0.00243333	0.772856	0.410889	0.0336444	1.25594	1.2391	1.23944	1.26454	4.60587	1.16893	4.74699	3.78931	-0.157978	14.8692	126.333	160.811	0.896333	0.739833	0.0297333	0.524189	0.0175889	6.59969	0.546452	1.27613	0.199944	0.0510889	3.73379	0.428167	36.2617	2.77778	5.56667	29.0578	14.3511	33.5633	58.7389	137.651	55.0739	48.2173	87.3565	29.7637	32.506
ALTRVI0030	12.5383	0.0401556	0.959889	3.87413	150.511	170.067	0.883511	0.591833	0.00303333	0.752533	0.416689	0.0267111	0.924722	0.877378	0.882889	1.2069	3.55318	1.24552	3.78272	4.10821	-0.163711	13.6296	82.5333	250	0.892511	0.7132	0.0625778	0.508989	0.0406333	5.60433	0.424105	0.976044	0.199811	0.0593222	4.07247	0.4497	36.4028	2.33333	5.91111	23.0622	13.67	33.4867	43.1111	126.65	56.0708	43.1635	79.8917	28.1645	27.9241
ALTRVI0020	8.79202	0.0602222	0.937722	3.25957	152.6	149.789	0.885567	0.585433	0	0.729767	0.447844	0.0459	0.886067	0.810389	0.833289	1.3803	2.80152	1.06134	3.11479	3.5165	-0.2133	11.7258	213.933	255.678	0.907578	0.804611	0.0956222	0.531444	0.0629	4.43196	0.456587	0.915333	0.200556	0.0437444	3.45629	0.4182	70.7467	2.55556	5.44444	22.8011	14.2033	33.4667	43.6722	135.479	73.1137	62.8018	93.2536	33.2343	24.2851
PETRVI0030	19.9379	0.0519444	1.00377	5.24103	153.611	134.856	0.881556	0.603122	0.0019	0.7528	0.433222	0.0308111	0.878211	0.834711	0.839478	1.26753	4.36033	0.741167	4.63127	5.28884	-0.164089	17.2109	178.789	227.111	0.8972	0.763489	0.0619111	0.544667	0.0356333	9.08093	0.415165	1.266	0.209456	0.0115333	5.24369	0.453011	74.5439	2	4.37778	16.8089	12.8378	32.6544	22.7461	112.033	65.445	52.3345	77.2127	24.2596	17.6194
PETRVI0060	26.3861	0.0664222	1.18403	6.1359	146.311	146.867	0.885911	0.640311	0.00554444	0.7544	0.430867	0.0425556	1.17049	1.11584	1.11932	1.22538	5.77427	1.99408	6.12799	5.25027	-0.147856	19.9799	191.867	222.1	0.892489	0.7828	0.0912	0.548444	0.0337889	8.62923	0.437677	1.24636	0.216356	0.105656	5.19291	0.443544	83.0089	2.22222	3.8	27.3444	13.8444	31.9456	22.895	147.966	78.54	65.6979	99.9324	41.6129	24.9433
INTRVI0060	30.7756	0.041225	1.07425	6.3484	107.325	177.6	0.86945	0.67725	-0.0006	0.7372	0.483975	0.033	1.05682	1.01475	1.0945	1.0052	6.02615	1.74848	6.36905	6.03672	-0.00565	21.3861	107.775	185.775	0.880175	0.671225	0.0692	0.536	0.03805	12.4719	0.509785	1.63728	0.199175	0.1026	5.94995	0.49195	99.8925	2.25	5.1	28.3663	33.1536	41.5819	59.3125	157.215	109.702	91.2383	116.919	47.6883	13.8534
PETRVI0020	26.7204	0.0735889	0.937311	5.77264	157.5	169.189	0.883911	0.605733	0.00458889	0.7267	0.453511	0.0424667	0.835567	0.766378	0.7698	1.33584	4.75262	1.10229	5.22958	6.26251	-0.203911	20.0828	194.456	269.511	0.895133	0.805578	0.0965333	0.558089	0.0628222	11.8486	0.40441	1.39998	0.201389	0.0176111	6.20607	0.422133	108.539	2	4.9	22.4733	13.6044	32.8022	23.2033	129.996	78.7259	66.0065	92.1196	31.3635	18.5562
ACTRTH0930	20.7346	0.146275	1.60928	6.01381	136.7	156.95	0.887475	0.7295	0	0.792575	0.377675	0.04685	1.50845	1.53363	1.53363	0.7774	5.93006	2.40773	5.95901	4.0836	0.14165	20.2886	114.575	80.275	0.889175	0.5663	0.002275	0.48565	0.000175	0.971975	0.449062	0.406525	0.19915	0.087825	3.98808	0.54875	NA	2	4.4	NA	NA	NA	NA	144.332	93.5674	72.5498	102.055	44.6098	15.6097
ACTRTH1420	21.9565	0.1367	0.864425	4.81554	90.375	20.425	0.886	0.70905	0.07295	0.6872	0.46205	0.065175	0.7448	0.64825	0.64865	0.856025	4.20143	2.0995	4.62559	5.53862	0.151175	7.746	175.45	179.575	0.894075	0.612	0.140325	0.5467	0.066025	2.27077	0.445462	0.6361	0.19925	0.08595	5.50403	0.53515	NA	20.75	4.25	NA	NA	NA	NA	150.239	95.7681	80.5958	108.627	46.0324	17.5335
ACTRTH0160	15.7961	0.082125	0.927725	3.99483	120.95	131.25	0.88505	0.649225	-0.00435	0.703075	0.447125	0.0464	0.855625	0.763	0.76135	0.999625	3.46795	2.77305	3.83004	4.94933	-0.04465	9.1016	209.925	227.45	0.890175	0.6432	0.125425	0.527075	0.065025	3.12785	0.444337	0.76415	0.1994	0.0559	4.93715	0.491825	NA	10.75	3.4	NA	NA	NA	NA	139.603	86.3643	71.3627	99.2777	42.1815	17.6222
ACTRTH0470	17.4038	0.057	1.16425	4.95157	164.375	91.925	0.886875	0.680775	0.0346	0.78115	0.38585	0.03175	1.05955	1.04715	1.052	0.8148	4.70244	2.56438	4.85396	4.37412	0.169625	6.58025	130.525	110.55	0.889975	0.55665	0.0008	0.4829	0.009425	18.6509	0.440238	1.83832	0.1994	0.052725	4.32206	0.534725	NA	7.25	3.6	NA	NA	NA	NA	155.207	98.4918	84.282	112.696	47.5329	18.3492
ACTRTH0130	16.295	0.060375	0.993275	4.31318	152.975	124.325	0.884725	0.605025	0.006375	0.744475	0.423	0.039875	0.884175	0.830375	0.828375	1.13725	3.83662	2.25755	4.16547	4.74744	-0.1463	7.16742	182.45	159.375	0.89295	0.688825	0.025225	0.53055	0.01865	16.7079	0.440429	1.7219	0.199675	0.05185	4.71837	0.463025	NA	3.5	3.45	NA	NA	NA	NA	131.62	75.1954	60.1265	90.2346	38.0686	19.6965
ACTRTH0280	24.7144	0.05645	0.904425	5.34318	156.8	127.8	0.88795	0.6384	0.0011	0.75895	0.4153	0.0335	0.88375	0.847675	0.84635	1.1007	4.68468	1.58727	5.14858	5.64148	-0.0715	24.2908	148.075	157.575	0.8883	0.703125	0.054925	0.538425	0.026425	14.2556	0.440551	1.59175	0.19995	0.145975	5.58396	0.4941	NA	4.25	3.15	NA	NA	NA	NA	145.387	90.1395	74.2846	103.361	43.9295	18.1754
ACTRTH0290	18.9581	0.072325	0.9906	4.66175	79.6	47.2	0.879525	0.6741	0.016625	0.7383	0.4429	0.03865	0.85655	0.799125	0.79685	1.033	4.15309	1.5457	4.50362	5.00873	-0.015925	4.59425	151.725	162.7	0.8943	0.69495	0.0481	0.558925	0.024175	22.7875	0.440006	2.0458	0.2	0.03085	4.9709	0.4756	NA	7.5	5.05	NA	NA	NA	NA	142.341	89.9003	76.6791	103.065	43.4566	17.1933
ACTRTH1410	11.2063	0.062475	1.02077	3.84086	147.55	163.325	0.8889	0.591325	0.008225	0.7403	0.3999	0.043825	0.935925	0.8705	0.871325	1.03202	3.56608	2.0697	3.74051	4.06125	-0.0095	8.76722	222.575	196.275	0.890575	0.6109	0.070675	0.4869	0.042775	1.7439	0.447142	0.548275	0.200075	0.0874	4.04494	0.462725	NA	12.5	4.85	NA	NA	NA	NA	150.543	98.8532	85.7169	111.179	47.0034	16.4089
ACTRTH0140	29.8986	0.086425	0.8427	5.70788	170	91.75	0.8872	0.6843	0.02135	0.738975	0.4332	0.041275	0.809525	0.755275	0.755725	1.03933	4.84711	0.899925	5.46015	6.45756	-0.002225	24.426	163.425	161.9	0.889375	0.7092	0.076125	0.5528	0.035	18.479	0.440321	1.82668	0.200075	0.1692	6.39637	0.4893	NA	4.25	3.9	NA	NA	NA	NA	147.912	83.9041	70.446	102.735	42.8061	22.2665
ACTRTH0220	45.4823	0.08385	1.055	8.11512	149.5	168.625	0.888925	0.619475	0.115725	0.732575	0.410425	0.052975	0.89445	0.8293	0.829725	0.850075	7.07572	1.67237	7.82444	7.61839	0.0085	29.7124	141.65	172.525	0.890925	0.520475	0.0002	0.499375	0.003225	24.308	0.43994	2.1061	0.200475	0.353	7.47807	0.496125	NA	5.75	3.45	NA	NA	NA	NA	146.913	84.4798	70.8648	102.473	42.8252	21.599
ACTRTH0380	17.8965	0.069175	0.9226	4.63508	162.85	82.7	0.887325	0.63415	0.0019	0.78105	0.407375	0.03355	0.8171	0.805525	0.804875	1.19372	4.15672	1.81858	4.48855	4.7929	-0.1606	18.9593	91.85	121.375	0.889725	0.75455	0.015	0.55115	0.011875	14.0077	0.440705	1.60343	0.201425	0.050875	4.7512	0.45495	NA	4.25	3.8	NA	NA	NA	NA	143.771	92.0718	76.2181	103.501	44.2258	16.4754
ACTRTH0560	6.19366	0.0878	0.897	3.14837	157.4	88.1	0.8814	0.6111	0	0.75335	0.42735	0.0377	0.78805	0.75325	0.74695	1.2679	2.92402	1.97523	3.06464	3.60542	-0.1659	6.90065	188.35	104.45	0.8915	0.774	0.01085	0.5577	0.0073	2.71632	0.444906	0.694275	0.201925	0.02975	3.60764	0.4542	NA	11.75	4.05	NA	NA	NA	NA	146.655	97.9077	84.1787	108.627	46.2401	15.1435
ACTRTH0260	7.38832	0.0926	0.940975	3.32215	165.875	128.2	0.887575	0.623475	0.0159	0.752975	0.429175	0.045	0.799525	0.7619	0.759625	1.2548	3.09398	1.91235	3.23595	3.70572	-0.10975	6.0357	116.325	132.4	0.8941	0.76935	0.018825	0.55005	0.0171	1.76455	0.446833	0.550425	0.2034	0.0418	3.70349	0.451075	NA	5.75	4.1	NA	NA	NA	NA	143.767	88.8642	73.8765	102.419	43.4221	18.1144
C1TRBA1640	12.3921	0.0456333	1.17047	4.3204	99	134.044	0.887411	0.645	0.00298889	0.788211	0.388367	0.0227889	1.12114	1.11447	1.11463	1.0235	4.10917	0.866067	4.16654	3.72158	-0.0305667	13.4838	95.0556	121.056	0.889467	0.657956	0.00974444	0.515189	0.00484444	4.57087	0.443065	0.9116	0.200267	0.0553	3.69241	0.468633	30.6111	2.33333	4.76667	NA	NA	NA	NA	154.543	76.7427	55.0936	98.6456	69.4248	38.013
C1TRBA1780	36.5774	0.25806	2.44154	10.8661	51.24	54.26	0.88628	0.36928	0.10236	0.72586	0.41784	0.06976	2.25326	2.2377	2.23974	2.13112	9.70448	2.23454	10.6747	4.79892	-0.2026	27.9673	44.84	200.12	0.89506	0.7827	0.0448	0.44326	0.02004	4.28256	0.44326	0.8848	0.20048	0.36294	4.38746	0.45756	77.4	3.2	6.17778	NA	NA	NA	NA	168.057	87.9561	67.8736	111.045	76.6915	37.8149
C1TRBA1940	29.4852	0.1133	1.5071	7.5413	62.7	125.3	0.8939	0.402	0	0.7677	0.3925	0.0641	1.3502	1.4257	1.428	2.042	7.1459	1.61353	7.4422	5.5118	-0.3343	21.8763	95.8	12.6	0.8927	0.8209	0.018	0.4363	0.0011	11.2109	0.359895	1.26228	0.2001	0.1655	5.0123	0.3242	143.222	9.16667	5.32222	NA	NA	NA	NA	160.334	80.4646	62.7611	104.954	72.2235	38.8233
C1TRBA2000	35.4956	0.0542333	0.961183	6.5939	107.35	135.3	0.887383	0.5424	0.00025	0.74625	0.418283	0.0414	0.918083	0.868583	0.867333	1.45313	5.96618	1.46327	6.38812	6.98642	-0.215333	23.0175	143	198	0.890233	0.781233	0.0699	0.514083	0.02265	19.1441	0.440231	1.86128	0.200583	0.1432	6.89047	0.41345	171.167	5.5	4.06667	NA	NA	NA	NA	156.294	117.923	78.6068	110.554	85.123	10.5485
C1TRBA1950	67.3444	0.1161	1.44415	11.5967	92.95	50.2	0.88915	0.55305	0	0.75725	0.3742	0.0934	1.3566	1.31685	1.31595	1.3457	10.5071	1.806	11.1422	8.27615	0.0376	38.2576	67.7	210.65	0.88845	0.5618	0.0746	0.4762	0.0342	20.1644	0.39877	1.7918	0.1993	0.25735	8.0095	0.53165	374.429	9	4.5	NA	NA	NA	NA	164.965	81.649	68.1629	109.682	73.8542	40.9646
C1TRCA0460	5.01364	0.0245111	1.01701	2.57698	113.7	147.633	0.886767	0.620167	0.00441111	0.781511	0.391544	0.0208778	0.968	0.953744	0.954	1.08723	2.41394	1.04918	2.46662	2.54752	-0.0507556	8.48821	115.011	239.078	0.889456	0.671044	0.0225667	0.523656	0.0239889	2.64338	0.44481	0.693356	0.2002	0.0321333	2.52964	0.480622	10.5	2.11111	6.9375	NA	NA	NA	NA	144.513	69.3488	47.4701	90.3342	64.3771	37.394
C1TRCA0520	31.0654	0.14085	1.5743	7.45712	72.175	148.575	0.8873	0.78495	-0.02665	0.752075	0.4525	0.06205	1.49368	1.4827	1.48463	0.9389	7.076	1.32352	7.53745	5.0313	-0.0845	23.6074	83.75	261.275	0.8914	0.7412	0.139975	0.5785	0.04055	6.93728	0.442049	1.12187	0.199483	0.195	4.7604	0.423025	112.4	2.5	5.85	NA	NA	NA	NA	171.203	78.7789	64.1875	110.755	74.4492	45.5657
C1TRCA0020	34.4827	0.14745	0.7266	5.55682	151.967	164.283	0.887533	0.730617	-0.0264333	0.665633	0.48925	0.06255	0.699383	0.589367	0.588667	0.962917	4.49722	2.54314	5.41868	7.80345	0.00933333	23.7443	103.25	203.683	0.889133	0.6895	0.16905	0.57755	0.0825	20.5225	0.440161	1.90248	0.19998	0.24225	7.74278	0.50455	141.455	3.4	3.96667	NA	NA	NA	NA	128.679	69.572	53.0032	85.4339	60.6729	28.9589
C1TRCA1140	39.0421	0.2465	2.3728	10.6324	46.15	121.4	0.89705	0.519	0.05015	0.75195	0.42805	0.0665	2.1423	2.18065	2.18535	1.7036	9.8594	1.97876	10.5114	4.90645	-0.23965	28.9779	36.95	288.3	0.88705	0.8453	0.0585	0.5043	0.01565	8.64929	0.441546	1.25553	0.2002	0.25675	4.5212	0.3479	143.538	2.71429	5.84	NA	NA	NA	NA	167.935	72.8317	59.4112	106.973	71.6346	47.5137
C1TRCA1190	32.709	0.0683833	0.876383	5.9754	119.833	176.967	0.886783	0.603683	0.0119667	0.738967	0.42345	0.0367167	0.861433	0.806483	0.806083	1.1438	5.48782	1.49795	5.93937	6.9229	-0.0965	22.8275	140.9	179.567	0.889317	0.690783	0.122367	0.53145	0.03815	15.7831	0.440537	1.69123	0.199867	0.147583	6.84247	0.48015	143.583	3.66667	5.36667	NA	NA	NA	NA	142.531	73.1344	56.906	93.8259	65.4915	34.1859
GATRCA0230	31.2749	0.05815	0.9385	6.10001	114.75	150.838	0.887487	0.631125	-0.0241375	0.740775	0.427063	0.03835	0.886563	0.828688	0.828313	1.16986	5.42396	1.06529	5.84834	6.61034	-0.150588	22.2596	135.975	217.375	0.889975	0.73795	0.0725875	0.540813	0.0378875	16.7201	0.440391	1.7369	0.200157	0.119975	6.55425	0.457812	144.533	4.57143	4.725	NA	NA	NA	NA	130.539	70.1385	56.7755	88.1326	53.3488	28.2959
C1TRCA1500	37.7541	0.04846	0.99256	6.88068	107.94	105.38	0.88644	0.62928	0.0001	0.74184	0.42338	0.03644	0.96154	0.90756	0.9079	1.17392	6.26872	1.64156	6.75132	7.05102	-0.08084	24.9407	120.12	209.3	0.8904	0.72502	0.11734	0.53174	0.0427	13.8486	0.440686	1.58754	0.20038	0.13396	6.94096	0.49822	157.9	4	4.8	NA	NA	NA	NA	152.666	83.1055	66.1812	102.964	71.4555	33.4269
GATRCA0480	30.9427	0.148125	0.715575	5.2927	142.45	208.5	0.888475	0.578575	-0.016525	0.6738	0.464375	0.05935	0.704425	0.59695	0.596625	1.10728	4.4344	1.4736	5.2705	7.48875	-0.085225	23.133	159.975	234.775	0.8912	0.64365	0.222575	0.53095	0.10075	17.8494	0.440398	1.77943	0.199817	0.2452	7.44857	0.4595	162.9	3.66667	4.05	NA	NA	NA	NA	129.504	91.4222	73.2847	95.4138	57.7948	14.0106
C1TRCA1220	47.9509	0.190956	1.87367	10.5691	62.8333	134.533	0.887611	0.547633	0.007	0.768744	0.401967	0.0527667	1.83108	1.81329	1.81478	1.4688	10.1704	1.75512	10.588	5.80813	-0.0770333	29.5865	52.0444	241.667	0.889811	0.777789	0.0686	0.504256	0.0255889	11.09	0.441071	1.42663	0.198944	0.203444	5.63409	0.522311	171.222	3.33333	4.8	NA	NA	NA	NA	156.559	84.2358	69.5047	106.367	72.7551	34.9763
GATRCA0220	40.4545	0.07674	0.87794	6.67274	120.94	190.96	0.88884	0.5784	-0.01622	0.71504	0.43238	0.04806	0.85772	0.77436	0.77446	1.08768	5.864	0.952783	6.59046	7.73008	-0.05256	25.4756	137.82	201.28	0.88914	0.6374	0.1642	0.52786	0.0529	15.4012	0.440586	1.663	0.2001	0.21778	7.67588	0.4697	176	4	4.2	NA	NA	NA	NA	125.137	74.132	60.8412	87.4892	51.8999	22.9496
GATRCA0440	40.9434	0.12356	0.75466	6.21474	149.6	153.36	0.88774	0.70378	-0.01524	0.71278	0.45342	0.05028	0.73098	0.65554	0.65478	1.02162	5.40174	1.51068	6.06214	8.30242	-0.06572	26.5181	146.64	203.6	0.89114	0.71804	0.11952	0.56662	0.05744	24.737	0.439866	2.11808	0.199783	0.17692	8.2601	0.49186	189.167	3.83333	4	NA	NA	NA	NA	138.146	77.7407	56.7454	91.6829	66.1421	28.1313
GATRCA0360	37.1138	0.069975	0.8853	6.46608	119.675	184.875	0.886975	0.62495	0.0001	0.748325	0.4226	0.0375	0.844675	0.7988	0.7983	1.1594	5.84622	1.22596	6.23782	7.3787	-0.155725	24.0819	145.85	157.825	0.89035	0.7241	0.056725	0.532725	0.023725	21.521	0.44006	1.9798	0.200244	0.129225	7.31095	0.4459	205	5.88889	4.6	NA	NA	NA	NA	121.957	67.4673	59.0106	85.1478	45.8939	25.2327
GATRCA0610	49.9265	0.17752	0.65006	6.33662	163.64	201.5	0.88666	0.73018	-0.10718	0.63302	0.50876	0.0655	0.64052	0.51358	0.51292	1.00348	4.96486	2.55625	6.27718	9.89924	-0.01618	29.26	124.82	226.64	0.8897	0.73012	0.15408	0.56336	0.08422	25.4242	0.405315	2.25427	0.20115	0.34842	9.84842	0.50658	226.5	5	4.13	NA	NA	NA	NA	129.748	81.9029	54.4636	86.6871	65.5483	20.1718
C1TRCA0490	39.979	0.110738	0.834025	6.59657	126.312	118.312	0.887938	0.62365	-0.0066125	0.6914	0.459225	0.0541	0.776637	0.679125	0.678675	1.22915	5.38056	1.81187	6.22617	8.05815	-0.146138	25.8983	140.162	159.162	0.889325	0.765275	0.115587	0.540587	0.05875	22.9732	0.415702	1.99271	0.199914	0.174987	7.96819	0.444887	229.2	10.1429	4.38333	NA	NA	NA	NA	143.717	74.4217	61.2904	96.4225	66.3548	34.4867
UNTRCA0020	49.1384	0.196975	0.717875	6.7429	79.85	169.075	0.88705	0.73335	-0.002175	0.633675	0.49925	0.0745	0.6091	0.4883	0.487925	1.0768	4.85778	3.8023	6.13197	10.105	0.0305	30.0665	149.95	156.8	0.88865	0.7913	0.186275	0.557125	0.098375	29.4009	0.439696	2.2839	0.20305	0.3841	10.0478	0.523175	232.75	8.5	5.4	NA	NA	NA	NA	127.943	68.8351	43.5792	80.377	51.883	25.947
GATRCA0620	50.6358	0.0687333	0.949633	7.80052	115.633	92.6333	0.887917	0.619717	0.00411667	0.73165	0.4199	0.0438167	0.886617	0.8232	0.822783	1.14633	6.87495	3.3583	7.51698	8.557	-0.0082	28.1488	139.383	138.717	0.88885	0.698467	0.0775667	0.498317	0.0426333	24.6739	0.460669	2.26994	0.19968	0.2577	8.46102	0.493183	239.909	6.6	4.54	NA	NA	NA	NA	153.095	77.8557	59.6787	100.107	69.678	36.4115
C1TRCA1350	56.831	0.0744	1.136	8.90353	99.6167	118.333	0.888117	0.664417	-0.000533333	0.747317	0.429133	0.0446	1.10778	1.0512	1.05158	1.12625	8.21548	1.18745	8.78135	8.01792	-0.0582833	30.4875	97.1	179.033	0.887983	0.742867	0.0628	0.541	0.0307667	16.9744	0.440348	1.74557	0.200517	0.198517	7.92762	0.469283	252.833	4.16667	5.13333	NA	NA	NA	NA	160.962	82.4978	68.5894	108.012	73.1658	38.4697
UNTRCA0010	53.1326	0.0488333	0.9658	8.20837	124.2	167.9	0.8882	0.658667	0.0546	0.713067	0.434933	0.0356333	0.910767	0.819267	0.819433	0.928233	6.985	2.66473	7.85423	8.61343	0.152933	29.0364	91.6	205.3	0.890133	0.614333	0.0852	0.505533	0.0744	27.1392	0.439805	2.23238	0.200667	0.187833	8.5259	0.550833	268.167	7.33333	5.15	NA	NA	NA	NA	132.282	66.556	42.9348	82.0117	52.3196	27.7828
C1TRCA1100	54.4496	0.0556	1.0632	8.7899	94.8	166.6	0.8869	0.5143	0	0.6766	0.4471	0.0533	1.0233	0.8724	0.8699	1.4623	7.239	3.02718	8.5429	8.3481	-0.1599	30.0654	148.6	3.8	0.888	0.752	0.1184	0.5038	0.0535	15.844	0.310082	1.30177	0.200075	0.1746	8.2973	0.4827	273.6	10	4.26	NA	NA	NA	NA	177.72	105.946	80.7284	121.621	84.7861	31.493
C1TRCA1210	51.9907	0.0734	1.0826	8.63665	86.95	158.05	0.8858	0.43415	0	0.6962	0.4088	0.0562	1.05745	0.942	0.9411	1.2452	7.60305	3.16022	8.7249	8.25075	-0.1964	29.5338	144.65	235.35	0.89425	0.53505	0.1337	0.42935	0.05465	20.3619	0.371622	1.79705	0.200033	0.40775	8.07295	0.42805	277.25	6.83333	4.425	NA	NA	NA	NA	171.543	93.3667	75.8489	116.408	79.2826	36.7613
GATRCA0670	52.2125	0.0597	1.1699	8.57075	110.15	174.875	0.88875	0.762425	0.01455	0.759125	0.429975	0.047525	1.09062	1.07597	1.0758	0.89245	7.99465	1.93805	8.40742	7.711	0.145875	29.1478	112.55	186.6	0.8888	0.673025	0.073225	0.549725	0.0317	28.6046	0.439735	2.27117	0.2	0.262875	7.45277	0.526225	338.556	6	4.18889	NA	NA	NA	NA	141.277	94.6223	74.3788	101.5	62.6232	18.1826
C1TRCA1510	56.4418	0.1431	0.838883	8.0883	129.55	127.567	0.88705	0.659217	-0.0180833	0.67485	0.471183	0.0731167	0.7336	0.632	0.6318	1.12142	6.0974	2.84018	7.23335	9.89615	-0.131867	32.1181	88.6333	104.917	0.888683	0.71905	0.04755	0.53815	0.03115	22.4799	0.386733	1.88978	0.19908	0.323883	9.73383	0.434417	352.538	8.66667	4.76923	NA	NA	NA	NA	162.531	90.1795	71.5857	110.168	76.2223	33.9704
C1TRCA1180	53.0549	0.11875	0.860617	7.90612	129.167	146.133	0.888517	0.619783	-0.0196833	0.695017	0.445167	0.0597167	0.78595	0.686117	0.68615	0.984533	6.30345	1.77988	7.27147	9.26817	-0.0288	30.6568	115.333	120.167	0.890333	0.615867	0.038	0.541283	0.0175167	22.9858	0.362682	1.80006	0.20026	0.2786	9.2315	0.468117	352.727	9.4	4.44	NA	NA	NA	NA	160.303	82.9118	67.876	107.369	73.1416	37.6109
C1TRCA1300	62.5033	0.175733	0.7576	8.18513	142.167	201.567	0.8863	0.620833	-0.1091	0.6366	0.492667	0.0724667	0.674833	0.5428	0.542	1.2647	5.842	2.30878	7.33497	10.9276	-0.176967	33.7114	120.6	83.3333	0.889133	0.7782	0.0610667	0.5349	0.0571	22.5077	0.324619	1.8074	0.199538	0.4035	10.8401	0.435733	436	10.2	4.32	NA	NA	NA	NA	158.693	93.4086	74.6895	109.831	76.6191	29.9888
UNTRVA0030	19.3916	0.073075	0.86725	4.60175	123.975	46.225	0.886475	0.6345	0.002525	0.743425	0.434175	0.035625	0.821825	0.770775	0.769625	1.22273	4.10635	1.21223	4.41113	5.37207	-0.1572	17.167	145.5	219.05	0.890025	0.773975	0.0533	0.561275	0.03035	8.86828	0.44154	1.27426	0.1995	0.03845	5.33613	0.469175	62.2875	2.5	4.35	NA	NA	NA	NA	116.832	63.9993	37.8683	72.2841	49.3616	24.3939
C1TRVA0010	30.5267	0.07735	0.904338	5.79459	119.237	115.675	0.888225	0.615088	-0.0036125	0.745687	0.423687	0.0394625	0.883988	0.841688	0.8425	1.20693	5.36894	1.08165	5.75734	6.60611	-0.10265	21.6287	132.925	217.787	0.889425	0.733413	0.077825	0.519725	0.04005	17.603	0.363604	1.61292	0.200183	0.170125	6.5225	0.4548	175.214	7.5	4.12143	NA	NA	NA	NA	151.199	89.6206	66.705	102.538	73.388	27.8088
UNTRVA0020	47.8217	0.0648	1.16375	8.48938	92.45	117	0.887675	0.518375	-0.00035	0.7478	0.40735	0.042825	1.0997	1.04588	1.04537	1.4552	7.60305	1.43893	8.14072	7.48665	-0.20585	26.898	113.5	193.175	0.88985	0.7499	0.082975	0.4845	0.031725	19.6389	0.440173	1.91455	0.200525	0.2569	7.4041	0.418	231.875	9.5	5.5	NA	NA	NA	NA	131.526	59.6168	42.7492	81.4178	50.7396	30.2196
UNTRVA0010	47.7794	0.08405	0.835725	7.14147	136.825	178.175	0.887725	0.675175	0.008275	0.73575	0.43125	0.037025	0.8062	0.747725	0.746875	1.02868	6.35635	1.35017	6.90032	8.5979	-0.03575	27.0463	112.25	205.8	0.886025	0.684875	0.022325	0.528525	0.04325	23.7524	0.439924	2.07333	0.20015	0.187975	8.54285	0.5192	238.125	8.25	2.7	NA	NA	NA	NA	132.929	70.4693	47.137	84.3464	53.1436	26.8258
C1TRVA0020	47.2971	0.06225	1.068	8.14515	99.7333	132.4	0.886883	0.4988	0	0.738733	0.393133	0.04615	1.02755	0.97045	0.96975	1.35287	7.38998	1.6879	7.98265	7.8627	-0.14765	27.9582	127.5	145.2	0.889083	0.66085	0.08775	0.478517	0.04605	19.36	0.354273	1.65016	0.20028	0.18515	7.73428	0.442517	277.727	9.8	5.05	NA	NA	NA	NA	152.814	87.3532	69.9664	104.832	72.911	30.6254
UNTRVI0120	22.4401	0.043475	0.942125	5.1335	110.85	130.2	0.88785	0.638975	0.0013	0.734425	0.43455	0.03435	0.919575	0.852025	0.8528	1.15525	4.63762	0.809075	5.05248	5.50547	-0.148825	19.6039	129.525	219.3	0.8901	0.737775	0.172075	0.547275	0.0722	10.5264	0.441186	1.38859	0.2011	0.06075	5.45887	0.449975	85.4625	4.25	5.45	NA	NA	NA	NA	137.979	87.4385	60.8293	92.9187	57.3665	22.652
C1TRMO0030	15.346	0.0438167	0.968083	4.35383	106.883	174.183	0.885683	0.586183	-0.0012	0.759333	0.409267	0.0307	0.921883	0.884883	0.884133	1.24965	3.99203	1.19922	4.19667	4.5706	-0.148683	15.2949	131.333	181.283	0.888017	0.727333	0.0631833	0.523233	0.02925	8.07752	0.429471	1.18043	0.2005	0.0572167	4.52968	0.423767	52.9167	2.5	4.36667	NA	NA	NA	NA	146.477	76.1912	60.7651	97.4848	67.443	34.7364
UNTRMO0030	27.3742	0.040475	0.96235	5.75745	104.375	170.825	0.886775	0.602575	0	0.7437	0.425275	0.034775	0.929775	0.87445	0.873175	1.24705	5.23875	0.6785	5.6261	6.05368	-0.17975	20.3515	132.475	217.5	0.890775	0.749775	0.063725	0.523375	0.03935	11.1973	0.441058	1.42452	0.19955	0.088025	5.9944	0.4401	100.025	2.5	3.65	NA	NA	NA	NA	110.795	57.3775	35.6804	68.3863	47.1677	25.1709
C1TRMO0010	26.8189	0.149029	0.794171	5.39964	136.514	75.8	0.887071	0.6719	0.00121429	0.685343	0.469329	0.071	0.694829	0.6052	0.604443	1.11896	4.0906	1.60803	4.78246	6.9451	-0.0847429	22.2684	116.286	182.057	0.888714	0.748657	0.1517	0.557086	0.0690714	11.1284	0.340753	1.239	0.200017	0.140857	6.84833	0.5025	116.077	7.16667	3.78333	NA	NA	NA	NA	148.796	84.3783	63.9941	100.141	70.9396	30.2653
UNTRMO0010	30.622	0.127025	0.74665	5.3774	136.4	131.75	0.886275	0.644025	0.00085	0.702525	0.457025	0.0491	0.71815	0.63605	0.634575	1.14762	4.57413	1.57953	5.19217	7.28768	-0.1532	22.1705	151.35	206.275	0.89	0.738575	0.13295	0.548725	0.072675	15.2117	0.440565	1.65525	0.19995	0.08715	7.2665	0.457875	129.75	7.5	4.4	NA	NA	NA	NA	124.881	58.0063	37.805	75.8752	49.3702	28.8439
C1TRMO0020	29.6004	0.0520167	0.9529	6.06687	113.9	123.8	0.887433	0.596283	0.000783333	0.752933	0.414383	0.0376333	0.8992	0.852367	0.851867	1.2276	5.4215	1.30395	5.75028	6.40785	-0.169883	21.3825	136.883	130.583	0.888983	0.7259	0.0722333	0.532517	0.0498833	12.1328	0.329707	1.23972	0.200633	0.0794333	6.36552	0.4464	143.5	6.83333	5.625	NA	NA	NA	NA	160.971	73.7163	57.4144	102.758	70.1248	43.4183
UNTRMO0020	37.7358	0.055875	0.9278	6.6294	114.725	129.825	0.88665	0.603875	-0.0001	0.73195	0.436325	0.04045	0.9013	0.8341	0.833525	1.2803	5.9436	1.02153	6.47915	7.19878	-0.178625	24.0186	138.475	158.975	0.8895	0.77215	0.106425	0.542825	0.04515	17.0088	0.440377	1.75366	0.200325	0.09865	7.1501	0.4506	175.375	4.5	4.8	NA	NA	NA	NA	124.183	54.624	34.9378	74.3477	48.5289	29.7951
C1TRMO0040	46.354	0.12005	1.44682	9.393	68.7	126.8	0.887333	0.465517	0.128833	0.709167	0.4143	0.06665	1.25917	1.16785	1.16812	1.49592	7.87682	2.59906	8.9055	7.15435	-0.214683	28.0664	106.917	157.667	0.891667	0.667317	0.1251	0.40415	0.0462333	12.6704	0.341229	1.31394	0.19955	0.526467	6.83965	0.40475	200.786	11	5.04	NA	NA	NA	NA	170.862	83.7208	69.8577	113.258	75.9131	42.6809
UNTRMO0040	64.9449	0.1128	1.4562	11.2151	69.55	137.725	0.88125	0.3716	0.105875	0.755425	0.367825	0.0637	1.33567	1.3467	1.34692	1.9847	10.4436	3.23837	11.0596	8.33545	-0.28075	32.8592	104.525	166.725	0.897325	0.7306	0.0420333	0.4089	0.0195333	24.2922	0.439966	2.0941	0.200533	0.3281	7.82533	0.370275	337.5	13.5	5.25	NA	NA	NA	NA	128.746	68.7048	49.5104	83.4683	52.1834	26.5102
UNTRVI1500	57.9698	0.0725667	1.25697	9.8312	88.0667	83.2667	0.886167	0.39	0.2256	0.727733	0.3879	0.0497333	1.18523	1.10283	1.10373	1.88533	8.53727	1.06665	9.41777	8.14493	-0.2137	31.2826	118.467	152.633	0.894333	0.710033	0.0566	0.444933	0.0256	19.3261	0.440182	1.87325	0.2007	0.2055	8.0095	0.439233	245.4	9	6.15	NA	NA	NA	NA	123.45	46.9357	30.5463	71.9468	46.9894	32.1119
UNTRVI1940	55.6609	0.122133	0.8307	7.96567	134.633	120.733	0.889033	0.623267	0	0.694833	0.458533	0.0570333	0.749933	0.6553	0.655267	1.23253	6.27663	1.5811	7.21923	9.6266	-0.166233	30.4025	107.1	187	0.8904	0.7652	0.0455667	0.550967	0.0403333	30.0733	0.44034	2.32413	0.2002	0.1614	9.573	0.453867	338.333	11.3333	5.8	NA	NA	NA	NA	139.585	66.0635	45.417	86.6832	53.0734	30.1917
ACTRTH1610	-0.284032	0.042775	1.25137	2.86554	139.25	124	0.882175	0.61045	0.0062	0.78265	0.409575	0.03075	1.09357	1.09715	1.09475	1.19342	2.98085	1.76592	2.86762	2.41692	-0.10875	4.1686	162.125	135.05	0.887275	0.723925	0.0032	0.540725	0.005725	0.322225	0.45891	0.2426	0.204	0.014375	2.41714	0.4392	20.75	2	3.35	19.4288	26.0625	41.4463	50.4	129.43	83.5474	68.2751	93.0362	40.0098	14.5892
UNTRTH0030	16.0374	0.141375	0.723875	3.81798	149.025	91.825	0.885925	0.69155	0.003825	0.6958	0.47325	0.0547	0.687875	0.600775	0.599625	1.1167	3.1771	1.9966	3.64915	5.31705	-0.0645	15.9469	159.6	216.55	0.89055	0.7703	0.150825	0.57275	0.0781	8.86518	0.441487	1.2817	0.200675	0.0923	5.3086	0.501275	52.375	4.75	4.8	NA	NA	NA	NA	133.286	61.7744	43.3795	83.0954	51.1068	29.9774
ACTRTH0810	19.7655	0.0388667	1.06227	5.01015	143.467	164.1	0.888167	0.598	0	0.769767	0.410733	0.0336	1.03377	1.00403	1.00577	1.26447	4.51671	1.66677	4.86325	4.84583	-0.187267	21.8114	124.8	183.9	0.889133	0.7539	0.0877	0.528467	0.0149333	8.566	0.441452	1.24358	0.20205	0.0995333	4.78841	0.425967	97.5	2.75	3.3	26.6275	31.1025	44.7063	82.6375	149.934	88.4321	75.3867	106.009	44.1731	20.9722
ACTRTH1480	20.0966	0.072	1.26025	5.29522	138.075	156.15	0.888125	0.6226	0.000925	0.783425	0.4045	0.031725	1.22867	1.21633	1.217	1.2018	4.88945	1.238	5.17022	4.64068	-0.158725	21.7376	169.875	95.7	0.889125	0.7468	0.024075	0.539075	0.0074	11.5065	0.440966	1.4351	0.200175	0.073525	4.57061	0.458875	131.625	2	4.25	24.9525	28.5587	45.2563	81.3625	153.808	85.1373	70.3163	105.45	43.8372	23.9621
ACTRTH1650	29.6636	0.110325	1.40793	6.49899	139.25	163.675	0.889	0.706925	0	0.77405	0.4173	0.04345	1.39	1.38167	1.3836	1.01693	5.95206	2.0182	6.33092	5.62653	0.07475	23.8702	85.125	209.875	0.88905	0.71765	0.06615	0.53575	0.022575	11.6565	0.440939	1.4383	0.200275	0.144825	5.52674	0.517175	141.125	2.25	3.55	26.2213	28.675	41.445	62.3875	151.102	84.9373	70.3013	104.171	43.4263	22.9658
UNTRTH0020	37.9664	0.046525	0.935675	6.6745	114.5	130.85	0.8877	0.608625	0	0.74945	0.42195	0.032	0.900575	0.849825	0.849175	1.24295	6.0981	1.04472	6.50453	7.22417	-0.15335	24.0798	132.55	164.825	0.889425	0.756475	0.070725	0.54745	0.029775	17.024	0.440373	1.75369	0.1996	0.069725	7.17973	0.4697	166.875	5.5	5.45	NA	NA	NA	NA	112.732	45.8812	27.1036	65.2726	45.1189	29.5285
C1TRTH0010	12.57	0.207267	0.735411	3.61459	131.467	196.933	0.883744	0.563633	-0.0687222	0.586178	0.525133	0.0877111	0.641411	0.4811	0.478789	1.25366	2.33492	5.02041	3.23144	5.08283	-0.131811	15.4411	169.667	211.478	0.889022	0.679233	0.151133	0.539411	0.0903667	6.73233	0.428902	1.03624	0.194533	0.229744	5.01227	0.455144	168.5	5.83333	4.78333	NA	NA	NA	NA	149.065	69.5257	52.576	94.8761	65.7465	39.9426
UNTRTH0010	37.7452	0.0564	0.944525	6.69372	108.875	172.025	0.887175	0.587825	0.000175	0.732875	0.4364	0.041025	0.90765	0.842925	0.842625	1.32405	5.98592	0.859025	6.52358	7.18185	-0.1994	24.0642	138.45	258.675	0.88855	0.77685	0.0712	0.5282	0.04785	19.3309	0.440208	1.87433	0.200225	0.10265	7.0972	0.428425	179.875	6	4.1	NA	NA	NA	NA	125.35	62.562	42.2824	78.3111	50.2891	27.5618
C1TRTH0020	37.9252	0.105583	0.814033	6.24522	133.167	96.75	0.886817	0.659067	-0.00483333	0.6948	0.462333	0.0487333	0.778367	0.684417	0.683433	1.15515	5.25358	1.15302	6.0466	7.79778	-0.115	24.9447	152.483	219.483	0.889017	0.761083	0.130617	0.555317	0.0595833	18.3845	0.419404	1.76462	0.200433	0.176067	7.73007	0.457833	200.333	5	5.71667	NA	NA	NA	NA	140.878	67.3846	55.17	92.2353	63.1678	37.5344
ACTRTH0710	34.7088	0.1078	0.780975	6.16466	85.775	176.75	0.8876	0.678625	0.018875	0.7255	0.4468	0.052275	0.76815	0.700675	0.700325	1.1116	5.10934	1.43255	5.87212	7.09565	-0.1308	26.7076	215.825	170.4	0.8894	0.753175	0.118775	0.5625	0.049875	18.919	0.440168	1.814	0.1996	0.13595	7.02129	0.482225	200.75	5	3.65	19.79	25.0037	46.1212	44.9375	155.057	98.7907	83.4964	112.255	47.5277	18.0112
ACTRTH0530	18.2069	0.0752	1.022	4.80151	167.2	0	0.8862	0.6975	0.0063	0.787	0.4038	0.0563	0.8528	0.8457	0.845	0.969	4.42372	1.67273	4.67333	4.70262	0.1067	9.262	8.7	160.7	0.8898	0.6759	0.0262	0.5316	0.0054	16.9694	0.440398	1.7357	0.20015	0.068	4.65837	0.5036	202.375	5.25	4.1	22.3788	28.9737	44.07	57.3125	138.028	88.4058	71.9937	98.8434	42.6302	15.8955
ACTRTH2930	28.1172	0.0388	1.03723	5.92873	150.85	163.45	0.887975	0.606875	0	0.76115	0.405675	0.036325	0.97035	0.9292	0.929525	1.18237	5.2344	1.74182	5.72791	5.83504	-0.09145	26.1686	144.175	100.85	0.889525	0.714575	0.072875	0.528925	0.007575	18.1491	0.440187	1.78862	0.200475	0.14975	5.75583	0.457525	222.125	3	4.3	24.1887	27.4138	41.6412	60.6375	129.401	72.8997	56.3958	87.414	37.4817	19.651
UNTRVI0300	2.95558	0.03985	1.0329	2.02592	123.1	88.425	0.8818	0.676575	0.013125	0.78395	0.414575	0.024775	0.90705	0.89785	0.8971	1.05818	1.77165	1.786	1.80127	1.98542	-0.060675	6.49303	122.9	98.25	0.891325	0.7136	0.005025	0.550025	0.004675	1.3677	0.447733	0.500675	0.20045	0.0306	1.97275	0.482	4.125	2	7.25	NA	NA	NA	NA	111.496	48.7791	29.0312	66.1048	45.2481	28.2904
UNTRVI0200	40.0688	0.111575	0.823775	6.45635	137.075	223.125	0.887025	0.67615	-0.104775	0.671175	0.47935	0.0575	0.800675	0.68055	0.67995	1.15765	5.31492	3.40093	6.314	7.92267	-0.0855	26.0032	159.15	121.35	0.889475	0.7728	0.054325	0.564475	0.041975	14.2157	0.440688	1.61154	0.201067	0.271725	7.874	0.473675	109.125	2.75	4.85	NA	NA	NA	NA	139.423	125.282	73.6948	100.372	66.2081	9.1924
C1TRIS0020	3.99433	0.113967	1.49497	2.79198	82.9778	164.044	0.885478	0.656256	0	0.791989	0.377767	0.0351889	1.41848	1.42846	1.42919	0.871933	2.66701	1.11648	2.68771	1.89747	0.150411	7.65467	74.2333	146.4	0.888789	0.568667	0.000366667	0.489667	0.00291111	1.19906	0.448452	0.468989	0.1988	0.0357889	1.86926	0.548722	4.88889	2	7.64444	NA	NA	NA	NA	141.546	73.5716	50.3912	90.3165	65.2306	32.9466
C1TRIS0010	5.16514	0.255578	2.39753	3.98161	42.3889	121.156	0.887733	0.569144	0.00426667	0.784344	0.395989	0.0611778	2.29684	2.32027	2.33073	1.34116	3.80906	0.985178	3.87773	1.68862	-0.138978	9.77438	32.9778	197.144	0.890678	0.755633	0.00146667	0.506078	0.00277778	1.10457	0.448799	0.446944	0.200578	0.0457333	1.64254	0.461989	6.27778	2.22222	7.11111	NA	NA	NA	NA	150.514	75.1019	52.9384	95.7323	67.8906	36.6384
UNTRIS0020	5.39	0.124125	1.52707	3.39095	76.35	163.725	0.886375	0.608475	0	0.7868	0.3753	0.03435	1.43578	1.43948	1.43772	1.0205	3.1115	0.999675	3.15598	2.20348	0.0116	9.41595	73.825	111.975	0.889075	0.61985	0	0.4768	0	1.5286	0.447091	0.530226	0.202225	0.05515	2.16748	0.513	7.4	2	7.2	NA	NA	NA	NA	124.071	66.1543	38.6148	76.458	50.6668	25.6504
UNTRIS0010	6.84818	0.2281	2.14312	4.31747	48.25	145.875	0.887075	0.568675	0	0.78635	0.3877	0.052975	2.02992	2.04453	2.04902	1.32015	4.13385	0.809	4.19735	2.09127	-0.1404	10.971	32.7	51.525	0.88965	0.749725	0.005175	0.487325	0.002225	1.48123	0.447131	0.520775	0.1999	0.0702	2.0447	0.4854	9.075	2	8.75	NA	NA	NA	NA	130.42	60.9013	39.2075	79.8052	50.4858	29.3177
UNTRVI1950	31.4751	0.0578667	0.936567	6.09433	113.9	166.1	0.886033	0.595633	0.00636667	0.7654	0.412967	0.0348	0.883567	0.8594	0.857833	1.29477	5.59083	0.923833	5.83073	6.65763	-0.184433	21.6865	136.8	64.0333	0.887967	0.765533	0.00833333	0.5335	0.0128333	16.4696	0.440484	1.70747	0.200433	0.0914667	6.58427	0.448733	148	5.33333	5.1	NA	NA	NA	NA	119.368	53.4878	34.0498	71.7455	47.5506	28.8812
C1TRPO0030	9.9638	0.0479	1.20039	3.95144	99.0333	150.244	0.887256	0.554056	0.0195222	0.784922	0.378067	0.0216556	1.16564	1.15209	1.15256	1.19742	3.77708	1.53486	3.84951	3.30106	-0.0911222	12.1336	99.1333	145.844	0.889722	0.650389	0.0216333	0.496933	0.00744444	4.16317	0.444249	0.871189	0.201067	0.0487	3.27847	0.467289	23.5	2.22222	6.025	NA	NA	NA	NA	144.259	80.8953	59.2324	95.7215	68.547	29.953
C1TRPO0040	9.95788	0.107511	1.48279	4.51306	96.5556	85.2222	0.888644	0.332444	0.0884667	0.780378	0.338056	0.0387	1.42651	1.41487	1.41729	2.47093	4.31707	3.14814	4.42429	3.10351	-0.1404	12.5762	76.4222	102.422	0.889089	0.634344	0.00991111	0.446633	0.0071	4.27944	0.45452	0.891833	0.200611	0.0589778	3.05364	0.461	24.3333	2	6.98889	NA	NA	NA	NA	156.227	85.6994	62.3126	102.849	72.9639	33.018
UNTRPO0040	14.5909	0.106325	1.42145	5.31025	100.35	86.75	0.8874	0.335175	0.1532	0.788525	0.337525	0.036175	1.40455	1.40003	1.40375	2.05365	5.207	4.28233	5.27473	3.76345	-0.13325	15.2134	61.75	266.6	0.889	0.655625	0.012025	0.460225	0.006825	4.72565	0.442751	0.90275	0.200825	0.065975	3.72533	0.512875	28.2125	2	7.45	NA	NA	NA	NA	155.731	79.1107	43.6605	93.8295	57.5358	29.7683
C1TRPO0010	11.5151	0.0462333	1.2396	4.41438	104.611	69.3778	0.8867	0.404178	0.0393	0.778378	0.359922	0.0226556	1.1895	1.16869	1.16997	1.6966	4.15338	1.50596	4.26156	3.58329	-0.173833	13.2987	99.5556	196.911	0.889822	0.656811	0.0107667	0.479744	0.0058	4.74843	0.443006	0.928556	0.200067	0.0473111	3.55317	0.464444	29.9444	2.22222	5.1	NA	NA	NA	NA	150.8	78.2445	60.74	99.5168	69.1138	35.5168
UNTRPO0010	14.6143	0.0255	1.06612	4.48785	103.625	153.8	0.886425	0.57	0.013125	0.775125	0.39025	0.017575	1.02483	1.0023	1.0025	1.18697	4.23123	1.01002	4.36032	4.25028	-0.1507	14.7979	109.375	191.425	0.88895	0.66725	0.021925	0.50325	0.0189	5.39021	0.4426	0.984272	0.19955	0.0528	4.2164	0.46545	36	2.25	4.65	NA	NA	NA	NA	129.877	78.3524	53.8107	86.3986	54.186	23.4024
UNTRPO0030	14.0155	0.0649	1.24768	4.72588	97.975	110.775	0.888375	0.56675	0.015525	0.7888	0.369125	0.0229	1.21735	1.21365	1.21342	1.10803	4.60165	2.35922	4.66092	3.85657	0.014225	14.2003	82.875	136.225	0.88965	0.624175	0.007975	0.486175	0.004375	5.82335	0.442337	1.01812	0.199775	0.048125	3.82057	0.5328	41.5375	2.25	5.1	NA	NA	NA	NA	154.378	90.0492	56.8365	99.3891	59.6936	26.0461
UNTRPO0020	30.7919	0.2497	2.27802	9.16885	49.6	120.65	0.890525	0.681725	0.063475	0.777625	0.421	0.066625	2.15077	2.1786	2.18255	1.20922	8.81167	1.6014	9.06145	4.2185	0.113625	24.1526	34.15	154.225	0.887625	0.8182	0.028775	0.544125	0.010925	5.71481	0.442234	0.992737	0.199425	0.1626	4.04705	0.605825	72.65	2	4.85	NA	NA	NA	NA	139.494	67.8638	45.6402	86.3743	53.4512	29.4953
C1TRPO0020	27.4333	0.215756	2.0524	8.01651	52.0778	113.811	0.887456	0.776322	0.00776667	0.772911	0.452867	0.0636	1.89886	1.97744	1.98108	1.11861	7.69338	2.56006	7.94926	4.19759	-0.0667	22.8421	49.4444	200.611	0.886422	0.862656	0.0575	0.5647	0.0197667	7.33807	0.526462	1.32364	0.199833	0.151944	3.91066	0.439656	77.1111	2.11111	5.25556	NA	NA	NA	NA	161.108	82.4255	65.7049	106.713	72.9989	38.2307
UNTRVI1450	8.2298	0.1691	1.74008	4.28538	76.075	159.6	0.8855	0.730225	0	0.7916	0.403775	0.0527	1.62348	1.7006	1.69965	0.89995	4.08938	1.1112	4.12115	2.52517	0.226325	11.5679	52.775	172.9	0.889775	0.65665	0	0.5287	0	1.7177	0.446624	0.559876	0.202425	0.032625	2.39185	0.611925	12.35	2	7.25	NA	NA	NA	NA	122.636	66.6555	39.8992	76.4846	50.5335	25.0941
UNTRVI1440	8.65103	0.05275	1.20657	3.61928	105.4	126.225	0.886375	0.6827	0	0.792475	0.391725	0.024675	1.15217	1.1601	1.16285	0.9244	3.4777	1.53255	3.50942	3.05647	0.114475	11.1757	93.65	86.95	0.891225	0.626625	0.00875	0.516825	0.013625	2.51414	0.445013	0.677335	0.2009	0.0382	3.012	0.55705	15.1125	3.25	5.8	NA	NA	NA	NA	136.653	69.8681	45.1684	85.5488	53.2552	27.9616
UNTRVI1430	10.7421	0.2612	2.47625	5.8052	54.95	148.65	0.890225	0.77205	0.100475	0.7826	0.41	0.072425	2.1522	2.39248	2.4073	0.77585	5.52238	0.72585	5.63665	2.61835	0.297975	15.8182	38	91.825	0.8847	0.59215	0	0.423625	0	2.15532	0.44557	0.625505	0.2007	0.11725	2.3114	0.663475	15.4	2.5	5.4	NA	NA	NA	NA	142.252	83.4017	62.3923	95.2714	57.1407	25.429
UNTRVI1130	9.22627	0.085875	1.31375	4.01355	88.9	160.175	0.885575	0.605375	0	0.792725	0.362225	0.028	1.26547	1.27002	1.2715	0.955825	3.86503	1.49022	3.89677	3.08185	0.088075	11.9756	75.3	169.4	0.889975	0.577025	0.007325	0.45815	0.00205	3.4883	0.443837	0.801225	0.200225	0.06005	3.0459	0.528525	18.7625	2.25	5.1	NA	NA	NA	NA	119.693	60.3578	35.8625	72.7146	49.0536	26.4558
UNTRVI1780	9.5561	0.05535	1.22405	3.96687	92.725	169.5	0.887575	0.612375	0	0.785825	0.38445	0.0227	1.16037	1.15595	1.15645	1.0661	3.68935	1.07292	3.75285	3.23425	0.028675	11.8331	94.95	79.375	0.889275	0.6495	0.0082	0.51085	0.0075	3.34749	0.443856	0.779993	0.202175	0.0439	3.19195	0.480475	19.85	2	5.4	NA	NA	NA	NA	114.175	51.2061	34.4164	69.8991	46.1599	28.351
UNTRVI1410	10.1885	0.034525	0.968925	3.5859	115.65	123.125	0.886925	0.6009	0.0067	0.774	0.3979	0.02035	0.917975	0.892975	0.8936	1.14445	3.3126	0.625825	3.42053	3.72533	-0.112875	12.6074	125.175	244.45	0.89015	0.6878	0.03525	0.52615	0.017775	4.66495	0.442916	0.92395	0.20125	0.0444	3.70838	0.498225	23.525	2	5.3	NA	NA	NA	NA	103.22	65.4489	34.3122	64.4589	47.7848	19.6699
UNTRVI1680	12.5696	0.03695	1.17413	4.55258	95.675	208.15	0.886925	0.562875	0	0.778925	0.382075	0.021275	1.09658	1.0835	1.08357	1.1822	4.10633	1.4348	4.20795	3.84178	-0.1576	16.0219	107.225	132.8	0.889025	0.664875	0.021125	0.503175	0.01605	4.69942	0.442944	0.925045	0.2017	0.04255	3.7931	0.45065	28.8	2	4.65	NA	NA	NA	NA	127.699	70.3895	46.9216	81.4932	52.3139	25.5055
UNTRVI1060	12.0145	0.042475	1.1863	4.31862	98.575	153.925	0.886425	0.5822	0	0.781625	0.389575	0.024675	1.11617	1.10525	1.1062	1.1728	4.01955	0.65855	4.11055	3.68935	-0.150575	14.4075	102.725	138.925	0.88955	0.68255	0.03325	0.506725	0.008875	4.62037	0.443058	0.918686	0.2014	0.05435	3.6449	0.44785	29.8125	2.25	4.7	NA	NA	NA	NA	138.435	80.1159	57.0925	91.2467	55.8638	25.3269
UNTRVI1390	11.918	0.037775	0.993175	3.9258	107.7	209.95	0.888125	0.5522	0	0.765875	0.4072	0.0339	0.939225	0.905475	0.908425	1.38298	3.5729	0.587125	3.73802	3.98148	-0.198875	13.6005	134.15	216.775	0.89165	0.76225	0.0567	0.5316	0.029925	5.39711	0.442572	0.987463	0.199575	0.03105	3.94548	0.435475	30.0375	2.5	5.3	NA	NA	NA	NA	132.64	78.8748	52.9665	86.5196	54.7809	24.0046
UNTRVI1540	14.8042	0.08415	1.34213	5.13082	84.85	150.325	0.887225	0.560225	0	0.788875	0.365275	0.02505	1.30425	1.2923	1.29087	1.12823	4.92338	1.06757	4.989	3.82483	-0.0771	14.9967	88.55	166.825	0.889825	0.630875	0.00755	0.4868	0.0053	4.15188	0.443209	0.864725	0.1998	0.04655	3.81	0.47295	31.3375	2	4.9	NA	NA	NA	NA	110.258	48.7668	30.8295	65.5607	45.3415	28.0031
UNTRVI0040	13.2835	0.033775	0.998925	4.09335	112.95	87.375	0.88235	0.635025	0.000925	0.755675	0.42235	0.028875	0.95315	0.90905	0.9082	1.17237	3.72958	1.2893	3.94335	4.1381	-0.1336	14.228	126.35	212.75	0.889825	0.74025	0.049575	0.5469	0.0261	5.28161	0.442589	0.962045	0.20045	0.061675	4.10848	0.47825	31.9625	2	4.4	NA	NA	NA	NA	127.95	65.2138	36.7362	76.9256	51.1467	27.05
C1TRVI0040	11.9471	0.0284667	1.05263	3.99583	106.667	213.717	0.8875	0.636717	-0.00293333	0.779933	0.400417	0.0236	1.01272	0.994617	0.992417	1.10225	3.77048	1.542	3.86222	3.82128	-0.0788167	13.2201	115.917	114.233	0.88935	0.699117	0.0223667	0.533917	0.0109833	5.10877	0.442652	0.956186	0.198157	0.0504167	3.79732	0.488967	32	2.42857	5.71667	NA	NA	NA	NA	158.401	94.2731	68.1076	106.598	76.4484	28.4381
UNTRVI1630	11.85	0.051325	1.21522	4.34943	95.025	119.15	0.887975	0.560425	0.096375	0.78365	0.378725	0.024725	1.16805	1.15515	1.15758	1.17152	4.11268	0.7577	4.19947	3.5941	-0.09265	13.4271	100.775	220.2	0.88945	0.6422	0.01175	0.495075	0.00575	4.48605	0.44314	0.902775	0.1993	0.068175	3.55812	0.46455	33.0375	2	4.85	NA	NA	NA	NA	113.862	51.9532	31.6611	68.0091	46.3507	27.8732
UNTRVI1850	15.3492	0.070125	1.24618	4.894	88	168.275	0.88645	0.622325	0	0.77555	0.399475	0.030275	1.21625	1.20047	1.19995	1.10462	4.70325	0.90385	4.84507	3.98143	-0.08325	15.0564	86.3	204.175	0.887775	0.685	0.047075	0.51675	0.018075	4.87758	0.442817	0.9378	0.200425	0.049725	3.91582	0.47045	35.7	2.25	6.1	NA	NA	NA	NA	128.983	87.68	52.5761	85.1245	56.2372	19.5014
UNTRVI1560	15.6883	0.103775	1.40122	5.32808	79.95	165.475	0.888375	0.665375	0	0.785625	0.40215	0.034975	1.3279	1.32207	1.325	1.0581	4.9763	1.05997	5.06942	3.81845	-0.00585	17.2777	76.85	108.7	0.8905	0.700575	0.01525	0.53895	0.00875	4.34132	0.443203	0.89011	0.200675	0.04055	3.76558	0.497175	36.45	2.5	5.6	NA	NA	NA	NA	128.559	68.9609	47.8279	82.2319	52.1094	26.3587
UNTRVI1030	13.3538	0.057975	0.93665	4.03468	115.825	96.475	0.8861	0.6344	0.0066	0.75335	0.432025	0.03745	0.86145	0.82375	0.822425	1.22723	3.53273	0.85735	3.74653	4.34975	-0.201925	15.1602	136.975	159.675	0.888425	0.776925	0.050475	0.552825	0.0282	6.12479	0.442249	1.04989	0.202275	0.039125	4.29047	0.4131	36.925	2.25	3.9	NA	NA	NA	NA	134.41	79.6359	50.1015	86.3231	55.0657	24.0655
UNTRVI0190	16.7836	0.048375	1.15935	4.95892	95.9	173.6	0.8858	0.641875	0	0.787075	0.39155	0.021425	1.11875	1.11655	1.11655	1.01683	4.78155	1.65425	4.84927	4.3349	0.0042	15.7857	90.275	197.075	0.89025	0.650925	0.013475	0.50145	0.010975	5.34053	0.442483	0.965225	0.202625	0.0654	4.282	0.509125	37.25	2	3.2	NA	NA	NA	NA	122.787	61.2505	33.4216	73.186	49.5739	26.9642
UNTRVI0590	16.3165	0.0984	1.4044	5.4971	92.1	187.9	0.888175	0.67225	-0.00045	0.788175	0.38215	0.0288	1.3248	1.31967	1.32203	0.906475	5.1562	1.19837	5.23452	3.95182	0.08455	17.4967	73.875	207.4	0.8898	0.608325	0.003475	0.505725	0.00435	4.31885	0.443167	0.88795	0.19955	0.0415	3.90738	0.51535	38.65	2	5.6	NA	NA	NA	NA	117.38	66.2775	45.0099	75.5251	50.026	24.0527
UNTRVI1170	13.7538	0.13285	0.756375	3.63165	141.85	146.1	0.8855	0.6896	0.014525	0.70545	0.462825	0.050475	0.69685	0.620925	0.620325	1.09205	3.00355	4.2499	3.39938	4.94665	-0.062375	15.1198	154.775	209.8	0.890425	0.75245	0.152375	0.56595	0.0742	7.43808	0.441678	1.1176	0.19495	0.079975	4.92547	0.491375	39.25	8	5.35	NA	NA	NA	NA	119.767	67.4121	41.2911	75.2947	50.4608	24.075
UNTRVI1530	17.9399	0.149775	1.58153	6.07233	78.275	126.8	0.88925	0.614975	0.02185	0.784525	0.3735	0.046175	1.5227	1.54188	1.54185	1.05155	5.87587	1.14175	5.98803	3.93487	0.171925	17.1656	50.3	140.625	0.8893	0.639925	0.015525	0.47415	0.0102	5.31637	0.442696	0.982125	0.199475	0.098225	3.81845	0.580925	41.2625	2.75	4.2	NA	NA	NA	NA	122.9	54.7889	32.5952	72.3601	48.4025	29.2454
UNTRVI1590	18.1063	0.11775	1.453	5.84847	79.225	160.6	0.88775	0.669325	0	0.79035	0.3889	0.036225	1.39587	1.40665	1.40873	0.97195	5.5753	1.289	5.64305	4.04282	0.0753	17.7565	71.525	143.05	0.89265	0.64925	0.015675	0.48985	0.004325	4.87616	0.442773	0.933509	0.19865	0.101025	3.96453	0.5128	42.425	2	5.35	NA	NA	NA	NA	131.172	71.8581	49.6274	84.0497	53.138	26.1001
UNTRVI1620	23.8524	0.2516	2.35842	8.14405	52.725	120.625	0.8936	0.745375	0	0.772225	0.4553	0.06965	2.09152	2.2796	2.2871	1.1619	7.66022	1.3354	7.94172	3.79517	0.179325	21.267	28.25	179.25	0.884625	0.8361	0.01675	0.5349	0.009725	4.04713	0.443047	0.8414	0.201525	0.198525	3.3909	0.643725	43.975	2	5.95	NA	NA	NA	NA	134.561	71.0668	47.1823	84.9895	53.2922	27.1198
UNTRVI0650	16.5279	0.03585	1.03995	4.67645	104.925	129.55	0.886475	0.49735	0.023825	0.773525	0.386025	0.02855	1.01473	0.993775	0.992875	1.51165	4.47675	1.02765	4.6228	4.58258	-0.201	15.7615	122.475	157.625	0.888775	0.730275	0.0429	0.509275	0.019625	6.91788	0.442056	1.12502	0.2008	0.048775	4.53603	0.430425	45.0875	2.75	4.2	NA	NA	NA	NA	123.655	67.5436	35.7644	74.7132	51.0169	24.8873
UNTRVI1750	20.2258	0.14875	1.57058	6.31942	79.4	172.65	0.886825	0.75525	0	0.7924	0.383675	0.04745	1.5153	1.53008	1.53002	0.7588	6.1743	2.19535	6.22722	4.11268	0.2125	18.069	39.475	188.575	0.88925	0.57065	0.009075	0.48005	0.006925	5.82552	0.442255	1.03303	0.202025	0.062625	4.03648	0.5704	45.4	3	5.6	NA	NA	NA	NA	133.905	70.4613	49.9771	86.0912	53.1005	27.3042
UNTRVI1760	16.7113	0.048025	0.918975	4.4112	113.475	132.925	0.887625	0.621325	0.00345	0.756875	0.422775	0.030475	0.886775	0.8476	0.84755	1.21647	4.04073	0.772575	4.26933	4.81543	-0.1582	15.9913	136.375	216.95	0.890225	0.7557	0.04835	0.534675	0.02865	6.74838	0.442019	1.10495	0.200425	0.061475	4.76673	0.46675	46.45	2.5	5.7	NA	NA	NA	NA	123.046	80.9393	44.9075	78.7586	53.8912	19.9724
UNTRVI0160	20.3651	0.155275	1.68473	6.7324	70.225	145.675	0.88785	0.6138	0	0.789925	0.3735	0.04465	1.6223	1.63328	1.6371	1.0018	6.45793	1.89495	6.53202	4.01743	0.082075	19.501	54.7	124.05	0.8889	0.611025	0.0031	0.475275	0.00095	5.41132	0.442614	0.972646	0.20105	0.073275	3.94335	0.5333	49.75	2	4.4	NA	NA	NA	NA	146.205	90.4783	64.2014	98.0947	59.1667	23.9941
UNTRVI1490	17.3787	0.0483	0.9456	4.5838	112.75	171.4	0.887325	0.618	0	0.7636	0.408925	0.032575	0.90105	0.86775	0.867725	1.1397	4.22275	1.20815	4.41538	4.90642	-0.143975	16.5455	136.5	106.475	0.88925	0.7042	0.0441	0.523475	0.02465	7.80612	0.441717	1.18643	0.20095	0.078875	4.87047	0.45485	49.875	2.5	5.15	NA	NA	NA	NA	110.545	93.2002	47.8262	74.5039	55.3388	11.4073
UNTRVI1570	16.642	0.076575	1.3488	5.5315	98.475	175.275	0.8876	0.5905	0.067425	0.7749	0.37755	0.038925	1.2467	1.2299	1.22958	1.03707	5.04403	1.8905	5.20277	4.17617	0.08325	18.3782	73.175	208.175	0.8892	0.61015	0.00775	0.477775	0.00375	7.35943	0.441805	1.13879	0.200875	0.079475	4.10422	0.546675	50.225	2.25	6.05	NA	NA	NA	NA	144.621	87.2844	61.7781	96.2681	58.1843	24.6043
UNTRVI0280	21.6521	0.14455	1.56652	6.52843	74.475	114.725	0.886675	0.694925	0.02455	0.7876	0.4046	0.0435	1.49795	1.53012	1.53008	1.00867	6.27168	2.2332	6.36902	4.24603	0.1211	19.6367	62.45	141.125	0.890125	0.69395	0.0087	0.522375	0.00415	6.0063	0.442269	1.03297	0.19955	0.093225	4.09785	0.584825	50.775	2	4.3	NA	NA	NA	NA	153.996	86.0667	58.8924	99.5761	59.0542	27.4867
UNTRVI0930	26.2847	0.172925	1.70673	7.57985	66.775	118.225	0.88855	0.71505	0.00805	0.791475	0.37345	0.053425	1.6399	1.66647	1.66795	0.85515	7.39987	3.1178	7.47182	4.572	0.1952	21.1913	40.075	140.05	0.889175	0.6054	0.00705	0.48345	0.009825	6.00662	0.44217	0.99905	0.19965	0.136925	4.46192	0.55455	51.3125	2	6.15	NA	NA	NA	NA	128.245	60.4003	38.696	78.0006	50.1935	28.9217
UNTRVI1520	20.0569	0.0446	1.1509	5.51387	104.575	152.7	0.886675	0.6286	0	0.775375	0.386825	0.026325	1.1146	1.08848	1.08875	1.01473	5.16467	2.20605	5.32763	4.79215	-0.00215	18.0711	104.45	158.95	0.8891	0.628925	0.01415	0.506125	0.043425	7.76524	0.44161	1.16631	0.198925	0.064825	4.75828	0.489525	53.5875	2	4.8	NA	NA	NA	NA	138.455	85.5927	58.3559	91.9768	57.0339	23.4505
C1TRVI0010	21.7104	0.212878	2.02281	7.21928	52.9	129.078	0.887767	0.715278	0.0111111	0.784411	0.428533	0.0570556	1.95167	1.98496	1.9887	1.1133	6.98124	2.3296	7.11481	3.6576	0.0173333	19.732	47.8	183.967	0.889778	0.792856	0.0180778	0.582022	0.00618889	6.57296	0.585565	1.40316	0.199622	0.0615	3.5325	0.596911	59.3333	2.22222	6.18	NA	NA	NA	NA	158.488	87.9876	70.3064	107.631	74.4008	33.2856
UNTRVI1860	19.0656	0.047575	1.06397	5.03165	99.625	128.4	0.887075	0.639175	0	0.7547	0.431125	0.041975	1.02008	0.9692	0.97055	1.24713	4.5847	0.7373	4.8535	4.76885	-0.105825	17.1345	133.825	213.65	0.8889	0.796025	0.06045	0.564075	0.024725	8.9268	0.441468	1.27743	0.20115	0.065875	4.73923	0.467025	61.25	2.5	5.5	NA	NA	NA	NA	129.897	74.096	46.1862	82.4601	53.3079	24.6227
UNTRVI0520	26.9176	0.1823	1.75992	7.57945	59.95	149.375	0.887875	0.656525	0.12345	0.7813	0.406575	0.05205	1.7509	1.73293	1.73372	1.15613	7.43163	1.59655	7.6052	4.3434	-0.03515	21.0936	59.7	217.275	0.8893	0.757625	0.03805	0.5583	0.01765	5.5255	0.442352	0.98855	0.200175	0.085975	4.29047	0.5341	62.85	2	5	NA	NA	NA	NA	140.558	63.7372	42.2671	85.2324	52.8308	31.078
UNTRVI0150	21.7117	0.133275	1.53705	6.62702	71.175	193.95	0.8872	0.60805	0.0056	0.7836	0.386525	0.04705	1.47633	1.47683	1.47453	1.11787	6.26323	1.94333	6.38387	4.32435	0.0531	20.6082	67.025	133.425	0.890525	0.667275	0.0084	0.489975	0.009725	6.97074	0.441792	1.09225	0.200367	0.0853	4.23968	0.5138	63.75	2	4	NA	NA	NA	NA	150.568	91.8816	67.5764	101.49	60.1022	24.8626
UNTRVI1870	19.7791	0.032275	1.0124	5.02062	106.425	129.65	0.886675	0.60285	0	0.776725	0.4082	0.029075	0.956425	0.945625	0.943875	1.266	4.69477	0.78565	4.826	5.0546	-0.202475	17.5719	129.025	181.075	0.8889	0.7606	0.021175	0.53585	0.013425	7.9983	0.441646	1.2055	0.200725	0.053	4.97205	0.413075	63.875	2.25	5.15	NA	NA	NA	NA	125.623	62.8252	39.4353	76.9984	50.4689	27.3479
UNTRVI0540	28.8813	0.163675	1.6578	7.66097	68	126.025	0.88825	0.701325	0.038725	0.77045	0.417675	0.049875	1.6082	1.5822	1.58505	1.05855	7.28768	2.7627	7.55863	4.72443	0.101275	22.085	57.975	247.125	0.888775	0.731825	0.0478	0.54025	0.022525	6.62995	0.441815	1.04462	0.20075	0.096325	4.6249	0.550275	65.4125	2	4.35	NA	NA	NA	NA	133.301	63.3542	41.6225	81.7925	51.5902	29.3215
UNTRVI0440	33.822	0.24455	2.313	9.50525	48.175	135.575	0.886825	0.7278	0.102075	0.790175	0.422325	0.064025	2.14158	2.2839	2.29275	1.0384	9.4403	2.91757	9.55675	4.46403	0.137175	25.7666	35.225	240.7	0.8877	0.743225	0.028975	0.520825	0.01295	4.69027	0.442684	0.89965	0.20185	0.136325	4.1423	0.6033	66.35	2.25	4.2	NA	NA	NA	NA	149.738	91.7407	62.6839	99.4798	59.7658	24.4263
UNTRVI1350	22.2436	0.064975	1.22538	5.8365	89.85	126.825	0.88785	0.6185	0	0.78425	0.383925	0.025225	1.21372	1.19595	1.19657	1.08028	5.70655	0.583175	5.82295	4.81543	-0.0005	18.3492	93.85	94.45	0.88935	0.665775	0.033	0.516725	0.013125	7.62348	0.44179	1.18007	0.200525	0.067625	4.79213	0.50175	68.5	2.5	4.7	NA	NA	NA	NA	119.254	59.7717	41.838	75.1298	48.8423	26.8765
UNTRVI1820	29.2121	0.07195	1.03782	6.17898	118.15	117.1	0.88805	0.658925	0.0044	0.69125	0.475675	0.060225	0.977675	0.856925	0.856	1.22972	5.116	2.72262	5.90975	6.06637	-0.119175	21.7515	139.125	227.975	0.8889	0.8038	0.10615	0.57965	0.04895	11.4512	0.440957	1.41928	0.199025	0.2068	6.00075	0.44975	68.625	2.75	6	NA	NA	NA	NA	120.398	105.002	57.9813	83.9914	59.2173	10.3548
UNTRVI0320	29.0652	0.177775	1.75927	7.85037	63.475	157.225	0.88785	0.713175	0	0.783675	0.4073	0.0518	1.68362	1.7019	1.70315	1.01543	7.63272	1.58048	7.78723	4.6228	0.1144	22.6518	52.9	199.55	0.8895	0.71345	0.029775	0.534225	0.013275	5.58705	0.442406	0.982153	0.199375	0.077925	4.4979	0.562575	73.3875	2	4.4	NA	NA	NA	NA	148.849	83.7266	60.1184	97.3524	58.0284	27.0111
UNTRVI0250	34.3045	0.18505	1.80835	8.67865	61.525	190.975	0.888225	0.655875	0.115275	0.7788	0.412825	0.048575	1.74642	1.73408	1.7354	1.19015	8.3185	2.19123	8.54285	4.91068	-0.037225	24.784	51.05	159.425	0.89025	0.773	0.032075	0.5317	0.01025	6.05236	0.442194	1.01928	0.20325	0.12765	4.81965	0.54255	73.575	2	4.95	NA	NA	NA	NA	146.942	82.2145	59.5126	96.6441	57.3849	27.0166
UNTRVI0010	32.6885	0.21645	2.00597	8.90297	59.425	208.95	0.88715	0.63135	0	0.787275	0.398025	0.05295	1.98935	2.00535	2.0113	1.17152	8.8752	2.2309	9.01487	4.53605	0.099675	23.9992	43.825	246.15	0.8893	0.730375	0.032275	0.528975	0.0136	5.59716	0.442215	0.985336	0.1996	0.113475	4.4323	0.576	75.375	2	4.85	NA	NA	NA	NA	128.077	63.0769	42.9523	79.6183	50.8185	28.0978
UNTRVI1180	20.4583	0.154825	0.722625	4.43072	147.325	139.775	0.8864	0.677775	0.00115	0.6963	0.467	0.057925	0.663575	0.5802	0.580025	1.13997	3.53907	4.23503	4.06822	6.14893	-0.144525	18.2353	84.175	153.5	0.891125	0.771525	0.06785	0.568275	0.03515	12.686	0.440695	1.46581	0.19745	0.148675	6.12988	0.459	79.1125	7.75	5.55	NA	NA	NA	NA	135.316	58.5448	39.7997	82.3864	50.9032	31.4212
UNTRVI1550	33.2811	0.229425	2.09083	9.1523	49.6	142	0.8885	0.67115	0	0.79245	0.40145	0.0607	2.01443	2.08022	2.0847	1.15748	9.09955	1.31113	9.17998	4.55717	0.058075	24.7657	38.2	238.575	0.889375	0.772	0.024425	0.53685	0.01195	5.88588	0.442329	1.033	0.202025	0.10385	4.3709	0.575125	79.975	2	4.75	NA	NA	NA	NA	130.133	59.5461	38.6936	78.9868	50.3948	29.7415
UNTRVI1370	36.996	0.225025	2.07048	9.60055	51.65	158.875	0.887875	0.711025	0	0.79235	0.402875	0.06085	2.0008	2.05183	2.05335	1.0239	9.48902	3.31933	9.56948	4.84295	0.17295	25.6645	37.375	189.1	0.889675	0.726775	0.026075	0.53695	0.0053	6.607	0.441928	1.05415	0.199825	0.1046	4.6736	0.57515	82.125	2	4.25	NA	NA	NA	NA	139.711	66.5498	44.6551	86.2115	53.0863	30.0316
UNTRVI1580	30.7095	0.104225	1.36732	7.19757	85.525	164.75	0.888275	0.685975	0.024575	0.778375	0.408625	0.038225	1.31068	1.3061	1.30802	1.03077	6.858	1.69495	7.05488	5.39537	0.1207	21.9584	74.275	161.875	0.8891	0.705525	0.0334	0.53655	0.0164	10.1488	0.441176	1.34838	0.2003	0.086275	5.26628	0.57875	86.25	2.5	6.1	NA	NA	NA	NA	133.472	66.802	46.0366	83.9056	52.2559	28.3257
UNTRVI0450	28.5099	0.056025	1.17748	6.50357	103.4	125.925	0.88775	0.714325	0.01245	0.759575	0.4263	0.037825	1.11415	1.06875	1.06957	1.0146	5.89067	1.67155	6.20185	5.58587	0.06655	20.7785	97.825	194.3	0.88845	0.72445	0.073525	0.55145	0.028825	8.89677	0.441477	1.26155	0.200675	0.124975	5.5393	0.50355	87.1625	2.75	4.9	NA	NA	NA	NA	127.258	56.3954	35.9532	76.0131	49.5099	29.9318
UNTRVI1810	33.4074	0.08345	0.952925	6.31802	127.2	220.95	0.885675	0.6849	-0.015625	0.68315	0.485375	0.0582	0.90965	0.793925	0.792825	1.2196	5.18797	4.25788	6.05368	6.7416	-0.165375	23.627	119.975	213.375	0.89045	0.82865	0.076625	0.5843	0.0412	14.6657	0.440439	1.56953	0.20125	0.186075	6.65477	0.45165	93.625	2.5	6.5	NA	NA	NA	NA	120.192	100.691	52.6882	81.3615	58.1288	11.6624
UNTRVI0370	26.8121	0.058825	1.08553	6.23878	84.925	208.8	0.888025	0.4835	0.002375	0.741875	0.410375	0.0483	1.00747	0.956625	0.9574	1.62048	5.48005	1.11242	5.90763	5.86105	-0.24995	20.9218	134.8	202.275	0.88955	0.780525	0.0628	0.47755	0.04995	11.335	0.441101	1.42877	0.201125	0.1587	5.72347	0.393175	94.725	8.75	4.5	NA	NA	NA	NA	141.996	83.1346	61.9916	95.4708	56.9949	25.4712
UNTRVI1730	20.6303	0.187333	0.730733	4.54323	134.6	116.933	0.886333	0.6149	0.0122333	0.628633	0.507367	0.0732	0.6357	0.507833	0.505867	1.3629	3.20887	3.6918	4.06683	6.42057	-0.203967	19.8131	175	224.733	0.888867	0.837867	0.1774	0.568067	0.0928333	18.3166	0.440243	1.8218	0.1991	0.1274	6.3415	0.431167	98.1667	10.3333	5.8	NA	NA	NA	NA	135.637	63.9905	43.9603	83.9777	52.1111	29.7709
UNTRVI0680	23.7395	0.185725	0.77605	5.18065	106.675	173.4	0.884075	0.665225	0.013525	0.666575	0.47605	0.0678	0.627125	0.526775	0.526025	1.07343	3.62162	3.23238	4.3328	6.90245	-0.09235	21.4307	155.825	156.75	0.894275	0.686375	0.018	0.55205	0.019675	14.3115	0.440594	1.5907	0.198275	0.241325	6.86225	0.44785	100.613	7.5	4.95	NA	NA	NA	NA	128.867	66.4698	43.6336	79.9987	51.8031	27.071
UNTRVI0360	36.5211	0.16785	1.73375	8.8008	71.875	169.15	0.8886	0.738475	0.030675	0.7858	0.40065	0.053275	1.60745	1.68005	1.68227	0.82835	8.55133	1.38363	8.70585	5.42075	0.2411	25.1585	56.1	166.7	0.88955	0.607675	0.008825	0.497175	0.0113	8.5413	0.44151	1.23759	0.199867	0.0901	5.11175	0.6427	100.8	3	4.75	NA	NA	NA	NA	156.482	98.7628	73.8284	107.763	62.2452	24.2949
UNTRVI0760	25.4935	0.1081	0.785775	5.03315	133.05	88.675	0.88795	0.637525	-0.0024	0.711375	0.44885	0.04555	0.753925	0.675225	0.674925	1.17305	4.34975	1.3435	4.8874	6.49392	-0.146575	20.0825	152.35	218.875	0.88985	0.745725	0.164675	0.541675	0.072325	13.3012	0.440767	1.55575	0.200825	0.09475	6.45795	0.46245	101.5	7.25	4.1	NA	NA	NA	NA	113.575	50.9123	31.3462	67.6326	46.253	28.1328
UNTRVI1380	34.3945	0.218825	2.02767	9.167	59.075	140.05	0.888725	0.650925	0	0.78745	0.4035	0.0592	1.91993	1.99677	1.99677	1.19053	9.00643	1.6939	9.1461	4.79002	0.137425	24.6272	36.15	197.475	0.8925	0.757475	0.035625	0.516275	0.0082	8.78657	0.441468	1.24992	0.200775	0.12755	4.54235	0.60965	101.825	2.25	5.5	NA	NA	NA	NA	136.325	68.2814	47.1436	85.6774	53.0737	28.6098
UNTRVI1040	29.1658	0.04615	1.11025	6.56625	101.425	152.3	0.886925	0.600175	0.0168	0.73855	0.420775	0.03495	1.02772	0.955125	0.954	1.20745	5.6642	2.2914	6.11928	5.97957	-0.134575	21.4029	113.325	167.8	0.8892	0.724525	0.019825	0.52165	0.019675	11.2797	0.440858	1.38435	0.20025	0.103675	5.9542	0.483975	104.263	4	4.95	NA	NA	NA	NA	129.289	57.6806	38.1181	78.2623	49.8973	30.1856
UNTRVI0660	28.2783	0.159025	0.791	5.5561	141.025	77.925	0.8877	0.515725	0.0333	0.7108	0.43305	0.064775	0.674775	0.612275	0.61135	1.7063	4.4323	1.40957	4.9657	7.3639	-0.208425	22.3204	124.475	92.25	0.890575	0.783775	0.058425	0.523	0.027225	11.1259	0.441014	1.41393	0.200467	0.1356	7.23477	0.43815	104.625	8.25	4.2	NA	NA	NA	NA	121.916	49.6643	29.9129	70.84	47.2652	30.7273
UNTRVI0220	43.1226	0.176975	1.77935	9.91157	73.65	143.375	0.8887	0.6664	0.08335	0.77945	0.381525	0.0589	1.652	1.70497	1.70617	0.9177	9.5102	3.3355	9.74938	5.9161	0.1793	27.4549	62.75	160.2	0.88975	0.57775	0.0068	0.468025	0.023925	8.90889	0.441427	1.25309	0.199975	0.194	5.57955	0.6043	106.375	2.5	5.35	NA	NA	NA	NA	156.689	102.771	77.9321	109.98	63.0577	23.1026
UNTRVI0560	28.643	0.131567	0.797533	5.5407	124.567	115.367	0.885933	0.589433	-0.00103333	0.693467	0.4554	0.0598	0.7349	0.6435	0.6423	1.31857	4.45347	1.30377	5.1308	7.0217	-0.188733	22.7124	131.033	239.567	0.888367	0.774433	0.0520667	0.538633	0.0413333	12.9003	0.440749	1.5254	0.199767	0.135967	6.96807	0.432967	106.433	7	4.7	NA	NA	NA	NA	130.584	70.6358	48.6793	83.8225	37.0549	20.8382
UNTRVI0740	31.4512	0.175867	0.707467	5.41847	152.833	63.2333	0.886967	0.6961	0.0362	0.6481	0.492033	0.0682	0.650667	0.533867	0.533	1.07173	4.05273	1.66873	5.02073	7.8232	0.004	23.4376	114.2	192.9	0.889767	0.7442	0.1518	0.550067	0.0728	13.4885	0.440665	1.55155	0.20065	0.250167	7.78937	0.457733	107.1	5.25	4.9	NA	NA	NA	NA	131.817	72.6658	47.5769	84.0569	53.2041	25.7385
UNTRVI1790	25.1551	0.137433	0.737767	4.8751	137.167	116.133	0.886333	0.651367	0.0021	0.6794	0.467467	0.0532667	0.711	0.607067	0.6055	1.148	4.03013	1.1805	4.73853	6.66327	-0.135333	20.4018	163.233	204.733	0.8891	0.747433	0.201467	0.548667	0.0898333	15.3655	0.440621	1.68343	0.200133	0.157767	6.6407	0.456	107.4	8.33333	4.9	NA	NA	NA	NA	123.683	95.1203	53.8631	83.5846	57.3712	15.023
UNTRVI1830	36.0073	0.08185	0.919875	6.52637	124.15	146.075	0.8861	0.678075	0.0439	0.684325	0.476475	0.054775	0.871625	0.755975	0.755475	1.07422	5.3213	3.91653	6.21662	7.15013	-0.029275	24.2362	109.525	204.3	0.888475	0.698575	0.0597	0.553275	0.03915	15.0988	0.440531	1.66902	0.19815	0.24545	7.06118	0.48045	107.75	3.25	5.6	NA	NA	NA	NA	127.271	114.229	64.1023	90.1566	62.3653	9.16713
UNTRVI0980	44.2491	0.1885	1.81402	9.83277	63	123.175	0.88815	0.75195	0.0068	0.78695	0.4051	0.05765	1.69805	1.76002	1.76215	0.91225	9.58638	1.51483	9.74302	5.7658	0.226325	27.6144	40.825	214.425	0.887175	0.68085	0.01335	0.5166	0.010475	8.71503	0.441418	1.25628	0.198825	0.1481	5.46737	0.604975	108.25	2.25	5.05	NA	NA	NA	NA	134.247	64.1078	42.2298	82.5203	51.8556	29.3163
UNTRVI1920	29.5423	0.03365	0.991625	6.03188	106.325	87.85	0.8873	0.626625	0.01015	0.776325	0.40755	0.02585	0.94975	0.92925	0.927925	1.1754	5.6388	1.10875	5.81025	6.16373	-0.1489	21.1573	130.825	94.5	0.88955	0.736225	0.026725	0.53905	0.016025	11.3226	0.441072	1.4256	0.200875	0.0459	6.12352	0.47085	108.75	2.75	5	NA	NA	NA	NA	128.732	58.255	40.4275	78.8025	49.963	29.931
UNTRVI1360	39.6295	0.225025	2.08747	10.1319	49.65	141.825	0.889075	0.597425	0.019575	0.788475	0.384225	0.05715	2.05375	2.05667	2.05725	1.1932	9.9822	0.990425	10.1198	4.96783	-0.051925	26.5087	40.1	177.875	0.88905	0.702825	0.008075	0.510775	0.0039	8.1582	0.441611	1.21605	0.2007	0.11135	4.88952	0.513775	110.5	2.5	4.65	NA	NA	NA	NA	150.467	70.0351	47.5072	92.4724	55.3277	31.7234
UNTRVI0210	42.8992	0.117825	0.84745	6.73795	145.575	165.7	0.887375	0.768425	-0.1142	0.670425	0.500525	0.065875	0.7771	0.6599	0.659625	1.03428	5.26415	3.73378	6.2886	8.16607	-0.022075	27.3331	120.575	166.35	0.889775	0.793825	0.045625	0.610875	0.050725	14.5026	0.440626	1.58965	0.198175	0.145125	8.09625	0.5337	110.75	2.75	3.9	NA	NA	NA	NA	142.816	129.099	72.4534	101.384	67.4846	8.62132
UNTRVI1800	46.4503	0.0894667	0.8931	7.33717	151.9	172.967	0.8884	0.598067	0.0183	0.706367	0.448933	0.0569333	0.85	0.7533	0.752667	1.37633	6.18913	3.32633	6.9935	8.24653	-0.0587667	27.9078	137.667	227.833	0.889367	0.747967	0.0654	0.557867	0.0404333	14.0989	0.440654	1.60868	0.199125	0.272067	8.22397	0.4964	116.857	3.25	5	NA	NA	NA	NA	119.488	103.269	54.8665	82.0894	58.7492	10.5201
UNTRVI1720	33.1928	0.2107	0.717367	5.74043	171.7	175.867	0.887333	0.631633	-0.00206667	0.593	0.528433	0.0914	0.621467	0.463567	0.4639	1.4708	3.7846	3.74953	5.16187	8.29733	-0.0848333	25.4191	108.167	125.933	0.882633	0.780267	0.1945	0.5822	0.113467	17.18	0.440277	1.7526	0.205167	0.287567	8.2042	0.466467	118.667	10.3333	5.25	NA	NA	NA	NA	131.745	65.6794	38.941	80.0184	51.7638	27.8953
UNTRVI0840	29.6867	0.1281	0.76725	5.41775	139.1	3.95	0.8873	0.65115	0.01075	0.698525	0.45835	0.052625	0.726075	0.6401	0.638475	1.18247	4.53388	2.0175	5.1795	7.1501	-0.162	22.2136	117.85	224.75	0.888625	0.765775	0.157	0.56065	0.0789	16.6215	0.440354	1.71453	0.19915	0.10965	7.1014	0.44095	119.225	7	4.7	NA	NA	NA	NA	133.079	75.3458	50.8603	86.1287	54.0563	25.2458
UNTRVI0940	38.9958	0.090875	1.32143	7.88622	78.8	162.75	0.8862	0.653125	0.0186	0.7621	0.4244	0.04265	1.2598	1.2357	1.23562	1.22487	7.43585	1.77622	7.78935	6.18912	-0.1708	25.0027	100.475	160.225	0.88935	0.798875	0.046325	0.5334	0.021725	13.968	0.440525	1.53245	0.203475	0.20585	6.04523	0.45335	120.75	2	5.2	NA	NA	NA	NA	129.985	55.4252	36.3867	77.6707	49.5003	31.0603
UNTRVI1600	28.0009	0.2725	0.672867	5.10467	164.867	123.267	0.886433	0.660967	0.0034	0.5733	0.5416	0.112167	0.541167	0.3924	0.391533	1.23113	3.17217	2.90267	4.41393	8.15907	-0.1593	24.0972	123.633	185.333	0.892367	0.8005	0.2023	0.579433	0.094	17.5983	0.440316	1.7939	0.199875	0.277467	8.07437	0.435933	121.286	10.25	5	NA	NA	NA	NA	129.996	54.7198	34.5086	76.9367	49.4345	31.2425
UNTRVI0960	45.1544	0.180425	1.74343	9.8117	56.65	168.15	0.888875	0.648875	0	0.78005	0.395	0.0519	1.69705	1.6866	1.68722	1.1454	9.43185	1.5709	9.6774	5.8018	-0.029675	27.3829	49.525	160.95	0.888775	0.735825	0.02845	0.514025	0.01635	10.6371	0.441003	1.35363	0.200025	0.16345	5.6896	0.5341	124.25	2	4.75	NA	NA	NA	NA	133.469	71.388	50.0953	85.9142	53.2499	26.8934
UNTRVI0850	30.1662	0.129833	0.768333	5.47917	128	176.933	0.8872	0.6147	-0.00716667	0.691167	0.4553	0.0521	0.718067	0.6244	0.623833	1.25007	4.47887	2.68613	5.19853	7.28133	-0.1468	22.7313	104.167	137.467	0.888433	0.766167	0.2422	0.551433	0.0838667	14.921	0.440574	1.64113	0.199967	0.119233	7.2531	0.4758	126.917	7.33333	4.25	NA	NA	NA	NA	136.578	64.3491	42.3536	83.7075	52.325	29.8537
UNTRVI0380	31.5431	0.140075	0.801125	5.79245	140.35	90.45	0.887325	0.655525	0.003025	0.7137	0.437025	0.05205	0.708075	0.63445	0.6337	0.97555	4.72227	1.53822	5.28108	7.54167	-0.0544	22.8281	98.1	203.45	0.89005	0.64615	0.0799	0.5377	0.0434	15.9263	0.440489	1.70395	0.200425	0.1953	7.5205	0.478375	132.25	7.25	4.6	NA	NA	NA	NA	135.578	77.2113	52.4847	88.1068	54.8024	25.3087
UNTRVI0950	46.3197	0.091425	1.3293	8.70158	78.575	60.1	0.88825	0.659875	0	0.7688	0.41375	0.04025	1.27978	1.25378	1.2549	1.1353	8.23173	1.91772	8.56612	6.70137	-0.111275	27.0772	102.825	165.225	0.891075	0.745275	0.026475	0.528	0.023025	12.8124	0.440773	1.4997	0.199175	0.1512	6.5786	0.439175	133.375	2	5.75	NA	NA	NA	NA	132.858	66.1223	46.4737	83.784	52.0898	28.4296
UNTRVI1090	49.9203	0.243533	2.27323	11.6594	53.9333	138.933	0.889467	0.613333	0.0547	0.758433	0.436833	0.059	2.15243	2.14827	2.152	1.46043	10.9643	3.23963	11.5288	5.35377	-0.0457333	31.7598	30.2	210.167	0.8855	0.8307	0.042	0.527067	0.0223333	7.041	0.44186	1.1148	0.202467	0.234533	5.08847	0.540167	136.333	3	6.25	NA	NA	NA	NA	134.084	60.119	42.3565	82.583	51.0497	30.7586
UNTRVI0790	35.6447	0.148775	0.731075	5.7995	140.775	133.375	0.88685	0.643875	0.0121	0.663875	0.485475	0.05795	0.689925	0.578475	0.57765	1.20315	4.57413	1.27202	5.50758	8.03275	-0.1538	24.3583	165.975	220.4	0.890075	0.7735	0.157975	0.542575	0.09555	13.0464	0.440826	1.5325	0.2003	0.174925	7.9735	0.46635	138.637	6.5	4.6	NA	NA	NA	NA	136.468	65.8337	43.2345	83.9913	52.6186	29.3127
UNTRVI0470	26.1519	0.0797	1.28835	6.5935	86.05	160.5	0.88875	0.62655	0	0.7754	0.37955	0.03955	1.2475	1.23115	1.23375	0.99285	6.30765	1.88235	6.5024	5.2324	0.0496	21.809	76.8	86.95	0.89065	0.6167	0.0326	0.48985	0.0105	20.2232	0.440167	1.9156	0.1995	0.0966	5.15195	0.54275	138.8	5	5.5	NA	NA	NA	NA	145.729	68.192	45.2271	89.1039	54.4196	30.9115
UNTRVI0770	32.9538	0.15155	0.7028	5.38697	141.475	42.775	0.8861	0.666	0.01265	0.679275	0.4763	0.060075	0.68395	0.585475	0.584225	1.16782	4.48522	1.66815	5.2726	7.71525	-0.071425	23.3913	129.85	155.7	0.88935	0.773	0.243325	0.5633	0.104125	16.682	0.440355	1.73148	0.200225	0.1674	7.67293	0.48385	141	8	4.2	NA	NA	NA	NA	125.32	59.482	38.7694	76.6699	49.7629	28.4737
UNTRVI1220	30.648	0.1967	0.884375	5.7097	147.225	98.325	0.884225	0.614325	-0.0344	0.6372	0.49225	0.07205	0.61015	0.492275	0.49085	1.2733	3.88623	4.2339	4.89165	8.0264	-0.167825	23.8352	114.925	143.45	0.888725	0.7803	0.13735	0.53955	0.068	20.1933	0.440012	1.8902	0.20225	0.21985	7.95022	0.44695	141.625	10.75	5.45	NA	NA	NA	NA	121.052	58.2319	39.0677	74.7209	48.6865	27.831
UNTRVI1610	31.7983	0.263325	1.44142	7.0012	155.5	100	0.886175	0.655975	-0.04395	0.52825	0.558	0.099	0.5482	0.36725	0.365825	0.90535	3.21095	3.5484	4.8514	8.85825	-0.0189	25.9088	145.275	141.75	0.8894	0.57235	0.170325	0.529775	0.0893	18.1587	0.440217	1.81082	0.175	0.447525	8.7778	0.473625	143.125	13	5.45	NA	NA	NA	NA	127.244	54.9796	33.8479	75.4055	49.0827	30.3975
UNTRVI0270	29.0388	0.123833	0.771333	5.3722	132.667	179.167	0.8857	0.6337	0	0.6708	0.4687	0.0492333	0.7494	0.6325	0.631633	0.9656	4.41397	1.32873	5.26063	7.01887	-0.0237333	23.2536	155.3	219.233	0.8908	0.6147	0.260467	0.526667	0.105433	18.638	0.440211	1.84013	0.199667	0.229533	6.97937	0.4382	143.283	8.66667	4.65	NA	NA	NA	NA	138.879	66.4601	45.6194	86.0317	53.1045	29.9494
UNTRVI1100	33.1001	0.118325	0.787875	5.75293	140.725	87.5	0.886525	0.66955	0.00395	0.69195	0.46675	0.04925	0.74695	0.6527	0.651675	1.1103	4.7625	2.02027	5.49062	7.3893	-0.14715	23.0143	152.575	236.525	0.889025	0.7432	0.1111	0.55545	0.061775	16.9705	0.44038	1.75368	0.199675	0.1351	7.3512	0.4456	144.125	8.75	4.9	NA	NA	NA	NA	125.712	63.04	42.841	78.8284	50.4061	27.5246
UNTRVI0750	31.9962	0.116433	0.7672	5.59817	136.933	119.167	0.887567	0.652067	0.0074	0.713833	0.452233	0.0477667	0.733767	0.659733	0.658633	1.18273	4.8119	1.30803	5.37633	7.31803	-0.16	22.7733	155.9	150.6	0.887133	0.765667	0.1127	0.564267	0.0679	19.1213	0.440194	1.8655	0.200233	0.0785	7.28417	0.4569	144.333	7.66667	3.6	NA	NA	NA	NA	132.038	62.9805	41.6877	81.2444	51.3961	29.1044
UNTRVI0860	32.2333	0.1536	0.749467	5.76813	146.867	122.367	0.887967	0.6556	-0.00606667	0.6683	0.472633	0.0608	0.688867	0.5789	0.578967	1.13463	4.42523	1.51223	5.30017	7.6934	-0.0543667	23.5776	163.567	147.2	0.889867	0.737567	0.0791333	0.541067	0.0569333	18.4308	0.440257	1.82457	0.199967	0.202567	7.66233	0.4867	145	7.66667	3.95	NA	NA	NA	NA	127.338	65.3327	44.0542	80.1466	51.1397	27.1568
UNTRVI1840	33.1463	0.150267	0.740867	5.6593	134.167	116.667	0.8886	0.628733	0	0.6634	0.4841	0.0629667	0.689133	0.575633	0.5761	1.28507	4.4224	2.3994	5.3368	7.76113	-0.180367	23.9344	171.7	152.867	0.889867	0.805333	0.245533	0.561533	0.1167	18.2963	0.440267	1.80907	0.201267	0.0983333	7.69903	0.453067	146.833	10	4.45	NA	NA	NA	NA	128.246	96.5258	61.1058	88.9379	58.2292	16.2666
UNTRVI1400	39.6064	0.0737333	0.872	6.6399	126.2	173.033	0.8884	0.6004	0	0.757533	0.4102	0.0363667	0.834233	0.793067	0.7943	1.21587	6.07623	3.88517	6.41773	7.7103	-0.142633	25.0556	138.567	124.1	0.889367	0.7278	0.0496333	0.529833	0.0324667	14.1436	0.44051	1.56213	0.199633	0.146933	7.67077	0.4787	147.333	5.33333	5.8	NA	NA	NA	NA	132.946	64.0941	46.5303	83.7582	51.7237	29.2046
UNTRVI1240	40.2881	0.0684667	1.2269	8.07663	79.4667	159.1	0.888533	0.642833	0.0295	0.768	0.3718	0.0372333	1.16803	1.14217	1.1428	0.872667	7.57483	2.4208	7.8881	6.73663	0.1111	24.8626	74.2	177.667	0.8899	0.528933	0.0152333	0.454567	0.0317667	16.8409	0.440353	1.75403	0.200067	0.158933	6.62377	0.550467	148.4	6	5.05	NA	NA	NA	NA	138.323	75.8104	56.1191	90.7978	54.8951	26.7686
UNTRVI0640	45.911	0.195633	2.00247	10.9418	65	86.3667	0.890667	0.525333	0.021	0.746567	0.395233	0.0589	1.7843	1.75873	1.7578	1.3299	9.8185	4.64087	10.5523	5.98313	0.00176667	30.4139	49.1667	217.933	0.888167	0.672967	0.0043	0.426633	0.0243	10.7646	0.440929	1.3801	0.1968	0.365	5.63313	0.5752	148.5	4.33333	5.95	NA	NA	NA	NA	125.393	56.2733	40.8583	77.639	49.0907	29.7398
UNTRVI0480	42.5034	0.0613333	1.19937	8.20927	105.367	228.3	0.8874	0.647333	0.0616	0.7894	0.358667	0.0331	1.12843	1.1418	1.14217	0.833733	7.85427	1.66865	7.95303	7.10353	0.193233	25.7922	78.4667	62.4333	0.888833	0.5369	0.0081	0.458433	0.0141667	11.4502	0.44099	1.4415	0.19995	0.1647	6.94267	0.5662	148.933	6	5.2	NA	NA	NA	NA	139.951	64.3195	46.3032	87.0463	52.7481	30.9643
UNTRVI0290	37.5849	0.0546667	0.95	6.64147	113.833	118.667	0.887367	0.613367	-0.00503333	0.734133	0.4371	0.0388	0.923867	0.853533	0.854033	1.2703	5.97747	1.14097	6.5024	7.0245	-0.1745	24.004	137.467	161.967	0.889	0.773433	0.109567	0.542533	0.0554667	15.1515	0.440512	1.63973	0.200867	0.0923667	6.99347	0.453567	149.133	5.33333	7	NA	NA	NA	NA	129.332	67.09	40.8946	79.6045	51.8036	26.7776
UNTRVI0460	30.381	0.1413	0.770975	5.64185	135.7	126.75	0.888275	0.596875	-0.0058	0.665775	0.465475	0.0617	0.726125	0.608875	0.608475	1.268	4.42807	1.88425	5.3234	7.3427	-0.1588	22.6697	82.75	104.3	0.889275	0.75035	0.136725	0.528575	0.060425	19.1592	0.440187	1.85842	0.19985	0.19485	7.3025	0.445	149.375	10.25	3.9	NA	NA	NA	NA	131.457	107.477	62.7182	91.3807	61.1661	12.9978
UNTRVI1160	31.126	0.2395	0.710567	5.82547	147.3	148.267	0.890467	0.551067	0.0140333	0.5511	0.5398	0.0954667	0.583033	0.410467	0.409433	1.49653	3.429	3.82363	4.9699	8.5231	-0.130867	25.3576	141.333	167.2	0.890467	0.7914	0.153767	0.5332	0.100433	21.1324	0.439934	1.89653	0.212567	0.313067	8.35943	0.4157	149.667	12	4.7	NA	NA	NA	NA	129.928	66.9539	40.5416	79.8289	51.9332	26.9448
UNTRVI0570	35.813	0.12265	0.7882	6.03083	125.575	137.025	0.887675	0.579475	-0.002475	0.665775	0.4673	0.05815	0.770325	0.647325	0.647475	1.16148	4.96572	1.36603	5.9584	7.73217	-0.127075	24.3347	124.375	112.85	0.88985	0.6636	0.203775	0.5255	0.087075	18.1959	0.440256	1.8161	0.200575	0.2517	7.67293	0.4295	154.875	9.75	3.9	NA	NA	NA	NA	134.635	63.0135	43.4319	83.0999	51.9039	29.8408
UNTRVI0610	37.0539	0.07625	0.953575	6.79325	99.775	122.725	0.88895	0.48485	0	0.6987	0.434725	0.0599	0.91395	0.8197	0.818475	1.62793	5.83565	3.14595	6.6675	7.32578	-0.242475	24.2441	153.675	225.75	0.891025	0.78465	0.10825	0.48235	0.062475	16.7678	0.440316	1.71875	0.1972	0.19595	7.1501	0.39105	159	11.25	4.8	NA	NA	NA	NA	132.033	65.0488	46.6827	83.5462	51.8345	28.642
UNTRVI0400	36.018	0.1465	0.7789	6.22502	145.425	172.125	0.88645	0.6266	0.003175	0.6788	0.46695	0.0555	0.695175	0.593975	0.59285	1.22433	4.77097	2.71223	5.61552	8.0772	-0.104525	25.3261	119.425	164.325	0.889975	0.7617	0.108525	0.559525	0.053925	17.6781	0.440428	1.77697	0.2029	0.143375	8.03913	0.462325	159.5	8.25	4.3	NA	NA	NA	NA	149.497	83.0909	60.3606	98.1614	57.8821	27.4616
UNTRVI1740	39.0288	0.1803	0.7326	6.11043	173.867	73.7	0.8873	0.784167	-0.0564	0.6881	0.474933	0.0811	0.658467	0.5725	0.5718	0.8598	4.8514	2.94757	5.6021	8.4723	0.171433	26.2572	86.0333	167.9	0.889933	0.670267	0.103333	0.583533	0.0396	21.4203	0.440077	2.0052	0.1969	0.223433	8.40457	0.556433	161.667	8	5	NA	NA	NA	NA	131.716	60.5597	41.4337	80.8855	50.8279	29.8631
UNTRVI0510	56.0142	0.258025	2.59673	13.2077	51.4	119.3	0.91305	0.56895	0.221225	0.747975	0.427	0.08625	2.13987	2.29208	2.29772	1.39223	11.8364	1.89128	12.6111	6.11715	-0.04835	34.1503	27	143.7	0.898675	0.7735	0.014725	0.467625	0.01745	9.28585	0.441364	1.2753	0.198775	0.4264	5.38903	0.5373	161.912	4	5.55	NA	NA	NA	NA	135.018	59.3433	41.8573	82.6305	51.2179	31.183
UNTRVI0260	33.4334	0.1383	0.7476	5.7432	139.45	142.8	0.88615	0.674925	0.004775	0.6905	0.46705	0.052175	0.690725	0.601	0.599975	1.10882	4.61013	1.15722	5.32977	7.76395	-0.0592	24.7849	159	197.35	0.890775	0.742825	0.10665	0.55585	0.0572	17.7778	0.440284	1.80555	0.20105	0.152625	7.71948	0.433275	163	6	4.5	NA	NA	NA	NA	127.252	73.5076	55.0059	84.7234	53.0415	24.7144
UNTRVI0630	29.048	0.224075	0.5913	4.73745	119.825	166.45	0.88465	0.54135	-0.069475	0.5848	0.52685	0.0798	0.572625	0.423925	0.4215	1.27988	3.4142	2.69442	4.65245	8.12588	-0.031	23.859	45.725	162.75	0.888425	0.655975	0.37215	0.5495	0.119525	22.0681	0.439988	1.98122	0.199	0.350975	8.06025	0.47235	164.625	12.5	4.6	NA	NA	NA	NA	148.244	79.8658	54.8094	94.682	57.124	27.9752
UNTRVI0700	31.959	0.1626	0.696933	5.38583	143.433	231.633	0.887933	0.667967	0.00803333	0.668333	0.480267	0.0633	0.660733	0.553433	0.5539	1.15063	4.27847	1.0587	5.128	7.7583	-0.128467	23.1723	112.767	78.3667	0.8912	0.768133	0.1932	0.561967	0.0797	20.6591	0.440716	1.89657	0.199533	0.144733	7.73007	0.477933	168.333	9.66667	3.85	NA	NA	NA	NA	123.658	60.4674	40.0793	76.6749	49.7226	27.6913
UNTRVI0620	48.3842	0.212725	2.0292	11.2859	63.925	88.625	0.889375	0.5198	0.1111	0.765375	0.383825	0.05875	1.93755	1.89393	1.89233	1.36757	10.5558	1.7991	11.0236	5.71925	-0.022125	29.9046	52.825	93.375	0.8896	0.68705	0.01	0.508325	0.031625	13.6509	0.440756	1.54202	0.199675	0.2395	5.60492	0.55465	171.125	6.75	6.4	NA	NA	NA	NA	139.798	58.7698	42.007	85.1255	51.7	32.6763
UNTRVI0890	37.3497	0.156375	1.04137	6.70057	139.05	223.55	0.887875	0.655375	-0.00515	0.6688	0.48085	0.0607	0.67015	0.56465	0.56375	1.193	4.66512	2.55365	5.5732	8.3312	-0.157525	25.1636	142.15	152.75	0.8901	0.776375	0.110225	0.564875	0.059	20.5564	0.44008	1.92195	0.19975	0.122425	8.28252	0.458325	174.625	10.25	4.65	NA	NA	NA	NA	130.839	63.7376	43.0927	81.2411	51.3997	28.5259
UNTRVI1080	37.3252	0.070525	0.876725	6.46445	121.575	5.625	0.887825	0.63505	0.038325	0.730675	0.429125	0.039775	0.85105	0.78155	0.781025	1.09125	5.74885	1.33413	6.28862	7.42103	-0.065325	24.26	106.75	161.275	0.88965	0.692325	0.0775	0.526175	0.040975	18.0411	0.440289	1.7939	0.20115	0.128275	7.39775	0.4902	178.5	5	6.05	NA	NA	NA	NA	124.669	53.2431	37.1878	75.4714	48.441	30.4736
UNTRVI1670	42.975	0.198333	0.6317	5.97237	104.767	177.667	0.8883	0.7113	0.0024	0.637833	0.504967	0.0699667	0.592733	0.479267	0.478367	1.0613	4.4986	3.4727	5.62187	9.53913	-0.0654667	27.8729	114.467	159.933	0.891967	0.754233	0.151467	0.569933	0.0929667	25.1964	0.439798	2.1195	0.198333	0.235	9.477	0.465033	181.667	10.3333	5.7	NA	NA	NA	NA	131.989	55.5808	34.8355	78.0281	49.76	31.4513
UNTRVI0810	35.9866	0.145467	0.744733	5.91037	130.967	3.73333	0.887233	0.634467	-0.000366667	0.6552	0.486267	0.0637	0.7087	0.585867	0.584733	1.23097	4.65383	2.32647	5.66983	8.00103	-0.159767	24.7189	112.1	193.667	0.889633	0.7774	0.1624	0.550667	0.1016	23.2462	0.439939	2.0588	0.199533	0.1604	7.94737	0.453633	184.833	9.33333	4.5	NA	NA	NA	NA	134.069	64.6423	42.6282	82.6652	51.9731	29.1286
UNTRVI0240	35.814	0.1306	0.766375	5.92788	129.3	170.05	0.88675	0.604675	0.026325	0.67885	0.468775	0.0565	0.734625	0.62945	0.628025	1.31775	4.86832	1.62885	5.7298	7.8253	-0.184425	24.3804	125.275	179.725	0.888575	0.795	0.268975	0.554825	0.109	21.3492	0.440064	1.96958	0.2004	0.109975	7.76605	0.443525	186.5	12.25	5.4	NA	NA	NA	NA	120.561	56.5008	38.465	74.3984	48.4209	28.2617
UNTRVI0310	43.8044	0.0499	1.03333	7.58985	126.3	92.9	0.8887	0.770425	0.033075	0.764475	0.418025	0.045075	0.953375	0.93525	0.93595	0.81165	6.86857	2.52915	7.19245	7.5713	0.228975	26.3285	93.925	65.95	0.888625	0.624975	0.01935	0.520925	0.0149	19.7549	0.440132	1.88386	0.2008	0.16995	7.38715	0.608625	187.625	6.75	5.2	NA	NA	NA	NA	147.269	72.7742	51.582	93.0093	55.5727	30.132
UNTRVI1230	46.2026	0.065925	0.9933	7.65273	141.625	126.175	0.890175	0.7959	0.013125	0.748925	0.4089	0.051925	0.91755	0.888025	0.888925	0.579475	6.84743	3.1538	7.31522	8.0645	0.25815	27.1923	65.55	134.325	0.890825	0.4649	0.015775	0.4852	0.0459	18.9131	0.440235	1.83305	0.1997	0.209275	7.8486	0.5996	187.875	6	6.5	NA	NA	NA	NA	134.75	52.8639	32.7999	78.4343	49.7529	33.0248
UNTRVI1320	50.7151	0.06095	1.03412	8.24692	131.675	174.025	0.887425	0.7662	0.0171	0.75995	0.388175	0.051	0.95965	0.940525	0.940775	0.600875	7.5417	1.7732	7.93963	8.39045	0.260825	27.898	98	185.475	0.888775	0.4609	0.019375	0.4587	0.03865	14.5205	0.440638	1.6299	0.2	0.171975	8.1513	0.58465	188	7.33333	5.95	NA	NA	NA	NA	144.444	70.6576	50.2733	91.1222	54.7654	29.9776
UNTRVI0990	37.1775	0.1437	0.808475	6.44412	128.925	213.175	0.885825	0.629275	0.003025	0.689125	0.463875	0.06405	0.708025	0.6173	0.6163	1.26615	4.9022	1.77325	5.71077	8.09625	-0.18285	25.3955	51.05	154.1	0.88785	0.7948	0.1176	0.560675	0.06135	22.0095	0.439993	1.98125	0.1999	0.103525	8.03275	0.44045	188.125	10.25	6	NA	NA	NA	NA	133.381	56.5888	39.7586	80.8477	50.3991	31.6628
UNTRVI0500	58.4406	0.207075	2.00205	12.0207	56.325	139.3	0.886225	0.542675	0.182725	0.7236	0.433525	0.060275	1.8613	1.76608	1.76717	1.48172	10.7019	3.35355	11.847	6.4664	-0.204625	33.0172	47.65	262.3	0.890675	0.7994	0.0602	0.46495	0.029225	11.946	0.440904	1.43935	0.198875	0.429275	6.20183	0.418025	192.125	4.5	5.95	NA	NA	NA	NA	132.66	71.7117	51.5578	86.2314	53.271	26.5492
UNTRVI0830	35.9197	0.1369	0.754267	5.85367	127.3	117.967	0.8876	0.608433	0.0177	0.663833	0.4835	0.0567333	0.715833	0.599233	0.598767	1.30217	4.64253	3.61063	5.6106	7.874	-0.183267	24.4159	167.8	212.867	0.889467	0.789933	0.1833	0.549267	0.105767	23.8864	0.439859	2.04047	0.196	0.129833	7.82037	0.4337	193.167	9.33333	4.5	NA	NA	NA	NA	128.613	61.4519	41.3456	79.3793	50.5859	28.7772
UNTRVI1650	42.9572	0.0735	0.91905	7.04495	118.575	175.375	0.8867	0.643775	5e-05	0.733875	0.4395	0.046875	0.88035	0.818425	0.817475	1.17152	6.25265	1.7124	6.80933	7.78932	-0.1005	26.0173	118.525	170.35	0.891575	0.7504	0.053875	0.548025	0.036875	18.5878	0.440269	1.8426	0.19965	0.129875	7.70465	0.449625	199	5	5.65	NA	NA	NA	NA	125.672	51.8608	33.8091	74.4924	48.2368	31.1008
UNTRVI1260	45.5454	0.0575333	1.09347	7.89723	100.6	163.9	0.888133	0.567467	0	0.7817	0.377033	0.0351333	1.04097	1.02347	1.0237	1.15053	7.37447	1.24757	7.54097	7.54097	-0.1348	27.114	115.233	231.967	0.889667	0.649833	0.0149	0.488267	0.0172333	17.3663	0.440433	1.7597	0.2	0.0957333	7.48453	0.474933	199	6.33333	5.3	NA	NA	NA	NA	118.963	51.4376	34.0474	71.3342	47.103	29.4854
UNTRVI0870	42.5189	0.1584	0.722133	6.3726	143.767	162.067	0.8889	0.634933	0.0281667	0.679067	0.470633	0.0628333	0.6706	0.573033	0.573367	1.21753	5.05743	1.8595	5.97463	8.91823	-0.1717	27.1475	161.1	163.1	0.889467	0.7664	0.143	0.543733	0.0776333	21.789	0.440063	1.98547	0.200867	0.192267	8.85613	0.435533	203.5	8	4.05	NA	NA	NA	NA	127.183	56.4181	36.58	76.5777	49.3534	29.9737
UNTRVI0900	42.6668	0.166	0.69865	6.24735	146.975	103.95	0.8874	0.6689	-0.001475	0.639325	0.506175	0.066725	0.655575	0.527625	0.52705	1.16875	4.6863	1.57848	5.87375	8.98522	-0.15185	27.4178	127.575	178.225	0.8901	0.78035	0.1984	0.5799	0.109675	22.3701	0.439964	1.98758	0.200225	0.132675	8.94293	0.46475	208.625	8.25	4.65	NA	NA	NA	NA	127.024	56.6872	37.5955	76.6985	49.4652	29.8562
UNTRVI1110	38.9559	0.12315	0.784875	6.33357	129.675	90.225	0.887775	0.59855	0.020025	0.7072	0.44985	0.0503	0.72895	0.6513	0.6507	1.3196	5.26415	1.2603	5.95418	8.1788	-0.19115	25.2474	121.8	220.05	0.88825	0.784975	0.10865	0.539875	0.04575	22.2458	0.440049	1.99178	0.20085	0.12555	8.09838	0.44215	209.625	10	5.05	NA	NA	NA	NA	120.455	100.429	46.5752	78.5905	58.1816	11.4264
UNTRVI0880	40.1347	0.1415	0.727275	6.08667	134.15	97.45	0.88805	0.608975	0.0009	0.67915	0.471475	0.054975	0.690525	0.5921	0.592175	1.29965	5.0038	2.25226	5.89278	8.54073	-0.191225	25.8362	167.325	204.325	0.889725	0.791	0.201575	0.5499	0.10085	25.4432	0.439729	2.11819	0.1995	0.1132	8.45608	0.4436	214.5	10.5	4.35	NA	NA	NA	NA	125.96	54.8822	36.7462	76.04	48.9546	30.2015
UNTRVI1120	41.0744	0.0832	0.849025	6.60233	118.45	176.975	0.8873	0.610625	0.00425	0.7295	0.4361	0.0408	0.80305	0.744125	0.74355	1.24733	5.84413	1.26473	6.40715	7.98618	-0.12215	25.6903	117.525	213.35	0.8883	0.756525	0.105675	0.532625	0.04885	21.8477	0.440031	1.97907	0.1999	0.128875	7.8634	0.44535	214.875	7.25	4.9	NA	NA	NA	NA	124.372	50.9355	33.1647	73.6091	47.8836	31.0893
UNTRVI0410	39.8481	0.168475	0.80995	6.65142	141.325	84.45	0.88875	0.575	-0.005225	0.649925	0.4743	0.067675	0.69535	0.5719	0.571725	1.14643	4.89372	1.9443	6.01342	8.65718	-0.11675	26.5461	63.725	162.825	0.8897	0.662125	0.0823	0.4983	0.04375	20.3066	0.440351	1.88068	0.20135	0.4277	8.55983	0.43025	216.125	11	4.55	NA	NA	NA	NA	147.445	79.8844	56.71	95.3398	56.9314	27.8779
UNTRVI1020	62.2232	0.0859	1.3584	10.5429	91.5	97.5	0.8825	0.3148	0.4066	0.7635	0.3717	0.052	1.3248	1.2908	1.2888	2.6125	10.033	0.9128	10.4987	7.9248	-0.285	32.4392	117.1	194.3	0.8899	0.8224	0.0863	0.486	0.0234	16.6889	0.440482	1.7527	0.2002	0.1444	7.7724	0.4121	221	8	5.55	NA	NA	NA	NA	132.084	65.3492	45.7816	83.1718	51.8402	28.4422
UNTRVI1280	54.991	0.0682	0.8967	7.92173	130.233	173.067	0.887733	0.6331	0.0111667	0.720833	0.443867	0.0403333	0.862167	0.782067	0.781767	1.1493	6.8975	1.7269	7.65953	8.87587	-0.104867	29.6464	130.7	150.7	0.889733	0.7265	0.128467	0.540433	0.0553	14.8293	0.440553	1.61505	0.19975	0.159033	8.81663	0.516	222	6.33333	5.45	NA	NA	NA	NA	127.747	64.0203	44.7993	80.6376	50.9104	27.7198
UNTRVI0580	47.2182	0.0793333	1.0603	7.9853	96.0667	106.967	0.8861	0.528667	0	0.712533	0.434667	0.0454	1.01823	0.9276	0.9274	1.44537	7.04143	1.98823	7.8486	7.747	-0.194733	27.4158	132	215.3	0.889233	0.7563	0.1645	0.484133	0.0663667	19.0049	0.440209	1.84293	0.2002	0.242933	7.63977	0.436367	222.333	8.33333	4.85	NA	NA	NA	NA	132.207	74.7484	53.5185	86.9152	53.9154	25.4208
C1TRVI0050	48.5204	0.0512667	1.12525	8.35558	112.667	118.083	0.8882	0.71925	0.000166667	0.76475	0.416933	0.0454167	1.03017	0.998617	0.998467	0.964183	7.47183	1.54287	7.82178	7.61297	0.11425	28.6437	125.017	87.2667	0.888117	0.685617	0.01985	0.54385	0.0216167	16.7668	0.440355	1.74838	0.19985	0.211867	7.51277	0.539633	223.167	4.83333	5.15	NA	NA	NA	NA	147.38	81.0473	67.1592	100.93	69.5979	32.2578
UNTRVI1640	47.4179	0.093375	0.84355	7.09478	128.225	135.9	0.88725	0.6675	-0.01245	0.691225	0.46375	0.0483	0.8128	0.705725	0.70525	1.114	5.92245	1.12573	6.86435	8.5238	-0.076225	28.0525	149.125	195.225	0.890025	0.741	0.1381	0.559425	0.080825	19.0522	0.440255	1.85315	0.199675	0.162575	8.4984	0.477375	225.375	4	5.65	NA	NA	NA	NA	124.726	49.3759	29.9232	72.2522	47.6731	31.5885
UNTRVI0050	53.4495	0.0421333	1.07807	8.58797	104.467	111.033	0.888333	0.6477	0.000733333	0.737867	0.431733	0.0377333	1.0194	0.947167	0.9476	1.1209	7.5551	1.94013	8.19573	8.06027	-0.0574	29.8062	97.4667	185.967	0.8906	0.7257	0.0399333	0.5428	0.0265333	16.7022	0.440414	1.73888	0.199425	0.192567	7.9982	0.4738	225.5	4	4.1	NA	NA	NA	NA	131.163	65.9368	44.932	82.3371	51.945	27.8403
UNTRVI1710	44.8063	0.180533	0.691467	6.26137	159.833	130.1	0.8877	0.735367	-0.000566667	0.6526	0.4963	0.0691667	0.6366	0.5222	0.522167	0.980933	4.78087	3.19887	5.88433	9.3613	-0.0245333	28.7398	114.333	232.133	0.887767	0.715233	0.0639333	0.572067	0.0717667	28.7552	0.440314	2.30157	0.1992	0.249333	9.32463	0.4986	227.833	12.3333	4.45	NA	NA	NA	NA	131.989	54.7676	34.8396	77.9776	49.7399	31.6418
UNTRVI0710	43.4746	0.16335	0.7358	6.50957	131.45	166.975	0.888975	0.589325	-0.008025	0.654775	0.4867	0.070525	0.6764	0.561175	0.560175	1.37043	4.93185	1.55545	6.05368	8.99157	-0.197425	27.4347	177.7	230.25	0.889425	0.7964	0.159325	0.55255	0.0862	25.3712	0.439842	2.12725	0.200825	0.10695	8.89213	0.431675	228.75	11.5	4.85	NA	NA	NA	NA	134.167	62.9439	40.7619	81.8811	51.748	29.6396
UNTRVI0780	41.3628	0.164167	0.7196	6.22913	144.067	109.867	0.886533	0.575433	0.0531667	0.6578	0.474267	0.0718	0.683	0.565733	0.564333	1.36633	4.94737	1.41423	6.0085	8.82507	-0.085	26.5668	115.533	200.5	0.891	0.734867	0.212633	0.536133	0.100267	27.4997	0.439538	2.18298	0.200017	0.211067	8.76863	0.464733	233.667	12.3333	4.3	NA	NA	NA	NA	129.651	55.9601	34.6795	76.744	49.6578	30.6679
UNTRVI1290	43.4711	0.0458667	1.03767	7.60987	118.133	57.3333	0.8888	0.659767	-0.000433334	0.752367	0.4155	0.0334333	0.961633	0.914933	0.915933	1.0229	6.80437	1.44207	7.23337	7.541	0.0377	26.089	109.633	245.1	0.8897	0.674467	0.0262667	0.501	0.017	23.3202	0.440701	2.0349	0.199067	0.241733	7.44787	0.497533	236.667	7	5.5	NA	NA	NA	NA	130.131	69.9707	47.4154	82.9944	52.5634	26.3254
UNTRVI0340	50.4557	0.0459667	1.09747	8.42283	105.933	180.067	0.888233	0.668833	0	0.732467	0.435867	0.0382667	1.03713	0.954333	0.9552	1.0808	7.32367	1.59157	8.00663	7.75547	-0.0212	28.9335	113.5	276.5	0.890133	0.722933	0.0986667	0.546267	0.0375667	20.9667	0.44012	1.98686	0.2001	0.148733	7.71877	0.5193	239.5	4.66667	4.85	NA	NA	NA	NA	146.242	72.0015	49.9619	91.5284	55.285	30.0825
UNTRVI0910	44.8524	0.15435	0.781325	6.87688	132.6	129.55	0.8871	0.544225	-0.0157	0.65125	0.4777	0.07115	0.700925	0.576175	0.575	1.55895	5.10963	1.90275	6.35213	9.06568	-0.2179	28.2567	138.475	177.15	0.889225	0.789975	0.09145	0.52965	0.0733	25.7559	0.43981	2.13362	0.199925	0.1349	8.97045	0.430225	240.125	9.5	4.2	NA	NA	NA	NA	129.386	59.7873	40.0333	79.1341	50.4171	29.5024
UNTRVI0720	44.9461	0.1247	0.803825	6.99402	126.7	126.65	0.88755	0.601925	0.0088	0.681975	0.45995	0.058225	0.74	0.6407	0.64035	1.2544	5.56473	1.6681	6.5151	8.83072	-0.130825	27.4321	125.875	69.1	0.88975	0.75215	0.080675	0.530775	0.046125	23.6751	0.439953	2.0754	0.1999	0.1874	8.73125	0.432425	241.625	9	4.6	NA	NA	NA	NA	130.629	58.0781	38.9758	79.2245	50.1859	30.4357
UNTRVI0550	41.4034	0.118375	0.84095	6.81733	123.475	88.95	0.88735	0.5912	0.001475	0.6958	0.456475	0.060025	0.7632	0.677875	0.677825	1.39468	5.49485	1.52452	6.3119	8.29942	-0.21215	26.7812	87.85	168.2	0.889275	0.81565	0.1428	0.549325	0.069875	22.5944	0.440006	2.02565	0.200275	0.1456	8.15553	0.42305	242.5	15.75	5.25	NA	NA	NA	NA	120.691	55.2882	36.8963	73.4841	48.2332	28.6698
UNTRVI0820	49.8633	0.17645	0.697425	6.79985	124.8	125.275	0.88425	0.58055	0.009925	0.612125	0.5142	0.075	0.65525	0.50875	0.507925	1.41797	4.8916	1.96395	6.46643	9.89963	-0.2167	30.1645	173.225	217.6	0.889175	0.807125	0.251125	0.53915	0.120825	23.2617	0.43999	2.02035	0.200425	0.183725	9.7684	0.414725	243.25	9.5	4.8	NA	NA	NA	NA	131.785	60.8767	40.7263	80.6308	50.9323	29.7585
UNTRVI1000	50.4863	0.0897	0.851267	7.45983	124.033	124.367	0.885733	0.558933	-0.0250333	0.714267	0.443233	0.0382333	0.809433	0.733133	0.732333	1.38303	6.41493	3.2	7.1628	8.85613	-0.1825	29.2926	139.2	267.533	0.889133	0.7428	0.1295	0.5101	0.0643667	23.7737	0.439899	2.03627	0.199833	0.241567	8.76017	0.4447	249	7.66667	5.4	NA	NA	NA	NA	132.013	60.8935	42.4539	81.5423	50.9323	29.9062
UNTRVI0110	49.5675	0.18145	0.692425	6.82597	142.9	128.45	0.8862	0.6054	-0.003625	0.6528	0.486975	0.06975	0.633	0.52155	0.52055	1.3193	5.14562	1.28895	6.29073	9.95257	-0.1751	29.7641	87.775	203.975	0.889525	0.793475	0.149225	0.553125	0.0827	26.8035	0.440321	2.1844	0.2008	0.195125	9.88905	0.450475	251.375	11	5	NA	NA	NA	NA	144.453	78.4817	58.7563	94.902	56.3035	27.7138
UNTRVI0730	48.0375	0.171325	0.71965	6.88975	133.975	184.775	0.8858	0.578425	0.002625	0.633625	0.491575	0.070975	0.6699	0.536475	0.53535	1.37957	5.08635	2.52195	6.43255	9.60965	-0.1364	29.0518	138.425	157	0.8883	0.782525	0.1493	0.547975	0.080325	25.377	0.43983	2.13998	0.1997	0.208425	9.5271	0.441725	252.875	9	4.2	NA	NA	NA	NA	128.137	58.517	37.7022	77.4939	50.0385	29.4776
UNTRVI1690	53.602	0.158633	0.7151	7.0359	146.567	3.2	0.887367	0.6269	0.0515667	0.6919	0.4548	0.0618333	0.665433	0.577333	0.576333	1.1802	5.794	2.99273	6.68017	10.1036	-0.0385333	31.4063	114.667	198.467	0.888833	0.724733	0.0963	0.549433	0.0718333	29.787	0.440238	2.31423	0.2004	0.2002	10.064	0.505	264.833	10.6667	4.5	NA	NA	NA	NA	127.81	57.5883	39.5251	78.2898	49.6353	29.8265
UNTRVI1660	54.3649	0.0561	1.04325	8.66602	120.7	120.975	0.887925	0.661925	0.009275	0.77375	0.36195	0.03725	1.0026	0.9863	0.9859	0.74535	8.1894	2.45115	8.4561	8.54922	0.21505	28.5447	81.725	143.65	0.891475	0.4909	0.00585	0.445625	0.0419	29.2353	0.44019	2.30297	0.2008	0.145625	8.41375	0.57065	270.625	6.75	5.35	NA	NA	NA	NA	136.124	54.4432	38.1691	81.3416	50.4914	32.9053
UNTRVI1960	54.7542	0.0925333	0.8645	7.8146	117.267	171.933	0.887267	0.5894	0.00316667	0.685567	0.468533	0.0531667	0.816933	0.711233	0.710967	1.38847	6.43183	1.48993	7.48737	9.1609	-0.202833	29.8591	111.633	242.1	0.8891	0.816	0.1586	0.551967	0.0800667	19.4997	0.440188	1.86973	0.200167	0.1321	9.03677	0.4349	270.667	10	5.25	NA	NA	NA	NA	126.823	54.7268	39.7433	77.7606	49.0539	30.6323
UNTRVI0350	42.1009	0.195925	0.780375	7.1179	139.175	180.8	0.888125	0.590925	0.00765	0.616175	0.488425	0.081625	0.657925	0.510875	0.510575	0.899925	4.6503	2.0557	6.07062	9.21598	-0.082025	28.4312	165.45	117.575	0.8896	0.537375	0.0778	0.495625	0.053275	33.0078	0.440854	2.43837	0.1996	0.429725	9.1313	0.459925	271	14.6667	4.65	NA	NA	NA	NA	146.495	81.6533	58.3806	95.7862	57.2361	27.0551
UNTRVI1330	62.6465	0.0602	1.09238	9.55252	125.1	129.3	0.888775	0.682125	0.0059	0.75995	0.385725	0.054425	0.9974	0.968175	0.968875	0.71965	8.62332	2.01193	9.06568	9.09955	0.198925	31.9775	93.425	189.5	0.88345	0.4917	0.025375	0.455875	0.028975	23.28	0.43997	2.06058	0.2003	0.2437	8.92597	0.548375	273.75	6.75	5.25	NA	NA	NA	NA	136.503	54.98	39.0177	81.9974	50.5027	32.9702
UNTRVI0600	48.1561	0.162275	0.78355	7.35128	129.35	43.875	0.887625	0.599375	0.0073	0.682875	0.4678	0.0726	0.67765	0.585725	0.585075	1.36045	5.44405	2.08305	6.37327	9.434	-0.213475	29.2035	178.425	162.35	0.88835	0.814125	0.111225	0.56325	0.07685	27.8016	0.439706	2.23415	0.199075	0.08825	9.32815	0.420375	278.625	15.5	5.35	NA	NA	NA	NA	123.527	56.2324	37.4416	75.252	48.7652	29.1582
UNTRVI1700	50.955	0.134575	0.812175	7.34213	141.075	208.2	0.8871	0.672025	0.0316	0.66525	0.48255	0.06015	0.71925	0.6063	0.60535	1.12902	5.60917	2.59715	6.73738	9.45725	-0.1528	29.9466	160.05	257.375	0.88895	0.7579	0.100575	0.551375	0.07455	28.9519	0.439677	2.26695	0.2012	0.1845	9.35143	0.460025	285	9.75	4.55	NA	NA	NA	NA	122.488	51.4502	32.9411	72.6585	47.6841	30.3987
UNTRVI1310	59.5681	0.0487667	1.1591	9.66847	114.767	118.833	0.888167	0.6781	0.00276667	0.790067	0.336567	0.0434667	1.0951	1.11703	1.11813	0.582733	9.36977	3.5165	9.4827	8.65577	0.233	30.3265	88.4667	149.667	0.889433	0.3934	0	0.4269	0	28.4734	0.440382	2.2691	0.200933	0.141467	8.382	0.5731	293.667	7.33333	4.95	NA	NA	NA	NA	128.287	51.0342	35.3605	76.0328	48.7816	31.9
UNTRVI1250	57.0365	0.0799667	0.9667	8.38767	126.2	175.633	0.887433	0.667167	-0.00436667	0.723267	0.4519	0.0454333	0.872967	0.800733	0.800533	1.14247	6.9427	2.9825	7.67083	9.04523	-0.124567	30.1209	130.333	179.867	0.8878	0.761567	0.0533667	0.568933	0.041	26.7991	0.440445	2.1562	0.2006	0.179233	8.9747	0.485433	302	8	5.7	NA	NA	NA	NA	141.961	67.7643	49.2569	89.498	53.7115	30.376
UNTRVI0490	57.1594	0.066175	0.9538	8.3941	118.025	168.05	0.888225	0.67025	0.00305	0.692225	0.4618	0.045275	0.910475	0.79355	0.794025	1.0985	6.98712	2.05577	8.0497	8.84342	-0.0618	30.9043	136.725	252.975	0.889975	0.7271	0.146525	0.538925	0.07055	21.1261	0.440024	1.9361	0.200167	0.1834	8.80958	0.495125	306.571	9.33333	5.95	NA	NA	NA	NA	148.53	67.8678	45.4059	90.6294	54.739	31.9558
UNTRVI1420	50.2292	0.147033	0.749867	6.92697	134.3	116.4	0.8873	0.649233	-0.00523333	0.675733	0.4837	0.0656333	0.696867	0.597167	0.597167	1.32153	5.5485	1.51797	6.57013	9.42057	-0.222	30.6998	113.067	197.2	0.8894	0.856767	0.2612	0.577167	0.0977667	31.2848	0.440248	2.3905	0.199267	0.153233	9.28797	0.412133	308.833	11.6667	5.15	NA	NA	NA	NA	142.928	62.8315	44.2012	87.4916	53.0202	32.0707
UNTRVI0140	65.9009	0.102467	0.913233	8.7692	129.3	61.8667	0.887333	0.697833	0.0151333	0.7135	0.4252	0.0509333	0.857867	0.785867	0.7854	0.817333	7.58617	2.73213	8.46667	10.1402	0.103767	32.955	75.9333	230.567	0.884933	0.566067	0.0636	0.488033	0.0708667	29.9858	0.440307	2.30718	0.200467	0.248133	10.0443	0.532867	332.333	6	5.6	NA	NA	NA	NA	138.251	64.7505	46.4655	86.1503	37.1343	26.8363
UNTRVI1910	17.228	0.059	1.20235	5.13275	85.45	170.225	0.88735	0.607725	0	0.77695	0.4075	0.035	1.13645	1.12233	1.12177	1.23453	4.78153	0.750325	4.91702	4.32432	-0.197725	16.4037	112.275	238.225	0.88965	0.749925	0.022725	0.531325	0.0159	6.0813	0.44222	1.04565	0.2019	0.06095	4.25875	0.418325	44.625	2	5.5	NA	NA	NA	NA	128.362	58.9822	37.9581	77.6199	49.9694	29.4698
UNTRVI1890	19.2277	0.14645	1.56985	6.28362	88.075	120.825	0.887275	0.7446	0.002275	0.7919	0.360675	0.06305	1.44912	1.52933	1.5304	0.672875	6.11925	0.940275	6.1722	4.26933	0.294275	17.7908	32.45	126.425	0.890025	0.4965	0.002025	0.4127	0.0024	6.46948	0.442118	1.08062	0.2	0.054725	4.01955	0.6175	51.2375	2	6.65	NA	NA	NA	NA	120.745	51.5105	31.5156	70.8164	47.4801	29.788
UNTRVI1900	24.515	0.066025	1.2299	6.1603	92.925	216.95	0.887475	0.639375	0	0.776875	0.39225	0.027125	1.20995	1.18535	1.18685	1.0264	5.93935	0.837875	6.11292	5.05248	0.0449	19.2221	92.4	186.3	0.889925	0.653675	0.043425	0.510275	0.030675	8.55138	0.441471	1.2383	0.200725	0.081475	5.01227	0.480925	73.875	2	4.75	NA	NA	NA	NA	124.445	65.7964	45.4913	79.2662	50.8646	26.2201
C1TRVI0030	13.3919	0.0488	0.929057	3.97123	117.871	126.657	0.885414	0.617629	0.00334286	0.765829	0.414071	0.0284143	0.878871	0.849671	0.847986	1.18763	3.65276	0.9919	3.80517	4.33374	-0.159086	14.1302	132.629	197.7	0.890043	0.732957	0.0399429	0.540429	0.0220714	6.61681	0.442085	1.09703	0.200371	0.0451857	4.30347	0.454871	41.7857	2.28571	5.61429	NA	NA	NA	NA	138.582	78.025	53.5968	90.4251	66.167	28.3321
UNTRVI0180	19.4428	0.23195	2.19265	7.1377	48.5	260.1	0.8837	0.70825	0	0.78395	0.42705	0.0579	1.9401	2.07805	2.07985	1.1136	6.77755	1.57272	6.8961	3.5433	-0.03975	19.6081	42.7	8.2	0.8893	0.77995	0.00525	0.46025	0.00105	2.80785	0.444604	0.71335	0.2025	0.1947	3.25965	0.44325	44.7833	2	4.95	NA	NA	NA	NA	119.047	58.5532	37.3355	72.8999	48.5984	27.0027
UNTRVI0030	16.5612	0.0443	0.95795	4.47545	109.475	123.575	0.886675	0.625525	0.002	0.747	0.424175	0.02955	0.918275	0.867675	0.865075	1.16885	4.05342	0.947475	4.33282	4.7371	-0.13715	15.9164	125.475	210	0.8888	0.72945	0.09125	0.533775	0.04135	7.08909	0.441948	1.13031	0.201825	0.05905	4.69265	0.47725	48.6625	2.25	4.7	NA	NA	NA	NA	109.838	56.7631	31.6028	66.1613	46.8477	24.8924
UNTRVI0020	19.6973	0.042725	0.982625	4.93717	108.15	129.45	0.887	0.601275	0	0.74965	0.4219	0.0369	0.937225	0.892975	0.890225	1.2566	4.50427	1.0185	4.79847	5.12022	-0.186925	17.228	130.175	214.15	0.8903	0.7536	0.101175	0.52705	0.045375	8.82268	0.441497	1.26792	0.202575	0.07855	5.04612	0.4284	65.6625	2	4.25	NA	NA	NA	NA	108.165	53.1549	34.453	66.4635	45.8524	25.9492
C1TRVI0020	18.4856	0.0529222	0.942167	4.72109	117.511	153.789	0.887944	0.593389	0.00105556	0.745389	0.416289	0.0358889	0.907078	0.854033	0.854867	1.19223	4.26531	1.08265	4.58234	5.08	-0.158611	16.9894	130.344	191.3	0.889911	0.706778	0.0992667	0.524689	0.0430333	10.3962	0.441198	1.37587	0.200267	0.0862889	5.02827	0.4424	68.2	2.33333	4.15385	NA	NA	NA	NA	143.577	82.8111	63.9686	97.6317	69.0941	28.6373
UNTRVI0060	28.9524	0.06465	1.22897	6.7511	90.725	165.15	0.88795	0.62205	0	0.781625	0.386475	0.0288	1.19375	1.1799	1.18075	1.05472	6.46852	1.2302	6.6167	5.54777	0.00195	21.4204	95.25	140.125	0.889475	0.654875	0.022775	0.500325	0.00985	10.8069	0.440997	1.39703	0.199375	0.11515	5.4864	0.49525	100.5	2	3	NA	NA	NA	NA	151.328	98.825	71.5806	104.318	61.6202	22.5999
PETRVA0730	25.9216	0.0590778	0.921811	5.46867	157.056	116.222	0.888756	0.622689	0.00398889	0.730756	0.445544	0.0390556	0.883667	0.811633	0.8223	1.25773	4.8213	1.35208	5.31049	6.01511	-0.174767	19.9172	206.911	244.222	0.897256	0.780478	0.0816222	0.540489	0.0512667	12.5019	0.412026	1.41254	0.200289	0.0870444	5.94549	0.420833	106.967	2	2.81111	22.7144	13.4156	33.1356	23.2756	131.822	73.6704	60.188	89.8537	30.2252	20.8213
PETRVA0630	37.5122	0.203011	0.706789	6.07406	173.7	165.322	0.900444	0.703589	-0.0245889	0.569467	0.555511	0.0879778	0.640722	0.454456	0.468056	1.02599	3.82129	1.48742	5.51088	8.66233	-0.0747556	26.7856	272.633	260.911	0.891522	0.721033	0.229078	0.569511	0.106467	14.7365	0.275101	1.20749	0.196889	0.2529	8.62942	0.4566	212.334	10.8889	3.70556	19.2467	13.7233	33.1789	23.4511	138.478	78.333	67.1085	96.3331	33.8691	21.3401
ACTRTH2550	11.7581	0.0942	0.9769	3.64042	158.2	2	0.8871	0.6178	0.0126	0.7483	0.445	0.0397	0.7629	0.7225	0.7237	1.3475	3.19153	1.97285	3.50327	4.38007	-0.2344	5.0746	200.7	205.8	0.8943	0.8325	0.0258	0.5607	0.027	8.04578	0.441461	1.20865	0.2006	0.0156	4.36992	0.4054	37.375	3.5	3.95	22.8287	25.26	39.25	34.2375	130.553	78.9965	60.6852	89.9903	38.8543	17.0571
ACTRTH0500	15.5276	0.0464	1.18495	4.98882	131.525	104.9	0.887625	0.53565	0.038975	0.778625	0.373725	0.025725	1.1296	1.11278	1.11357	1.24348	4.77515	1.01913	4.91317	3.90711	-0.0958	18.5128	141.925	123.8	0.889925	0.6541	0.0024	0.481025	0.023675	8.1416	0.441537	1.2171	0.199675	0.058275	3.8402	0.467275	40.875	2	4.55	-1.81	40.205	50.8425	42.6	150.916	142.227	100.691	118.418	58.5491	-6.46605
ACTRTH0400	19.3108	0.0701	1.25578	5.33213	129.15	145.1	0.888	0.5692	0.014225	0.7759	0.39075	0.0318	1.20695	1.18487	1.18455	1.2588	4.97653	1.51998	5.22197	4.42554	-0.174925	20.3748	162.9	141.425	0.889025	0.7083	0.0291	0.501	0.016025	7.99348	0.441667	1.17475	0.19965	0.088225	4.35039	0.43035	91.25	2.25	3.4	26.095	29.6088	42.4125	70.1125	155.554	88.4422	73.2978	107.678	44.9079	23.0355
ACTRTH2750	16.4258	0.10715	1.41433	5.19307	128.975	142.775	0.8871	0.645725	0.0059	0.774075	0.398825	0.037475	1.3779	1.35427	1.35555	1.04398	5.04507	1.68275	5.128	3.91229	0.037875	21.5222	112.375	140.475	0.889525	0.667425	0.0213	0.5167	0.011525	0.837875	0.450423	0.386275	0.203125	0.081625	3.84173	0.54655	153.5	2	4.5	27.5125	29.9037	43.7538	69.9625	132.643	72.5303	57.2683	89.334	37.6981	21.3164
ARTRPA0400	8.31077	0.059125	0.9408	3.13163	164.075	180.525	0.8839	0.6583	0	0.7204	0.46865	0.04315	0.870325	0.80045	0.797675	1.24818	2.66065	0.925575	2.94218	3.38243	-0.21525	11.1179	206.15	231	0.889475	0.818625	0.055825	0.572475	0.04795	2.98865	0.418706	0.705925	0.199475	0.024875	3.33162	0.40475	20.5938	2.25	6.75	8.3975	43.605	55.145	72.5	149.726	123.082	65.6695	101.486	51.2257	4.13272
ARTRPO0840	41.4329	0.15695	0.7745	6.5548	127.9	198.1	0.881775	0.580875	-0.0252	0.664825	0.47935	0.0751	0.722475	0.576775	0.62445	1.32927	4.9424	1.7062	6.20183	8.55767	-0.144625	26.9992	175.225	204.225	0.93745	0.74625	0.201325	0.5333	0.083975	13.5645	0.211383	0.998025	0.1996	0.2485	8.52168	0.46145	251.791	13.75	6.55	31.105	19.71	41.2475	51.375	158.69	80.1244	60.0827	102.742	41.4596	30.2948
PETRVA2170	45.3927	0.0911667	0.8744	6.99707	158.256	170.522	0.886956	0.619656	0.00394444	0.706556	0.456056	0.0516667	0.834222	0.747911	0.7473	1.30014	5.9944	1.33241	6.78932	8.21359	-0.192944	26.576	212.989	260.944	0.889478	0.800856	0.157856	0.551444	0.0731444	19.5374	0.431587	1.85092	0.200033	0.126756	8.13082	0.4274	207.661	3.55556	2.96111	20.3156	11.6322	35.8978	23.765	131.024	77.4861	64.3532	91.414	31.325	19.3368
PETRVA2990	52.9155	0.232644	0.803356	8.24947	152.911	129.956	0.886644	0.549456	0.0909	0.556567	0.535022	0.118278	0.647967	0.456211	0.455367	1.51792	4.67548	2.96516	6.69807	10.3632	-0.177478	32.4683	231.122	147.789	0.887444	0.763967	0.144678	0.5368	0.0709667	19.2135	0.224199	1.20228	0.197567	0.374722	10.2475	0.430344	421.941	13.2222	3.56111	20.5611	14.3833	33.0389	23.7111	137.168	75.9633	63.5847	94.44	31.9063	21.6621
PETRVA3030	75.7848	0.280756	0.744522	9.668	76.8	169.122	0.889133	0.6169	0.0146444	0.524322	0.570122	0.135533	0.567056	0.3755	0.376244	1.4554	4.87398	3.40144	7.54287	13.2908	-0.191533	41.0709	200.756	118.489	0.889678	0.831922	0.142556	0.580356	0.0736667	18.8084	0.192947	1.1002	0.206789	0.341189	13.1008	0.440167	567.57	15.3333	3.15	15.5856	12.1722	37.5644	24.8683	136.87	86.8695	72.4358	98.4427	35.2931	17.6956
INTRVA1010	59.2713	0.167367	0.784467	8.02483	127.501	233.773	0.8884	0.5962	-0.0193	0.597333	0.522933	0.0874333	0.714933	0.541833	0.540967	1.33037	5.51177	1.9525	7.3773	10.3462	-0.1942	33.3897	72.4193	180.55	0.887767	0.791467	0.373	0.5548	0.144133	18.8851	0.192948	1.1134	0.1993	0.209367	10.2362	0.433867	581.156	14	4	25.8402	28.7482	42.2122	42	161.732	109.424	90.411	118.668	48.2705	16.2253
ACTRTH1040	19.7318	0.06405	1.0092	4.66074	164.5	178.25	0.88665	0.6493	-0.0006	0.78215	0.40595	0.0332	0.8296	0.818	0.81635	1.1431	4.08026	1.34813	4.48663	5.18393	-0.1336	22.9787	145.8	162.65	0.8899	0.74225	0.00905	0.55445	0.0482	15.195	0.440473	1.67217	0.199775	0.0647	5.14657	0.4871	164.875	4.75	3.7	19.8938	26.0725	43.26	42.85	146.924	89.8529	77.4005	105.544	44.1198	19.1556
ACTRTH0740	24.6946	0.125625	0.996125	4.93442	118.85	44.75	0.8854	0.622225	0.003225	0.637275	0.489075	0.070275	0.8135	0.665775	0.663175	1.0549	4.14102	2.3979	4.70345	6.03979	-0.01115	10.1193	202.875	205.85	0.88355	0.6375	0.147775	0.522425	0.090975	2.00477	0.446025	0.60225	0.1997	0.119675	6.00327	0.473325	393.875	12.5	3.4	14.215	20.8987	47.88	50.0125	143.915	87.6369	74.4989	102.782	43.2154	18.9244
ARTRPO2730	10.9599	0.0742	0.893575	3.52257	119.65	174.975	0.88465	0.648975	0	0.728025	0.459025	0.043525	0.83195	0.76675	0.77595	1.23965	3.03107	0.891925	3.32952	3.9984	-0.19865	12.9675	151.55	236.275	0.88615	0.80405	0.060375	0.568725	0.0439	4.97085	0.439258	0.944025	0.20095	0.05625	3.9476	0.412725	27.7125	2.5	5.7	24.5175	20.2525	36.3075	36.875	143.668	81.6711	56.3888	94.067	39.1339	23.5399
ARTRPO1270	42.9179	0.219725	0.63265	5.97447	149.875	200.05	0.885125	0.58855	0	0.581225	0.52945	0.0848	0.5986	0.439975	0.438875	1.41165	4.16983	2.97732	5.68537	9.53347	-0.124325	27.5037	196.1	194.325	0.8896	0.795725	0.373625	0.541275	0.137225	14.3083	0.219967	1.0573	0.20155	0.399625	9.45725	0.435675	261.653	14.5	6.3	24.8175	25.31	39.2225	46.375	152.694	77.8601	58.7502	99.2883	39.8622	29.1446
INTRVA0590	3.56225	0.046025	0.996075	2.19313	116.19	118.45	0.884375	0.62645	0.0105	0.7725	0.4077	0.027075	0.889475	0.8644	0.865875	1.1284	1.9177	1.23713	1.9812	2.22887	-0.08195	7.321	132.01	150.908	0.8921	0.705925	0.014225	0.5333	0.0143	1.64348	0.378925	0.48895	0.20075	0.03365	2.2204	0.4652	5.65375	2.25	8.1	20.8514	18.111	37.3861	30.4375	128.18	85.2712	68.8521	92.6853	37.872	13.4397
PETRVA2920	36.0978	0.0847778	1.18276	7.31078	128.078	108.456	0.878856	0.541222	0.00408889	0.711289	0.435911	0.0623889	1.12276	1.05044	1.04599	1.20711	6.51273	1.79246	7.24463	6.51838	-0.227022	24.1934	201.778	269.856	0.896144	0.642911	0.103967	0.4685	0.0544333	7.46782	0.230318	0.774278	0.206067	0.205744	6.27568	0.382011	145.12	8.44444	3.43889	19.3922	9.17556	32.7022	20.9389	131.644	76.1076	65.4596	92.7306	31.0682	20.0987
INTRVA2180	50.7336	0.0901333	1.17577	8.84267	87.3725	150.407	0.888967	0.381567	0.135133	0.7143	0.411067	0.0813333	1.12777	1.04073	1.04183	2.0981	7.85707	0.8939	8.80253	7.83733	-0.2925	28.6526	126.529	255.691	0.889733	0.797867	0.206133	0.446567	0.0719	13.8618	0.31085	1.25943	0.19955	0.259533	7.58333	0.361767	268.343	9	5.65	23.1546	30.6565	42.5883	46.0625	108.851	91.9449	115.414	47.1394	12.6036	27.5662
PETRVA2440	49.4072	0.128429	0.859671	7.49663	171.086	160.357	0.8838	0.644986	-0.00494286	0.606171	0.509614	0.0714571	0.822829	0.642786	0.642386	0.8943	5.53114	1.79757	7.20874	8.83557	-0.0188571	29.1563	269.014	260.586	0.889429	0.567543	0.158786	0.520529	0.0866571	11.5756	0.191256	0.864229	0.199429	0.329743	8.77991	0.493471	277.09	12.2857	3.74286	15.4871	10.9643	37.4686	24.2164	125.1	73.0674	61.3784	87.4766	29.0465	19.0745
INTRVA1650	48.3235	0.05995	0.987225	7.75835	105.625	159.651	0.888525	0.526525	0	0.72415	0.42725	0.043325	0.95215	0.87425	0.874825	1.47132	6.8834	0.7976	7.6094	8.07933	-0.217375	27.4571	136.407	223.445	0.891	0.762025	0.168025	0.50525	0.06995	17.5003	0.290667	1.3702	0.2007	0.140975	7.95865	0.4132	294.789	10.5	5.15	22.9868	28.2412	41.7504	37.625	110.016	92.0433	114.472	47.0812	11.046	27.7081
INTRMO0250	6.72513	0.031625	0.995675	2.98543	115.939	170.265	0.88445	0.6382	0	0.78795	0.392675	0.018725	0.90955	0.91	0.908325	1.06175	2.7305	1.1947	2.76435	3.03955	-0.115925	9.86557	120.991	191.006	0.890625	0.6767	0.009025	0.5097	0.00775	2.81493	0.444525	0.712325	0.201275	0.0344	3.00142	0.485325	12.845	1.75	6.75	-0.532996	27.6255	42.9411	36.125	121.318	112.633	78.6015	94.1066	44.5622	-8.07808
INTRMO0350	22.7679	0.0812	0.875625	5.0178	118.354	85.8737	0.88665	0.6168	0	0.70305	0.46255	0.0455	0.835425	0.746075	0.743925	1.30478	4.26082	1.49127	4.8366	5.81238	-0.195775	18.9108	153.153	226.867	0.8887	0.80375	0.160725	0.55755	0.0829	16.6915	0.440375	1.7304	0.2001	0.0579	5.74252	0.431	119.899	3	5.05	23.9095	22.2799	37.8928	39.5625	134.275	92.2099	76.1228	98.9927	40.3677	12.9179
ACTRTH0850	10.1068	0.063125	1.13065	4.06696	114.4	85.65	0.88045	0.61405	0.11725	0.727275	0.4286	0.04485	0.873925	0.812525	0.80985	1.08495	3.91196	1.66945	4.00193	3.58787	-0.088425	4.24967	74.65	60.6	0.8974	0.66065	0.035725	0.51325	0.031075	0.393675	0.456259	0.267875	0.200275	0.039025	3.55479	0.443725	38.25	2.25	3.9	22.645	25.5512	41.145	52.9875	132.992	81.7685	68.6826	94.8934	40.0512	17.1748
ACTRTH2130	25.5189	0.167125	1.68565	6.40393	121.25	151.6	0.888625	0.6664	0	0.783625	0.423725	0.049675	1.65067	1.65362	1.65605	1.23087	5.99955	2.57107	6.28478	4.77601	-0.210525	22.7619	154.925	134.125	0.890025	0.8204	0.0358	0.546525	0.008275	0.486975	0.454115	0.2923	0.200875	0.136125	4.66232	0.3842	67.625	2	4.6	21.4325	21.53	38.4638	47.375	143.204	88.0028	75.4079	102.847	43.1095	18.5476
ACTRTH1540	14.2964	0.082925	1.3148	4.84403	132.2	150.35	0.8885	0.622175	0	0.789575	0.39615	0.029575	1.27212	1.26022	1.2613	1.17213	4.67035	1.54303	4.77727	3.77123	-0.1358	21.5857	119.7	92.975	0.889425	0.7265	0.02385	0.522725	0.00925	0.97275	0.449655	0.419125	0.201025	0.107225	3.70908	0.47285	108.5	2.25	4.05	27.215	29.2212	42.6113	73.2125	158.282	87.087	75.8208	110.145	45.0712	25.0999
ACTRTH1860	23.6013	0.05415	1.2001	5.86803	150.95	159.6	0.886225	0.669775	0	0.7885	0.373025	0.03315	1.1364	1.1373	1.1376	0.77425	5.54316	1.82593	5.75085	4.87654	0.137675	21.2406	61.625	74.875	0.88885	0.51855	0.0033	0.4937	0.0093	16.6873	0.440378	1.7103	0.200575	0.14045	4.79582	0.5041	137.75	5	4.2	22.0888	28.3788	45.8162	50.7625	139.727	81.2815	66.8801	97.2037	40.8863	20.0864
ACTRTH2520	37.3953	0.127475	0.8029	6.20807	171.025	54.625	0.88755	0.6972	-0.0022	0.693775	0.46785	0.061	0.74525	0.648	0.64775	1.08295	5.02465	1.46155	5.87826	7.66333	-0.0036	25.9567	231.775	179.65	0.8896	0.751925	0.0974	0.572725	0.0521	21.3385	0.44004	1.9431	0.2	0.165575	7.59656	0.48785	217.625	7.25	3.6	23.15	28.47	45.0587	47.3125	151.247	84.3152	68.4302	103.365	43.3329	23.2247
ACTRTH0990	22.7292	0.15555	0.76765	4.12503	160.05	86.35	0.88495	0.6616	0.07205	0.6497	0.4966	0.06605	0.70015	0.5721	0.5725	1.16485	3.14655	1.4344	3.84885	6.38979	-0.0905	8.62985	248.55	266.5	0.8955	0.7707	0.24275	0.57285	0.1427	2.2213	0.445857	0.627575	0.1982	0.06715	6.3862	0.51315	264.375	7.75	5.9	19.05	24.91	47.0175	54.025	140.459	76.9964	61.7336	95.1425	39.9218	22.3939
ACTRTH1750	42.8774	0.15605	1.07727	7.58738	122.05	159.325	0.884625	0.638375	-0.004425	0.68455	0.4527	0.07855	0.72465	0.6345	0.6341	1.03625	6.521	3.09293	7.29061	7.5471	-0.03525	27.1872	184.2	109.65	0.881475	0.6239	0.018425	0.487825	0.018825	2.75905	0.444682	0.7113	0.20155	0.4387	7.42527	0.451125	282.75	11.5	3.95	10.17	20.9437	50.5075	54.925	140.438	86.1223	69.8719	98.9612	42.1649	17.939
ACTRTH1430	27.6643	0.15165	1.33052	5.48294	64.725	34.4	0.9057	0.6805	0.0117	0.608125	0.518325	0.08435	0.77745	0.61255	0.60825	0.971125	4.69039	1.77925	5.2525	6.17279	-0.04235	8.32423	196.625	199.175	0.8926	0.66225	0.0597	0.53335	0.029275	2.59085	0.444909	0.686925	0.200975	0.11505	6.11696	0.434825	335.375	16.25	3.55	19.1913	27.7837	45.6788	60.575	154.477	105.151	86.6616	113.48	49.1159	14.5018
ACTRTH0540	28.2994	0.166725	0.76	4.97432	92.75	101.7	0.885025	0.642425	0.001925	0.631175	0.5026	0.0751	0.693875	0.554975	0.553625	1.22798	3.91566	2.03965	4.68011	6.81505	-0.169475	9.81338	245.35	171.8	0.8898	0.786525	0.249675	0.5586	0.09835	2.60098	0.445196	0.688975	0.200975	0.08075	6.78275	0.44195	345.75	13.75	3.8	22.945	26.8712	44.0725	49.3	143.935	80.7811	70.8833	101.084	41.5344	22.4658
ACTRTH2510	30.6392	0.1978	1.9752	6.16414	156.4	173.6	0.8795	0.6851	0	0.5748	0.5157	0.0945	0.737	0.5394	0.5368	0.5064	5.50967	2.7068	5.95844	6.18111	0.1642	9.2375	112.5	137.5	0.8743	0.3469	0	0.4471	0	1.57343	0.447172	0.52075	0.20045	0.2431	6.10655	0.5529	352.375	12.75	4.3	19.97	28.7213	45.9825	68.4875	145.117	94.0164	79.1185	105.521	45.0021	16.2671
ACTRTH2340	17.1942	0.127933	0.7939	3.86016	160.7	171.167	0.883667	0.6231	0.0117667	0.7093	0.459267	0.0520333	0.7288	0.6514	0.650267	1.29713	3.15361	2.59653	3.65382	5.39656	-0.174333	9.00797	219.033	164.633	0.891233	0.807933	0.192333	0.572533	0.0661333	2.55998	0.444901	0.65515	0.196225	0.0419	5.39162	0.4399	399.375	10.5	3.8	20.1187	26.6975	44.5225	59.775	151.715	96.8437	82.523	110.23	46.6409	17.6917
ARTRPA0390	17.0664	0.236175	0.6213	3.80682	164.575	183.225	0.8833	0.6674	0	0.598725	0.5279	0.0848	0.563525	0.42675	0.4257	1.27242	2.6162	3.45772	3.4798	6.18703	-0.043575	17.5512	185.85	211.75	0.889875	0.80955	0.22295	0.556775	0.10725	8.058	0.289212	0.859425	0.20115	0.292175	6.15313	0.466075	72.42	10.75	6.625	29.325	23.0525	37.665	49.375	143.242	69.6531	51.2599	91.4131	36.3465	29.1226
ARTRPO0670	7.74618	0.07235	1.28865	3.53952	94.025	168.875	0.8864	0.660775	0	0.791	0.40595	0.027475	1.2245	1.221	1.22447	1.06575	3.35705	1.15568	3.3909	2.77283	0.0148	10.5331	89.775	195.625	0.890775	0.702825	0.008425	0.527775	0.0069	2.7219	0.412106	0.67525	0.201975	0.049275	2.75378	0.530625	16.2088	2.5	7.35	26.295	23.3825	38.0925	49.625	139.728	70.424	49.514	88.9184	35.7569	27.3666
ARTRPO2310	9.17805	0.063225	1.28072	3.92155	97.725	87.475	0.885625	0.38215	0.052825	0.734925	0.417025	0.035025	1.23948	1.15993	1.15902	2.09917	3.5158	1.49818	3.82057	3.0967	-0.253225	11.7841	104.1	212.125	0.889175	0.773725	0.046875	0.49895	0.02395	3.04055	0.414913	0.708025	0.2017	0.0773	3.04162	0.401275	18.0538	2	6.75	29.845	25.35	39.3225	55.0625	147.997	86.7903	55.7994	95.8577	41.0465	22.5222
ARTRPO0140	9.66323	0.0746	1.34543	4.25038	102.95	56.225	0.885675	0.24945	0.103875	0.764525	0.3489	0.027675	1.3194	1.27615	1.27475	2.69572	4.01532	2.6523	4.18465	3.17287	-0.183875	12.1513	79.35	107.8	0.890275	0.644	0.018375	0.447825	0.010775	3.96685	0.421582	0.8001	0.202475	0.0487	3.14958	0.47855	21.9075	2	9.05	33.8175	31.0775	42.6225	63.6875	146.213	79.3853	49.4635	92.0477	38.9149	25.182
ARTRPO1650	10.461	0.040825	1.1866	4.00735	102.85	111.425	0.88605	0.40675	0.0689	0.754575	0.39465	0.02765	1.143	1.09295	1.09013	1.92607	3.70838	1.08735	3.91585	3.43748	-0.217275	12.4504	106.575	219.95	0.890225	0.73215	0.0306	0.494875	0.023075	3.41082	0.383491	0.708075	0.2008	0.0479	3.39935	0.427375	22.2812	2.5	7.2	25.9075	27.645	42.26	64.1875	150.977	94.4624	54.3635	96.6142	43.378	19.5526
ARTRPO0430	12.4122	0.144375	1.6286	5.25098	75.775	104.8	0.8881	0.49125	0.0772	0.789075	0.333525	0.04045	1.59038	1.5814	1.5829	1.13365	5.11175	1.62332	5.1816	3.25755	0.0175	13.934	55.45	181.875	0.888925	0.530225	0.002775	0.433775	0.002175	3.1988	0.39962	0.6964	0.20045	0.05325	3.23215	0.511325	24.2975	2	4.2	24.695	34.9025	45.9825	42.4375	155.623	103.059	69.4763	105.91	46.3926	18.1377
ARTRPO1150	12.9361	0.131575	1.56573	5.14602	86.375	120.775	0.885525	0.537625	0.05575	0.775	0.37505	0.03965	1.51733	1.48578	1.4856	1.17922	4.88737	1.51673	5.05037	3.33162	-0.032425	14.2005	60.95	187.5	0.8929	0.615025	0.010625	0.4725	0.0063	4.01195	0.466081	0.86155	0.201975	0.07875	3.29352	0.530425	24.7587	2	5.125	32.9925	32.6575	42.4775	60.6875	153.548	95.1724	61.888	101.359	44.0609	20.8005
ARTRPO0330	10.7824	0.07255	1.28652	4.32555	89.625	107.525	0.869725	0.41165	0.078375	0.76515	0.379	0.029575	1.2513	1.2385	1.22352	1.72338	4.1254	1.22732	4.23123	3.38455	-0.2071	12.8272	89.3	196.25	0.88765	0.69035	0.0168	0.465525	0.01235	4.10525	0.41406	0.82025	0.20045	0.046375	3.33375	0.437825	25.335	2.25	6.7	28.115	29.195	41.735	53.75	151.004	88.0365	56.0322	97.3959	41.7822	23.0584
ARTRPO2300	12.1777	0.041575	1.1678	4.35982	107	72.575	0.8849	0.280625	0.08705	0.768625	0.381775	0.035325	1.1172	1.085	1.11525	2.85858	4.03225	1.39878	4.25875	3.81	-0.2825	13.6683	113.525	227.825	0.907975	0.76925	0.034225	0.48105	0.0211	4.6588	0.46872	0.930325	0.1997	0.04545	3.71263	0.388825	26.4088	2	5.1	15.6425	42.6775	52.9375	60.25	157.401	112.566	69.5335	106.789	49.1414	13.5456
ARTRPO1730	11.8894	0.048525	0.9961	3.9059	107.85	138.95	0.87945	0.52205	0.016825	0.732675	0.43775	0.0383	0.9461	0.886775	0.89085	1.55527	3.47345	1.13488	3.76342	3.98355	-0.2282	13.5275	137.5	234.05	0.89035	0.79915	0.070525	0.52535	0.044	5.53205	0.446844	0.9991	0.2009	0.052525	3.92433	0.4112	31.16	2.25	5.65	21.5725	24.625	38.795	55.3125	144.381	101.253	68.0133	99.9456	44.4544	14.09
ARTRPO2430	11.9515	0.06965	0.92845	3.78967	114.325	180.95	0.88135	0.62065	0.002575	0.742425	0.444025	0.03845	0.851425	0.78575	0.8192	1.2474	3.22792	1.04125	3.54968	4.16983	-0.174075	13.7477	146.95	255.325	0.9163	0.77165	0.05005	0.52985	0.03895	6.0862	0.431115	1.02978	0.201375	0.095	4.11057	0.435925	34.0538	2.5	4.8	23.9075	43.8675	50.28	63.25	151.489	93.1675	60.9174	99.9349	43.2016	20.9416
ARTRPO2700	17.7138	0.173925	1.72307	6.12675	59.925	147.4	0.8873	0.6609	0.01085	0.77895	0.396275	0.048625	1.6952	1.67607	1.66587	1.04232	5.96478	1.45942	6.10447	3.62585	0.038925	16.9225	47.225	220.95	0.887925	0.689825	0.035875	0.5056	0.018025	5.66275	0.496827	1.09537	0.20035	0.09765	3.5814	0.54495	42.5087	2.5	4.95	29.415	29.8125	41.775	50.75	154.926	88.3442	64.2122	103.039	42.5844	25.11
ARTRPO2050	14.9298	0.147525	0.74565	3.80388	141.45	199.45	0.88205	0.70355	-0.050075	0.649675	0.4987	0.062825	0.7104	0.5787	0.5846	0.9736	2.94218	2.83758	3.63643	5.12022	-0.061275	15.7948	167.95	239.275	0.89815	0.686025	0.188575	0.556775	0.080175	5.91467	0.296665	0.770475	0.195825	0.1614	5.10328	0.47395	46.5813	5.25	5.3	34.0725	32.5475	43.9025	37.1875	158.912	90.9835	63.6698	104.7	43.8296	25.2578
ARTRPO2000	17.2782	0.050725	0.950025	4.50915	111.95	189.3	0.88615	0.64925	-0.00905	0.748	0.43795	0.03895	0.9222	0.8477	0.87095	1.21002	4.00898	0.658325	4.38572	4.7646	-0.1655	16.2605	137.1	231.475	0.915825	0.785075	0.07965	0.559975	0.053275	6.23435	0.385419	0.972625	0.20075	0.056775	4.74132	0.449375	48.3188	2.5	5.65	31.485	24.4425	38.9975	50.5625	142.343	72.7327	54.1091	92.299	36.8595	27.479
ARTRPO1950	21.3385	0.1299	1.51792	6.48463	82.6	114.4	0.883575	0.490175	0.087675	0.779275	0.365275	0.041775	1.4913	1.47873	1.47565	1.38767	6.30555	1.1558	6.47275	4.34762	0.02045	18.3779	64.8	204.7	0.8932	0.664925	0.02055	0.48845	0.01295	6.54277	0.468508	1.13245	0.201375	0.0688	4.27778	0.55055	52.455	3	5.4	30.6275	33.265	43.7875	62.875	168.005	117.172	82.2797	117.765	51.9171	16.6102
ARTRPO0200	19.452	0.046225	1.13603	5.1983	95.725	175.625	0.88665	0.6445	0.002875	0.77405	0.415925	0.027675	1.11347	1.08085	1.08288	1.14495	4.95512	0.780525	5.12022	4.59738	-0.136275	16.8722	107.325	222.05	0.8905	0.7374	0.036225	0.5522	0.02325	8.59052	0.514377	1.39805	0.2011	0.037375	4.5826	0.47405	54.4912	3	4.45	34.405	28.85	40.6825	64.75	161.795	89.7255	65.1261	106.655	44.0333	27.1467
ARTRPO2360	19.5106	0.048225	0.9611	4.8353	109.4	136.6	0.88745	0.617275	0	0.7262	0.4355	0.0381	0.950875	0.864475	0.863775	1.21517	4.34975	1.1718	4.79635	5.05248	-0.1393	17.055	134.375	214.325	0.88985	0.749325	0.145075	0.542875	0.066825	7.85565	0.36075	1.05412	0.200125	0.07685	5.04612	0.467875	64.7263	4.75	6.4	31.16	23.8025	37.04	53.375	150.506	79.9213	58.8117	98.3785	39.9057	27.3237
ARTRPO2080	21.8907	0.062925	0.907425	4.9048	119.525	179.925	0.886075	0.6412	-0.00145	0.71985	0.452825	0.0391	0.8843	0.799175	0.80215	1.20335	4.32225	1.53937	4.8091	5.4843	-0.1487	18.2075	138.025	227.75	0.894725	0.77115	0.14795	0.5658	0.072725	7.67093	0.340761	0.9981	0.19985	0.062875	5.4589	0.47155	73.19	5	5.15	28.4775	29.64	41.57	53.5625	143.124	79.8059	57.3067	94.2701	38.5898	24.3573
ARTRPO2630	22.7161	0.0873	1.30295	5.96387	85.65	164.375	0.88725	0.64335	0	0.775575	0.4159	0.0387	1.28808	1.2549	1.25707	1.17637	5.75945	0.900025	5.9309	4.6143	-0.051875	18.2081	92.4	196.575	0.88865	0.75575	0.042725	0.553775	0.0158	10.4778	0.50674	1.51343	0.2003	0.063575	4.59527	0.5166	78.19	2.25	5.8	32.595	31.75	41.615	71.6875	158.279	78.2819	59.2356	102.155	40.7662	31.2101
ARTRPO2640	37.1786	0.1217	1.4926	8.24237	88.275	165.4	0.8903	0.609775	0.138425	0.76025	0.406725	0.049875	1.42698	1.40647	1.40835	1.16023	7.80415	2.32483	8.2042	5.74885	0.024825	24.428	93.75	266.65	0.8872	0.699025	0.073775	0.5103	0.04645	4.18633	0.481794	0.8964	0.1986	0.19555	5.57105	0.591575	109.201	6	5.25	26.2825	37.005	48.4425	50.875	154.69	81.5686	58.5836	100.319	41.0138	27.9921
ARTRPO2130	28.8921	0.065225	0.86945	5.569	122.325	175.25	0.887025	0.642025	0	0.7293	0.430075	0.033875	0.8734	0.800475	0.79975	1.08725	5.12868	0.85305	5.61763	6.43677	0.0294	20.6539	134.9	216.4	0.889875	0.697475	0.172825	0.529425	0.0642	7.8556	0.286801	0.913375	0.200425	0.149525	6.41772	0.471075	111.706	6.75	7.225	26.285	26.0975	39.8175	41.875	146.409	73.6467	52.4164	93.4893	37.6889	28.4515
ARTRPO1410	27.6767	0.1934	0.695	5.09168	144.275	234.35	0.9004	0.68605	-0.026675	0.5867	0.54855	0.082425	0.636975	0.458625	0.4782	1.17098	3.34223	2.42805	4.699	7.40198	-0.138875	22.7392	171.875	253.075	0.9043	0.797375	0.251875	0.571825	0.113425	12.8865	0.26863	1.12823	0.203675	0.15315	7.34905	0.466775	150.398	6.5	5.65	23.625	31.2925	42.35	41.8125	156.96	101.921	70.9988	107.255	46.3565	19.2696
ARTRPO0830	39.6846	0.159825	0.714675	6.0555	137.225	196.65	0.88705	0.6125	-0.019	0.6276	0.495525	0.06595	0.688875	0.54475	0.544425	1.21782	4.64185	2.84388	5.89917	8.61482	-0.1465	25.6957	170.1	194.025	0.888775	0.7435	0.259175	0.5323	0.11395	13.9465	0.201342	1.62028	0.1918	0.2491	8.57675	0.461175	244.191	14	6.25	31.4125	20.2325	40.9	52.4375	160.977	82.0165	60.1979	103.9	42.2393	30.2088
ARTRCA0010	20.9227	0.060775	1.06448	5.2495	112.925	174.05	0.881125	0.69775	0	0.75815	0.4228	0.036625	1.0264	0.97875	0.99255	1.0076	4.8408	3.3539	5.14773	5.02498	0.10795	18.207	100.7	201.425	0.9105	0.699625	0.102575	0.524525	0.043325	6.73078	0.290993	0.83295	0.198425	0.1178	4.95935	0.5632	72.1412	6.25	7.525	26.7675	29.51	42.2625	47.625	161.74	88.6059	57.4693	103.136	43.7439	27.0324
ARTRCA0020	25.4308	0.177225	0.67535	4.65515	160.425	180.825	0.8879	0.7514	-0.018225	0.708575	0.458775	0.065825	0.625475	0.52605	0.562425	0.9786	3.62795	2.95827	4.36035	7.03578	0.034375	20.9692	159.375	216.875	0.946525	0.7337	0.145825	0.57895	0.07555	10.7198	0.302837	1.08165	0.2	0.111575	6.99983	0.5361	101.261	6.25	5.45	21.8825	24.615	45.465	42.0625	158.432	112.64	66.0114	105.682	49.3727	13.7504
PETRCA0420	32.2185	0.150633	0.719044	5.44382	81.8667	152.933	0.885344	0.740622	-0.0216889	0.668522	0.492678	0.0599889	0.672567	0.567656	0.566544	0.996356	4.28698	2.05168	5.1148	7.66797	0.0509889	23.0379	227.211	267.989	0.889689	0.735956	0.108367	0.574911	0.0688333	9.60744	0.226444	0.856156	0.200789	0.121078	7.64071	0.514233	140.326	5.22222	3.67222	17.2589	8.56889	32.53	20.5494	131.872	70.8073	62.7729	90.9029	35.0546	22.599
PETRCA0480	32.0259	0.121889	0.776167	5.56302	132.344	105.8	0.888633	0.658044	0.00983333	0.677789	0.477233	0.0562	0.762811	0.642089	0.659678	1.12229	4.60304	1.19192	5.50616	7.24747	-0.129211	22.8875	239.456	234.689	0.899889	0.734678	0.233233	0.545856	0.100267	11.0977	0.255745	1.02404	0.201044	0.193422	7.2089	0.4553	160.806	3.55556	3	24.4667	15.3656	36.8056	26.0856	135.8	78.2127	63.7067	93.4892	33.1937	20.3669
PETRCA0280	40.4461	0.148667	0.770189	6.40501	81.3111	157.289	0.895533	0.6338	-0.0240556	0.653533	0.482567	0.0679111	0.710033	0.573144	0.571033	1.33297	4.75076	1.2812	5.94267	8.41116	-0.160911	26.285	252.933	219.944	0.902567	0.798289	0.170189	0.572689	0.0885667	17.5691	0.361161	1.59739	0.201644	0.158833	8.37071	0.461967	212.477	4.55556	3.51667	19.2678	13.7044	33.37	23.5372	142.41	88.3721	73.9237	101.485	39.3367	18.2959
INTRCA0020	46.4443	0.173625	0.670425	6.27982	155.7	191.3	0.887675	0.730375	-0.038875	0.6571	0.487925	0.0642	0.6351	0.523575	0.523	0.9867	4.94243	2.2367	6.01558	9.51018	0.064	28.6647	122.325	211.375	0.889775	0.720275	0.179875	0.568775	0.0859	22.7848	0.354662	1.75158	0.202475	0.2245	9.48687	0.499875	269.394	5	4.45	21.5748	17.5293	43.8536	33.8125	147.213	102.867	83.1129	108.4	44.6849	12.7298
PETRCA0010	59.0613	0.0768778	0.8757	7.97499	151.778	181.056	0.912422	0.717444	-0.00491111	0.735067	0.398922	0.0496889	0.854922	0.748256	0.753322	0.936156	6.8533	1.94383	7.91538	9.28511	0.135889	31.085	243.656	252.144	0.924911	0.666267	0.188378	0.546389	0.0877	11.7074	0.175667	0.854278	0.185833	0.217167	9.18727	0.548989	310.72	5.66667	4.35	19.5467	14.8133	35.0478	24.9306	142.5	75.8959	64.6362	97.201	33.5012	23.3472
INTRCA0010	61.3298	0.064675	0.92135	8.41258	133.45	145.35	0.89945	0.72525	-0.007275	0.719025	0.427575	0.0451	0.87315	0.7762	0.783375	0.8639	7.16702	1.99467	8.18725	9.42553	0.187725	31.051	107.3	267.2	0.904425	0.626725	0.12995	0.5081	0.0698	7.93395	0.332295	0.994825	0.199275	0.17145	9.30063	0.570075	360.536	6.5	5.1	22.2887	25.9872	41.5755	38.0625	156.151	103.016	86.0712	113.958	45.8976	17.4634
ARTRVA0030	16.1149	0.0509	0.91955	4.31015	112.5	173	0.886675	0.6082	0	0.75545	0.431425	0.032625	0.87295	0.837325	0.8454	1.28163	3.9243	0.70245	4.15505	4.75825	-0.19945	15.5493	138.85	220.425	0.891125	0.778725	0.05185	0.541025	0.0342	6.9942	0.349222	0.9652	0.2002	0.03825	4.6863	0.420925	53.29	4	4.95	18.6725	28.81	43.41	51.75	141.755	92.6825	61.3419	95.5405	41.69	17.1659
INTRVA0030	28.1283	0.08305	0.848925	5.5137	120.6	88.85	0.829125	0.638875	0.001925	0.679275	0.480275	0.040425	0.807475	0.741	0.691475	1.2222	4.8006	0.856975	5.28533	6.54688	-0.14915	21.0532	150.9	228.2	0.882625	0.780025	0.10545	0.559175	0.05505	13.789	0.440692	1.57905	0.200425	0.073225	6.48335	0.47165	116.192	2.75	6.5	16.9149	30.3079	46.3699	48.625	144.11	107.982	83.3113	107.023	45.6275	7.62697
ARTRVA0020	31.1344	0.0426	0.982675	6.21925	106.15	165.225	0.888025	0.560975	0	0.74225	0.418575	0.0369	0.955225	0.877825	0.89835	1.3249	5.55837	1.93285	6.10025	6.41135	-0.1822	21.7648	123.975	217.075	0.907625	0.7305	0.16915	0.5188	0.06485	9.91147	0.268892	0.97475	0.200325	0.0593	6.3627	0.444425	147.227	10.25	5.325	28.665	28.96	41.18	49.75	150.774	74.3334	55.2878	96.9001	38.65	29.9576
ARTRVA0010	33.4213	0.107375	0.765425	5.60593	139.1	178.025	0.887725	0.698725	0.025525	0.7255	0.452775	0.045	0.7463	0.6738	0.6826	1.0605	4.94243	2.30852	5.5012	7.37448	-0.01255	22.8489	145.5	221.05	0.899975	0.739575	0.172375	0.570425	0.07725	11.9625	0.289966	1.11338	0.199825	0.079775	7.3448	0.49355	158.125	9.75	5.6	30.7225	31.63	43.1875	58.375	155.848	81.4826	57.6628	100.4	41.2234	28.3618
PETRVA0120	40.4416	0.0843556	0.861033	6.64387	165.856	156.822	0.894167	0.636244	-0.00705556	0.7098	0.459033	0.0453111	0.823478	0.731422	0.744811	1.17233	5.60774	1.03451	6.38574	7.81001	-0.156411	25.2174	220.689	249.6	0.884744	0.740567	0.0913	0.551356	0.0535	15.254	0.332322	1.38949	0.206122	0.1231	7.75172	0.437789	204.398	5	3.7	20.9967	13.9867	33.5422	23.7644	136.714	76.3843	63.7565	93.9342	31.8743	21.4296
INTRVA0010	48.9623	0.1006	0.818675	7.0417	134	195.275	0.89685	0.685175	-0.012425	0.69345	0.4594	0.0477	0.788375	0.683525	0.6791	1.09423	5.84197	1.1953	6.81145	8.75665	-0.013675	27.7193	143.925	226.8	0.890475	0.74315	0.13765	0.560025	0.0778	16.5381	0.394599	1.615	0.200025	0.146925	8.73125	0.492175	220.406	6.5	5	26.0981	29.0287	42.9183	46.4375	162.649	117.056	96.833	122.151	50.2508	12.3783
PETRVA0180	50.6673	0.0942	0.860089	7.40288	128.633	96.9111	0.886178	0.657533	0.0132333	0.698633	0.461122	0.0526222	0.826044	0.701756	0.730522	1.16497	6.03296	2.01114	7.16562	8.7329	-0.0575111	28.8248	237.9	271.3	0.928267	0.754678	0.176522	0.5502	0.0908556	15.8636	0.321756	1.37021	0.197689	0.185333	8.68022	0.486178	234.333	5.22222	3.51111	22.4556	15.9056	36.1933	26.0494	149.245	91.7548	76.1788	105.655	38.5011	19.6404
PETRVA0140	45.1028	0.148744	0.752167	6.62619	136.667	155.033	0.910222	0.658967	0.0233222	0.6783	0.452456	0.0668667	0.706656	0.578033	0.581422	1.21799	5.02918	1.35596	6.25497	8.92762	-0.172456	27.6601	248.844	261.311	0.915922	0.799544	0.242889	0.569489	0.114311	14.7765	0.291895	1.26014	0.197822	0.1403	8.87588	0.447256	242.943	6.22222	4.89444	23.34	14.1556	33.9767	24.0661	135.833	72.3683	61.2759	92.3058	30.5729	22.6148
PETRVA0110	44.0437	0.137756	0.788189	6.74936	128.167	116.167	0.886733	0.676433	0.00312222	0.662778	0.489633	0.0631111	0.731378	0.612978	0.612889	1.11282	5.23803	1.7957	6.30673	8.64353	-0.104378	27.2019	243.4	232.767	0.887222	0.741344	0.159244	0.563	0.0756556	11.7284	0.216698	0.970411	0.202267	0.2058	8.58802	0.457833	244.553	6.88889	4.45556	21.9333	14.1233	33.6878	23.9056	136.82	73.8769	63.9698	93.984	32.2172	22.9574
PETRVA0160	47.0118	0.167311	0.746656	6.74744	131.778	178.311	0.885175	0.671411	-0.00758333	0.613244	0.5219	0.0746	0.695667	0.537244	0.550489	1.16664	4.90312	3.1096	6.3547	9.15904	-0.103967	28.4119	246.1	256.156	0.903022	0.778122	0.206789	0.566122	0.0924333	12.5712	0.242436	1.14401	0.200689	0.2103	9.10542	0.460367	249.365	8.33333	5.01111	19.8811	9.11	33.2678	21.1889	131.269	69.671	60.2641	89.5487	29.0935	22.3095
PETRVA0150	41.4388	0.144125	0.773238	6.49305	164.25	154.85	0.889275	0.621363	0.001575	0.660112	0.490725	0.0660875	0.72125	0.606938	0.61315	1.32523	5.04191	2.07946	6.09917	8.56509	-0.1893	26.5715	237.925	199.863	0.890038	0.816913	0.223637	0.565662	0.0951	14.7856	0.237208	1.07529	0.202412	0.134963	8.48465	0.439025	264.221	8.875	4.0375	21.0875	14.1438	32.9462	23.545	134.136	76.0002	62.9845	92.5412	31.3698	20.6976
PETRVA0190	48.0798	0.1133	0.7835	6.90938	128.433	104.489	0.888056	0.651889	-0.00617778	0.697978	0.466944	0.0511667	0.749611	0.649078	0.663422	1.19867	5.73287	1.1758	6.6595	8.90223	-0.142433	27.854	228.922	252.8	0.905267	0.776178	0.142722	0.561456	0.0763889	16.6767	0.299648	1.36552	0.199811	0.134089	8.85143	0.449622	268.762	6.66667	4.75556	21.6644	14.6956	34.7244	24.71	139.122	76.8652	64.8172	95.5846	32.4912	21.9634
INTRVA0020	53.2962	0.123871	0.8356	7.6118	115.075	264.1	0.800475	0.542025	0.01555	0.6288	0.495725	0.0641687	0.7919	0.687675	0.623625	1.5074	6.23147	1.70142	7.3406	9.27947	-0.2537	29.9196	163.65	125.95	0.903175	0.814225	0.20475	0.543009	0.10485	20.3488	0.324882	1.56917	0.200525	0.1284	9.08895	0.38905	325.515	11	4.85	21.3694	29.991	44.6482	40	152.802	106.258	91.8011	115.101	46.3959	14.2876
PETRVA0130	49.1894	0.218356	0.759289	7.37978	74.0444	138.289	0.899062	0.619622	0.0095	0.568967	0.534233	0.1049	0.662367	0.4601	0.479933	1.3838	4.51649	2.19478	6.48923	9.86932	-0.0429222	31.144	212.644	220.367	0.877389	0.7388	0.2441	0.552489	0.0900889	14.6499	0.202995	1.00664	0.170456	0.312033	9.81757	0.481667	327.891	10.1111	3.48889	20.2933	10.2611	35.5289	22.895	132.622	74.0542	62.6492	91.6036	30.6617	21.012
PETRVA0850	3.6359	0.0221667	1.06267	2.2624	147.378	166.856	0.883356	0.610056	0	0.788167	0.399378	0.0188667	0.988022	0.978689	0.987256	1.15267	2.07432	1.06059	2.10916	2.1336	-0.141678	7.25633	165.033	163.444	0.897633	0.700822	0.0114444	0.527456	0.00958889	1.66478	0.446596	0.549422	0.202133	0.0182889	2.11856	0.467011	5.37389	2	5.38333	15.6578	10.04	29.7944	19.9172	105.268	56.9276	41.4176	68.8935	20.4261	18.5367
INTRVA0510	3.72637	0.055525	0.9287	2.13655	123.548	133.49	0.884925	0.64755	0.001775	0.7685	0.413025	0.0254	0.855175	0.82695	0.82545	1.08622	1.905	1.36938	1.9812	2.31772	-0.0548	7.33767	132.614	190.651	0.891625	0.7017	0.048775	0.537675	0.0146	1.62407	0.378725	0.4826	0.198925	0.02115	2.30507	0.4996	6.54125	2	8.7	19.4638	16.8281	35.6553	29.0625	143.559	97.3585	82.0495	106.139	42.9106	14.4547
INTRVA1150	4.273	0.06215	0.881425	2.17925	122.858	183.903	0.88365	0.6305	0.002925	0.7643	0.421	0.028675	0.839	0.807725	0.80635	1.17328	2.00235	1.56597	2.09127	2.49555	-0.143825	7.85492	138.125	161.315	0.89205	0.74	0.02195	0.551125	0.019225	1.90495	0.3928	0.537725	0.2004	0.030075	2.48285	0.465625	7.53375	2	8.15	22.4413	17.1689	36.436	31.1875	128.165	85.2481	68.8405	92.6731	37.8638	13.4472
PETRVA1170	6.44857	0.103867	1.41278	3.43558	127.022	152.722	0.882978	0.607233	0	0.785167	0.396422	0.0336222	1.37558	1.37911	1.36897	1.15806	3.2813	0.957367	3.32083	2.41582	-0.125367	9.87946	144.456	56.5556	0.887533	0.699144	0.00843333	0.518133	0.00663333	1.91308	0.446041	0.588011	0.200867	0.0328222	2.38101	0.450867	10.81	2.33333	5.61667	16.9189	10.2889	29.5656	19.9272	115.179	59.5363	47.8648	76.1633	23.2026	20.9276
INTRVA1180	6.45087	0.025	1.02808	2.93978	109.385	216.309	0.884225	0.633	0.00705	0.7809	0.404925	0.02275	0.95055	0.9364	0.931475	1.13332	2.68818	1.44155	2.74107	2.8829	-0.133775	9.73687	120.154	131.589	0.889675	0.71725	0.042325	0.53995	0.01035	2.66285	0.4446	0.689025	0.201525	0.021925	2.8702	0.4762	11.69	2	6.5	20.1773	19.5995	37.5385	29.5625	134.699	99.5125	80.3365	101.187	42.2658	8.31142
INTRVA2740	10.9619	0.116309	1.76725	5.00343	80.1977	168.985	0.887825	0.79165	0	0.797975	0.36	0.0326198	1.59533	1.7418	1.7454	0.59035	4.93182	1.06133	4.9424	3.1115	0.349075	13.5482	29.1935	148.871	0.88955	0.466675	0	0.499227	0	3.63483	0.487925	0.8679	0.20115	0.027425	2.85325	0.65135	20.4525	2.5	6	0.423266	41.3019	52.9625	38.125	148.403	140.627	99.4227	116.645	54.8401	-10.3711
PETRVA2190	9.7758	0.0505	1.21036	3.9083	133.922	156.078	0.882744	0.576478	0	0.790922	0.382	0.0195111	1.16818	1.16713	1.16913	1.1241	3.77612	0.806667	3.79777	3.2559	-0.108078	12.0082	143.789	75.9111	0.888967	0.647822	0.00186667	0.502167	0.000444444	3.65318	0.443692	0.814711	0.199578	0.0311889	3.23991	0.474033	21.7139	2	3.36111	17.7956	10.9911	30.8511	20.9211	110.596	62.4061	50.7244	75.8991	23.1703	18.3262
PETRVA0890	10.3284	0.112833	1.42373	4.2957	131.189	157.711	0.885489	0.632433	0	0.792567	0.392278	0.0349333	1.38392	1.37493	1.38029	1.1349	4.1449	0.979211	4.19382	3.0367	-0.108133	12.4562	152.767	83.5	0.894822	0.715167	0.0145222	0.529578	0.00711111	3.48013	0.447275	0.797333	0.201089	0.0307889	3.02073	0.477289	22.24	2.55556	4.33889	16.1889	10.7278	30.8978	20.8128	122.839	68.3185	55.9743	83.7649	27.0564	20.0925
PETRVA0880	10.6456	0.1062	1.39366	4.26378	134.989	163.956	0.887578	0.658522	0	0.789767	0.406544	0.0351889	1.35837	1.34913	1.35366	1.11609	4.11761	0.979678	4.18442	3.08282	-0.0884	12.6046	155.678	124.633	0.893689	0.732522	0.0202222	0.547233	0.0124	3.45502	0.450485	0.807211	0.1986	0.0338444	3.05457	0.476522	22.7122	2.44444	2.12222	15.0689	10.2844	30.1867	20.2356	121.092	62.5124	51.8363	81.0412	25.0321	21.7168
PETRVA0920	10.4006	0.0227889	0.9949	3.61661	150.078	167.644	0.887044	0.611633	0	0.784133	0.403489	0.0217889	0.963622	0.939722	0.955744	1.18941	3.40453	0.704333	3.5118	3.64537	-0.155033	12.3221	171.956	209.633	0.902889	0.726644	0.0310333	0.534322	0.0262556	3.76879	0.394064	0.766233	0.200911	0.0232222	3.62373	0.461867	23.6928	2	3.03889	9.51	9.87333	30.1822	20.0278	99.3516	63.6256	48.7253	69.5484	21.5744	14.176
PETRVA1460	10.6455	0.0503889	0.9453	3.56794	155.233	113.522	0.887167	0.611989	0.00375556	0.750822	0.425644	0.0359444	0.899667	0.850611	0.850222	1.24837	3.20886	0.7634	3.41958	3.81281	-0.168289	12.6159	147.311	221.211	0.889811	0.762367	0.0477333	0.533756	0.0340222	5.23478	0.442739	0.9737	0.200167	0.0560778	3.7893	0.451256	28.5756	2.33333	4.95556	16.2333	10.8978	30.0944	20.4961	110.867	59.702	46.6968	73.9197	22.3506	19.4388
PETRVA2080	11.9454	0.0535222	1.1753	4.17413	140.067	159.367	0.886278	0.609467	0	0.780133	0.411278	0.0343111	1.12192	1.11657	1.11714	1.26632	3.95676	0.943378	4.05366	3.61809	-0.201456	13.2528	91.7444	147.544	0.890389	0.770367	0.0131889	0.526533	0.0101556	4.68173	0.442949	0.922889	0.199344	0.0536444	3.55034	0.411911	30.0572	2.22222	4.11667	18.9333	13.6944	28.9433	21.3189	128.941	71.8238	59.2192	88.1424	29.2662	20.6798
INTRVA0900	23.1755	0.0753	0.907075	5.21983	121.96	189.145	0.886925	0.619375	0.0023	0.71355	0.4451	0.046425	0.858325	0.771925	0.771775	1.21307	4.4556	0.8323	4.98897	5.81238	-0.14985	19.4264	145.536	220.373	0.888875	0.750275	0.128	0.54625	0.07095	10.357	0.403175	1.28907	0.20105	0.110675	5.7764	0.46565	87.2413	2.5	3.6	21.5702	26.1866	41.4703	31.75	140.267	101.46	80.0837	103.682	43.4343	10.1403
PETRVA1770	23.6491	0.0560778	0.930889	5.24664	151.111	127.833	0.887278	0.592522	0.00294445	0.735889	0.4315	0.0367778	0.895333	0.834278	0.8344	1.28659	4.71028	1.0868	5.11671	5.73381	-0.180933	18.9002	183.644	191.711	0.888711	0.7609	0.0974444	0.533267	0.0511556	12.1816	0.440935	1.47931	0.199567	0.0728444	5.67737	0.444267	92.6233	3.66667	3.46111	16.34	12.0622	31.1444	21.6033	126.088	70.0362	55.4703	85.1816	28.1347	20.3293
PETRVA0960	26.7274	0.106322	0.814544	5.22511	158.822	135.967	0.886722	0.6107	8.8889e-05	0.691622	0.472644	0.0553444	0.7801	0.685722	0.685	1.39233	4.3942	1.3881	5.07624	6.50899	-0.238144	20.5954	237.511	250.167	0.889689	0.8469	0.192133	0.561811	0.0906444	13.1838	0.427095	1.4831	0.201067	0.0907667	6.41114	0.390578	103.518	2.22222	3.60556	16.8756	12.37	31.3722	21.8711	124.078	75.2113	59.5226	86.1889	29.2967	17.8519
PETRVA0870	25.769	0.0832333	0.835011	5.18414	145.478	103.433	0.888289	0.641389	0.00227778	0.720722	0.449456	0.0382667	0.806767	0.7302	0.731611	1.18781	4.54849	0.978033	5.03766	6.24087	-0.149378	19.7242	210.7	240.644	0.889678	0.759056	0.106211	0.554678	0.0590111	12.2972	0.434087	1.46994	0.201611	0.0772444	6.22018	0.468433	103.537	3.44444	4.01667	21.2167	12.5122	31.7689	22.1406	127.175	72.0811	60.6934	87.9564	29.019	20.0988
PETRVA0580	27.1819	0.108089	0.795311	5.20509	151.656	145.8	0.886322	0.676944	-0.000644444	0.710489	0.463956	0.0460111	0.755278	0.669711	0.6792	1.14768	4.36786	1.36357	4.95959	6.63881	-0.109367	20.6018	210.222	247.211	0.900678	0.774089	0.0712778	0.567411	0.0575	11.8676	0.371537	1.31708	0.199767	0.0941444	6.61904	0.480511	104.519	3.44444	3.48889	7.53778	20.86	44.7778	32.8189	138.364	99.0857	72.192	98.975	38.8737	12.9997
PETRVA0490	41.5874	0.196256	1.91776	9.83064	100.622	123.133	0.888489	0.557767	0.0124333	0.768222	0.414967	0.0554222	1.88721	1.82214	1.83766	1.57412	9.34439	1.32537	9.82133	5.23147	-0.176367	26.8172	147.144	186.322	0.898756	0.837167	0.0525444	0.554244	0.0230667	9.41988	0.499662	1.41772	0.1974	0.124633	5.15714	0.476556	119.721	2.66667	3.18333	26.1356	14.8811	33.6522	24.2667	149.552	81.4782	70.6374	102.942	35.6782	23.5017
PETRVA3060	26.1358	0.0531222	0.971422	5.62577	145.056	159.256	0.884967	0.571478	0	0.7422	0.422878	0.0343222	0.952856	0.894722	0.893767	1.33778	5.17594	1.06121	5.56637	5.87022	-0.1742	19.6512	143.044	233.811	0.889533	0.753556	0.0929556	0.520822	0.0366889	12.9159	0.377335	1.38101	0.200678	0.111389	5.82226	0.4498	125.339	4.44444	3.8	21.5111	14.55	33.71	24.13	128.288	69.8924	57.9886	87.3156	29.5956	21.31
INTRVA2650	34.2571	0.0408	1.08232	6.84387	103.225	169.748	0.8878	0.626675	0.00015	0.729275	0.435825	0.035375	1.0449	0.960575	0.9589	1.18215	6.0833	0.69585	6.6675	6.38387	-0.13885	22.9636	115.489	236.94	0.888475	0.740375	0.090025	0.5423	0.0561	13.101	0.451825	1.56107	0.20015	0.077325	6.3373	0.48265	134.101	2.25	5.4	24.3284	24.9136	39.56	48.625	147.53	103.302	84.1488	109.018	44.8436	12.8159
PETRVA2380	32.1604	0.0473333	1.01166	6.46029	140.022	160.967	0.879144	0.567622	0	0.720689	0.439133	0.0377222	0.972389	0.887567	0.889278	1.32262	5.66796	1.12366	6.25687	6.4563	-0.167411	22.5004	197.389	250.4	0.891889	0.748556	0.0819333	0.521989	0.0484222	11.8035	0.383094	1.33871	0.211189	0.101633	6.41211	0.457344	137.513	7.55556	3.36111	12.4911	11.2144	31.1189	21.1667	132.563	79.5294	66.5575	93.2904	32.2712	19.0551
PETRVA2120	33.4652	0.0531667	1.08517	6.80699	127.167	140.578	0.882211	0.501389	0	0.728378	0.423389	0.0472	1.04566	0.977944	0.975922	1.55182	6.14114	1.4007	6.69997	6.43749	-0.229456	22.7063	185.6	251.744	0.887611	0.7692	0.0913778	0.503622	0.0524	10.583	0.309696	1.10727	0.200189	0.106611	6.31236	0.395411	141.179	8.22222	3.26111	16.7589	15.0622	34.6144	24.8383	141.708	77.6087	67.3371	98.2146	33.2386	22.5244
PETRVA2960	30.4414	0.0698	0.879367	5.7396	160.611	154.178	0.887511	0.656389	0.000911111	0.744133	0.438856	0.0366667	0.845056	0.788822	0.7983	1.15502	5.16938	0.965678	5.58423	6.63976	-0.127711	21.6602	185.633	175.089	0.893689	0.756956	0.0802333	0.549711	0.0414667	15.5361	0.433775	1.66323	0.200111	0.102489	6.5974	0.454978	145.463	5.33333	2.99444	20.47	14.0867	33.9933	24.04	124.523	76.7434	61.936	87.7044	29.9518	17.4643
PETRVA1990	46.1049	0.119833	1.49186	9.0193	99.7222	139.789	0.8857	0.523667	0.0746333	0.739822	0.4223	0.0525778	1.44931	1.36819	1.37889	1.55867	8.29547	2.67687	9.00572	6.38952	-0.193811	27.5914	140.344	248.889	0.895344	0.799444	0.0883778	0.517822	0.0418778	10.3276	0.44117	1.33258	0.200367	0.168878	6.25311	0.448578	153.526	2.88889	3.7	16.0867	13.8033	32.2078	23.0056	132.68	74.7376	64.8449	92.4145	30.8272	20.9555
INTRVA0800	31.4377	0.0642	0.88345	5.92842	115.928	135.804	0.8885	0.6016	0.004575	0.719325	0.4417	0.037525	0.853925	0.77225	0.77305	1.2488	5.1922	0.7631	5.7806	6.767	-0.17425	22.005	137.863	228.019	0.889325	0.749375	0.1457	0.535525	0.07755	18.2243	0.44025	1.8129	0.19965	0.060975	6.72465	0.449775	155.744	2.25	4.4	20.3258	21.3392	37.2952	41.875	134.179	102.556	79.4836	100.544	42.9921	6.221
PETRVA2530	32.0844	0.137844	0.769189	5.65051	148.967	120.367	0.885478	0.646011	0.00677778	0.692022	0.4786	0.0588111	0.707933	0.594322	0.634689	1.22294	4.40361	1.61488	5.28131	7.47137	-0.128478	23.5212	241.778	262.178	0.929578	0.784544	0.164411	0.563522	0.0912111	14.4765	0.337315	1.36644	0.1988	0.0985667	7.42809	0.468044	156.326	6.77778	3.00556	17.8511	13.1122	31.2189	22.1656	129.556	75.0423	62.7863	90.0775	30.3312	19.7917
INTRVA1810	34.8081	0.06665	0.87085	6.15053	125.9	131.679	0.887625	0.679775	0	0.7259	0.4331	0.0375	0.867075	0.789025	0.788725	0.927075	5.57317	1.29915	6.13622	7.07602	0.005575	22.9679	135.744	214.216	0.8895	0.62845	0.13685	0.53145	0.061925	17.4387	0.4403	1.7653	0.2006	0.160625	7.0612	0.489375	156.46	2.75	5.65	29.0535	28.8491	42.3449	52.375	154.07	115.699	91.6259	115.621	48.792	8.4884
PETRVA1620	38.7539	0.0574444	1.0494	7.27891	135.9	171.178	0.887867	0.542111	0	0.722333	0.429667	0.0496556	1.00392	0.914656	0.928878	1.40002	6.32837	0.957933	7.06967	7.04616	-0.1992	24.8373	233.922	205.544	0.899544	0.754244	0.1066	0.505522	0.0471667	13.1755	0.406179	1.47228	0.199922	0.174722	6.9276	0.418822	158.048	6.22222	4.10556	17.9667	13.39	32.0033	22.6967	124.6	67.9943	57.7529	85.2807	27.4541	20.8617
PETRVA0600	31.2576	0.127611	0.754211	5.42604	172.467	162.967	0.885722	0.683767	0.0107667	0.699756	0.461822	0.0518889	0.723389	0.6328	0.642011	1.09737	4.54566	1.45734	5.24464	7.32649	-0.0177333	22.3596	227.233	215.3	0.900444	0.747322	0.190978	0.554956	0.0807889	16.3333	0.326797	1.42006	0.200711	0.147744	7.28416	0.468689	158.225	4.44444	3.94444	17.6511	9.93222	34.9244	22.4283	133.955	84.601	69.5199	95.5643	33.8876	17.5097
PETRVA0700	34.1013	0.102522	0.805622	5.82008	144.7	158.244	0.887189	0.629211	-0.00383333	0.725233	0.4523	0.0478889	0.772311	0.686856	0.716456	1.27901	4.96804	1.02529	5.66232	7.36788	-0.1875	23.2689	228.878	247.544	0.921211	0.803089	0.173167	0.554044	0.0827778	15.5743	0.372284	1.48828	0.190578	0.0993444	7.29356	0.440722	159.453	5	3.81667	16.55	12.5456	32.3344	22.44	125.651	71.2383	60.802	87.513	28.4129	20.0139
PETRVA1680	30.6247	0.148522	0.728089	5.30959	114.867	67.0778	0.887633	0.619644	-0.00133333	0.646289	0.493456	0.0633667	0.704222	0.574778	0.574544	1.29339	4.20136	1.54321	5.20416	7.40738	-0.184156	22.5554	252.611	254.633	0.888733	0.800022	0.259722	0.551267	0.121178	13.1583	0.288807	1.17926	0.2151	0.162489	7.34436	0.435778	159.906	9.66667	3.21111	17.1211	13.4456	32.3911	22.9183	139.156	76.7972	64.5506	95.3736	33.0842	21.9535
PETRVA2910	34.1772	0.105489	0.810611	5.84298	144.433	116.178	0.888878	0.653289	0.0112222	0.706933	0.464978	0.0496778	0.775744	0.684478	0.695111	1.22814	4.89843	0.981344	5.61902	7.32838	-0.179433	23.2542	233.189	245.933	0.898811	0.799967	0.1723	0.576111	0.0799333	17.0897	0.397783	1.64679	0.200733	0.0806667	7.2851	0.439767	164.185	5.44444	3.7	19.8278	9.87222	34.4311	22.1517	121.192	74.2248	60.7937	85.6203	28.6736	17.3715
PETRVA1250	40.1707	0.0726778	0.929889	6.8747	148.322	153.356	0.886489	0.577244	-0.00587778	0.720411	0.438467	0.0463111	0.898089	0.811344	0.824978	1.33758	5.99347	0.953267	6.71313	7.50334	-0.185533	25.1984	226.811	220.633	0.899478	0.769211	0.131167	0.519656	0.0627333	12.1686	0.408051	1.39232	0.199978	0.166289	7.42244	0.439044	166.053	4.44444	3.91667	18.5989	13.7233	31.8133	22.7683	123.935	66.3348	57.8734	85.3213	26.8318	21.3511
PETRVA1950	38.4424	0.0661444	1.18402	7.73694	109.789	111.778	0.886689	0.382722	0.103222	0.720822	0.410444	0.051	1.13917	1.04549	1.06162	2.05416	6.83448	1.20646	7.64069	6.74419	-0.257011	24.9518	199.5	263.3	0.897278	0.767778	0.112333	0.475767	0.0588111	11.9405	0.329618	1.21262	0.200389	0.148233	6.58237	0.400911	167.406	7.22222	3.23333	14.9478	15.2033	34.7256	24.9644	144.63	91.6898	76.2309	103.611	37.7693	18.3024
PETRVA1290	32.1702	0.149511	0.756189	5.71262	113.189	98.0556	0.887011	0.634022	0.00725556	0.670333	0.477	0.0634667	0.698089	0.591644	0.591489	1.17111	4.38667	1.73316	5.2418	7.58896	-0.139978	23.1664	246.2	180.356	0.889856	0.731956	0.138556	0.551733	0.0659	12.5076	0.288101	1.14771	0.199967	0.165911	7.5438	0.452111	168.517	9.66667	3.8	16.53	13.5722	32.4522	23.0122	128.485	71.5906	57.9462	87.3961	29.1302	20.549
INTRVA2640	34.8959	0.06085	0.900425	6.2494	116.593	175.514	0.88795	0.613425	0	0.738925	0.4341	0.03485	0.8612	0.799	0.799025	1.27145	5.58378	0.824875	6.04732	7.04847	-0.1929	23.014	140.852	218.111	0.892075	0.778525	0.1064	0.551925	0.053325	14.9051	0.363475	1.44568	0.1998	0.061375	7.01465	0.430925	169.303	4.25	5.55	24.8488	25.2472	40.5928	42.1875	153.151	103.441	84.9203	112.018	45.5469	15.4086
PETRVA0380	50.8141	0.235	2.34888	11.9113	60.2222	66.1222	0.889944	0.439256	0.2257	0.725967	0.452389	0.0716667	2.08063	2.12989	2.08661	2.22359	10.843	1.74347	11.7621	5.74322	-0.392356	31.7292	112.911	214.867	0.877744	0.965656	0.0863556	0.500511	0.0282556	9.46617	0.480884	1.36974	0.191078	0.284233	5.22581	0.2365	169.972	2	3.39444	20.6544	14.3167	33.8233	24.07	139.724	78.2577	68.7575	97.5047	33.0907	21.8332
PETRVA0610	36.1929	0.129611	0.756122	5.8855	167.933	137.056	0.891111	0.655	0.000388889	0.712222	0.459256	0.0544889	0.725433	0.625456	0.667422	1.11261	4.88432	1.20187	5.71123	7.90598	-0.105333	24.7834	236.022	249.711	0.919556	0.727922	0.196889	0.545356	0.0802	14.0605	0.344776	1.35801	0.203033	0.181933	7.84859	0.452333	170.957	4.55556	3.92778	17.0478	12.4278	32.2111	22.3194	133.6	79.1829	68.1943	94.7244	32.1527	19.6214
PETRVA1980	53.4904	0.214278	2.12377	11.6178	83.1556	93.8444	0.885822	0.496622	0.142678	0.739156	0.442	0.0695	1.97069	1.95373	1.95857	1.88534	10.7376	3.06556	11.6228	5.93138	-0.2989	31.7149	100.589	249.989	0.891011	0.930289	0.105111	0.512544	0.0437778	9.20107	0.441378	1.27523	0.199056	0.229456	5.5466	0.3362	174.02	3	3.91111	20.9167	17.3133	37.2978	27.3056	137.579	78.7179	67.1579	96.006	32.8728	20.8939
PETRVA2130	36.0784	0.128289	0.818611	6.25958	151.244	102.911	0.887022	0.640278	0.00736667	0.684833	0.468189	0.0646889	0.747444	0.645167	0.644011	1.15226	4.95676	1.2691	5.76957	7.72912	-0.1363	24.5403	239.356	191.322	0.889667	0.7367	0.0976778	0.555556	0.0542333	17.7156	0.399531	1.67499	0.200278	0.157444	7.6821	0.453833	178.441	6.11111	3.53889	16.92	13.0444	32.2767	22.6606	129.981	74.5008	62.4077	90.0792	30.2811	20.0742
PETRVA2320	36.4426	0.0559333	0.934083	6.4709	158.667	141.85	0.891383	0.6412	0.0082	0.727067	0.442167	0.0389333	0.911633	0.832	0.837733	1.18798	5.78838	1.41999	6.39797	7.02027	-0.120267	23.6242	181.967	248.317	0.8896	0.758133	0.126117	0.538517	0.0650667	15.2184	0.364892	1.46657	0.199857	0.142817	6.96948	0.457567	179.05	7.28571	3.93846	16.5714	14.7014	34.4414	36.9071	129.123	66.8596	56.5455	86.7229	27.9029	22.5958
INTRVA1140	38.9757	0.049425	1.01307	7.1051	106.574	205.521	0.8879	0.538325	0.056875	0.733525	0.42125	0.044475	0.973025	0.905725	0.9058	1.42833	6.35635	1.03675	6.93208	7.14795	-0.2187	24.4698	130.803	160.365	0.89085	0.758	0.10225	0.51175	0.047075	14.5677	0.3106	1.29117	0.200125	0.13845	7.05063	0.401675	180.884	7	5.25	20.5237	30.9911	44.3403	38.8125	158.914	116.802	95.9834	119.963	49.7264	10.6554
PETRVA1740	39.6141	0.0539444	1.05602	7.19364	134.433	156.822	0.887722	0.539	0	0.748933	0.409911	0.0412222	1.01903	0.967911	0.968522	1.39016	6.56827	0.977822	7.02358	7.00476	-0.192133	24.1594	188.544	206.9	0.887444	0.7356	0.0557111	0.506133	0.0346	11.2012	0.305479	1.1181	0.200167	0.115311	6.92196	0.437822	180.949	7.55556	3.79444	21.9422	16.8711	36.9811	26.9261	140.917	73.2341	61.4855	94.7287	31.8997	23.731
PETRVA0940	38.2004	0.0905	0.828256	6.25351	149.589	162.511	0.888144	0.643022	-0.000955555	0.708122	0.457422	0.0460556	0.804322	0.7182	0.718244	1.21071	5.41302	1.0746	6.11858	7.64164	-0.169944	24.2998	222.911	225.722	0.888678	0.776922	0.133	0.552178	0.069	12.5173	0.316615	1.21873	0.200278	0.1146	7.58707	0.441156	181.526	5	3.11667	-0.851111	22.6867	44.6156	33.6511	122.152	107.566	76.7009	93.6467	39.5987	4.57729
PETRVA2040	39.5077	0.123444	0.776422	6.22616	154.2	143.844	0.887744	0.669067	-0.00318889	0.684911	0.470078	0.0559556	0.740067	0.639767	0.6394	1.11903	5.12798	2.19133	5.99627	8.13553	-0.0630111	25.1971	231.089	188.8	0.888856	0.743833	0.129422	0.550011	0.0758111	14.4834	0.312645	1.30626	0.199822	0.150811	8.08943	0.473867	182.832	8.88889	3.41667	18.7878	14.0489	33.6556	23.8522	137.272	78.5021	65.1466	94.787	32.6786	20.8007
PETRVA1970	41.6931	0.0670889	1.12641	7.93253	113.322	147.856	0.884733	0.452533	0	0.732289	0.414378	0.0563	1.0549	0.988978	1.00839	1.72572	6.9248	1.18596	7.63411	7.25593	-0.250067	25.9345	183.433	182	0.904022	0.774211	0.0650556	0.468078	0.0329111	12.4111	0.361489	1.30578	0.200689	0.169744	7.0264	0.400189	183.526	7.11111	3.77778	15.2622	13.3722	32.3544	22.8633	131.337	76.9471	66.0796	92.4858	31.3209	19.695
PETRVA2270	36.664	0.0766667	0.891633	6.3854	156.733	115.044	0.887711	0.602789	0.0023	0.725644	0.444778	0.0485222	0.853944	0.774267	0.791089	1.31811	5.55226	1.4378	6.20418	7.31237	-0.201011	24.0959	204.311	218.222	0.901867	0.792878	0.115144	0.545922	0.0620444	13.6592	0.309862	1.25872	0.2035	0.111889	7.23241	0.422844	183.923	6.88889	3.08889	17.27	10.8889	39.6967	25.2928	135.558	84.9198	69.9535	96.3367	34.3014	17.9681
PETRVA1940	38.6891	0.0796	1.02699	7.21543	117.911	124.733	0.883244	0.504911	-0.0237333	0.709378	0.4322	0.0629222	0.9599	0.845889	0.878422	1.50342	5.80437	1.30762	6.87681	7.20796	-0.220689	25.4312	178.978	193.678	0.880856	0.747556	0.0845111	0.485189	0.0487778	10.52	0.264618	0.986867	0.202878	0.178444	7.04992	0.4047	184.881	9.11111	3.66667	19.2989	17.5756	37.4678	27.5217	127.914	69.4343	59.2334	87.4661	28.4725	21.2695
PETRVA3090	36.8483	0.0969	0.823256	6.17309	161.244	171.322	0.888456	0.626444	0.00393333	0.694889	0.463389	0.0481889	0.802789	0.7035	0.704389	1.24712	5.25684	1.03301	6.04899	7.55884	-0.175444	24.0125	228.544	250.9	0.888989	0.780333	0.1541	0.547322	0.0845778	17.2766	0.384027	1.61009	0.199922	0.144178	7.50616	0.437611	185.839	6.77778	2.85556	22.0811	14.0189	32.5989	23.3089	131.912	86.7696	68.7104	94.209	34.3908	15.9922
PETRVA2360	39.8923	0.0750778	1.03021	7.21233	131.067	129.733	0.876222	0.510856	0.000422222	0.697511	0.449522	0.0543444	1.00497	0.906544	0.9075	1.44362	6.3152	1.31577	7.15904	7.22583	-0.216278	25.4559	208.9	252.367	0.890311	0.7335	0.158878	0.502678	0.0744111	13.1041	0.33453	1.29026	0.203822	0.149	7.10164	0.412944	186.216	8.33333	3.21111	13.8856	13.6444	33.3644	23.5044	131.194	78.5664	67.8195	93.1206	31.684	19.1639
PETRVA0930	39.0005	0.0708778	0.877778	6.52192	157.556	130.844	0.888	0.614411	0.000188889	0.726489	0.4416	0.0399778	0.853222	0.782467	0.782267	1.26884	5.81942	1.11254	6.40456	7.52404	-0.184511	24.3229	196.167	230.978	0.889644	0.778256	0.106133	0.547167	0.0542889	13.2955	0.336322	1.30014	0.200478	0.103422	7.46007	0.432978	188.923	5.22222	3.87778	-0.802222	22.7822	44.5256	33.6539	115.087	99.4454	69.7303	87.0168	35.9198	5.19012
PETRVA2050	35.8378	0.0730444	0.997533	6.81101	115.689	163.322	0.887433	0.541333	0.0518222	0.710944	0.445089	0.0533667	0.931789	0.841678	0.842222	1.5249	5.76769	1.01869	6.48641	7.001	-0.225589	23.7758	186.822	268.8	0.889967	0.799078	0.0835667	0.522922	0.0546111	15.6541	0.359448	1.47558	0.200378	0.129844	6.90033	0.421456	188.998	7.88889	3.76111	16.9978	14.2134	35.2578	24.7356	129.855	70.9275	59.5962	88.9104	29.1793	21.2588
PETRVA1850	39.3419	0.0650222	1.12877	7.66049	120.233	169.311	0.887267	0.485544	-0.000433334	0.7387	0.393678	0.0446444	1.08614	1.02127	1.02083	1.38814	6.92573	0.948922	7.49488	6.9436	-0.167922	24.6591	155.6	100.367	0.887078	0.670922	0.0583556	0.448733	0.0369	12.3729	0.285217	1.12609	0.200311	0.252856	6.83259	0.425233	193.406	9.55556	4.09444	17.2711	12.1944	31.5667	21.8806	124.669	65.0291	55.7927	84.3967	26.6233	21.9618
PETRVA0820	40.4064	0.0880889	0.833967	6.44674	159.3	113.156	0.888044	0.618556	0.00513333	0.707044	0.455567	0.0444111	0.811433	0.724011	0.727456	1.25911	5.56449	1.34928	6.32742	7.85237	-0.180389	24.9039	229.744	248.689	0.8926	0.777467	0.197433	0.547122	0.0859222	12.2025	0.303215	1.17548	0.199267	0.108589	7.77334	0.439589	193.892	6	3.76111	19.6178	13.9478	33.2867	23.6172	128.194	69.3666	58.4973	87.474	28.4324	21.3663
PETRVA0330	38.0758	0.216378	0.812811	6.88924	110.456	175.744	0.888813	0.626922	0.0544333	0.575789	0.549056	0.110122	0.661744	0.465944	0.507189	1.36462	3.97087	2.74973	5.76393	8.75736	-0.136567	28.1621	279.3	229.656	0.899775	0.803411	0.225867	0.551056	0.106689	11.2905	0.236844	0.968544	0.197722	0.209467	8.62189	0.467589	195.233	8.88889	3.32222	11.5489	10.8044	30.1478	20.4761	118.303	76.4232	64.5858	85.584	29.9093	14.8428
PETRVA3210	42.8976	0.0632222	1.08169	7.75032	123.367	143.9	0.886244	0.495156	0.0282	0.712833	0.426967	0.0499889	1.04809	0.962422	0.956467	1.5718	6.88623	1.14011	7.65293	7.31803	-0.181033	25.8595	163.422	227.856	0.879789	0.747856	0.106511	0.483322	0.0511556	13.5128	0.345821	1.33777	0.200878	0.199067	7.19479	0.423656	198.368	9.77778	3.46667	18.4178	14.4033	33.9578	24.1806	133.247	70.8541	61.3992	91.4729	31.4424	22.7704
PETRVA2370	40.6218	0.172333	0.777689	6.74177	137.778	72.4889	0.890056	0.621511	-0.0141444	0.634556	0.505811	0.0769778	0.6748	0.538267	0.545956	1.335	4.61998	1.94831	5.88059	8.74419	-0.204667	26.9857	266.411	189	0.894356	0.827367	0.0866333	0.564811	0.0466778	15.355	0.307237	1.33307	0.200367	0.153933	8.64447	0.4251	198.876	9.55556	4.00556	16.4944	11.6956	30.2433	20.9694	126.849	67.4185	56.4481	85.8382	27.6814	21.6723
PETRVA1700	42.585	0.0893	0.839889	6.69099	164.856	116.5	0.888067	0.645789	-8.8888e-05	0.7014	0.459167	0.0453444	0.819156	0.7229	0.725756	1.19104	5.76393	1.18608	6.57389	8.03956	-0.150633	25.8003	206.656	249.744	0.888933	0.766011	0.141256	0.547467	0.0696333	17.2193	0.407945	1.67124	0.210011	0.1685	7.99441	0.457611	200.204	5.33333	3.07222	15.0867	13.3489	33.3933	23.3711	134.32	83.7717	67.945	94.8481	33.8216	17.9013
PETRVA3200	47.3984	0.0805667	1.04879	7.93509	129.533	133.589	0.886844	0.524744	0.0572444	0.699956	0.429778	0.0562	1.02174	0.913844	0.913956	1.42299	6.81942	1.41761	7.82132	7.84013	-0.154667	27.3285	241.611	243.433	0.892078	0.712844	0.160167	0.476978	0.0751222	11.9155	0.349108	1.25874	0.200189	0.260689	7.73383	0.438533	202.823	8.33333	3.61667	20.61	15.3156	35.0467	25.1811	135.512	73.5222	64.4278	93.7682	32.652	22.5241
PETRVA0240	42.6711	0.0998778	0.829978	6.68707	158.956	175.356	0.887222	0.6591	-0.00181111	0.704722	0.4574	0.0499778	0.795289	0.699467	0.710233	1.15071	5.65479	1.40187	6.46664	8.15811	-0.100767	26.1548	238.233	246.567	0.901	0.755756	0.180956	0.557067	0.0816889	11.7164	0.26608	1.05741	0.199733	0.121544	8.11011	0.461756	203.312	7.33333	3.77778	22.5556	16.7856	36.1144	26.45	141.232	72.1492	60.4258	94.4603	31.5235	24.1861
INTRVA2290	43.328	0.07065	0.88265	6.8587	112.665	132.132	0.887675	0.607225	0.00145	0.73105	0.44345	0.04555	0.8532	0.792875	0.7927	1.3408	6.16162	1.51913	6.73522	7.91423	-0.237875	25.5741	149.13	216.307	0.890875	0.810675	0.131575	0.55325	0.06605	22.5024	0.439975	2.01825	0.2007	0.061175	7.80417	0.3952	203.541	2.5	5.05	-3.22399	44.63	58.4512	78.375	159.873	158.005	117.357	130.951	60.6261	-13.4761
PETRVA1110	37.4825	0.0726556	0.877156	6.35762	142.411	152.767	0.887667	0.630844	0.00786667	0.723011	0.444322	0.0431667	0.856622	0.782633	0.782489	1.23483	5.66232	1.42028	6.26533	7.35658	-0.176467	23.8586	221.778	231.278	0.889978	0.775644	0.149822	0.5518	0.0642667	14.6103	0.314136	1.31002	0.2003	0.107456	7.29356	0.437189	204.966	9.44444	3.43889	19.0278	9.30444	34.2789	21.7917	130.3	71.4713	60.5173	89.414	29.4277	21.3085
PETRVA1910	41.3897	0.103378	0.816122	6.52286	149.922	121.889	0.890078	0.663644	0.000944445	0.6858	0.476189	0.0508444	0.783167	0.673333	0.676089	1.19521	5.38762	1.44762	6.29732	8.04521	-0.112744	25.533	235.356	245.244	0.8894	0.7896	0.177989	0.568456	0.0838333	16.5051	0.369745	1.53484	0.200311	0.1251	8.00947	0.460967	205.037	6.22222	2.82222	18.6111	16.0233	35.3233	25.6733	140.512	86.7278	71.3365	99.3028	35.7154	18.7241
PETRVA1880	40.5701	0.0560222	0.996967	7.19574	140.233	138.478	0.880667	0.5343	0.00338889	0.732133	0.425256	0.0424667	0.9628	0.895333	0.907878	1.3338	6.40362	1.4047	6.99347	7.37164	-0.1941	25.329	197.789	216.9	0.894033	0.707322	0.107733	0.4974	0.0449	12.0847	0.30193	1.14491	0.200122	0.132511	7.27661	0.426856	205.138	8.33333	3.83889	15.4289	12.2422	31.4989	21.8706	118.575	61.088	51.8225	79.7129	24.3633	21.5132
PETRVA2500	41.9807	0.113233	0.813078	6.58941	158.667	156.533	0.887889	0.596178	-0.000333333	0.693333	0.462133	0.0496889	0.781967	0.681778	0.699844	1.21252	5.54379	1.92816	6.42338	8.27193	-0.140156	26.3312	231.5	254.089	0.8963	0.716378	0.137989	0.517778	0.0696556	14.6378	0.278567	1.21453	0.200489	0.191044	8.19951	0.452856	205.728	10.7778	3.2	10.7211	14.3278	33.9733	24.1506	118.401	75.7392	62.5088	84.9645	28.8403	15.9563
PETRVA1820	44.3187	0.0975444	0.8329	6.84474	146.222	153.967	0.887489	0.648622	6.6667e-05	0.704389	0.458389	0.0510444	0.800156	0.708733	0.708422	1.18641	5.81002	1.26287	6.59177	8.27944	-0.128089	26.4961	229.956	211.722	0.889589	0.768622	0.117744	0.5567	0.0654444	17.5509	0.414579	1.71216	0.200478	0.122033	8.2456	0.455167	205.981	6.55556	2.98889	15.25	13.7733	33.5911	23.6822	137.942	82.9455	68.2112	96.5825	34.1656	19.3868
PETRVA2630	44.3713	0.0830667	1.03367	7.58559	139.433	164.7	0.8866	0.516944	-0.0323889	0.718778	0.440211	0.0613556	0.978511	0.885767	0.910744	1.5993	6.45161	1.16863	7.34907	7.6943	-0.2404	26.8205	220.578	207.022	0.918856	0.812789	0.130278	0.508256	0.0655778	12.6379	0.300305	1.17593	0.200956	0.18	7.52593	0.399844	206.436	7	3.49444	18.1711	13.3078	33.4744	23.3911	133.698	77.083	65.8733	93.7441	31.6896	20.3651
PETRVA3120	43.1457	0.0610889	1.08484	7.74311	122.067	136.989	0.881267	0.4837	0.0691667	0.719867	0.412478	0.0471111	1.0686	0.981722	0.9767	1.35686	7.02922	1.09747	7.75076	7.2964	-0.159089	25.9089	223.456	218.389	0.889722	0.635367	0.119722	0.475889	0.0547667	15.4623	0.375255	1.4977	0.200711	0.229867	7.21266	0.434056	206.96	8.11111	3.17222	16.2622	13.07	32.4244	22.7472	128.11	67.2631	58.041	87.5805	27.8315	22.1641
PETRVA1080	38.3971	0.107289	0.793722	6.15013	142.344	117.222	0.886767	0.610789	-0.00216667	0.709044	0.458589	0.0467556	0.7589	0.667511	0.685278	1.28889	5.1562	1.42748	5.94078	7.89563	-0.188011	24.7123	227.133	248.444	0.907567	0.783178	0.159444	0.551433	0.0811889	19.4823	0.407994	1.7846	0.199989	0.0747222	7.83073	0.437567	207.114	5.66667	3.66111	16.4644	13.6989	33.1022	23.4006	132.722	74.4462	61.736	91.0889	30.7477	20.866
PETRVA1260	41.7582	0.100422	0.858378	6.75124	145.956	100.133	0.885667	0.6533	0.00751111	0.719022	0.454078	0.0499778	0.7944	0.710956	0.731289	1.18877	5.55508	1.27437	6.29731	8.04709	-0.123956	25.8419	222.778	186.567	0.905811	0.771878	0.0649111	0.554044	0.0355778	17.2643	0.364128	1.5607	0.2003	0.161056	7.98782	0.4665	208.048	6.77778	3.91111	18.7733	13.6889	33.5378	23.6133	132.528	72.9423	62.1645	91.2386	30.2708	21.4789
PETRVA2160	39.6109	0.112189	0.842556	6.62114	160.8	114.722	0.887744	0.563544	0.000588889	0.694578	0.4586	0.0571	0.772622	0.677189	0.677022	1.67557	5.36599	1.09736	6.20326	8.02639	-0.202811	25.4868	228.978	223.278	0.889989	0.794311	0.135067	0.544367	0.0642667	16.7495	0.348706	1.49861	0.200067	0.133633	7.93232	0.4312	208.982	6	3.59444	17.0722	13.1444	32.2244	22.6844	130.984	74.1642	62.1661	90.5716	30.419	20.4924
PETRVA1230	40.1505	0.248489	0.785322	6.97487	156.856	126.578	0.887356	0.665533	0.0157347	0.5283	0.573578	0.1205	0.634133	0.431511	0.432722	1.13516	3.78556	1.71109	5.73758	9.18258	-0.105589	29.5004	239.833	186.244	0.891644	0.731611	0.169556	0.558589	0.0758	14.5365	0.303488	1.27379	0.199467	0.299589	9.1233	0.455433	209.182	11.1111	3.16667	17.8378	12.7611	31.85	22.3056	131.491	69.441	57.9305	88.776	29.1034	22.2881
PETRVA1450	55.1287	0.187689	1.97397	11.5247	82.8889	93.9333	0.885633	0.467567	0.223978	0.732256	0.434622	0.0632667	1.81388	1.78967	1.76958	1.87323	10.5532	2.25728	11.3924	6.33871	-0.311433	32.1252	142.922	216.233	0.878656	0.852644	0.0782556	0.495867	0.0354889	13.0164	0.43399	1.50192	0.200311	0.296267	5.94924	0.312167	210.307	4	4.01667	17.6633	13.3189	31.9389	22.6289	130.703	73.3653	63.3918	90.8003	30.0199	20.8759
PETRVA3180	45.598	0.069	1.11373	8.21718	104.089	139.489	0.880722	0.412711	0.0976778	0.709111	0.420833	0.0583111	1.07284	0.972011	0.986622	1.6612	7.15247	1.31993	8.08851	7.54849	-0.237944	26.8758	182.389	222.522	0.8998	0.687722	0.0819444	0.454344	0.0550444	12.5393	0.31127	1.20326	0.200233	0.211122	7.36881	0.404644	212.306	8.33333	3.63333	18.5533	13.5711	32.9522	23.2617	134.971	68.919	59.402	91.4564	31.2242	24.1864
PETRVA0420	41.8216	0.103044	0.825933	6.66581	155.644	150.689	0.886767	0.5899	0.000533334	0.692856	0.466133	0.0527222	0.784733	0.684233	0.695622	1.38312	5.5212	1.07978	6.41677	8.17691	-0.208889	25.8831	240.578	254.4	0.8972	0.812333	0.1787	0.546444	0.0860444	18.564	0.38935	1.68629	0.200767	0.0995222	8.06873	0.4259	212.667	4	3.43333	21.6244	12.1578	32.1333	22.1456	137.342	77.0055	66.9632	95.4901	32.2039	21.5376
PETRVA3270	46.3914	0.0775556	0.8627	7.0383	161.144	153.489	0.890689	0.631578	0.000422223	0.710511	0.454489	0.0429222	0.844211	0.747978	0.762722	1.21483	6.09508	1.33838	6.93232	8.25781	-0.162911	27.0555	226.033	246.633	0.894256	0.765433	0.154611	0.5418	0.0723889	15.8551	0.399509	1.59082	0.201811	0.167489	8.20042	0.450556	213.004	4.66667	3.88889	21.3578	13.5211	32.7489	23.135	131.072	67.8521	57.0249	88.1858	30.3154	23.1389
PETRVA0280	41.3782	0.110678	0.8041	6.46113	148.089	177.978	0.887711	0.637111	-0.00837778	0.671489	0.485467	0.0541778	0.775978	0.653044	0.659289	1.25654	5.24652	1.44946	6.27851	8.11106	-0.172044	25.8812	246.667	259.989	0.895322	0.7969	0.260056	0.568456	0.117933	13.9935	0.296187	1.2376	0.201622	0.102833	8.07156	0.457	213.423	8.11111	3.85556	25.1144	14.5122	33.8744	24.1933	137.756	74.6871	63.6676	94.5771	31.5633	22.3666
PETRVA2210	39.6334	0.130522	0.773289	6.23997	173.422	149.411	0.8873	0.666944	-0.0169	0.661278	0.490544	0.0584222	0.735444	0.615067	0.6156	1.17154	4.96334	1.33796	5.98596	8.18444	-0.129522	25.4974	237.089	227.256	0.889422	0.777444	0.176711	0.5695	0.0866667	19.3769	0.389627	1.72674	0.199611	0.167033	8.13554	0.457311	213.779	7	2.93889	18.1978	14.7389	34.9711	24.855	131.156	81.8234	66.5845	92.632	32.6693	17.7829
INTRVA2730	64.0159	0.206325	2.078	12.8592	65.429	105.798	0.890775	0.481	0.201975	0.758925	0.425725	0.066375	1.85925	1.91655	1.9185	1.92795	11.8195	1.86242	12.4397	6.72042	-0.327525	35.8461	63.2674	197.643	0.891075	0.903525	0.04795	0.501925	0.019225	11.0132	0.414	1.33882	0.200975	0.2773	6.21453	0.3075	215.428	3.75	6.55	27.2195	27.2715	40.9589	34.9375	152.639	101.775	84.8028	111.742	45.1953	16.2358
PETRVA3020	54.2285	0.144767	1.65959	10.3453	88.0889	119.689	0.886011	0.496789	0.161878	0.723178	0.444078	0.0712444	1.52536	1.47511	1.47539	1.84293	9.20891	2.62938	10.1882	6.81754	-0.325689	30.4299	169.422	257.222	0.886756	0.897333	0.103533	0.507067	0.0527	11.107	0.365138	1.23944	0.200067	0.196856	6.46194	0.322989	216.509	5.11111	4.59444	20.73	13.2033	31.6978	22.4506	135.925	72.6802	62.9136	93.1353	30.8466	22.5907
PETRVA3040	51.8401	0.166433	1.80961	10.6634	80.3222	110.011	0.89	0.523433	0.333	0.736178	0.439656	0.0645222	1.68689	1.63589	1.63943	1.66993	9.69998	2.85202	10.5514	6.26722	-0.261811	29.9419	132.378	255.078	0.887678	0.828967	0.100278	0.515878	0.0447778	14.4075	0.430393	1.59786	0.200022	0.269911	5.96523	0.350656	217.331	4.11111	4.59444	21.88	13.5422	32.2689	22.9056	128.55	66.6072	58.292	87.905	27.6996	22.6286
PETRVA2760	43.5799	0.144522	0.7733	6.67279	133.411	142.289	0.888233	0.628267	0.00225556	0.659489	0.4831	0.0668889	0.719422	0.597967	0.599756	1.22826	5.14116	1.68784	6.24087	8.71127	-0.157811	27.0408	253.256	211.378	0.890578	0.7701	0.136144	0.557167	0.0699444	12.9712	0.269801	1.127	0.199756	0.167156	8.67363	0.459844	219.806	10.1111	3.21111	13.1789	12.4122	31.3278	21.87	117.231	79.5247	65.496	85.975	29.802	14.1602
PETRVA3190	47.7438	0.0623889	1.05782	7.93842	130.589	135.356	0.883022	0.529556	-0.00153333	0.719	0.424878	0.0472556	1.04293	0.946656	0.963033	1.24846	7.10918	1.0575	7.98594	7.74322	-0.185044	27.5881	175	244.244	0.903211	0.663722	0.148444	0.487889	0.0613222	12.6062	0.332821	1.26297	0.204744	0.210544	7.62092	0.427211	220.101	8.22222	3.93889	17.5022	13.9633	33.1756	23.5694	135.066	69.6833	59.7523	91.3265	31.5211	23.8475
PETRVA1300	41.4729	0.0881333	0.855156	6.56843	143.311	157	0.888122	0.628956	-0.00396667	0.708567	0.459778	0.0527556	0.8239	0.739411	0.739489	1.28958	5.70276	1.19194	6.43748	7.83637	-0.197256	25.5329	228.422	221	0.890967	0.806878	0.142556	0.555078	0.0714111	19.3362	0.381393	1.69147	0.2005	0.129811	7.74793	0.427267	220.748	5.22222	3.45	20.2244	14.05	33.4433	23.7467	134.408	72.0289	60.647	91.2176	30.4145	22.2589
PETRVA0400	44.6534	0.101011	0.832567	6.9034	145.256	153.922	0.890511	0.629856	0.00368889	0.682911	0.468356	0.0513222	0.797811	0.6809	0.688911	1.20716	5.65574	1.16372	6.66986	8.37822	-0.103922	26.9158	242.178	263.522	0.8916	0.756922	0.178411	0.5486	0.0938889	12.8751	0.297992	1.19289	0.200356	0.128278	8.32838	0.463978	221.536	6	3.27778	23.1722	13.9	32.7389	23.3194	137.302	73.9951	64.1628	94.3504	31.4513	22.5433
PETRVA1690	41.5411	0.0857111	0.864189	6.66359	148.378	82.9111	0.887178	0.668422	0.000977778	0.698322	0.471044	0.0510111	0.839011	0.728322	0.740911	1.19939	5.60773	1.32693	6.51557	7.78746	-0.168789	25.8563	236.333	255.622	0.904511	0.799456	0.182156	0.574878	0.0922778	19.2983	0.406633	1.76911	0.206011	0.1082	7.72067	0.443711	223.747	6.22222	2.98333	18.7389	15.2867	34.9933	25.14	130.706	71.83	60.5782	89.4531	29.6839	21.258
INTRVA2250	37.8819	0.1487	0.73825	6.00905	129.534	148.432	0.888275	0.621725	-0.0199	0.65225	0.483875	0.064675	0.712025	0.588525	0.587375	1.2732	4.79213	1.33902	5.86105	8.255	-0.181175	25.6765	82.7019	216.739	0.889225	0.791	0.312	0.55075	0.114	19.4624	0.326725	1.5473	0.199475	0.19255	8.16822	0.4275	224.569	9.25	4.8	24.1885	26.0076	40.0975	40	146.288	99.487	81.959	107.398	43.8161	14.5306
PETRVA0830	40.3774	0.118489	0.777189	6.27326	166.689	161.367	0.887822	0.6422	-0.00363333	0.664444	0.487011	0.0553	0.755878	0.631656	0.634222	1.22938	5.10071	4.09491	6.14962	8.14682	-0.175133	25.5856	249.5	271.033	0.891	0.787222	0.261222	0.5612	0.1228	15.5884	0.291663	1.27142	0.193756	0.104733	8.09697	0.443856	225.089	8.11111	3.77778	19.7222	11.88	32.57	22.225	129.462	71.5799	60.7028	89.1589	29.2826	21.0264
PETRVA2560	45.1514	0.0866889	0.838044	6.82513	107.1	160.444	0.887633	0.630778	0.000888889	0.716933	0.450211	0.0452	0.820311	0.732044	0.746078	1.23017	5.953	2.00929	6.72724	8.25124	-0.131767	26.773	224.3	247.778	0.901878	0.767678	0.159778	0.551489	0.0713	14.9952	0.325171	1.35988	0.200244	0.126067	8.20796	0.462756	227.198	6.77778	3.97778	17.92	13.1322	32.6844	22.9083	126.086	65.5499	55.888	85.0876	26.9797	22.1718
PETRVA0860	39.8554	0.122222	0.775333	6.2129	169.444	128.667	0.890656	0.643933	-0.00270417	0.682633	0.476711	0.0553667	0.747333	0.635622	0.656444	1.20284	5.04238	1.35892	6.04332	8.18349	-0.168344	25.679	238.333	253.133	0.906144	0.7712	0.2106	0.551389	0.0962778	13.9546	0.270324	1.16232	0.193756	0.1225	8.12988	0.444467	227.755	8.66667	3.34444	14.6767	8.77556	34.2333	21.5044	135.351	84.5534	73.0925	97.628	34.1593	18.2923
PETRVA1860	46.2046	0.0527333	1.07317	7.97206	124.278	147.744	0.880356	0.488033	0.0776556	0.727956	0.420933	0.0450333	1.04061	0.977011	0.977544	1.5561	7.24183	0.920489	7.8994	7.62469	-0.222444	26.8233	150.8	215.356	0.890533	0.750444	0.110711	0.482289	0.0474667	12.4335	0.296438	1.16702	0.2004	0.146611	7.4563	0.413111	228.736	7.66667	3.38333	15.6	13.7011	32.5567	23.1289	131.132	72.4838	62.7111	90.5373	30.0037	21.2663
PETRVA2110	39.1311	0.188511	0.751278	6.43241	87.8556	126.856	0.886413	0.5987	-0.0133556	0.651478	0.505889	0.0831778	0.658311	0.514656	0.576778	1.35516	4.41959	2.41628	5.71031	8.69433	-0.141067	27.1822	251.089	174.222	0.903178	0.776378	0.137256	0.542778	0.0757	13.1105	0.23708	1.05883	0.206222	0.251089	8.6313	0.448967	228.852	10.8889	2.83333	12.7522	14.2789	33.8411	24.06	123.662	76.6289	62.9172	87.3942	29.8957	17.2761
PETRVA1280	57.7462	0.158167	1.738	11.0092	76.3444	89.4	0.883311	0.489311	0.0542667	0.7487	0.417844	0.0587222	1.66088	1.63861	1.62891	1.59936	10.3886	2.43299	11.0246	6.74699	-0.234478	31.6097	109.367	208.033	0.889778	0.760689	0.0722778	0.495756	0.0409333	12.5838	0.426881	1.45347	0.199689	0.209967	6.48077	0.366444	229.559	3.55556	4.23889	20.6478	15.1733	32.6344	23.9039	131.626	70.7187	60.1755	89.7941	29.4439	21.9828
PETRVA1090	41.8516	0.165589	0.730567	6.32707	160.733	197.967	0.887944	0.640467	-0.00676667	0.635578	0.504956	0.0751778	0.685844	0.551478	0.552156	1.26579	4.7244	1.74039	5.97558	8.74983	-0.157856	26.9362	243.089	201.367	0.888911	0.803878	0.266711	0.560867	0.0970111	13.5183	0.235107	1.05552	0.199633	0.182878	8.66894	0.440789	231.407	14.1111	3.7	18.8533	14.7156	34.4722	24.5939	122.463	71.6973	60.0513	85.6787	28.201	18.7503
PETRVA1120	56.9836	0.164989	1.7983	11.041	88.7889	118.778	0.875744	0.505467	0	0.739256	0.4248	0.0646778	1.68013	1.657	1.64696	1.64739	10.1817	2.02758	11.0179	6.78086	-0.241967	32.013	175.489	266.8	0.8995	0.819644	0.1069	0.4868	0.0475	12.3954	0.417056	1.43181	0.200244	0.208756	6.47042	0.364378	231.577	3.88889	4.31111	21.5622	13.6389	33.2322	23.4356	133.889	70.7261	61.9569	91.9683	29.8997	22.7187
PETRVA2470	39.3881	0.0655	0.9185	6.74821	158.356	112.044	0.886422	0.646756	0.000277778	0.729	0.446311	0.0439444	0.880644	0.794156	0.811767	1.21342	5.82696	1.31592	6.51276	7.40173	-0.173478	24.9398	194.589	243.533	0.910511	0.783678	0.0706444	0.554589	0.0473111	23.6371	0.43995	2.06164	0.200467	0.132311	7.34437	0.436311	231.637	7.55556	2.79444	19.4056	14.9333	34.4278	24.6806	128.08	72.3771	58.3771	87.7305	29.2482	20.115
PETRVA1160	38.262	0.123622	0.837389	6.49094	185.067	141.089	0.888056	0.661167	-0.00913333	0.661367	0.492011	0.0637444	0.769122	0.644811	0.645289	1.19802	4.95112	2.04753	5.98688	7.83354	-0.166689	25.2973	238.7	250.122	0.8896	0.7902	0.130489	0.569778	0.0787	18.3564	0.343434	1.53767	0.198922	0.120567	7.79028	0.443378	231.71	7.66667	2.7	24.3711	14.5833	34.5922	24.5878	137.249	76.8977	63.0593	93.8581	32.2774	21.3096
PETRVA0230	38.3632	0.2585	0.83075	7.29085	177.15	171	0.909475	0.671775	-0.008325	0.513825	0.56575	0.127575	0.6411	0.4079	0.4245	1.006	3.69995	1.67677	5.75948	8.90273	-0.011875	28.4834	225.825	85.05	0.893125	0.626925	0.056475	0.54755	0.07445	12.7472	0.233201	1.00863	0.211775	0.4878	8.8646	0.485525	232.544	10.25	3.725	16.955	8.4425	32.4875	20.465	131.129	77.67	66.6821	92.6671	31.4406	19.4146
PETRVA1830	51.4095	0.0506444	0.996744	8.07379	152.722	151.933	0.893244	0.612978	-0.00114444	0.742189	0.416944	0.0354111	0.965089	0.891744	0.906644	1.07096	7.25876	1.71832	7.91257	8.21078	-0.0848667	28.1914	143.178	250.056	0.899533	0.659422	0.0544111	0.506278	0.0375667	17.5988	0.400309	1.66889	0.199711	0.172967	8.15058	0.477233	236.282	6	3.47778	20.8778	17.1422	37.1344	27.1383	140.728	79.3565	66.1466	96.7521	33.6636	21.5238
PETRVA1800	45.8973	0.0721889	1.00641	7.784	134.811	157.233	0.887433	0.525089	0	0.715689	0.427822	0.055	0.955178	0.866722	0.866267	1.39059	6.67738	1.14598	7.46479	7.89657	-0.203222	26.986	228.6	222.067	0.891344	0.725311	0.104567	0.504889	0.0482889	14.4643	0.298038	1.25027	0.200544	0.153778	7.78839	0.427511	238.008	11.7778	3.60556	16.3089	14.9356	34.6644	24.8	126.058	66.7301	58.6469	86.2576	27.4584	21.8585
PETRVA0840	43.2099	0.0838444	0.850589	6.7439	164.211	118.522	0.887367	0.6462	-0.000555556	0.715744	0.456156	0.0462889	0.8182	0.731633	0.741967	1.23331	5.7912	1.07106	6.54568	8.04144	-0.175711	25.8244	224.322	251.067	0.902489	0.792056	0.139422	0.5581	0.0711667	15.6755	0.298322	1.31802	0.202	0.107433	7.97276	0.446111	240.538	6.11111	3.76111	17.4633	13.6222	33.7167	23.6694	129.083	71.9475	60.9302	89.0306	29.3024	20.7501
PETRVA3230	48.1028	0.0701556	1.13878	8.42236	113.578	139.967	0.8864	0.481456	0.107633	0.714156	0.421567	0.0546111	1.10653	0.993589	1.01008	1.43426	7.34908	1.26353	8.33684	7.57767	-0.211178	27.7656	211.322	279.844	0.905367	0.683733	0.131156	0.486211	0.0724667	14.5393	0.331262	1.35752	0.209689	0.193078	7.4563	0.414833	241.024	9.33333	3.73889	19.6411	14.4967	33.4367	23.9667	135.236	76.6478	67.1176	94.8352	33.4883	21.0666
PETRVA1030	61.9836	0.212556	2.16684	12.3602	75.9556	116.056	0.892011	0.5719	0.140989	0.741167	0.447756	0.0698333	1.976	1.99773	2.00064	1.60502	11.4291	2.59247	12.3152	6.51557	-0.2665	33.7962	108.089	227.356	0.889733	0.895344	0.118967	0.508633	0.0421556	12.1802	0.432928	1.44264	0.199956	0.278856	6.09977	0.353078	243.358	3.11111	3.81667	23.4956	14.69	32.8178	23.7539	139.879	76.2454	66.1791	96.5	32.5536	22.525
PETRVA0320	65.6721	0.234889	2.23296	13.2802	66.4111	81.9556	0.888078	0.514967	0.168978	0.732856	0.443989	0.0714556	2.12577	2.03334	2.03983	1.82449	12.1468	2.01366	13.2738	6.2484	-0.259533	35.3681	140.589	210.367	0.890189	0.9182	0.0919111	0.525956	0.0342778	8.50807	0.313129	0.9817	0.190444	0.284289	5.98876	0.390956	244.181	3.44444	4.47222	25.6278	15.2578	35.1556	25.2067	145.908	77.9987	67.6104	99.8656	34.0644	23.6464
PETRVA3280	41.8719	0.0701333	0.8743	6.74523	156.111	151.3	0.885933	0.617789	0.0006	0.7281	0.438833	0.0370667	0.8558	0.770633	0.786467	1.22374	5.94736	1.1243	6.64539	7.80062	-0.155044	25.6323	218.533	252.111	0.906989	0.754478	0.137589	0.533189	0.0684	17.7604	0.328484	1.48922	0.2001	0.1288	7.75828	0.463267	244.328	5.77778	3.91111	19.4744	13.8489	32.7944	23.3217	131.578	70.2464	61.0885	90.2529	31.0248	22.4881
PETRVA2950	45.2308	0.0816333	1.02869	7.85412	126.322	129.144	0.879278	0.484922	0.00181111	0.708767	0.439256	0.0607778	0.959456	0.882178	0.882144	1.672	6.66891	1.416	7.44879	7.89657	-0.250556	27.3374	220.267	156.822	0.887222	0.797578	0.0658778	0.499067	0.0398889	13.1893	0.262205	1.11526	0.200278	0.169589	7.70843	0.395878	244.752	10	3.39444	15.7667	11.8233	31.1622	21.4928	121.088	65.9762	57.1074	83.663	26.194	20.5588
PETRVA0810	43.1874	0.0986889	0.835111	6.6998	132.122	144.678	0.890889	0.654	-0.0164667	0.688567	0.4737	0.0523556	0.7995	0.689456	0.701756	1.21328	5.50146	1.7981	6.47982	8.18258	-0.187378	26.1881	234.511	262.344	0.899456	0.789144	0.162444	0.561089	0.0869333	14.1346	0.275029	1.18584	0.200789	0.117033	8.10447	0.429244	244.977	6.22222	3.95556	19.5767	14.95	34.3756	24.6628	126.777	68.5712	58.1396	86.6259	27.9573	21.2541
PETRVA0260	42.7524	0.1417	0.778056	6.57016	143.7	160.544	0.889233	0.6343	-0.0179222	0.634122	0.500122	0.0668556	0.738022	0.588778	0.594211	1.2395	4.94171	1.69088	6.28979	8.59084	-0.105822	26.9889	259.544	276.678	0.8956	0.771167	0.226567	0.549211	0.119689	16.1301	0.297315	1.32886	0.1963	0.179111	8.5297	0.461078	245.556	8.44444	3.72778	20.88	12.9656	31.9511	22.4583	132.185	68.9305	58.0903	89.0987	29.0111	22.7241
PETRVA1510	59.7079	0.185078	1.9048	11.6014	87.7667	108.411	0.8884	0.508011	0	0.736133	0.436511	0.0674	1.8033	1.76454	1.76668	1.75427	10.7696	2.04431	11.6925	6.5579	-0.272711	32.6021	130.211	244.844	0.888967	0.871989	0.109522	0.505767	0.0471	15.3691	0.458231	1.69946	0.199989	0.272733	6.2183	0.342456	247.577	3.88889	4.34444	18.3533	14.3744	33.3156	23.845	122.756	66.2122	57.2167	84.1634	26.5374	21.0402
PETRVA0570	44.0341	0.111211	0.793011	6.60278	149.144	137.644	0.887533	0.659122	0.00308889	0.698111	0.4642	0.0508889	0.772956	0.672622	0.687878	1.12171	5.57389	1.02241	6.46948	8.43846	-0.110233	26.6245	235.433	243.678	0.895811	0.734011	0.198656	0.549656	0.0828778	15.4648	0.288523	1.27476	0.203356	0.169733	8.39612	0.453367	248.027	5.66667	3.62778	21.2744	14.2222	34.0956	24.1589	137.847	73.8251	62.0723	93.6397	31.3616	22.6538
INTRVA2510	36.9308	0.046875	0.974725	6.71678	109.651	172.494	0.887475	0.638625	0.0057	0.738125	0.440325	0.03885	0.923275	0.859925	0.860525	1.22148	5.93305	1.01815	6.44525	6.98078	-0.181325	24.1724	137.59	183.392	0.8896	0.779475	0.0835	0.549525	0.039875	21.3473	0.350325	1.6944	0.1995	0.103325	6.91305	0.4381	249.16	4.25	5.8	24.0719	27.8658	41.4095	42.25	144.745	99.7521	81.3744	106.428	43.7359	13.3692
PETRVA2620	44.5395	0.0631222	1.00616	7.54734	138.167	141.356	0.878978	0.547089	-0.000188889	0.714611	0.434878	0.046	0.981567	0.8967	0.902678	1.28968	6.69243	1.07806	7.45537	7.69431	-0.183122	26.5458	177.156	223.089	0.8919	0.702611	0.0991111	0.501678	0.0507556	15.8255	0.282911	1.28226	0.200356	0.169589	7.60213	0.428533	251.399	9.55556	3.16667	17.0033	15.2733	35.1144	25.1939	129.447	68.7026	58.555	88.4594	28.4643	22.0072
PETRVA0340	45.262	0.102611	0.811778	6.76992	153.3	107.111	0.889389	0.675067	-0.00952222	0.690967	0.470433	0.0489444	0.784889	0.682711	0.686478	1.09906	5.70466	1.62037	6.60306	8.45161	-0.0690778	27.1648	223.811	247.278	0.889889	0.740344	0.150267	0.558289	0.0783556	17.0652	0.321794	1.43749	0.193733	0.1536	8.41492	0.489778	252.177	6.77778	3.21667	24.6	14.5178	34.5667	24.5422	142.105	79.2667	66.4989	97.7225	34.5421	22.3644
PETRVA0370	47.9713	0.139089	0.818267	7.21999	134.511	152.489	0.898756	0.678289	-0.0243111	0.646133	0.497911	0.0728889	0.760989	0.615033	0.626811	1.11681	5.33681	2.1114	6.70183	8.93611	-0.0633556	29.0935	245.156	222.756	0.887744	0.755833	0.168133	0.562556	0.0764556	17.481	0.339334	1.4883	0.196111	0.166489	8.8947	0.464544	252.21	6.44444	3.15	20.6889	13.5233	33.4567	23.49	137.938	79.8458	67.2931	96.1425	33.1844	20.5625
PETRVA1330	46.4415	0.0775778	0.850878	7.04801	148.111	119.489	0.887911	0.662156	0.00208889	0.742378	0.430556	0.0387556	0.822578	0.751667	0.770756	1.07302	6.24651	2.27776	6.85517	8.34438	-0.0570667	26.8648	181.522	225.867	0.909989	0.709756	0.0574111	0.538267	0.0354778	21.7331	0.374394	1.76204	0.199211	0.140078	8.31803	0.476033	253.863	7.44444	3.51667	21.8556	16.2467	35.8133	26.03	138.54	83.8598	66.5121	96.1546	34.5876	19.0783
PETRVA2930	56.3771	0.155062	0.770188	7.66836	126.175	115.9	0.8904	0.645212	-0.0066125	0.626938	0.513025	0.073825	0.70975	0.558588	0.563987	1.23845	5.51604	1.73257	7.07602	9.95574	-0.180175	31.1699	266.875	247.975	0.88995	0.798262	0.182888	0.563688	0.10085	15.137	0.230839	1.09381	0.204137	0.177037	9.88906	0.441175	254.944	10.625	2.60625	18.81	10.225	35.3438	22.7844	140.935	86.8383	71.0044	99.4569	35.849	18.8247
PETRVA1380	61.5943	0.188144	1.91107	11.7575	92.3111	95.2667	0.887767	0.560556	0.0199556	0.742644	0.438178	0.0635556	1.83712	1.76769	1.76931	1.54172	10.8552	2.48366	11.6915	6.54191	-0.182856	33.1096	122.378	260.822	0.889389	0.844178	0.102367	0.553244	0.0452111	13.8646	0.437332	1.54612	0.199933	0.2367	6.34247	0.429811	256.891	3.44444	4.2	18.4667	13.8233	32.5867	23.205	130.846	68.7556	59.3237	89.0961	28.7812	22.4894
PETRVA2970	46.9533	0.0634889	0.9395	7.50031	145.511	145.3	0.886922	0.568378	0	0.710033	0.446111	0.0451667	0.904711	0.814856	0.817267	1.36531	6.48922	1.86477	7.29922	8.09696	-0.201089	27.0537	228.322	227.567	0.886556	0.774922	0.136767	0.522044	0.0721333	17.3996	0.310777	1.41866	0.199856	0.137411	8.00289	0.425444	256.955	6.11111	3.63889	18.4322	10.9411	37.1144	24.0278	132.045	73.1072	61.8767	90.8605	30.3061	21.1615
PETRVA1890	46.7892	0.102989	0.814356	6.88361	148.144	123.111	0.886922	0.665033	-0.00697778	0.700856	0.463333	0.0511778	0.7883	0.690611	0.698189	1.16193	5.83731	1.33403	6.71782	8.56824	-0.154922	27.5432	227.878	221.733	0.899956	0.772356	0.146589	0.553789	0.0856667	20.2576	0.377912	1.72579	0.200767	0.157411	8.51841	0.454056	257.393	6.22222	3.49444	19.6378	15.4889	34.8522	25.1706	132.595	76.5179	64.4484	92.2468	31.4292	20.1762
PETRVA0910	45.6513	0.0965444	0.822267	6.84477	167.122	177.233	0.8874	0.650278	-0.000188889	0.700733	0.464511	0.0478222	0.792256	0.696622	0.701311	1.18834	5.80719	1.08768	6.6548	8.43562	-0.1375	26.9231	230.933	249.767	0.892667	0.770911	0.175678	0.558433	0.0809889	15.7286	0.286078	1.29401	0.201278	0.113411	8.38108	0.448211	257.528	6.66667	3.25	20.9767	12.9656	32.0811	22.5233	133.372	73.5209	63.2933	92.2027	30.5238	21.5339
PETRVA0350	46.8548	0.0774	0.868833	7.05846	166.478	160.3	0.886578	0.6517	-0.00481111	0.713	0.4525	0.0411	0.848478	0.762967	0.767289	1.14613	6.15527	1.58327	6.91446	8.29168	-0.1141	26.7083	219.1	245.744	0.891867	0.741522	0.130722	0.545611	0.0645778	15.7225	0.308142	1.33918	0.208856	0.130833	8.26159	0.471278	258.318	5.88889	3.73333	20.7211	15.1489	34.5956	24.8722	138.525	75.9542	66.4101	95.9793	32.1803	22.2697
PETRVA2770	46.2704	0.155111	0.745789	6.6974	99.0667	130.333	0.887078	0.646856	-0.0253111	0.628644	0.513422	0.0696333	0.695078	0.551078	0.550356	1.25168	4.95018	1.78548	6.29261	9.06968	-0.178378	28.0442	260.5	274.122	0.889444	0.8074	0.204467	0.571256	0.113911	14.1595	0.240973	1.09741	0.209922	0.121378	9.00664	0.445633	260.266	10.6667	3.54444	18.0822	8.86222	32.5422	20.7022	121.459	66.5725	55.7658	83.3072	26.4307	20.325
PETRVA1900	47.7937	0.0884556	0.828278	6.97728	145.767	116.733	0.890533	0.648678	0.00516667	0.724656	0.448411	0.0462333	0.808122	0.735144	0.737	1.19751	6.20231	1.73389	6.85707	8.52218	-0.165189	27.3767	225.567	234.956	0.889722	0.7754	0.148078	0.564067	0.067	22.2564	0.383479	1.81939	0.199467	0.101567	8.48453	0.458178	261.937	6.77778	2.91111	18.1044	16.5922	36.5911	26.5917	135.947	77.9075	64.2512	93.7644	32.3595	20.5433
PETRVA1560	50.9105	0.142767	0.769356	7.18113	112.744	198.156	0.887178	0.645967	-0.00991111	0.653922	0.492844	0.0651667	0.710144	0.591033	0.590422	1.22513	5.47699	2.38399	6.69149	9.50899	-0.167689	29.3296	254.511	229.156	0.891233	0.786244	0.145244	0.553933	0.0822889	15.1178	0.265628	1.19006	0.200289	0.162933	9.41777	0.428556	262.481	9	3.71667	15.4722	8.16	32.4578	24.1231	144.773	84.8702	70.702	100.955	35.9041	20.7681
PETRVA2400	41.115	0.175111	0.759767	6.59906	137.667	148.367	0.885456	0.668389	-0.0251	0.629078	0.5087	0.0778333	0.672689	0.535611	0.536611	1.1328	4.61903	0.982078	5.86551	8.78747	-0.168	26.9052	253.711	216.556	0.890911	0.757311	0.102056	0.567167	0.0687778	14.5875	0.225204	1.0753	0.199733	0.195989	8.71783	0.439611	262.516	12.5556	3.56111	21.6444	16.8022	36.4078	26.605	133.671	78.8493	63.8398	92.6305	32.1995	19.4725
PETRVA2340	54.6088	0.0799667	1.11429	8.99759	153.056	120.511	0.884533	0.555911	0.00292222	0.691489	0.448822	0.0626444	1.03474	0.920011	0.921933	1.32026	7.33871	1.34546	8.47326	8.31427	-0.206056	30.014	224.456	172.344	0.891067	0.726978	0.103278	0.503444	0.0583889	13.6713	0.310458	1.26203	0.200089	0.168811	8.17786	0.417089	264.389	7.44444	3.18333	15.2811	13.9167	33.5	23.7083	142.484	89.1096	74.6899	101.972	36.8318	18.5918
PETRVA2390	45.8949	0.103656	0.935856	7.64258	136.322	124.8	0.882178	0.496956	0.00202222	0.670656	0.461289	0.0719222	0.859189	0.743222	0.744822	1.62187	6.02544	4.30359	7.1421	8.40551	-0.2281	27.7159	224.711	236.167	0.889256	0.778089	0.132678	0.486844	0.0822444	13.4328	0.211304	0.982656	0.21405	0.179644	8.23526	0.414333	265.184	12.1111	3.44444	23.6022	16.8211	36.6022	26.7117	142.102	73.983	63.3967	96.1424	32.3781	23.8728
PETRVA0980	45.189	0.133433	0.780422	6.71568	140.9	68.4	0.887989	0.6704	0.0187667	0.671556	0.480467	0.0613778	0.733256	0.620611	0.620211	1.16208	5.32648	1.36266	6.35282	8.75267	-0.1214	27.3298	236.611	250.967	0.889589	0.773422	0.217444	0.567211	0.100222	15.7507	0.277007	1.25639	0.199722	0.160011	8.72159	0.469378	266.857	7.44444	3.99444	19.3056	13.74	32.9311	23.3356	125.898	65.6429	54.054	84.3807	26.9441	21.9345
PETRVA3110	52.529	0.0700667	0.934222	7.8912	146.3	126.333	0.886911	0.568267	-0.00123333	0.722489	0.441122	0.0496444	0.899422	0.801222	0.831022	1.4019	6.72723	1.13428	7.64916	8.56356	-0.196556	28.9902	229.656	269.078	0.916967	0.781122	0.122989	0.531656	0.0681556	14.1329	0.27687	1.20323	0.200122	0.114567	8.47889	0.432333	275.277	9.88889	3.51111	17.06	14.76	33.9178	24.3389	129.106	66.0569	57.278	87.402	27.7387	22.8643
PETRVA0990	57.0083	0.094	0.9682	8.49291	133.044	141.367	0.886522	0.568967	-0.000711111	0.668311	0.460644	0.0634778	0.921444	0.781778	0.790456	1.19298	6.8119	1.17504	8.18539	8.99348	-0.0928889	30.7291	257.3	244.322	0.892567	0.6672	0.170811	0.497089	0.0785667	11.4777	0.247304	1.00427	0.199978	0.268622	8.88718	0.451956	275.7	11.8889	3.68889	21.2833	11.8589	39.2078	25.5333	132.158	75.5234	64.8391	92.3622	31.0396	20.4645
PETRVA1840	49.4419	0.0992444	0.794178	6.98906	151.156	163.022	0.887378	0.6771	-0.00373333	0.704311	0.460033	0.0452333	0.776322	0.686511	0.687233	1.08689	6.02734	1.66522	6.85141	8.84861	-0.0962222	27.7593	201.911	215.878	0.891656	0.736711	0.146544	0.554767	0.0783556	22.19	0.371529	1.79919	0.200578	0.116867	8.8119	0.464033	279.218	7	2.84444	20.4778	16.04	35.4811	25.7606	137.556	85.4748	68.4041	96.5895	34.8746	18.234
PETRVA0950	52.563	0.127267	0.780578	7.28433	169	42.0333	0.888211	0.662222	0.00715556	0.704533	0.462711	0.0544889	0.724178	0.639533	0.645178	1.17201	5.93042	0.9294	6.77804	9.43659	-0.151989	29.232	233.444	182.267	0.894667	0.775344	0.0954667	0.568433	0.0452	15.3693	0.290356	1.28412	0.199956	0.113856	9.4074	0.466033	280.996	9.77778	3.91667	21.5911	14.7711	34.4489	24.61	134.705	77.2992	64.2833	93.344	31.8959	20.4709
PETRVA1200	58.6566	0.0788222	1.02123	8.70338	136.278	124.7	0.887211	0.525356	-0.000255555	0.714367	0.429878	0.0649	0.986378	0.887322	0.919478	1.44493	7.50806	3.58382	8.60777	8.75828	-0.1938	30.6683	209.344	217.689	0.9211	0.748156	0.140122	0.474978	0.0768889	11.626	0.232222	0.960033	0.2005	0.233989	8.52123	0.413967	282.308	10.5556	3.74444	19.3989	12.4856	38.2733	25.3794	130.773	70.4413	60.3353	89.4694	29.2323	21.8636
INTRVA1710	50.5172	0.062925	0.942925	7.80227	108.937	173.428	0.887225	0.583575	0.023375	0.69535	0.45175	0.0509	0.9091	0.802925	0.80125	1.32275	6.65693	2.05888	7.65175	8.4201	-0.1834	28.6092	105.637	229.695	0.888475	0.77125	0.219075	0.536775	0.0892	18.5019	0.318425	1.47535	0.20055	0.113825	8.29947	0.444475	283.526	8.25	4.6	23.7672	27.5478	41.3219	44.5	141.662	89.6437	76.4338	102.607	40.7904	18.2814
PETRVA2940	55.2131	0.0902	0.939789	8.23688	153.867	171.056	0.888011	0.601322	-0.00373333	0.705156	0.456644	0.0638444	0.876711	0.768767	0.789378	1.34031	6.67926	1.66733	7.72442	8.81661	-0.201967	30.0578	258.8	220.233	0.909689	0.801744	0.1646	0.549867	0.0652	15.436	0.232856	1.12278	0.197844	0.126078	8.72257	0.426211	288.711	19.2222	2.94444	18.78	14.7433	34.8178	24.7806	133.324	72.9698	62.0606	91.8022	30.4269	21.6437
PETRVA2480	49.244	0.150411	0.727522	6.72894	151.911	183.856	0.887633	0.649667	-0.0123222	0.640167	0.499311	0.0673778	0.702811	0.566033	0.565211	1.13473	5.24368	2.72982	6.5485	9.3594	-0.141311	28.7286	260.911	263.933	0.889233	0.736433	0.248844	0.563933	0.128711	8.14576	0.516559	0.679911	0.2	0.154122	9.30677	0.445633	291.556	13.5556	2.78889	17.6644	11.9022	39.7211	27.2418	127.619	78.0562	64.2397	89.9598	30.9346	18.0469
PETRVA1530	49.583	0.136811	0.826956	7.46771	161.578	162.278	0.887178	0.612	0.0452889	0.660444	0.482833	0.0697333	0.744611	0.622011	0.621033	1.27431	5.5466	2.17954	6.73946	9.13459	-0.175667	29.1041	262.289	222.411	0.889078	0.777567	0.139411	0.5521	0.0777667	21.0243	0.299959	1.51883	0.199856	0.146167	9.07909	0.450622	297.334	11.8889	3.48889	16.2456	10.2033	33.6933	21.9483	124.411	73.0224	61.8704	87.2931	28.9041	19.002
PETRVA3260	51.3069	0.0882222	0.985533	8.15359	105.189	84.0778	0.8853	0.538422	0.0603444	0.701867	0.447589	0.0623778	0.926011	0.812256	0.856889	1.46208	6.64727	1.08292	7.80156	8.51841	-0.183367	29.5343	223.122	251.478	0.921656	0.753	0.111289	0.496144	0.0756111	16.9863	0.307146	1.38856	0.200433	0.194578	8.36506	0.417889	297.573	10.5556	4.07778	20.2056	13.9378	33.74	23.8389	125.905	63.4689	54.5185	84.5192	27.9305	23.3307
PETRVA3000	50.0243	0.163578	0.812778	7.56946	81.5444	148.378	0.8883	0.593411	0.0160556	0.636056	0.499078	0.0796556	0.703278	0.562111	0.568267	1.33602	5.26438	1.57859	6.64633	9.46854	-0.152111	30.2295	236.011	220.3	0.896233	0.768133	0.123133	0.542722	0.0694111	15.4226	0.232932	1.12094	0.200778	0.208011	9.39517	0.447111	299.671	12.5556	3.36111	13.9533	8.95444	33.6167	21.2856	137.041	88.3148	75.2032	99.6274	35.7434	17.3694
PETRVA1350	47.5106	0.127633	0.784511	6.85572	167.578	159.189	0.887933	0.645944	-0.00312222	0.668022	0.4832	0.0610444	0.747467	0.6292	0.633022	1.21882	5.5165	2.07768	6.62187	8.94268	-0.116644	28.2557	242.889	263.467	0.892011	0.778589	0.184433	0.555744	0.108278	22.7541	0.342285	1.707	0.199956	0.170056	8.88341	0.454456	300.643	7.55556	2.86667	19.1144	15.0878	34.0767	24.5822	133.276	79.1034	65.0362	92.7446	32.2764	19.3828
PETRVA2570	57.9595	0.0957444	0.919311	8.43353	133.656	129.144	0.883933	0.591344	-0.00628889	0.697256	0.460111	0.0605444	0.856667	0.752689	0.764144	1.34751	6.82601	1.30486	7.89469	9.26064	-0.184211	31.0775	216.367	193.344	0.8969	0.784622	0.0749	0.535322	0.0451111	14.6451	0.257775	1.16561	0.200167	0.195833	9.15248	0.436111	303.366	11.3333	3.62222	16.4511	17.0522	37.8756	27.4639	132.096	70.9401	61.5625	90.9476	29.6761	22.0567
INTRVA2690	46.1951	0.166325	0.696025	6.4451	138.503	154.565	0.887175	0.656325	-0.01215	0.633225	0.507825	0.0674	0.6638	0.528975	0.5286	1.23893	4.89797	1.59113	6.18487	9.3218	-0.18205	28.257	172.265	213.543	0.889325	0.809325	0.29095	0.57035	0.13675	21.0931	0.291833	1.49433	0.2004	0.130175	9.26465	0.441725	306.54	13.25	5.85	26.4827	28.7202	41.8851	41.3125	142.335	99.8856	82.0729	105.602	43.5245	12.0955
PETRVA2330	53.5524	0.102422	0.886189	7.83327	159.022	117.844	0.887967	0.596856	-0.00588889	0.676644	0.471678	0.0647222	0.834567	0.718589	0.718578	1.33336	6.30297	1.54139	7.4563	9.00666	-0.206378	29.4847	251.078	258.122	0.890722	0.786233	0.119344	0.537033	0.0782333	17.3366	0.295165	1.36409	0.206711	0.1387	8.87401	0.4201	307.614	9.77778	3.51667	16.2767	15.2156	35.2856	25.2506	130.897	76.94	64.8366	91.8889	31.15	19.4559
PETRVA0970	49.5323	0.149322	0.739689	6.87099	178.222	184.467	0.8876	0.694989	-0.0217667	0.633356	0.5114	0.0652667	0.702289	0.560522	0.559867	1.11434	5.19194	1.71426	6.54756	9.33779	-0.121322	28.8058	245.733	260.867	0.889611	0.772367	0.235122	0.582	0.114989	15.9513	0.247759	1.17314	0.199711	0.127422	9.31336	0.465289	308.118	11.4444	4.11111	20.1511	15.2822	35.4822	25.3822	132.345	72.5084	61.1065	90.7453	30.1157	21.4745
PETRVA2100	49.2711	0.0851222	0.882333	7.45654	166.644	117.967	0.887867	0.657733	0.0227667	0.685011	0.467133	0.0486778	0.843489	0.725333	0.724833	1.12779	6.13832	1.92689	7.16842	8.53722	-0.0585222	28.0434	238.644	238.656	0.889356	0.739678	0.139356	0.550444	0.0803889	20.3686	0.326547	1.59317	0.200311	0.147733	8.50994	0.478211	308.684	8	3.8	17.4122	13.7511	32.5656	23.1583	132.67	74.0698	62.0691	91.3537	30.6375	21.0094
PETRVA2610	53.4155	0.0745	0.933375	8.00994	157.812	188.55	0.884288	0.607463	-0.0061875	0.715337	0.445387	0.049225	0.886563	0.794775	0.811175	1.17959	6.80614	1.30917	7.6655	8.70796	-0.131725	29.2882	233.125	175.262	0.90005	0.712875	0.1055	0.527088	0.05495	16.9139	0.287976	1.33398	0.200133	0.184237	8.62754	0.455462	313.587	10.7778	3.79412	17.2144	14.7244	34.2678	24.4961	124.511	65.3579	56.9161	85.3591	26.6807	21.796
PETRVA2410	52.2596	0.155244	0.775011	7.35188	118.533	124.789	0.891656	0.672556	-0.00355556	0.631344	0.507633	0.0729778	0.719333	0.574311	0.581056	1.14736	5.43372	1.77504	6.87399	9.6012	-0.0961889	30.2388	231.656	195.289	0.889567	0.769844	0.193256	0.567144	0.0824	15.3245	0.232844	1.12233	0.199856	0.208233	9.55041	0.4693	317.951	11.1111	3.83889	21.0944	10.5222	35.7156	23.1189	135.029	72.4764	62.0457	92.3927	30.5589	22.3836
PETRVA1440	57.1026	0.147722	0.815378	8.10548	177.578	169.2	0.887011	0.615378	0.0145556	0.644911	0.490978	0.0755667	0.737289	0.608222	0.607756	1.29324	5.87304	1.92354	7.27944	10.0198	-0.188689	32.1432	245.611	197.222	0.889478	0.793389	0.182267	0.547278	0.0864667	17.5018	0.292224	1.36644	0.199656	0.190933	9.92951	0.433911	319.126	8.22222	4.56111	14.08	11.0933	30.2667	20.68	129.78	66.6175	58.8532	88.074	27.9993	23.0119
PETRVA1960	58.9659	0.0476778	0.991656	8.61454	153.644	148.489	0.888233	0.620844	0.00102222	0.726744	0.437133	0.042	0.946267	0.866389	0.866189	1.22417	7.51559	1.51268	8.27194	8.76863	-0.143856	30.0222	228.767	209.144	0.889511	0.752511	0.0911778	0.543378	0.0481667	13.5818	0.230946	1.05461	0.205533	0.0846333	8.70937	0.451089	320.515	7.77778	3.52222	18.8967	12.6822	40.3989	26.5406	132.928	71.0253	61.4021	91.4351	29.8419	22.2544
PETRVA3250	53.6675	0.0911444	0.911589	7.92813	151.811	127.933	0.883556	0.597267	-0.00253333	0.696778	0.458411	0.0579444	0.866167	0.754256	0.770211	1.32783	6.56449	1.93797	7.62374	8.82791	-0.189533	29.7121	220.622	217.622	0.907211	0.788667	0.1846	0.534144	0.075	17.5515	0.291956	1.36551	0.199633	0.162744	8.72724	0.440133	322.806	10.6667	3.76667	14.2222	11.7133	31.8822	21.7978	128.796	75.8861	65.5325	91.2389	32.2251	18.9591
PETRVA3100	60.8896	0.0871444	1.00029	8.97482	133.289	80.3111	0.886911	0.576178	0.0106111	0.708567	0.448067	0.0659667	0.9039	0.808244	0.817678	1.38948	7.33026	1.2528	8.31897	9.24372	-0.181633	32.0329	230.433	275.733	0.898444	0.791133	0.112389	0.534233	0.0678889	15.3	0.275403	1.23003	0.199878	0.143511	9.11013	0.428522	323.718	10.2222	3.65556	15.8767	13.6789	33.4267	23.5528	124.583	66.3204	57.7318	85.5013	28.7903	21.6341
PETRVA2580	56.5148	0.105944	0.922856	8.42694	162.9	138.867	0.887878	0.584578	0.00906667	0.670322	0.474167	0.0671889	0.826278	0.707933	0.707922	1.36833	6.44783	1.09438	7.6661	9.3406	-0.205189	30.7344	228.678	186.244	0.8879	0.7904	0.121333	0.541456	0.0675222	16.8631	0.278934	1.3194	0.199856	0.138144	9.22772	0.429322	327.956	10.8889	3.67222	18.4211	15.1311	34.9944	25.0628	135.841	72.2512	63.1702	93.3664	30.7339	22.7511
PETRVA1190	56.0912	0.0833	1.09223	8.90513	138.45	156.8	0.887067	0.563283	0.0793167	0.701617	0.4333	0.0572667	1.06865	0.959133	0.958683	1.2033	7.71032	1.57335	8.77995	8.33543	-0.131867	29.9155	205.333	231.217	0.891417	0.647783	0.139083	0.48595	0.0693667	14.2749	0.243734	1.09715	0.200517	0.305217	8.20843	0.4362	330.6	10.8333	3.59167	20.175	16.1983	34.765	25.4817	139.782	83.5104	70.364	98.6886	34.7118	19.7894
PETRVA2430	55.757	0.0891	1.04909	8.69451	140.944	69.6667	0.8827	0.561822	0.00745556	0.711522	0.425467	0.0607444	1.01176	0.910844	0.922167	1.25714	7.55979	2.00876	8.56168	8.53159	-0.112633	30.4658	250.044	264.789	0.915167	0.693122	0.139889	0.490389	0.0733111	14.7049	0.232811	1.10068	0.200222	0.271556	8.38482	0.427533	332.352	12.4444	3.65	19.3322	15.1822	35.4167	25.2994	146.111	85.4938	71.8904	102.398	36.3205	20.9285
PETRVA3130	56.2335	0.0847125	0.928238	8.20375	142.875	143.325	0.884212	0.5496	0.04725	0.693025	0.456213	0.0560375	0.882625	0.78535	0.790975	1.47961	6.86965	1.50239	7.9121	9.07945	-0.211938	30.1025	238.2	241.938	0.886687	0.780462	0.135387	0.519525	0.0666375	17.1249	0.269072	1.29259	0.200333	0.173475	8.94291	0.417462	334.17	11.2222	3.89412	19.4911	14.9356	34.8867	24.9111	140.266	75.6799	65.1717	96.1713	33.3194	23.7153
PETRVA3080	51.4186	0.111167	1.00374	8.32084	124.489	147.689	0.882822	0.601611	0.00313333	0.691511	0.465867	0.0797333	0.882378	0.754844	0.795333	1.27288	6.29638	2.15254	7.55037	8.65293	-0.166667	30.6154	227.078	264.044	0.927589	0.7587	0.148956	0.533656	0.0754556	16.6434	0.249876	1.21122	0.198144	0.157222	8.54193	0.438889	336.247	12.8889	3.42778	16.3067	15.4322	35.58	25.5061	133.366	76.0661	66.2673	93.925	31.3788	20.6595
PETRVA2550	51.5584	0.184433	0.722878	7.05356	177.311	64.5333	0.887144	0.695144	0.00431111	0.627333	0.517667	0.0788	0.6425	0.506922	0.506433	1.1615	4.87774	2.34088	6.28039	9.81004	-0.1665	29.7616	257.244	236.9	0.889056	0.805056	0.162111	0.588533	0.0906444	16.518	0.210868	1.0979	0.200144	0.154856	9.74983	0.440067	340.269	19.6667	2.72222	12.3167	8.76889	36.4189	22.5939	118.999	80.9807	66.423	86.9945	30.5588	14.3165
PETRVA2150	53.6298	0.200878	0.781622	7.67466	103.311	150.189	0.886878	0.698933	0.00686667	0.588744	0.536211	0.0942444	0.657178	0.489067	0.488056	1.12052	4.81847	2.39006	6.57766	10.0847	-0.0908556	31.2388	288.078	196.544	0.887967	0.7818	0.1809	0.582011	0.103289	14.4031	0.199422	0.979344	0.199911	0.219678	10.0349	0.468267	340.656	13.1111	3.6	-3.98333	26.7422	60.8	43.7711	144.685	127.971	89.9744	110.437	49.2075	4.10096
PETRVA0220	57.7238	0.153267	0.787044	7.77867	119.356	156.833	0.892989	0.649433	-0.0334111	0.6062	0.517678	0.0775333	0.744178	0.570856	0.579944	1.18803	5.64633	2.32992	7.40458	9.99067	-0.0913778	32.2255	258.122	254.611	0.889444	0.756433	0.241722	0.562222	0.1032	9.89137	0.153505	0.721633	0.195644	0.244467	9.94739	0.475044	344.133	16.2222	4.16667	24.5767	14.2878	33.3167	23.8022	137.253	71.9268	61.0877	93.0563	30.8016	23.1479
PETRVA2350	56.9114	0.130825	0.93985	8.93337	138.45	152.975	0.88675	0.544675	0.206125	0.691475	0.455425	0.07915	0.810875	0.6708	0.736425	1.43235	6.20392	1.34132	7.65808	9.70702	-0.191	33.1734	252.5	165.2	0.951325	0.77445	0.086425	0.5368	0.06395	13.7876	0.253239	1.11508	0.19942	0.278025	9.61603	0.42155	344.24	10.6	3.74444	19.02	15.672	35.646	25.659	140.264	83.5814	70.9557	98.7818	34.796	20.0041
PETRVA2590	59.645	0.0975667	0.899289	8.36624	146.611	168.256	0.886733	0.599622	-0.0124528	0.675644	0.469133	0.0619111	0.853856	0.729889	0.741333	1.29662	6.71876	1.57667	8.01417	9.47421	-0.149178	31.5339	228.3	185.444	0.897433	0.760289	0.100567	0.531422	0.0530889	17.3808	0.288199	1.34153	0.199778	0.2252	9.36884	0.443711	348.903	10.6667	3.66111	18.7511	15.1889	34.95	25.0694	138.437	77.6598	66.7235	96.4036	32.7033	21.5399
PETRVA3070	57.1747	0.140333	0.774878	7.65984	165.322	117.456	0.887578	0.621722	0.00562222	0.660767	0.487322	0.0630889	0.722456	0.597789	0.6125	1.26684	5.83919	2.21794	7.14399	9.96903	-0.1694	31.0917	251.133	241.522	0.903144	0.783667	0.183811	0.560867	0.0937667	17.3644	0.240438	1.20608	0.199911	0.144667	9.90222	0.454133	357.863	9.22222	4.18889	17.7367	9.81667	35.1344	22.4756	143.48	89.8195	73.537	101.932	37.0609	18.5608
PETRVA3240	58.1728	0.112944	0.863356	8.12813	144.767	93.6556	0.889222	0.594222	0.000688888	0.671933	0.479122	0.0653333	0.798433	0.6749	0.689233	1.36043	6.3086	2.80204	7.59083	9.60872	-0.196867	31.338	252.256	241.389	0.900111	0.7956	0.127656	0.533644	0.0741222	16.5619	0.232587	1.12657	0.201211	0.182989	9.48454	0.4357	359.783	13	3.15	18.88	14.0567	33.9444	24.0006	135.437	70.0884	60.7124	91.9799	30.975	24.029
PETRVA2070	57.8298	0.0940111	0.967289	8.65151	127.911	186.844	0.887333	0.582789	-0.0189556	0.651522	0.485378	0.0684556	0.892956	0.744911	0.748956	1.35343	6.52403	1.06397	8.05651	9.15059	-0.167156	31.4646	249.444	218.367	0.892767	0.774133	0.109422	0.530011	0.0671111	17.5762	0.263587	1.2912	0.198411	0.176522	9.03394	0.441422	360.032	13.3333	4.16111	14.9511	15.2522	35.2144	25.2333	134.597	73.2983	63.2169	92.639	30.8188	21.9672
PETRVA2490	65.7544	0.131878	0.831689	8.57444	147.044	137.867	0.887678	0.637578	-0.00577778	0.647822	0.490167	0.0705333	0.761267	0.622033	0.621378	1.2073	6.40924	1.46141	7.90786	10.4403	-0.153167	33.3602	268.022	259.767	0.888711	0.766989	0.1717	0.558589	0.0965	15.0445	0.234847	1.11809	0.205113	0.173267	10.3886	0.459256	360.638	10.2222	3.35	17.4311	11.9667	39.6322	25.7994	139.157	86.6728	73.8556	100.012	35.5087	18.5669
PETRVA1040	56.5444	0.150967	0.831889	7.98379	110.7	186.333	0.890444	0.651489	-0.00514444	0.653889	0.491	0.0770778	0.733311	0.594711	0.616544	1.18952	5.66044	2.21081	7.08377	9.82321	-0.0954	31.5642	234.378	167.7	0.903156	0.770756	0.124589	0.557811	0.0652111	14.5445	0.221173	1.04612	0.200211	0.193933	9.76207	0.469411	362.747	15.7778	3.91667	23.24	14.6811	33.8033	24.2422	126.832	67.5219	57.016	86.3405	27.6139	21.649
PETRVA2980	56.991	0.1929	0.772744	8.03269	133.8	144.933	0.894578	0.632822	-0.0148778	0.612867	0.519644	0.0894556	0.6667	0.508089	0.527756	1.29264	5.223	2.06258	6.94643	10.4996	-0.185233	32.6061	273.144	171.278	0.899289	0.814767	0.111	0.556967	0.054	17.1103	0.222762	1.14067	0.193422	0.2578	10.4131	0.430611	369.083	13.8889	3.7	20.2211	13.6278	32.9622	23.295	134.311	69.0565	58.643	90.7859	29.4435	23.2816
PETRVA3150	56.6044	0.15348	0.78852	7.67486	130.36	109.5	0.88946	0.62816	-0.0011	0.6401	0.50538	0.0767	0.72226	0.57096	0.59134	1.29748	5.57784	1.66312	7.10692	9.76882	-0.18568	31.2259	273.68	249.3	0.9082	0.80908	0.18528	0.5631	0.09072	18.1823	0.240443	1.23475	0.200167	0.1585	9.7028	0.44792	370.905	12	3.21818	17.5167	15.305	35.65	25.4775	128.548	81.2676	76.3288	86.2305	32.6631	17.6424
PETRVA1370	54.8519	0.157989	0.794511	7.81633	123.878	116.367	0.887256	0.603289	0.00401111	0.654233	0.485744	0.0779889	0.705333	0.590011	0.589367	1.41224	5.75452	1.02369	7.001	9.96714	-0.2178	31.1372	233.833	228.178	0.889744	0.825922	0.119033	0.551633	0.0670111	20.5422	0.26505	1.4102	0.200478	0.174344	9.81286	0.416178	375.234	12.5556	3.52778	17.6267	13.6689	32.75	23.2094	128.185	70.5466	59.5841	87.9469	28.7639	21.0184
PETRVA2220	61.5183	0.2002	0.746278	8.11891	136.056	102.978	0.890767	0.6604	0.000466667	0.599922	0.523767	0.0904222	0.651311	0.492322	0.496278	1.13043	5.23239	2.57383	7.0913	11.0029	-0.138744	33.8197	272.322	189.178	0.890589	0.745	0.146289	0.564356	0.0822556	19.6006	0.255107	1.32837	0.204489	0.289878	10.9352	0.447456	375.387	12.7778	3.40556	18.2978	15.33	34.9767	25.1533	139.321	80.4238	67.8612	97.0913	33.6173	20.7829
INTRVA1870	60.0022	0.08	0.882175	8.14113	122.105	145.919	0.88795	0.6798	-0.004675	0.69545	0.469175	0.0464	0.84875	0.742225	0.742075	1.1274	6.86013	1.97085	7.87825	9.2879	-0.090775	30.7723	145.233	233.319	0.889475	0.764825	0.157	0.568325	0.076575	25.007	0.362675	1.87435	0.19955	0.138975	9.24773	0.4668	375.771	8.25	5.5	26.0442	26.033	40.392	53.75	159.656	108.787	92.9597	118.871	47.827	16.0164
PETRVA1100	59.1245	0.185856	0.781178	8.19288	77.3444	103.022	0.888533	0.627089	0.00297778	0.613467	0.522756	0.0924778	0.682789	0.534811	0.540733	1.33361	5.50521	2.41573	7.17503	10.5457	-0.169444	33.6775	191.9	151.078	0.886622	0.806844	0.131833	0.548878	0.0561	18.6995	0.236344	1.26483	0.199656	0.15905	10.3942	0.456967	379.842	13.2222	2.81667	19.2856	11.8111	39.33	25.5706	139.911	78.6821	66.4552	96.6849	33.2771	21.5679
INTRVA0300	62.5049	0.10005	0.8633	8.29068	121.85	110.95	0.888175	0.67905	-0.016975	0.6625	0.482525	0.05585	0.824575	0.68805	0.687475	0.992625	6.63575	0.902267	8.00735	9.74302	-0.0751	32.8054	119.45	200	0.890075	0.67495	0.180125	0.55145	0.088	22.8477	0.330633	1.6877	0.200067	0.269125	9.688	0.46915	400.715	7	5.05	22.1241	24.005	39.1589	41.1875	151.496	101.602	85.9402	111.728	44.9911	16.0769
PETRVA1020	60.7956	0.20355	0.744	8.01101	117.588	199.512	0.888225	0.664875	-0.059675	0.599775	0.5231	0.0948125	0.649613	0.489163	0.490812	1.20769	5.27261	1.61406	7.07602	10.9093	-0.16185	33.8024	256.938	200.375	0.8905	0.79885	0.230725	0.574788	0.107063	17.1624	0.228698	1.17796	0.200338	0.235875	10.8628	0.460063	403.931	14.75	3.3875	20.8475	14.2587	33.015	23.6369	130.413	76.0789	64.2513	91.2385	30.8778	19.7141
PETRVA2420	59.9481	0.152256	0.808678	8.20862	127.4	160.589	0.887711	0.633322	2.2223e-05	0.625078	0.508744	0.0778889	0.733733	0.580122	0.580578	1.25669	5.80156	2.5437	7.40928	10.144	-0.164844	32.3997	267.433	225.367	0.890111	0.782256	0.1665	0.560211	0.0928667	17.6115	0.232533	1.18206	0.200189	0.199189	10.0829	0.448411	407.509	11.3333	3.90556	17.5789	10.41	35.0533	22.7317	129.421	69.7363	58.6483	88.3416	28.8044	21.5506
PETRVA0440	57.063	0.226222	0.767333	8.18569	133.067	168.256	0.903611	0.662367	0.00942222	0.5382	0.560133	0.109033	0.655189	0.446222	0.452156	0.983589	4.65761	2.53456	7.05084	10.826	-0.0629556	34.4327	251.756	256.778	0.8699	0.630456	0.238111	0.521244	0.0952	16.0102	0.193111	1.02589	0.190733	0.532389	10.7282	0.462467	408.806	13.5556	3.11667	18.5656	13.4967	32.7378	23.1172	132.548	72.3429	61.4638	90.9828	31.0814	21.944
PETRVA0430	64.9733	0.114714	0.973929	9.39974	162.343	203.043	0.891443	0.639957	-0.00484286	0.655086	0.487	0.0831857	0.856871	0.705457	0.710643	1.23533	6.80599	1.02784	8.36266	9.779	-0.1838	33.9968	275.686	181.914	0.8899	0.79	0.181629	0.562671	0.0716429	12.8158	0.180057	0.887962	0.197662	0.1643	9.70039	0.426943	415.971	13.5	3.71333	20.0125	15.2037	34.8212	25.0125	136.283	75.4307	64.5207	94.1201	32.6876	21.9587
PETRVA3050	74.7143	0.176875	0.85825	9.80675	113.6	111.225	0.886667	0.67305	0.04625	0.6919	0.52335	0.093	0.7329	0.581375	0.771825	1.14003	6.3267	1.45864	8.26345	11.6776	-0.0846	39.6089	273.925	224.35	0.891633	0.75785	0.18105	0.553075	0.08495	15.8084	0.235858	1.1405	0.2002	0.327325	11.5867	0.48125	436.083	10.6	3.64444	13.104	15.26	33.77	24.515	124.24	72.8519	62.5773	87.7644	28.7785	19.0422
PETRVA3140	70.3037	0.0769333	1.02892	9.79378	137.017	133.133	0.887633	0.548983	-0.00105	0.70265	0.4463	0.0596333	0.971517	0.86445	0.878883	1.40187	8.12375	1.44507	9.31898	9.69432	-0.2035	33.7456	247.467	221.067	0.90105	0.766083	0.0980667	0.504417	0.0537667	18.2241	0.240895	1.2428	0.199786	0.203767	9.54617	0.420367	446.88	9.57143	3.38462	16.9143	15.3314	35.4543	25.3929	133.22	70.6743	62.5117	92.0027	31.4711	22.9299
PETRVA3220	71.9421	0.144378	0.970422	10.3677	113.589	147.489	0.8851	0.561778	0.0525333	0.644233	0.4774	0.0899778	0.833067	0.694267	0.702733	1.51711	7.01887	1.86678	8.7583	10.9709	-0.156956	37.741	234.111	195.589	0.896833	0.776978	0.131956	0.525233	0.0576778	18.4927	0.261675	1.32177	0.200511	0.284911	10.8298	0.422767	448.966	9.55556	3.01111	15.7811	14.3378	33.7933	24.0656	134.162	74.4151	65.0391	93.5031	32.6298	21.6428
PETRVA0450	62.0591	0.162411	0.8009	8.27744	140.533	95.5889	0.8999	0.654367	0.00185556	0.628511	0.503222	0.0787667	0.718267	0.565611	0.577367	1.11138	5.81754	2.99403	7.48924	10.5419	-0.0800222	33.4222	262.633	236.978	0.891478	0.7281	0.215389	0.553889	0.0817444	15.0616	0.170753	0.914933	0.197444	0.249178	10.4827	0.459822	449.461	12.7778	3.68333	22.5411	16.2956	35.4967	25.8961	127.805	65.0252	55.4033	85.7972	28.2012	23.4151
PETRVA2750	69.9624	0.176378	0.959233	10.1546	152.7	169.578	0.884875	0.564822	0.0242778	0.611767	0.528011	0.0982222	0.786322	0.606644	0.653233	1.4963	5.91067	2.70941	8.23053	11.0697	-0.141867	37.7097	233.433	205.9	0.917256	0.774356	0.0602333	0.545067	0.0390333	16.4005	0.200657	1.05694	0.1916	0.287067	10.9944	0.459467	461.727	14	3.41667	17.7078	14.4489	33.7622	24.1056	137.705	76.7011	66.014	95.7794	32.3671	21.6599
PETRVA3010	69.6541	0.1174	0.948556	9.5765	124.711	151.433	0.887344	0.600067	-0.00674444	0.678667	0.467722	0.0739667	0.839044	0.711	0.727022	1.31241	7.16562	2.45442	8.56732	10.3237	-0.176522	35.0501	264.856	187.767	0.904133	0.780256	0.103978	0.541711	0.0434111	19.5695	0.251802	1.32082	0.200156	0.219678	10.2428	0.445767	462.661	10.1111	3.81667	19.2456	14.3311	33.99	24.1606	136.871	68.8019	59.9948	92.3998	30.0307	24.1762
PETRVA2090	66.8604	0.149586	0.825671	8.77757	135.457	123.229	0.887343	0.5941	0.00428571	0.649371	0.483643	0.0792143	0.730957	0.601929	0.601357	1.33729	6.37056	1.60947	7.87641	10.7901	-0.194886	34.0165	267.843	232.114	0.889686	0.793471	0.157186	0.540129	0.0955143	25.0148	0.278149	1.61925	0.199483	0.189429	10.662	0.433271	466.949	12.5	3.5	17.6333	15.5733	35.8833	25.7283	138.806	81.3091	68.5699	97.2233	33.8782	20.2866
PETRVA3160	67.8932	0.140922	0.823	8.66943	148.833	159.533	0.893056	0.651878	0.0061	0.637867	0.501033	0.0751333	0.758678	0.614322	0.614489	1.21671	6.40739	2.11304	8.01511	10.6125	-0.135844	34.3232	212.289	243.822	0.883556	0.786722	0.182622	0.560344	0.0894333	23.4555	0.267467	1.51178	0.199778	0.230167	10.5288	0.452644	473.162	9.66667	3.37778	20.98	9.75889	35.5389	22.6489	137.921	69.3193	60.8422	93.4332	31.9045	25.1518
INTRVA2540	61.6076	0.13	0.7627	7.8336	137.858	179.378	0.887233	0.664833	0.00306667	0.685133	0.469467	0.0526	0.718633	0.618633	0.618333	1.1443	6.34153	1.0241	7.4055	10.3152	-0.161733	31.5957	158.022	204.729	0.889867	0.760567	0.140133	0.5539	0.0594333	29.6654	0.2716	1.71455	0.19985	0.1622	10.2729	0.440933	558.599	16.5	5.95	27.5054	30.8993	42.5998	47.3125	149.546	105.45	88.477	111.975	45.7545	12.9627
INTRVA2260	65.8244	0.1359	0.7649	8.1523	127.911	169.728	0.8425	0.6354	-0.0034	0.7624	0.4327	0.0491	0.6839	0.6132	0.685	1.2813	6.5363	1.8107	7.493	10.9559	-0.2183	33.9755	162.715	223.518	1.0433	0.8141	0.0834	0.5565	0.0391	17.0894	0.349417	1.53098	0.200002	0.1136	10.6595	0.4087	559.52	16.5	5.35	25.5703	17.8294	45.5219	43.6875	149.924	92.811	77.9274	107.21	42.6478	20.132
INTRVA2460	65.3994	0.14225	0.8861	8.866	187.132	169.673	0.89715	0.6894	-0.01675	0.78845	0.4189	0.07715	1.3541	1.49525	1.4958	1.0816	10.6341	2.12068	10.7907	7.9671	-0.255	35.4609	144.956	299.221	0.8981	0.7453	0.01955	0.5092	0.016	18.0582	0.372145	1.61031	0.199798	0.3226	7.12045	0.30685	595.377	13.25	3.85	21.7664	27.7507	41.8719	42.9375	154.928	113.164	89.9038	115.208	48.2191	10.382
PETRVA3170	69.1857	0.1807	0.8179	9.1058	165.1	186.2	0.8986	0.5957	-0.003	0.6089	0.5247	0.1041	0.7185	0.5452	0.568	1.3483	6.0283	2.3868	8.0179	11.1591	-0.1979	36.9651	306.6	166.8	0.9014	0.8032	0.1668	0.5548	0.0575	20.0192	0.156409	1.0415	0.1994	0.1615	11.0575	0.4408	645.95	25	4.1	21.47	9.37	34.05	21.71	128.368	64.7226	59.2702	88.2635	29.0378	23.9301
INTRMO0260	4.98982	0.017125	1.05455	2.62652	106.592	172.788	0.88545	0.614875	0	0.790425	0.3909	0.0167	0.98855	0.981875	0.98125	1.1186	2.44687	1.41	2.47227	2.5019	-0.127425	8.45843	114.968	175.823	0.8906	0.687625	0.00975	0.5273	0.004275	1.98362	0.398075	0.5546	0.2007	0.0146	2.49345	0.465475	9.3025	2	6.25	20.3511	21.7204	39.839	28.125	145.477	107.433	90.1638	110.866	45.7163	9.53985
INTRMO0740	10.5312	0.1787	1.74962	4.8926	79.8386	170.577	0.887525	0.7823	0	0.796425	0.369325	0.075	1.56765	1.71132	1.71788	0.6516	4.77308	0.847925	4.7921	3.05645	0.3486	13.2823	22.5544	118.381	0.8893	0.509675	0	0.4102	0	3.2089	0.4441	0.765275	0.2003	0.03405	2.78975	0.66235	19.6075	2.5	5.35	-2.81649	41.8254	54.4265	34.4375	151.651	145.613	105.133	120.897	56.4905	-11.243
INTRMO0690	12.9131	0.093875	1.3535	4.68058	92.18	163.07	0.88855	0.656175	0	0.7931	0.390175	0.032725	1.305	1.31075	1.314	1.02642	4.5445	1.49802	4.58258	3.51368	0.108	13.7838	74.8505	130.834	0.890875	0.66415	0.009625	0.514925	0.005125	4.1673	0.4657	0.900625	0.201	0.050225	3.47135	0.557425	29.9625	2.25	8.75	29.1142	25.0967	41.715	51.875	152.675	101.529	86.5023	112.528	45.1253	16.5521
INTRMO0650	14.3676	0.082825	1.29737	4.85743	87.7808	167.15	0.8863	0.654175	0.006225	0.789775	0.395325	0.029925	1.243	1.23625	1.2352	1.06173	4.63765	1.4191	4.68842	3.77402	-0.07245	14.8305	79.9456	226.775	0.88945	0.692875	0.01965	0.533775	0.00495	4.54542	0.476575	0.940875	0.19935	0.034575	3.75285	0.47955	31.2125	2	5.55	21.8857	20.3396	36.2183	36.1875	131.934	94.5161	84.0108	101.552	40.938	10.9382
ARTRMO0030	15.0206	0.053575	0.9279	4.19525	110.975	172.275	0.88615	0.601075	0	0.75665	0.42435	0.0332	0.88295	0.825175	0.85225	1.25547	3.73592	0.982325	4.04282	4.58683	-0.17545	14.9772	136.25	236.15	0.915125	0.753925	0.0583	0.52035	0.04265	6.91908	0.423525	1.08905	0.19975	0.072125	4.54028	0.4441	44.9363	2.75	6.025	27.79	24.7075	38.5925	54	142.357	76.9571	56.1626	93.3535	37.8051	25.4694
INTRMO0870	20.413	0.05735	1.16695	5.43685	99.5603	174.73	0.8879	0.673425	0	0.7826	0.393875	0.02655	1.14977	1.1335	1.13415	0.981375	5.2938	1.05533	5.40597	4.69688	0.08785	17.2624	87.0872	58.5281	0.888025	0.65805	0.0549	0.51615	0.0108	6.71777	0.44205	1.09535	0.1998	0.065675	4.66512	0.523825	57.3925	2	5.35	7.16772	47.3328	54.0127	43.4375	146.722	138.2	100.849	116.578	54.0664	-9.3078
ARTRMO0010	17.2172	0.16755	0.69945	3.95305	147.85	175.175	0.895325	0.6938	-0.00265	0.6628	0.498025	0.0645	0.650025	0.534	0.54645	1.13395	3.01202	1.76675	3.6957	5.70653	-0.09905	17.275	168.625	245.85	0.89375	0.7854	0.138125	0.5741	0.084	6.12673	0.244413	0.72495	0.199725	0.106625	5.67478	0.45855	61.8438	10.25	6.75	31.24	28.955	41.495	36.6875	157.951	81.2714	56.6392	100.91	41.4459	29.2884
INTRMO0800	18.502	0.125225	0.7692	4.24983	136.694	141.199	0.8852	0.6654	-0.006475	0.69125	0.46935	0.052525	0.73015	0.635625	0.63495	1.16215	3.52637	3.24883	4.0725	5.59012	-0.089525	17.1698	162.852	111.498	0.88935	0.7688	0.145625	0.563525	0.0695	8.31253	0.392575	1.1208	0.1982	0.1008	5.57317	0.4616	62.1412	3.75	6.1	23.1272	19.3326	37.2228	42.6875	145.052	107.613	90.9751	111.037	45.7765	9.44982
INTRMO0860	22.4248	0.06365	1.15663	5.68382	104.528	172.821	0.888425	0.706625	0	0.77245	0.40445	0.030775	1.1368	1.10715	1.10868	0.926325	5.42077	1.43722	5.6134	4.96992	0.153375	18.3553	81.2539	225.167	0.889525	0.65385	0.052025	0.52785	0.027525	8.16615	0.485675	1.2859	0.20105	0.04975	4.93398	0.5332	64.9425	2.5	4.75	22.5923	22.4794	38.2106	37.8125	143.247	103.839	86.0917	107.903	44.469	10.5896
INTRMO0990	17.4938	0.1619	0.685025	3.90092	156.958	138.625	0.886825	0.758925	-0.0158	0.689075	0.48345	0.06095	0.642875	0.554575	0.5537	0.9832	3.16228	2.38247	3.66395	5.7129	0.071975	16.8888	163.344	231.034	0.8909	0.745725	0.101175	0.59575	0.058525	9.25735	0.352575	1.1155	0.20035	0.0992	5.7108	0.50355	68.2675	7.25	6.25	26.4868	23.0762	39.8575	44.375	152.047	100.273	86.2248	112.104	44.7324	17.1551
INTRMO0980	20.2542	0.068	0.863575	4.68245	117.135	174.857	0.888025	0.60225	0	0.743775	0.428525	0.033625	0.8348	0.782125	0.7823	1.271	4.24603	0.848625	4.56778	5.4716	-0.1726	17.4496	142.137	193.029	0.89	0.76435	0.099	0.538525	0.04745	10.3855	0.441125	1.36848	0.200175	0.053725	5.42925	0.452175	76.0538	2.5	6.15	23.0025	24.5057	39.1543	39.75	134.928	100.359	82.6693	102.396	42.596	8.33785
INTRMO0880	24.5115	0.07225	1.24303	6.17652	98.5936	173.091	0.8878	0.702625	0	0.784125	0.3953	0.029925	1.20398	1.19427	1.19558	0.9183	5.93935	2.43838	6.05368	5.03977	0.112725	19.101	78.1932	195.261	0.888525	0.641175	0.01455	0.519775	0.0109	10.4564	0.455875	1.38857	0.200725	0.068675	4.98475	0.550075	79.2675	2.25	4.6	23.0576	27.5452	41.0183	42.1875	146.417	108.634	87.098	109.886	46.0687	9.1853
INTRMO0270	20.5589	0.0863	0.82845	4.62145	124.688	90.8547	0.888	0.649425	0.00115	0.72935	0.44265	0.040925	0.801	0.733525	0.734025	1.17473	4.09785	1.15383	4.4937	5.61128	-0.15415	17.6846	154.037	219.791	0.891025	0.7623	0.1033	0.55345	0.0544	11.3479	0.429675	1.39912	0.199725	0.0822	5.58587	0.4473	81.7987	2.75	5.65	23.1345	21.5857	38.5374	36.375	143.154	99.6346	83.4195	106.616	43.4286	12.9249
INTRMO0680	23.4241	0.072075	0.864275	5.01275	125.679	90.7298	0.887275	0.66085	-0.0028	0.735075	0.438875	0.037	0.84755	0.781675	0.7816	1.14203	4.52965	0.968475	4.92545	5.81663	-0.089375	18.7628	145.902	221.068	0.890075	0.753175	0.072075	0.5437	0.045975	10.2203	0.41125	1.3007	0.2003	0.1115	5.8018	0.4641	88.0362	3.25	5.15	20.975	19.285	42.1167	25.8125	149.167	106.492	87.9243	111.574	45.8402	11.9083
INTRMO0340	24.6278	0.0908	0.84795	5.19805	127.542	184.986	0.887225	0.6537	0.00055	0.7119	0.4522	0.042825	0.79845	0.715825	0.71475	1.1711	4.3815	1.0876	4.91915	6.16798	-0.157025	19.7294	149.844	204.709	0.889625	0.76395	0.139775	0.557525	0.0571	13.7591	0.440675	1.5621	0.2009	0.090975	6.1341	0.455125	106.111	2.25	4.85	20.9952	21.5304	38.5626	40.0625	143.195	104.674	87.3706	108.489	44.7175	10.0594
INTRMO0480	27.4571	0.115975	0.785325	5.21837	134.524	189.041	0.886825	0.666075	-0.005275	0.70305	0.46505	0.05505	0.745725	0.659475	0.6592	1.1793	4.38785	0.800975	4.98897	6.7183	-0.167025	21.223	156.883	178.044	0.889725	0.78345	0.163125	0.574675	0.07915	12.9348	0.3956	1.4309	0.199575	0.080575	6.68655	0.447875	117.094	5	5.35	22.4036	22.5845	38.2908	36.375	135.061	94.1214	76.0654	99.3267	40.9288	11.907
INTRMO0420	29.1882	0.0853	0.845225	5.54528	122.928	176.601	0.888125	0.6257	0	0.705	0.459725	0.0433	0.81415	0.7256	0.72565	1.24762	4.7752	1.61465	5.4208	6.65902	-0.174725	21.4164	149.785	268.22	0.88905	0.779175	0.16745	0.5537	0.093325	13.9487	0.4406	1.56422	0.199975	0.07425	6.58282	0.451925	117.224	2.5	4.45	26.7186	24.3033	39.1594	41.9375	145.204	104.611	85.5112	108.56	44.9105	10.8714
INTRMO0290	26.9399	0.08025	0.856025	5.37465	118.264	181.291	0.88785	0.605	0.002175	0.708625	0.4551	0.0449	0.83565	0.748325	0.747175	1.33755	4.68842	0.87825	5.27897	6.314	-0.206575	20.3574	152.799	213.348	0.8888	0.806725	0.18145	0.556575	0.082725	13.7662	0.39125	1.44992	0.200125	0.053025	6.2611	0.42215	120.713	3	4.65	23.0959	23.6826	38.6899	43.875	145.03	104.811	86.5209	108.958	44.9325	10.8826
INTRMO0030	23.6252	0.051325	0.919825	5.23043	114.95	128.275	0.819725	0.600025	0	0.68265	0.4952	0.0341	0.8889	0.8274	0.79735	1.2772	4.70533	0.916175	5.09905	5.7404	-0.179825	18.858	137.7	184.5	0.882975	0.764375	0.0867	0.5352	0.052975	16.492	0.440457	1.74412	0.200225	0.0608	5.69383	0.445675	120.85	2.5	5.6	24.1666	22.2797	38.1279	39.9375	128.697	93.2388	74.7553	95.7327	39.9423	9.1438
INTRMO0150	27.9467	0.1023	0.800375	5.28188	128.61	135.266	0.886725	0.645075	0.002425	0.7066	0.455625	0.047725	0.778625	0.6942	0.693625	1.19305	4.5699	1.64195	5.17735	6.6654	-0.114475	20.7625	157.705	195.763	0.8899	0.763625	0.1777	0.554175	0.072675	13.2523	0.391025	1.42132	0.199975	0.12525	6.6188	0.44565	127.662	6	5.4	27.0675	25.1203	39.2882	41.875	161.158	118.836	102.123	123.883	50.5372	11.0928
ARTRMO0020	30.5928	0.077725	0.862825	5.77297	125.275	174.4	0.885125	0.64085	0	0.7218	0.446375	0.037125	0.832525	0.75315	0.76165	1.15443	5.02072	1.16187	5.59223	6.7564	-0.1342	21.9323	142.85	234	0.895125	0.73885	0.097175	0.53685	0.05315	10.4962	0.323727	1.1303	0.200125	0.11415	6.72255	0.473775	128.398	4.75	6.55	25.9925	24.9975	38.98	37.5	138.224	64.6261	47.2817	87.2137	34.1829	29.5655
ARTRMO0040	29.2362	0.088825	1.26523	6.92655	82.325	126.725	0.873733	0.320325	0.163	0.69915	0.413925	0.061225	1.21277	1.17358	1.14255	2.1163	6.46852	3.51087	6.97865	5.79755	-0.265125	21.5703	118.6	251.55	0.895425	0.68275	0.12845	0.39435	0.05155	8.01383	0.233183	0.791675	0.201525	0.18555	5.56682	0.3885	129.891	15	7.15	25.9575	23.3	46.6	48.375	158.17	85.1314	60.0193	102.605	42.4693	27.548
INTRMO0310	27.4337	0.100175	0.793325	5.17692	132.136	50.5483	0.887975	0.67045	-0.004725	0.72805	0.44715	0.042925	0.7638	0.7005	0.700125	1.1406	4.60585	1.31235	5.05673	6.62305	-0.102975	20.6319	152.808	211.14	0.888425	0.7615	0.091375	0.55775	0.04995	15.472	0.41	1.60017	0.1995	0.10765	6.58073	0.451325	133.894	4	5.15	23.5398	23.3962	38.7038	34	140.399	87.3521	72.6938	100.266	39.9931	18.6758
INTRMO0820	29.0683	0.0967	0.827925	5.50528	123.627	89.0756	0.8883	0.6318	0	0.695675	0.467725	0.0474	0.79125	0.69405	0.693225	1.26493	4.6207	0.875	5.3107	6.72253	-0.180175	21.5195	120.263	171.942	0.8888	0.798225	0.2021	0.565	0.0985	14.1036	0.359525	1.40338	0.200325	0.058	6.67598	0.448625	143.609	4.25	4.7	22.8814	23.2513	38.4176	43.25	138.983	101.805	84.1917	105.013	43.4412	9.71515
INTRMO0710	31.2147	0.11305	0.8017	5.66875	132.339	133.367	0.88735	0.660275	0.028575	0.703775	0.46425	0.051275	0.75435	0.66765	0.66745	1.18948	4.72227	1.42712	5.36153	7.112	-0.1458	22.498	162.574	169.786	0.88915	0.7851	0.105525	0.56735	0.0595	14.5261	0.37465	1.44465	0.2	0.093725	7.076	0.4736	147.986	4.5	5.45	27.639	25.644	39.6147	32.0625	146.246	95.1258	81.8959	107.349	42.7022	17.3666
INTRMO0570	30.7458	0.1021	0.825475	5.66435	123.877	135.069	0.887075	0.6346	0.004325	0.693625	0.468775	0.04755	0.784875	0.6867	0.686725	1.2667	4.73285	0.987375	5.45252	6.95535	-0.186125	22.0631	160.509	234.399	0.88975	0.803075	0.142175	0.5531	0.079625	13.4672	0.323225	1.26578	0.20045	0.126225	6.89823	0.42735	152.062	5.5	4.95	28.2172	30.2638	43.102	39.4375	157.099	110.947	92.2662	117.345	47.9734	13.2199
INTRMO0180	32.4915	0.0879	0.837725	5.7804	125.276	132.382	0.8884	0.660825	0.005175	0.710775	0.46065	0.04565	0.816525	0.73185	0.73245	1.18708	5.0588	1.47595	5.69595	6.97655	-0.1433	22.4114	155.053	213.5	0.88965	0.78385	0.13965	0.5635	0.06545	16.4289	0.410325	1.6341	0.19995	0.120225	6.91305	0.47565	154.341	3.5	4.65	-4.86555	23.8061	60.2395	26.5625	139.243	134.324	103.328	114.187	52.4424	-9.9602
INTRMO1000	30.2321	0.15845	0.744325	5.49848	144.489	199.791	0.88685	0.66235	-0.01515	0.6614	0.490475	0.0644	0.6722	0.561325	0.56005	1.2227	4.14445	1.31577	5.0017	7.47182	-0.1776	23.1903	130.484	212.044	0.89095	0.808075	0.1564	0.583375	0.07015	14.5747	0.3143	1.31343	0.198925	0.12115	7.42105	0.438125	159.681	9.5	4.6	23.8785	22.9602	38.3543	40.8125	147.382	96.2024	81.7159	107.788	43.1467	17.2474
INTRMO0280	30.6226	0.09185	0.868275	5.8897	123.596	134.242	0.887725	0.64275	0.0098	0.707825	0.453575	0.048725	0.81255	0.726675	0.727	1.1723	4.92547	1.44335	5.56473	6.85588	-0.161125	22.269	157.885	207.856	0.88985	0.75245	0.0752	0.541775	0.044275	17.4458	0.3787	1.59597	0.200975	0.141425	6.7839	0.4436	163.394	3.75	4.7	22.7996	24.6541	40.1011	40.75	146.763	105.407	89.3109	111.071	45.4057	11.5005
INTRMO0720	34.2867	0.0815	0.893175	6.257	119.969	173.906	0.887675	0.6286	0	0.704875	0.464	0.047775	0.83535	0.742825	0.7429	1.30305	5.2176	0.8621	5.9182	7.09082	-0.2036	23.4468	155.975	232.733	0.8905	0.81825	0.127375	0.561525	0.06895	14.1641	0.339475	1.3557	0.200175	0.09745	7.03155	0.4261	166.819	3.75	4.95	27.5091	27.5632	41.0144	36.5625	155.328	102.2	87.2391	114.141	45.5466	17.668
INTRMO0730	33.832	0.1659	0.7134	5.5602	141.163	148.947	0.88735	0.672525	-0.0049	0.640325	0.50745	0.066275	0.665125	0.5398	0.53905	1.2229	4.2037	1.60062	5.25143	7.95442	-0.17655	24.2122	133.583	168.775	0.888875	0.8224	0.2531	0.5868	0.114575	17.0868	0.347125	1.50602	0.19885	0.131225	7.86132	0.439025	176.516	9	4.9	25.7999	26.9948	40.9493	37.4375	153.427	99.4657	84.0109	111.729	44.7407	18.1013
INTRMO0330	29.216	0.0711	0.86415	5.57172	115.129	45.9337	0.887775	0.607475	0.007575	0.7353	0.433125	0.039725	0.8456	0.7835	0.78355	1.26768	5.06942	1.3576	5.52027	6.55107	-0.16515	21.0886	148.587	241.236	0.889825	0.7697	0.1273	0.535825	0.053875	17.2152	0.339075	1.4838	0.2005	0.118925	6.50028	0.458025	176.683	4.5	5.75	22.0559	22.7672	39.3415	38	144.564	100.937	85.7083	108.351	43.9626	13.0943
INTRMO0900	38.5575	0.0806	0.8825	6.5157	120.984	47.3721	0.888275	0.6505	-0.000825	0.6968	0.46825	0.04885	0.84205	0.7408	0.740975	1.21352	5.47792	0.984525	6.29285	7.47605	-0.193575	24.9049	150.874	259.582	0.889675	0.788475	0.1639	0.562475	0.087625	14.47	0.3747	1.46263	0.199875	0.1013	7.41045	0.41955	177.343	4.75	5.85	22.4191	28.2257	42.5895	37.875	158.074	113.694	93.7058	118.482	48.8168	12.0058
INTRMO1010	32.3817	0.181325	0.7941	5.48458	146.282	200.247	0.888175	0.686475	-0.0406	0.635175	0.5026	0.07215	0.6403	0.51135	0.510725	1.14403	4.04073	1.28125	5.08425	7.97347	-0.075725	23.7287	90.8619	194.842	0.889675	0.783675	0.198025	0.5778	0.092025	17.2363	0.346875	1.51873	0.20055	0.1408	7.92267	0.4924	183.946	9.25	5.85	2.33655	36.6736	49.6015	38.5625	156.912	147.226	112.7	126.898	57.5359	-8.50078
INTRMO0770	49.2192	0.124025	0.86545	7.39955	156.719	264.674	0.886725	0.780775	-0.1121	0.62935	0.523525	0.07115	0.785225	0.62495	0.6252	0.98655	5.37212	3.6556	6.82838	8.74185	0.084325	29.1893	111.954	225.831	0.887675	0.770325	0.07275	0.5981	0.05145	18.6475	0.413675	1.7632	0.20085	0.2453	8.64447	0.5387	185.176	4.25	4.8	27.6154	25.5338	39.4115	37.4375	142.104	93.6911	78.4095	103.76	41.6481	15.9241
INTRMO0490	38.9208	0.083075	0.844125	6.36505	118.902	180.922	0.886	0.604775	-0.00135	0.709925	0.4552	0.045075	0.827325	0.743025	0.742125	1.31878	5.59225	0.8926	6.29073	7.62425	-0.192975	24.4536	154.311	215.072	0.889375	0.793525	0.171225	0.54565	0.07635	14.3013	0.322875	1.32187	0.200225	0.10825	7.55863	0.43265	190.115	5.75	5.55	25.7344	30.1806	43.5159	43.5	155.233	105.831	88.8648	114.866	46.48	15.3436
INTRMO0550	36.6609	0.169975	0.71295	5.8577	148.504	240.644	0.8867	0.7114	-0.015275	0.640875	0.5085	0.0694	0.654175	0.52645	0.52565	1.0974	4.3434	1.38773	5.425	8.30583	-0.063625	25.2573	85.8372	195.956	0.889625	0.77865	0.153775	0.584525	0.072025	15.75	0.326825	1.3949	0.199375	0.13055	8.2698	0.487225	192.328	7.5	5.7	22.9492	23.1929	38.8491	34.0625	147.675	96.6249	81.3969	107.779	43.2663	16.9603
INTRMO0010	34.1002	0.15465	0.73365	5.69632	138.917	198.5	0.8862	0.68885	-0.014025	0.6624	0.493425	0.063975	0.67805	0.5668	0.56615	1.15045	4.4196	1.26018	5.3319	7.86765	-0.0879	24.5131	83.218	218.838	0.88995	0.790125	0.217525	0.576875	0.08725	16.8765	0.335165	1.46155	0.20065	0.1182	7.80625	0.473825	192.411	8	4.9	23.8292	24.5646	39.7146	37.875	146.396	97.836	81.4982	107.227	43.3727	15.5428
INTRMO1090	40.8923	0.057575	0.934525	6.9046	109.612	171.737	0.8872	0.61985	0	0.73165	0.44265	0.04155	0.896675	0.832875	0.832475	1.29388	6.15525	1.0938	6.71833	7.5057	-0.205625	25.2945	140.893	214.485	0.891	0.7995	0.102675	0.549525	0.047425	16.9519	0.397825	1.62458	0.20015	0.096775	7.4041	0.420875	195.584	5.75	7.2	25.6646	26.6383	41.0277	38.4375	151.936	99.0675	83.6723	110.869	44.4607	17.6161
INTRMO0240	36.9546	0.10175	0.8119	6.13063	128.869	224.333	0.887975	0.664625	0.012875	0.7142	0.462175	0.048675	0.768175	0.694275	0.694125	1.20647	5.23243	2.36195	5.86527	7.6454	-0.17565	24.3928	156.632	208.235	0.8896	0.801425	0.1501	0.567225	0.06935	17.0621	0.385025	1.57585	0.1999	0.10535	7.56495	0.44315	195.88	6.5	5.55	21.8954	24.5547	38.6062	31.6875	149.435	106.004	90.5391	112.919	45.9154	12.6163
INTRMO1020	51.7724	0.077125	1.12892	8.44908	90.2349	124.844	0.88935	0.561625	0.0327	0.742925	0.43545	0.054875	1.0745	1.02452	1.02547	1.53792	7.66022	1.23635	8.23808	7.81262	-0.272425	28.702	107.085	218.994	0.885775	0.84225	0.093725	0.533875	0.041775	15.1798	0.4406	1.65948	0.20025	0.100725	7.63058	0.3728	198.306	4.75	5.7	23.8493	29.1027	42.6492	36.1875	162.17	113.879	93.7818	120.458	49.3661	13.7614
INTRMO0320	36.666	0.09715	0.83085	6.12383	127.56	177.979	0.885775	0.65535	0.00575	0.712225	0.461275	0.045775	0.789775	0.7119	0.711375	1.2187	5.27053	1.18875	5.9055	7.52053	-0.173375	23.698	160.095	220.777	0.887725	0.79765	0.13025	0.56935	0.0643	15.1425	0.3103	1.30598	0.2007	0.1495	7.4422	0.438475	201.576	5	5.15	26.108	27.7617	41.7232	54.0625	144.006	91.0961	78.5564	104.719	41.4744	18.5793
INTRMO0640	34.0294	0.085075	0.87205	6.13298	118.728	136.282	0.887675	0.64805	0.00295	0.6883	0.469325	0.047875	0.8267	0.721025	0.7201	1.20122	5.07153	1.18225	5.8907	7.15433	-0.173175	23.2983	152.618	235.678	0.892125	0.776375	0.117075	0.55	0.07135	15.6558	0.306325	1.32822	0.200975	0.1352	7.06752	0.436325	202.296	7	6.1	14.4368	19.3715	36.9565	31.5625	121.73	83.085	69.3764	89.9112	36.5152	11.7857
INTRMO0790	40.7151	0.09715	0.8556	6.69287	123.124	184.269	0.88705	0.64725	0.000425	0.673575	0.4867	0.051325	0.7963	0.679425	0.678925	1.24202	5.31072	0.996725	6.30558	7.9248	-0.193025	25.7623	155.074	245.777	0.8894	0.802525	0.1535	0.565625	0.083925	19.2804	0.4214	1.8161	0.2002	0.084775	7.8359	0.42635	203.904	5	5.05	26.6573	25.3889	39.2077	41.25	146.203	99.3555	83.8134	108.228	43.7911	14.7539
INTRMO0540	36.0926	0.158125	0.713475	5.76352	143.933	182.921	0.887075	0.6607	-0.0088	0.651375	0.48915	0.063225	0.679575	0.556275	0.555425	1.18378	4.5212	1.89055	5.54565	8.16822	-0.0723	24.9789	86.5073	157.734	0.88935	0.78035	0.265025	0.568625	0.1105	18.8849	0.335025	1.54095	0.1991	0.1662	8.13225	0.4874	206.273	8.5	4.8	22.8985	23.2225	38.529	50.8125	148.978	97.8279	84.5457	109.869	43.7765	17.2482
INTRMO0470	43.9502	0.0613	0.91205	7.06305	113.075	129.039	0.8879	0.6146	0.005825	0.7215	0.446925	0.041225	0.876925	0.800025	0.7999	1.28103	6.21453	1.23935	6.88975	7.86763	-0.19945	26.2865	144.885	221.685	0.888925	0.78645	0.1573	0.550825	0.075025	14.9893	0.335225	1.38538	0.200825	0.0764	7.79357	0.42285	207.135	4.75	6.1	24.131	30.9848	43.9368	35.75	148.452	95.0048	80.7279	107.846	43.0312	18.2914
INTRMO0780	41.0541	0.1408	0.774725	6.4223	133.743	208.786	0.88735	0.658675	-0.0282	0.641025	0.497975	0.06655	0.7317	0.591275	0.590875	1.18768	4.9276	1.36437	6.14893	8.4053	-0.097975	26.5954	132.386	209.955	0.889475	0.78215	0.241275	0.563675	0.09565	15.611	0.3146	1.36423	0.19995	0.2437	8.33755	0.465325	208.211	12	5.1	24.909	27.7819	41.752	40.3125	151.296	96.5412	82.7759	110.145	43.7902	18.9861
INTRMO0840	33.5466	0.175925	0.724	5.7346	141.585	95.1811	0.88575	0.646	0.0021	0.626275	0.498425	0.0746	0.66725	0.52765	0.525925	1.0809	4.18042	2.82253	5.33613	8.0243	-0.113375	24.4395	136.439	184.128	0.8898	0.702425	0.2288	0.5486	0.0952	19.4966	0.325333	1.50847	0.199433	0.219925	7.96927	0.437925	208.761	12	5.25	25.3657	24.8697	38.2816	42.0625	153.107	101.624	84.0369	111.587	45.2446	16.5865
INTRMO0970	39.8318	0.0669	0.874425	6.54395	119.385	175.282	0.88805	0.6427	0	0.73905	0.436275	0.039	0.851725	0.7941	0.794	1.19332	5.9542	0.762475	6.44313	7.56707	-0.168725	24.9602	148.692	202.093	0.888825	0.76665	0.1269	0.5542	0.049975	16.9612	0.37525	1.56953	0.199625	0.1173	7.50145	0.4369	209.302	4.75	5.3	22.845	23.9458	40.0045	35.8125	146.813	95.4128	81.2223	107.303	42.8629	17.3236
INTRMO0760	44.8229	0.098475	0.94695	7.21505	107.252	252.881	0.88715	0.6513	-0.18495	0.593275	0.539175	0.0736	0.9375	0.698025	0.69865	1.32645	5.3319	3.41757	7.19667	7.79992	-0.082875	27.8306	129.966	217.395	0.891075	0.746775	0.158075	0.589225	0.07705	20.8087	0.35495	1.69865	0.199625	0.264525	7.7343	0.453925	209.661	4	5.8	10.5327	52.6495	55.7927	37	164.663	156.123	119.63	133.81	60.5556	-9.5857
INTRMO1050	63.9534	0.251275	2.48568	13.7613	49.5698	91.9614	0.899975	0.40575	0.2488	0.760975	0.43385	0.07835	2.16027	2.33562	2.34008	2.60133	12.9201	3.17272	13.5911	6.30978	-0.4717	36.5526	57.1315	168.854	0.888425	1.04028	0.0653	0.4831	0.023425	11.4469	0.455325	1.42875	0.1997	0.203475	5.59645	0.213675	213.574	3.25	6.45	27.0195	32.1576	44.5772	39.75	156.887	111.256	93.0268	117.66	48.1745	12.9017
INTRMO0410	37.1418	0.108125	0.787325	6.02965	130.097	220.041	0.887425	0.6511	0	0.70935	0.45705	0.046825	0.7585	0.6772	0.676275	1.21592	5.20485	1.07298	5.86105	7.73642	-0.163525	24.139	158.974	215.722	0.889375	0.7912	0.1694	0.5649	0.073675	19.9615	0.366225	1.69227	0.19985	0.114275	7.6983	0.4493	213.869	5	5.45	26.0093	24.9235	39.2089	35.4375	146.411	93.4021	79.5849	106.341	42.2947	18.2757
INTRMO0390	34.7305	0.15305	0.762975	5.95517	139.83	195.92	0.8867	0.69425	-0.010375	0.65355	0.497475	0.064	0.687275	0.5671	0.566225	1.142	4.445	1.30833	5.4335	7.91	-0.09795	24.2008	131.67	104.829	0.889	0.79225	0.070575	0.5767	0.047575	15.5275	0.2981	1.30957	0.199333	0.159075	7.85285	0.450675	215.864	12.25	5.4	1.70638	39.3923	50.3359	36	158.372	148.887	114.671	128.497	58.106	-8.61853
INTRMO0750	64.9981	0.272725	2.6807	14.8272	47.3291	86.5592	0.8927	0.4478	0.28315	0.6912	0.450975	0.075675	2.33153	2.21393	2.21753	1.8455	12.5349	1.61662	14.4547	6.24838	-0.276525	37.4712	40.5763	248.554	0.886575	0.823925	0.067075	0.42515	0.02545	9.6037	0.441325	1.31235	0.198575	0.560775	5.7277	0.3779	216.835	2	6.05	26.4466	32.0222	43.8974	42.375	164.602	118.922	100.217	124.699	51.016	12.3998
INTRMO0560	42.3485	0.075425	0.88075	6.83577	125.754	88.8985	0.88655	0.657	0.015525	0.72215	0.452975	0.04325	0.835225	0.76395	0.762575	1.1908	5.93725	1.11448	6.55955	7.86343	-0.1664	25.7459	145.572	221.912	0.888725	0.779275	0.08795	0.56635	0.051225	16.2062	0.34295	1.44673	0.1997	0.08815	7.77665	0.455525	216.978	5.25	5.8	22.417	28.6084	42.9756	37.6875	154.995	107.957	91.1992	115.849	47.0418	14.0377
INTRMO0020	42.9548	0.066225	0.914525	6.967	120.175	131.85	0.887575	0.645725	-0.00015	0.7205	0.4518	0.0452	0.8734	0.795	0.794125	1.21667	6.07695	0.90095	6.74793	7.73853	-0.17215	26.3909	142.425	211.875	0.889375	0.78425	0.148875	0.5555	0.075825	14.4043	0.310524	1.287	0.200125	0.111975	7.67502	0.446875	216.988	5.25	6.15	23.1642	32.6797	45.5302	46.625	153.14	104.867	89.45	114.146	46.0129	15.0505
INTRMO0830	42.5137	0.066025	0.8782	6.82247	117.106	132.193	0.888225	0.630525	0	0.742125	0.431525	0.0369	0.852575	0.797525	0.797275	1.2101	6.18912	0.9647	6.6696	7.84647	-0.16445	25.3615	145.905	204.657	0.88925	0.7616	0.09675	0.5485	0.040925	15.1659	0.31465	1.3399	0.1996	0.10905	7.78085	0.44745	220.636	5	6.4	26.2158	31.2617	43.3498	40.5625	149.111	101.596	83.4368	109.428	44.6678	14.5494
INTRMO0590	41.7432	0.1744	0.7165	6.37063	141.645	187.856	0.886575	0.66595	-0.020725	0.64025	0.507225	0.07065	0.6481	0.52525	0.524125	1.2325	4.6334	2.85142	5.7785	8.97252	-0.196975	27.5313	175.211	164.728	0.8902	0.815625	0.1911	0.586	0.09495	17.7075	0.3227	1.41925	0.20585	0.112125	8.87097	0.4284	224.66	10.75	4.5	21.0054	21.245	37.6065	38.3125	139.623	90.3098	75.1471	101.035	40.6451	16.5723
INTRMO0440	49.3935	0.058525	1.03462	7.91672	110.135	172.693	0.887425	0.664175	0	0.70195	0.4624	0.05055	1.01307	0.90005	0.89975	1.14623	6.87918	1.85078	7.83803	7.76182	-0.05325	27.8804	134.207	265.492	0.8893	0.757475	0.153025	0.54585	0.074325	16.4892	0.346825	1.4584	0.199775	0.20625	7.68775	0.443175	230.218	3.25	5.1	25.8381	25.5554	39.2821	48.6875	155.841	102.2	86.8528	114.198	45.5832	17.8298
INTRMO0370	39.2731	0.1823	0.73935	6.3698	140.384	155.362	0.88955	0.641125	-0.01805	0.615275	0.518925	0.076375	0.652475	0.507275	0.507475	1.28933	4.37303	1.57912	5.68748	8.72065	-0.2011	26.9544	140.941	182.308	0.88995	0.8253	0.198025	0.57625	0.102825	17.6597	0.29355	1.37058	0.200575	0.1688	8.62117	0.42265	234.591	10.5	4.35	20.0333	20.7384	37.5405	36.0625	147.878	99.163	84.167	109.186	43.9184	15.7532
INTRMO0120	44.7146	0.095925	0.840875	6.88108	124.331	89.9623	0.888075	0.652725	0.001625	0.690875	0.468075	0.04925	0.805025	0.700225	0.700375	1.18175	5.74463	0.90595	6.64635	8.27192	-0.1667	26.6449	156.008	223.446	0.889625	0.7712	0.1392	0.557675	0.07	16.0962	0.310375	1.3568	0.201475	0.127025	8.22113	0.436525	237.407	5.75	5.5	23.2013	29.8627	43.4851	37.125	151.877	98.9776	82.2064	110.151	44.3918	17.4994
INTRMO0700	42.9984	0.185225	0.71225	6.47072	133.55	186.632	0.88715	0.606125	-0.01005	0.603075	0.511475	0.0811	0.663775	0.50785	0.5071	1.33298	4.59105	1.5701	6.096	9.19693	-0.17735	28.1197	147.995	205.117	0.889925	0.802825	0.332025	0.535075	0.133675	17.6824	0.301825	1.41605	0.200075	0.25555	9.07415	0.43325	242.3	10.5	4.8	25.3864	26.0601	39.9698	41.875	146.866	96.8914	81.0437	107.227	43.2643	16.3921
INTRMO0160	39.9862	0.13135	0.805675	6.53108	130.049	175.533	0.8877	0.643925	0.00205	0.64825	0.493175	0.063025	0.752575	0.614625	0.614825	1.2355	4.98897	1.26455	6.1468	8.17245	-0.1645	26.0335	133.058	242.493	0.889425	0.7948	0.21745	0.5696	0.1128	17.9951	0.29755	1.39705	0.199975	0.150175	8.11952	0.44395	252.695	7.25	5.3	22.8681	25.7911	40.5845	52.625	146.491	92.8063	79.985	106.552	42.2224	18.8177
INTRMO0170	53.6003	0.124833	1.52933	10.2309	79.4548	138.478	0.888233	0.449067	0.172567	0.773067	0.376733	0.0394333	1.5083	1.47117	1.4708	1.57963	9.8524	1.3228	10.1939	6.7987	-0.167767	29.3053	81.1781	198.205	0.887967	0.700367	0.0544333	0.491267	0.0207333	12.8888	0.314825	1.2245	0.199275	0.120933	6.73663	0.4669	262.681	6	5.85	27.0731	33.9827	45.0949	43.25	154.78	104.58	88.0907	114.292	46.2226	15.7189
INTRMO0040	66.8516	0.1171	1.372	10.8284	66.0438	148.731	0.878775	0.3855	0	0.7379	0.395675	0.07485	1.2453	1.2381	1.23933	2.12047	9.78748	2.25738	10.6341	8.65858	-0.3298	32.8563	115.999	256.932	0.903	0.813825	0.0749	0.3999	0.041425	15.3692	0.297822	1.29648	0.201775	0.213825	8.05745	0.35495	280.229	9.75	5.15	25.3819	18.7006	46.2891	46.1875	162.589	118.664	100.351	123.763	50.7173	11.6687
INTRMO0510	46.694	0.155375	0.6831	6.74627	47.3041	10.7452	0.8859	0.6463	-0.022	0.623425	0.50665	0.06675	0.5931	0.46615	0.4652	1.2719	4.61855	2.1449	5.93725	9.99703	-0.134075	31.1077	90.3058	157.072	0.892475	0.811475	0.220075	0.5477	0.1028	17.227	0.2922	1.34057	0.201233	0.265	9.91235	0.4248	287.411	12.25	4.9	26.1144	25.5978	39.9318	37.6875	141.229	94.7448	77.3559	102.845	41.9686	14.5799
INTRMO0430	46.5761	0.105667	0.836667	7.02707	118.85	61.4624	0.8879	0.5972	0.000966667	0.692967	0.460233	0.0530333	0.780633	0.6892	0.687733	1.3631	5.88153	0.9254	6.77617	8.68963	-0.2272	27.4594	161.844	255.907	0.891067	0.807933	0.1539	0.5414	0.0799	17.9829	0.3224	1.47535	0.199575	0.145567	8.5457	0.3907	291.697	7.5	5.3	28.4085	29.8877	42.9	40.1875	155.91	101.17	85.5396	113.613	45.5004	18.35
INTRMO0460	48.6996	0.086975	0.8618	7.27222	125.393	173.02	0.887125	0.63805	0.003225	0.707925	0.455375	0.046725	0.820525	0.732625	0.73115	1.224	6.21453	0.757167	7.0083	8.56615	-0.176175	27.9287	155.884	118.887	0.8895	0.7808	0.1604	0.559325	0.063575	21.8472	0.384033	1.81047	0.201167	0.157725	8.50052	0.424275	299.319	4.5	5.55	23.573	24.4942	39.4004	51.75	150.695	99.8126	85.1662	110.983	44.4517	16.7379
INTRMO0110	46.7148	0.112225	0.808775	6.94658	128.13	175.025	0.88865	0.626725	0	0.702875	0.45915	0.04875	0.761275	0.67485	0.67485	1.28228	5.81238	1.30967	6.6146	8.72278	-0.1834	27.5543	122.536	255.892	0.889725	0.8026	0.128125	0.556125	0.066125	22.2802	0.319567	1.6397	0.2014	0.132675	8.66775	0.4416	314.014	6.25	5	24.0963	26.74	41.1451	49	147.023	96.8461	82.7538	108.093	43.216	16.6595
INTRMO1030	62.7638	0.07185	1.22535	9.83147	92.3928	169.236	0.8879	0.56715	-0.002875	0.7335	0.423925	0.04215	1.20802	1.11678	1.11725	1.3081	8.93655	1.41803	9.73452	8.128	-0.15965	30.9659	102.934	230.416	0.889475	0.73555	0.0908	0.522375	0.044475	15.4032	0.306375	1.30815	0.1995	0.15865	8.08778	0.46215	315.621	7.5	5.9	24.2752	35.5849	46.6728	38.0625	166.576	115.945	99.0392	124.999	50.4662	15.2029
INTRMO0400	50.3836	0.07535	0.852525	7.28995	122.667	177.531	0.8878	0.6372	0.0409	0.732875	0.439625	0.037425	0.828825	0.768025	0.767075	1.19017	6.56802	1.76143	7.1628	8.64022	-0.159775	27.8205	146.986	260.445	0.8927	0.75635	0.084075	0.54015	0.04885	25.5497	0.330067	1.7766	0.200533	0.1684	8.55767	0.45505	346.77	7.75	5.5	17.3952	51.4287	55.8692	47.375	172.739	138.108	83.8953	120.769	56.246	1.4042
INTRMO0450	75.9194	0.119267	1.42123	11.8792	61.7248	154.143	0.884167	0.439667	0.00163333	0.740267	0.372267	0.0637333	1.3617	1.32313	1.32283	1.2854	11.2296	2.1567	12.1017	8.87873	-0.244233	35.6136	113.89	255.255	0.902433	0.564633	0.145	0.3998	0.0558333	13.8667	0.293825	1.197	0.198925	0.385633	8.4949	0.3827	348.426	6.75	5.45	29.8643	35.4277	46.5207	48.8125	169.693	112.445	94.5078	124.333	49.965	18.3845
INTRMO0300	61.4481	0.2304	0.7388	8.35778	146.472	133.245	0.8876	0.657375	0.01915	0.54345	0.5577	0.102075	0.616	0.42225	0.4216	1.2192	4.78155	1.80717	7.02735	11.43	-0.1405	34.9017	211.916	194.981	0.889425	0.8001	0.1608	0.568425	0.09155	7.96908	0.269725	0.8721	0.19945	0.35885	11.3771	0.46395	380.545	12.75	5.4	27.4347	29.277	42.6003	39.75	165.262	116.786	97.5763	123.689	50.5032	13.7888
INTRMO0630	64.0731	0.174733	0.690033	7.63327	141.494	68.7031	0.836933	0.659	0.0125	0.7309	0.4745	0.0656	0.643433	0.5325	0.641033	1.21283	5.9013	2.67457	7.17127	11.1591	-0.1666	34.9025	57.9282	207.808	1.07533	0.799067	0.2574	0.577	0.105133	17.8692	0.2705	1.31765	0.199725	0.179133	11.1054	0.450833	385.824	12.25	5.75	19.0046	16.9274	44.7261	54.1875	146.307	104.568	89.143	110.799	45.2013	11.7003
INTRMO0620	56.092	0.0773	1.21303	9.9862	94.6525	140.048	0.888133	0.3588	0.360367	0.712033	0.402767	0.0697333	1.1072	1.0267	1.0274	2.26063	8.27477	2.2968	9.271	8.38763	-0.277	31.1626	96.6026	256.946	0.8903	0.797167	0.0857333	0.463033	0.0474	24.6566	0.2889	1.6129	0.20095	0.202067	8.1026	0.378367	491.441	13.5	5.5	25.4901	27.1453	41.818	43.4375	145.732	84.9378	73.2759	103.05	40.2793	22.8635
INTRMO0950	68.946	0.1717	0.7596	8.49585	135.309	12.3119	0.86695	0.6717	-0.0221	0.7432	0.4406	0.07415	0.6782	0.5347	0.65585	1.17415	5.97325	1.40355	7.6412	11.2819	-0.14745	35.3494	175.683	190.859	1.0697	0.78805	0.10575	0.56405	0.07795	30.1428	0.2792	1.7251	0.20155	0.3034	11.2057	0.44505	592.253	14.75	4.95	29.4001	30.9929	43.1286	38.3125	151.64	84.9261	74.4144	106.365	41.0885	25.7882
INTRMO0940	61.8835	0.17045	0.7368	7.79495	142.415	9.3043	0.8697	0.63665	-0.01145	0.73805	0.4451	0.0744	0.6857	0.52725	0.66325	1.2746	5.5838	2.3468	7.3067	10.668	-0.17195	33.7507	85.581	225.778	1.1673	0.8089	0.274	0.5704	0.13165	22.0913	0.23745	1.359	0.20015	0.20505	10.596	0.4441	621.719	15.75	4.6	26.563	32.04	45.3292	49.375	154.878	91.7521	81.6332	111.214	43.1487	23.6933
INTRMO1080	52.7192	0.1679	0.7551	7.1699	134.655	124.318	0.890433	0.677667	-0.00546667	0.6784	0.4791	0.0737	0.715267	0.560833	0.6133	1.18693	5.2973	2.07443	6.81567	9.573	-0.1233	30.123	60.8522	229.397	0.9807	0.803667	0.303267	0.6065	0.1265	20.0582	0.332118	1.67928	0.199726	0.1653	9.49677	0.4084	700.901	10.5	5.4	28.9524	31.2978	43.4829	36.4375	163.078	104.912	88.9229	118.581	47.3031	19.6969
INTRMO1100	30.9367	0.06435	0.897925	5.91282	112.826	180.529	0.887825	0.600025	0	0.7182	0.446325	0.040425	0.868225	0.787425	0.7871	1.3052	5.19008	0.681775	5.77425	6.65057	-0.185225	21.7665	147.959	230.504	0.8891	0.779425	0.1165	0.544875	0.067325	14.4677	0.4025	1.52083	0.20085	0.093475	6.5934	0.440075	138.88	4.75	5.95	25.6992	26.7742	41.1084	47.125	154.857	106.86	89.3706	114.926	46.6778	14.4995
ACTRTH0880	1.45533	0.055	1.13665	2.99281	147.35	131	0.882825	0.576475	0.0051	0.764275	0.40895	0.038	0.92715	0.90455	0.90305	1.13413	3.04696	1.4725	2.97818	2.68614	-0.08035	4.83962	35.775	221.625	0.89255	0.65555	0.018125	0.5225	0.007275	0.390575	0.456031	0.269025	0.205575	0.0409	2.68528	0.46335	17.75	2	4.85	16.9263	20.7737	38.4262	35.4375	140.007	80.835	66.6113	97.2292	40.8294	20.4127
ACTRTH1840	7.67553	0.063225	1.02475	3.52476	83.5	129.075	0.882275	0.620825	0.010525	0.752525	0.432875	0.039675	0.85775	0.8219	0.823825	1.22523	3.3431	2.33772	3.45159	3.57102	-0.114325	4.50485	143.225	153.85	0.893825	0.75915	0.053225	0.5464	0.017425	0.37045	0.45665	0.25615	0.19175	0.022875	3.55895	0.437175	20.75	2	4.25	19.9163	21.3637	38.455	25.8875	135.692	84.3041	69.2755	96.454	41.041	16.899
ACTRTH1830	7.32478	0.07005	1.06855	3.0639	157.225	135.95	0.8866	0.634725	0.003825	0.717825	0.4588	0.0512	0.87865	0.80485	0.8089	1.17065	2.74899	1.939	2.95493	3.94556	-0.122325	4.77995	186.2	198.775	0.892075	0.732275	0.1071	0.555625	0.043075	0.44045	0.454331	0.2764	0.2076	0.032475	3.95607	0.418625	22.375	2	4.25	17.1687	19.0325	36.525	26.3875	137.357	86.0019	70.3655	97.7494	41.7272	16.7484
ACTRTH0190	6.08104	0.0651	0.9948	2.89853	163.425	83.6	0.882675	0.628275	0.0111	0.7425	0.444325	0.0437	0.858575	0.814825	0.81135	1.2848	2.57539	1.62173	2.79123	3.82491	-0.2209	4.53003	206.75	204.5	0.8923	0.806375	0.12885	0.563175	0.04485	0.89745	0.450027	0.4055	0.2032	0.015725	3.83788	0.39605	22.5	2	5.25	17.7	20.0088	33.4962	20.775	133.566	80.4372	67.3756	94.5539	39.813	18.0967
ACTRTH0360	10.4009	0.05565	1.05543	3.6725	118.95	124.925	0.8843	0.619225	0.030325	0.732825	0.4433	0.043475	0.9011	0.8461	0.844075	1.27242	3.3393	1.19525	3.5634	4.04178	-0.179975	4.6632	155.725	220.1	0.8915	0.782925	0.039525	0.548525	0.0263	6.14795	0.442023	1.05735	0.200275	0.0297	4.02762	0.4244	23.875	2.25	4.05	24.3688	27.1462	41.5413	44.7125	135.62	82.531	68.2573	95.9397	40.6505	17.805
ACTRTH1620	1.39037	0.0457	1.27927	3.20997	135.7	151.95	0.8854	0.565625	0	0.780325	0.40495	0.02935	1.1105	1.09632	1.10265	1.29517	3.32072	1.80048	3.21329	2.45639	-0.167575	4.55085	81.325	132.525	0.891625	0.72835	0.011925	0.520825	0.0022	0.400075	0.455943	0.266825	0.196875	0.01995	2.44258	0.44235	26.5	2	6.4	21.6388	22.63	38.615	44.8125	133.477	81.0412	67.4008	94.5261	39.9517	17.7254
ARTRTH0030	9.62925	0.197575	0.668125	2.88762	155.225	177.85	0.884275	0.691025	0.01695	0.6641	0.503725	0.0695	0.583575	0.484825	0.48855	1.1755	2.11242	4.92783	2.58445	4.4217	-0.088025	12.8414	168.625	216.075	0.8929	0.804425	0.1819	0.598	0.077475	3.91237	0.244262	0.6128	0.2011	0.045975	4.40693	0.47975	30.6613	8.75	6.85	29.5225	25.0675	39.0625	54.4375	143.089	67.6237	45.4777	88.5998	35.6975	29.7364
ACTRTH0860	2.11443	0.0407	1.1362	3.01236	156.075	127.9	0.884025	0.6499	0.0055	0.772525	0.42065	0.033825	0.9698	0.9487	0.950825	1.1488	3.04276	1.42102	2.99001	2.81689	-0.0578	5.1987	88.525	48.025	0.891575	0.7408	0.0145	0.54715	0.005	0.9252	0.449695	0.399	0.202025	0.028125	2.81781	0.505475	37.5	2	4	21.2675	26.18	42.8525	50.125	135.727	86.3094	71.2301	97.3897	41.6282	15.9836
ACTRTH1880	7.78996	0.0645	1.06212	3.46855	156.6	126.725	0.884375	0.647875	0.00515	0.744525	0.427375	0.041575	0.944875	0.9027	0.902175	1.01703	3.29307	2.26803	3.39269	3.65402	-0.032225	6.09502	104.5	197.925	0.8932	0.651675	0.086375	0.524525	0.017475	0.653625	0.451572	0.335725	0.1961	0.062925	3.64772	0.4469	38.125	2.25	4.85	27.82	28.655	41.815	46.25	146.243	87.9776	73.2598	103.288	43.4735	19.551
ACTRTH1400	14.8824	0.0597	1.14835	4.58397	148.35	43.025	0.8873	0.528175	0.00385	0.764025	0.401275	0.051	0.918975	0.89115	0.88975	1.5019	4.24621	1.57812	4.47873	4.15824	-0.19595	17.8443	112.15	175.6	0.887875	0.7234	0.0177	0.520125	0.02915	1.09157	0.448178	0.436125	0.2039	0.09165	4.10797	0.4077	39	2	5.15	19.4425	26.5225	42.4013	53.8	131.058	80.4157	65.4543	92.4509	39.4616	16.8416
ACTRTH2410	2.96805	0.04815	1.24517	3.40591	140.75	110.675	0.882375	0.590075	0.0302	0.7855	0.398875	0.039275	1.07652	1.09085	1.0863	1.1624	3.48796	1.68152	3.4013	2.62125	-0.1248	4.3845	116.375	129.275	0.8922	0.683625	0.012	0.5044	0.004075	0.454275	0.455483	0.291275	0.2008	0.02775	2.60232	0.421575	40.375	2.25	3.85	20.5225	21.4112	37.785	42.3	134.88	85.8907	69.8135	96.3236	41.3702	15.7288
ACTRTH0210	22.1249	0.142875	0.850225	4.5407	87.05	90.8	0.882275	0.700975	0.057625	0.707075	0.4752	0.054375	0.695	0.620075	0.6186	1.15015	3.76147	2.21632	4.31493	5.84434	-0.077075	4.69275	213.075	211.675	0.89325	0.8049	0.128325	0.5896	0.05875	12.0217	0.440854	1.45208	0.1971	0.0336	5.8194	0.445525	43.875	3.75	4.2	25.18	26.585	40.8638	50.8125	135.769	78.405	65.0276	94.4853	39.5318	19.8847
ACTRTH1560	15.2686	0.116975	1.54632	5.15877	142.75	160	0.88775	0.715675	0	0.7818	0.396025	0.035925	1.42607	1.43473	1.43663	0.8471	5.14059	1.85085	5.11893	3.68731	0.216675	18.5409	128.9	93.9	0.8893	0.60085	0.0105	0.5102	0.00675	0.51985	0.453844	0.304825	0.20075	0.06925	3.62061	0.609225	46.5	2.5	3.65	-4.2625	38.7912	53.0213	39.25	133.142	124.255	85.5703	102.934	51.7643	-5.67938
ACTRTH2150	10.6354	0.04755	1.21615	4.09022	155.025	121.6	0.887575	0.701325	0.032375	0.781575	0.4032	0.027475	1.1105	1.098	1.09785	0.953075	3.97317	2.45337	4.0269	3.6881	0.14115	17.8917	149.8	168.6	0.8893	0.6688	0.00655	0.5342	0.031925	0.55535	0.452138	0.30915	0.202125	0.05795	3.66037	0.54025	50.125	2.25	2.85	27.2138	28.6163	42.6212	58.4375	140.867	86.9809	71.518	99.9279	42.4528	17.7754
ACTRTH0510	4.01842	0.07935	1.3654	3.55017	154.2	168.2	0.88525	0.69825	0.00655	0.79415	0.3946	0.031	1.23255	1.2433	1.2447	0.8927	3.67883	2.9368	3.54961	2.7206	0.06555	5.21685	144.1	81.05	0.8903	0.61685	0.01125	0.50355	0.01155	0.7101	0.451244	0.347225	0.2053	0.0215	2.70238	0.53435	50.75	2	3.3	23.9137	27.0187	43.32	44.3125	139.228	85.196	62.6831	95.0157	41.6241	17.333
ACTRTH2110	17.0708	0.06335	0.93015	4.59562	156.65	128.825	0.887975	0.607575	0.003925	0.764825	0.40635	0.032525	0.85965	0.8304	0.8286	1.18045	4.15591	1.69897	4.45925	4.64457	-0.157525	17.6156	93.6	162	0.888525	0.716125	0.028575	0.521825	0.019475	9.58807	0.441288	1.29438	0.20045	0.098025	4.60252	0.454575	51.5	2.5	4.45	-2.2525	36.4412	48.095	37.4375	140.016	130.184	88.9268	107.75	53.9562	-5.66967
ACTRTH1510	12.2383	0.068	1.29212	4.94273	120.7	131.25	0.888	0.511025	0.080475	0.787475	0.355675	0.029275	1.23555	1.23228	1.2332	1.22117	4.92829	1.64138	4.91865	3.2072	-0.09475	18.4358	142.475	118.025	0.89005	0.595	0.005175	0.46485	0.010525	0.6018	0.452962	0.3281	0.201925	0.06475	3.1338	0.458575	53.625	2	3.3	-2.8525	47.5588	56.82	45.2375	152.01	144.219	107.37	122.071	59.3469	-6.29443
ACTRTH2280	27.2892	0.146525	0.8852	5.1251	180.475	101.125	0.888725	0.6598	-0.0371	0.70465	0.45355	0.061275	0.68835	0.6086	0.609125	1.10312	4.22968	2.16938	4.86779	6.44001	-0.08185	19.5653	193.125	150.275	0.89045	0.7154	0.08375	0.5576	0.03825	0.991525	0.449366	0.4255	0.196875	0.1833	6.40096	0.4717	56.375	7	4.2	22.2075	27.5112	41.31	32.6	140.503	83.3607	65.2254	96.7959	41.428	19.0889
ACTRTH1520	16.8545	0.0725	1.26658	5.18868	131.95	148.95	0.8871	0.58365	0.0122	0.786725	0.36355	0.023725	1.23562	1.22615	1.22405	1.03133	5.01458	1.55008	5.1164	4.01393	0.06295	19.3522	138.8	153.975	0.889125	0.60135	0.019925	0.4748	0.01525	8.68828	0.441497	1.24992	0.201375	0.09505	3.94502	0.513075	59.75	2.25	3.95	-1.91	40.0475	51.555	46.725	148.863	140.171	97.9599	116.16	57.8232	-6.51562
ACTRTH0610	19.6712	0.083	1.30995	5.28026	136.6	87.875	0.8876	0.6513	0.013975	0.770075	0.41915	0.037525	1.26242	1.23657	1.2367	1.17633	4.90057	1.27822	5.16155	4.55919	-0.11335	19.7091	44.675	243.35	0.8891	0.755375	0.0461	0.547725	0.01945	7.26107	0.441551	1.13773	0.2019	0.087625	4.48901	0.437925	59.875	2	4.7	21.51	20.3825	37.8813	35.425	147.158	93.0906	77.554	105.724	44.9239	17.5416
ACTRTH0350	17.3306	0.0879	0.878525	4.3841	167.425	58.5	0.887475	0.66235	-0.003275	0.776125	0.408325	0.03605	0.777575	0.76015	0.759725	1.1006	3.87521	1.64338	4.22675	4.91281	-0.084475	18.7245	183.5	153.175	0.890125	0.728475	0.008325	0.552425	0.021275	11.4618	0.441115	1.4224	0.201525	0.06995	4.8838	0.471225	60	3	3.9	19.645	23.7975	43.5237	43.625	135.549	71.9954	57.3971	90.7723	37.9022	22.8008
ACTRTH1930	19.3502	0.119475	1.45425	5.68787	129.475	159.25	0.887975	0.658975	0	0.7893	0.38325	0.037025	1.41138	1.42915	1.4307	0.9316	5.53317	2.24322	5.62026	4.08835	0.0269	22.0369	110.425	146.35	0.8885	0.613	0.020225	0.4804	0.01645	0.7772	0.450174	0.364125	0.202325	0.13045	4.00171	0.507	67.625	2	4	21.0038	24.1575	41.1825	52.35	150.162	90.0754	73.2796	105.133	44.5455	20.0173
ACTRTH1300	17.6831	0.09175	1.35833	5.00905	145.875	126.625	0.886625	0.67625	0.004875	0.766275	0.425	0.04105	1.21122	1.20673	1.20675	1.10902	4.68765	2.89262	4.90217	4.37696	-0.08665	19.8161	141.275	130.4	0.890325	0.747775	0.0214	0.54495	0.01085	1.30685	0.447389	0.470975	0.200525	0.089275	4.31689	0.47425	69.875	2.5	4.1	15.4825	27.6837	44.0463	58.4	143.145	89.697	73.6466	102	43.4296	17.3102
INTRTH0030	18.3579	0.199	0.6614	3.96608	153.25	108.425	0.878875	0.699575	-0.015925	0.6215	0.512825	0.07825	0.61005	0.4758	0.471125	1.13532	2.88923	3.11607	3.72535	6.11717	-0.0689	17.9707	132.05	173.325	0.9008	0.79105	0.2162	0.5841	0.102425	8.75238	0.332043	1.03297	0.19575	0.16	6.09178	0.48765	71.4312	5.5	5.9	22.4961	23.6018	39.8877	28.3125	143.559	97.3585	82.0495	106.139	42.9106	14.4547
ACTRTH0920	10.0597	0.0747	0.987	3.3276	165.5	82.4	0.88315	0.66745	-0.01665	0.75995	0.44825	0.04405	0.88605	0.8608	0.862	1.267	2.8994	1.61965	3.19298	4.30424	-0.2291	4.908	188.9	182.4	0.89595	0.84315	0.13135	0.57435	0.02425	1.04478	0.449281	0.436125	0.20095	0.0316	4.30674	0.36745	72.375	2.75	4	19.935	23.1913	42.4275	53.025	133.863	82.1376	71.231	96.4982	40.2915	17.6142
ACTRTH0940	14.5563	0.0652	1.21515	4.48719	133.05	155.25	0.8834	0.53535	0.0037	0.75535	0.426	0.0555	0.9849	0.9835	0.9809	1.5554	4.12332	1.17065	4.37677	4.17892	-0.28875	4.88675	88.5	205.55	0.8961	0.82705	0.0618	0.49725	0.02275	9.69785	0.441188	1.31658	0.200175	0.0362	4.13155	0.2741	77.75	2.25	3.8	20.6088	26.2412	44.85	55.4	135.653	81.0883	66.1546	94.9646	40.286	18.4403
ARTRTH0010	23.3301	0.06665	0.96825	5.36217	111.75	177.85	0.88495	0.61445	-0.0014	0.696575	0.455475	0.047475	0.930975	0.8265	0.8285	1.18423	4.44923	1.07335	5.15618	5.68323	-0.0384	19.2002	120.7	243.45	0.89155	0.7182	0.127	0.518525	0.067075	8.33038	0.356277	1.04882	0.20025	0.12975	5.6367	0.467975	89.4062	6.5	6.15	27.7075	27.31	40.165	49	142.791	75.2794	51.2356	91.2648	37.4738	26.1231
ARTRTH0020	22.0411	0.0913	0.82155	4.72192	125.375	174.75	0.8905	0.6328	0.00195	0.727275	0.4471	0.040675	0.796375	0.721925	0.7347	1.2172	4.155	1.48968	4.6122	5.79545	-0.0992	18.5647	147.175	204.5	0.895625	0.765475	0.164125	0.548575	0.063725	7.45327	0.248164	0.7832	0.2004	0.082325	5.76583	0.4702	99.0475	6	7.3	30.2025	29.53	42.23	40.0625	149.911	75.7992	52.9196	95.3715	38.7571	28.7637
ACTRTH1580	21.0056	0.135275	0.84265	4.3672	129.55	178.8	0.885775	0.693375	0.003975	0.702875	0.4608	0.0521	0.707525	0.62425	0.62535	0.9454	3.65954	1.58252	4.15227	5.76463	0.060225	6.31955	188.4	214.625	0.89225	0.647975	0.1316	0.558775	0.0416	13.9961	0.440625	1.59597	0.200875	0.071	5.75008	0.49265	112.875	4.75	4.45	21.0913	17.7475	44.2	57.15	138.601	83.0975	69.5175	97.934	41.2619	18.8218
ACTRTH1950	39.9357	0.17735	0.733875	6.86031	130.775	126.3	0.887125	0.6614	0.116225	0.7054	0.4612	0.061725	0.627275	0.559375	0.558575	1.1779	5.69449	3.41962	6.54155	7.59445	-0.130375	21.5931	127.625	125.2	0.890325	0.77885	0.040425	0.567575	0.0437	16.184	0.440371	1.68912	0.2008	0.1672	7.49824	0.491375	126.625	7.75	3.65	18.3925	29.8175	46.3637	45.5375	140.507	85.0513	70.4168	99.2366	41.9665	18.588
ACTRTH2060	20.3005	0.1026	0.9122	4.83937	0.2	0.4	0.8873	0.7534	0.0076	0.7636	0.4431	0.0437	0.7444	0.7085	0.7159	1.0298	4.32549	1.66247	4.67753	5.13907	0.1106	5.8041	164.9	194.9	0.8936	0.7758	0.015	0.6036	0.012	18.2928	0.440263	1.79812	0.199725	0.0313	5.09754	0.506	131.375	7	3.05	19.5938	18.21	44.0213	53.9375	142.618	88.9018	70.966	100.507	43.1203	17.4824
ACTRTH0680	23.5452	0.07245	1.28852	5.8966	133	140.85	0.88805	0.596725	0	0.78405	0.369175	0.02895	1.25172	1.23515	1.23572	0.995125	5.52519	2.69035	5.77502	4.83257	0.020375	21.0596	97.15	187.925	0.889	0.5941	0.007975	0.48125	0.03325	15.6169	0.440529	1.67007	0.20085	0.0943	4.74549	0.521875	136.125	6.5	4.95	24.2687	18.4275	44.1525	61.825	158.629	93.3513	79.0999	111.848	46.6148	22.0735
ACTRTH2090	19.7861	0.10365	1.4116	5.84557	121.775	155.925	0.88805	0.5986	0	0.785625	0.372	0.03125	1.37197	1.36445	1.3647	0.985525	5.73525	2.6363	5.78743	4.03277	0.13185	23.4507	81.575	105.825	0.8894	0.591325	0.01655	0.4701	0.014175	1.1293	0.449063	0.446675	0.201325	0.1356	3.9408	0.528775	136.625	6.5	4.12	20.7662	18.8163	45.2	58.7375	150.404	84.3359	70.5948	103.969	43.3141	23.0673
ACTRTH2440	21.5955	0.1077	1.4587	6.03041	118.5	99.65	0.887425	0.548675	0.007925	0.7793	0.4016	0.047875	1.40552	1.3974	1.39795	1.47225	5.73332	2.30437	5.94095	4.25382	-0.226825	21.7707	54.075	95.925	0.88775	0.798325	0.020675	0.52455	0.01465	0.860025	0.450595	0.38745	0.202125	0.07625	4.14688	0.398525	138	2	5.2	15.1425	26.2538	46.74	57.725	151.674	83.0066	68.3539	103.518	43.0531	24.1114
ACTRTH1670	32.6622	0.075275	0.90865	6.03152	121.85	127.4	0.88715	0.650925	0.0078	0.728475	0.4347	0.049925	0.8584	0.7898	0.7897	1.119	5.06745	1.53058	5.76196	6.76322	-0.0933	23.2822	165.675	262.375	0.887825	0.725375	0.125625	0.5403	0.05065	17.0509	0.440309	1.72087	0.199975	0.183625	6.69037	0.4353	164.25	5	3.65	19.7275	21.245	43.695	53.2125	140.378	81.5478	65.3946	96.8097	41.0074	20.1852
INTRTH0010	29.181	0.086225	0.83055	5.47987	126.05	151.225	0.845425	0.65225	-0.01195	0.68125	0.4808	0.0426	0.8075	0.7079	0.690525	1.1816	4.68633	0.714275	5.3573	6.62937	-0.14875	21.1563	146.5	234.95	0.908025	0.77035	0.14575	0.565375	0.08055	17.6457	0.366884	1.59175	0.20075	0.077625	6.61883	0.4733	169.316	5.75	5.85	23.281	24.5877	39.1261	39.5	135.077	91.3698	74.2525	98.4968	40.2941	13.5066
ACTRTH0340	12.392	0.0656	1.03555	3.95456	152.35	120.75	0.88355	0.631675	0.0039	0.741175	0.4287	0.038175	0.87465	0.82045	0.817125	1.06303	3.62399	1.29975	3.84218	4.217	-0.1465	6.18845	160.5	15.625	0.88895	0.674	0.016925	0.54055	0.01085	13.3721	0.440661	1.5441	0.201575	0.042875	4.19674	0.441925	173.125	5	4.85	21.8688	27.8175	44.6775	57.0125	153.927	97.6051	82.993	111.49	47.031	18.1289
ACTRTH2610	36.7244	0.1037	0.8339	6.30801	125.375	136.925	0.887225	0.680925	0.0027	0.70725	0.45715	0.05045	0.781425	0.69805	0.697675	1.09805	5.19933	2.31312	5.99823	7.41271	-0.039125	24.8123	230.8	181.575	0.888725	0.7478	0.094225	0.557225	0.051475	21.3303	0.440103	1.94205	0.199975	0.183	7.3388	0.460775	174.375	8	3.25	14.3712	26.31	47.4913	62.7375	152.628	87.0843	69.8756	104.694	44.1772	22.3938
ACTRTH0970	33.4857	0.08615	1.30943	6.74872	132.125	155.2	0.8885	0.61555	0	0.76205	0.4123	0.045625	1.28125	1.24158	1.2425	1.15705	5.98068	1.7657	6.53107	6.24363	-0.0686	26.7905	143.725	241.9	0.889825	0.7008	0.09885	0.5269	0.04025	16.7903	0.440471	1.70075	0.201125	0.148725	6.13692	0.418025	177.125	6.5	4.9	21.6838	19.9562	45.5362	47.075	151.499	92.7238	79.254	108.581	45.4969	19.6103
ACTRTH1740	35.0931	0.1373	0.759475	5.90977	168.35	175.65	0.885925	0.64635	0.00055	0.71435	0.45685	0.056625	0.699225	0.63215	0.6305	1.2436	4.74471	1.4172	5.58786	7.43393	-0.1184	22.8941	176.725	200.05	0.887675	0.80135	0.159575	0.566275	0.076725	20.2594	0.440196	1.9103	0.200275	0.135225	7.37375	0.455375	183.25	9.25	3.35	21.925	24.3863	43.18	52.525	142.456	82.5523	68.4374	99.224	41.6157	20.6783
ACTRTH1460	30.9512	0.174825	0.841075	5.35917	151.9	137.775	0.8828	0.617525	-0.003275	0.651375	0.48205	0.069975	0.659775	0.542825	0.539875	1.30218	4.3054	2.13232	5.06121	7.03926	-0.0178	5.86958	187.225	209.65	0.892275	0.6432	0.14415	0.54895	0.06385	20.7637	0.440078	1.91245	0.20095	0.077325	6.99822	0.466625	185	9	2.7	22.16	26.4337	42.1775	50.05	139.516	81.2332	64.2263	95.8798	40.9172	19.8346
ACTRTH0180	26.5044	0.1843	0.814	5.01535	179.275	185.3	0.88485	0.5731	0.02175	0.670075	0.483275	0.0664	0.630125	0.53335	0.5319	1.42045	4.13366	2.7236	4.76136	6.37028	-0.022025	4.58223	199.475	144.15	0.8955	0.683325	0.011775	0.56035	0.022475	20.6826	0.440077	1.94522	0.19635	0.049325	6.33469	0.46025	186.625	9.75	3.45	21.7888	28.105	41.7713	31.1625	144.447	93.1498	76.7585	104.096	44.6222	16.1698
ACTRTH0870	27.4114	0.058725	0.9632	5.47832	153.2	128.1	0.88615	0.65325	-0.002025	0.7357	0.435975	0.042025	0.9419	0.8753	0.8744	1.14597	4.67237	1.85898	5.24799	6.11857	-0.10195	22.8737	206.95	164.2	0.88915	0.748925	0.105	0.55245	0.0316	15.5084	0.44047	1.66372	0.200475	0.1247	6.06005	0.442175	186.75	4.75	3.35	23.245	26.8775	43.955	69.775	151.629	92.8754	77.1508	107.644	45.5458	19.3608
ACTRTH1700	29.0856	0.0832	0.954925	5.75398	160.175	172.225	0.888225	0.629425	0	0.74525	0.4295	0.053025	0.840625	0.797675	0.797725	1.2337	4.92382	1.85112	5.51915	6.22593	-0.126625	22.7943	209.425	188.375	0.889875	0.76875	0.027775	0.53375	0.0188	14.1531	0.440568	1.59282	0.20175	0.18335	6.15719	0.439575	189.625	5.5	4	20.68	26.2325	43.7812	56.6	142.899	84.1167	69.1971	99.7945	42.0649	20.0547
ACTRTH2670	36.9119	0.096875	1.41942	7.92192	107.7	131.25	0.887525	0.50475	0.122375	0.7602	0.382975	0.040225	1.34593	1.30383	1.30428	1.31913	7.27057	1.72195	7.7449	5.86121	-0.162975	26.6798	74.675	115.425	0.88965	0.6591	0.02795	0.47155	0.0138	17.1438	0.440386	1.76957	0.200575	0.15845	5.6993	0.457025	189.75	7.25	2.7	22.125	27.87	45.4513	54.525	156.171	106.769	87.8246	114.819	49.7101	14.4429
ACTRTH2890	39.1308	0.080525	1.01835	7.13091	148.175	169	0.88815	0.623	0.00185	0.736225	0.41535	0.061175	0.9077	0.838825	0.83985	0.993425	6.18017	1.4406	6.85969	7.14919	0.05555	29.2316	129.9	177.575	0.889825	0.620625	0.025125	0.519125	0.01305	23.7017	0.439951	2.05	0.199725	0.261075	7.04261	0.49555	190.25	6.25	3.25	16.9913	20.9975	45.5463	52.7875	141.596	81.5183	72.6915	100.809	41.4237	21.2927
ACTRTH0830	28.8923	0.109425	0.877825	5.48905	171.525	91.95	0.8857	0.66515	-0.01285	0.712	0.4534	0.063225	0.791675	0.71525	0.713725	1.04485	4.60694	1.8584	5.23684	6.44443	-0.117275	22.283	192.975	107.15	0.888925	0.693075	0.0691	0.56815	0.036875	7.3677	0.441898	1.14512	0.2022	0.191575	6.39068	0.432825	191.125	6.75	4.55	18.87	20.405	43.6038	45.2125	144.955	87.9556	74.5319	103.267	43.3903	19.1544
ACTRTH1970	29.5244	0.0506	1.12175	6.37156	129.2	159.45	0.88795	0.5397	0	0.768075	0.390475	0.0334	1.07448	1.04325	1.0436	1.34092	5.69118	1.66853	6.18114	5.71533	-0.17435	26.466	144.425	194.5	0.891375	0.7241	0.035725	0.4896	0.0171	17.8258	0.440281	1.79177	0.1997	0.15575	5.6138	0.449775	192.5	4	3.4	24.2	22.4137	41.46	52.9625	149.695	84.431	70.816	103.754	43.0703	22.7773
ACTRTH1680	20.1956	0.0742	0.91815	4.65024	161.275	82.575	0.883775	0.625575	0.051625	0.7482	0.43175	0.037675	0.829875	0.784725	0.783525	1.21528	4.02218	2.24395	4.4655	5.29866	-0.13155	7.3256	155.45	182.975	0.890975	0.760225	0.0519	0.553275	0.030775	22.3008	0.440096	2.00663	0.200375	0.02895	5.26199	0.492625	192.625	7.5	3.8	21.4625	27.9675	43.2525	48.4125	136.14	79.2212	63.7892	94.0818	39.7765	19.598
ACTRTH0300	17.8305	0.055375	0.990675	4.68445	153.175	166.025	0.887175	0.638575	0	0.762025	0.407925	0.03695	0.93855	0.9027	0.90295	1.11833	4.24547	2.19437	4.54594	4.73023	-0.08185	24.4598	153.45	154.425	0.88925	0.709125	0.05915	0.52895	0.024125	2.3167	0.445338	0.6361	0.200475	0.1132	4.68729	0.46355	192.75	7.25	3.4	23.9375	25.9063	41.9612	51.7125	149.257	87.904	71.5072	103.872	43.9554	20.7312
ACTRTH0900	34.9701	0.106425	0.8443	6.10633	170.15	134.175	0.887725	0.683975	0.01515	0.70365	0.456875	0.050875	0.776725	0.689725	0.69035	0.98525	5.04696	2.27765	5.80842	7.21404	-0.057875	24.5953	200.725	160.825	0.8884	0.66935	0.0708	0.553575	0.0448	19.9377	0.440132	1.88915	0.20035	0.162075	7.14595	0.492275	196.125	6	3.75	22.1937	24.1625	43.8613	53.7375	147.759	80.1398	65.0533	100.13	41.8519	23.8162
ACTRTH2040	19.2782	0.070675	0.9749	4.76026	153.975	125	0.886525	0.6507	0.001	0.759775	0.41155	0.04525	0.875025	0.839325	0.838125	0.9933	4.2737	1.9037	4.6069	4.98471	-0.0284	22.9882	162.5	199.4	0.88945	0.650925	0.0562	0.526725	0.033925	1.75002	0.446392	0.555725	0.198	0.16515	4.94347	0.47295	197.5	7.25	3.65	22.6875	25.7363	41.43	50.075	150.921	94.4066	80.8817	109.072	45.8088	18.5616
ACTRTH1760	29.0247	0.153975	0.814425	5.29691	86.275	90.2	0.883675	0.642675	0.03735	0.6776	0.480925	0.060575	0.681875	0.583275	0.5804	1.22212	4.31385	2.6948	5.02145	6.6623	-0.096875	6.17758	223.8	264.45	0.8923	0.7799	0.122325	0.55085	0.067825	17.3168	0.440342	1.77163	0.19995	0.05795	6.61656	0.451775	205.125	7.75	3.75	14.2825	25.7162	49.5075	65.8125	137.215	81.4778	63.7952	94.5881	40.5695	18.7168
ACTRTH0120	30.8214	0.05875	0.945325	6.09219	159.1	131.8	0.887625	0.65165	-0.00295	0.756525	0.428675	0.040475	0.899775	0.861425	0.86145	1.18417	5.28585	1.4762	5.86157	6.28723	-0.069775	27.7028	142.275	102.775	0.890275	0.764825	0.0335	0.54225	0.02165	17.8904	0.440357	1.8034	0.200575	0.1789	6.20767	0.436525	211.75	5.25	3.4	25.17	21.6762	42.0975	54.1875	144.212	83.5885	69.6287	100.611	42.2304	20.8541
ACTRTH1710	33.3796	0.09895	0.84435	6.27572	126.375	184.725	0.8872	0.665125	0.021225	0.73085	0.439125	0.048625	0.783875	0.7259	0.72535	1.0037	5.37445	1.19358	6.01968	6.68661	-0.082025	28.066	158.075	153.475	0.8889	0.658525	0.02855	0.542925	0.024025	14.8414	0.440601	1.62247	0.199975	0.235275	6.60535	0.474625	218.625	5.25	4.1	21.6313	25.535	45.8025	56.9375	151.597	96.523	82.8961	110.336	46.4587	17.8414
ACTRTH2500	28.9507	0.060875	1.1946	6.21604	136.875	160.55	0.88855	0.613025	0	0.772375	0.404375	0.03715	1.16148	1.13205	1.13205	1.16775	5.54753	1.91538	6.02486	5.73996	-0.14605	26.2485	95.975	199.65	0.889525	0.71475	0.04005	0.536425	0.016775	18.9359	0.440253	1.83092	0.20025	0.137525	5.64696	0.45895	223.625	6.25	4.25	22.0637	21.5775	45.7575	49.7625	143.106	88.7038	74.1972	102.253	43.3554	17.8919
ACTRTH1940	17.0815	0.0555	0.99595	4.60566	147.5	78.25	0.8807	0.57105	0.01095	0.75815	0.40865	0.0378	0.90555	0.8736	0.86535	1.2878	4.16474	1.49485	4.4695	4.63688	-0.1583	6.37945	103.7	7.8	0.8908	0.7335	0.09825	0.5376	0.029	18.3191	0.440232	1.81292	0.2005	0.04085	4.59403	0.4454	225.125	4.75	4.75	21.0188	20.2138	45.5225	45.3875	124.706	65.9153	54.6092	84.3743	34.9061	21.6216
ACTRTH2170	24.9803	0.061775	0.9235	5.4838	160.55	167.45	0.886575	0.613275	0.008	0.7677	0.40895	0.039675	0.8746	0.8467	0.846625	1.20215	4.82234	1.6733	5.29303	5.56146	-0.18135	23.2541	57.425	194.05	0.887575	0.737425	0.03125	0.53625	0.01855	16.112	0.440431	1.69017	0.198375	0.121775	5.49484	0.422375	227.875	5.25	3.75	22.1975	28.025	43.3237	47.025	144.554	81.5444	66.2654	99.1972	41.6851	21.8631
ACTRTH1790	22.3987	0.029375	0.9989	5.22153	152.9	173.625	0.888075	0.630175	0.001125	0.78765	0.39855	0.023575	0.954775	0.94785	0.948575	1.1396	4.6562	2.3708	5.05293	5.23573	-0.144075	21.8873	119.05	181.525	0.889575	0.717125	0.007925	0.53705	0.004775	24.8722	0.439966	2.1262	0.2007	0.050975	5.17686	0.475125	234.25	6.5	3.7	21.4125	19.9213	41.7025	57.475	131.366	76.5372	65.0361	92.3933	38.6599	19.2008
ACTRTH2880	30.3044	0.09305	0.879125	5.69511	171.85	187.5	0.88885	0.655825	-0.010075	0.744875	0.43575	0.05265	0.80425	0.7561	0.7557	1.19263	4.76588	1.97483	5.43435	6.56011	-0.1608	26.1298	165.675	213.475	0.887975	0.780375	0.009025	0.56565	0.019225	19.108	0.440325	1.85528	0.201775	0.12275	6.49768	0.452325	241.625	9.75	5.1	23.805	21.6837	46.6963	63.0875	146.273	83.7759	70.7956	102.136	42.5335	21.7551
ACTRTH1810	31.1049	0.082425	0.8693	5.9501	168.6	90.825	0.887325	0.6658	0.0046	0.746475	0.428425	0.04695	0.827825	0.78035	0.779825	1.10488	5.0685	1.3238	5.70066	6.49101	-0.085475	25.3786	158.625	154.1	0.88945	0.73385	0.021725	0.5487	0.023325	20.5821	0.440142	1.9346	0.2	0.166625	6.41879	0.446	249.5	7	3.35	24.0525	24.9437	43.6225	45.6	147.888	91.0146	74.8878	104.83	44.5667	18.617
ACTRTH1130	32.2675	0.049	1.09793	6.35606	141.4	154.825	0.888775	0.5905	0	0.742125	0.423275	0.037625	1.07145	1.0041	1.00438	1.27947	5.50026	2.2083	6.11894	6.35264	-0.180125	26.8293	108.525	222.175	0.890075	0.748175	0.079575	0.532925	0.03995	20.6539	0.44008	1.93255	0.199325	0.120725	6.25998	0.4252	251.5	7	3.55	16.825	26.755	45.095	48.3875	147.026	88.8277	72.0707	103.091	43.8409	19.3768
ACTRTH0650	34.5745	0.1131	0.855675	6.14989	167.95	130.725	0.88785	0.661625	0.0009	0.7279	0.43925	0.0558	0.7668	0.70385	0.703175	1.13125	5.11095	1.35787	5.85996	7.08044	-0.08295	25.844	150.425	227.25	0.88945	0.748925	0.047675	0.551875	0.0333	21.7647	0.44002	1.9717	0.200725	0.18775	7.00747	0.467625	251.625	5	3.3	21.02	24.455	43.4375	54.575	142.338	81.3963	65.9595	98.0042	41.3098	21.085
ACTRTH2920	4.92963	0.0708	0.9393	3.03941	160.45	171.95	0.8841	0.6384	0	0.7577	0.41465	0.03125	0.84125	0.803	0.7971	1.11445	2.90841	1.77973	2.97356	3.42884	-0.01045	6.20115	100.65	100	0.88645	0.71145	0.0762	0.5449	0.02715	2	0.446251	0.60335	0.2008	0.0363	3.437	0.4826	266.375	5.5	3.75	21.7237	23.9262	45.9575	52.4	139.581	83.7505	67.4662	97.4338	41.5466	18.7624
INTRTH0020	47.2435	0.08445	0.8691	7.19785	119.975	171.525	0.888175	0.624525	0.005625	0.709775	0.451975	0.04425	0.822075	0.73735	0.737	1.23392	6.14468	0.9227	6.92785	8.45397	-0.178025	27.5866	147.825	239.4	0.8902	0.770725	0.168375	0.543375	0.071175	19.1915	0.322584	1.53355	0.19925	0.17525	8.36717	0.423175	269.116	5.75	5.85	23.7769	26.9722	41.3596	32.5	146.966	93.9542	79.0175	106.326	42.5264	18.1565
ACTRTH2530	27.5133	0.068375	0.989525	6.04398	115.825	82.35	0.88825	0.648725	0.0188	0.7631	0.39515	0.047825	0.90625	0.874325	0.874425	0.973225	5.46524	3.07805	5.86875	5.5866	0.033075	28.8558	132.5	186.1	0.88905	0.62325	0.035125	0.5032	0.031575	2.46418	0.445358	0.650925	0.201525	0.217325	5.50281	0.529325	274.125	12.5	4.15	20.34	23.5675	44.3263	49.675	149.565	87.3249	69.9893	103.31	43.75	21.0623
ACTRTH0600	35.6639	0.075425	1.03513	6.79021	156.025	121.55	0.887575	0.64225	0.009525	0.751225	0.40765	0.0436	0.974	0.922575	0.922375	0.994375	5.93038	1.92585	6.54422	6.69821	0.00495	31.7903	163.45	108.375	0.888075	0.636725	0.0257	0.523025	0.02015	21.7504	0.440007	1.98123	0.199975	0.19745	6.59812	0.494775	275.875	11	3.15	22.6788	27.0688	42.71	50.5375	152.342	98.9772	82.0063	110.28	47.1728	16.6875
ACTRTH1160	11.9346	0.068675	1.2101	4.1294	143.325	117.225	0.8845	0.626225	0.0125	0.7605	0.4031	0.036525	1.09767	1.06325	1.06038	1.02385	3.89012	3.34638	4.0409	3.94125	-0.062	8.4254	166.3	199.575	0.89255	0.630475	0.11115	0.496875	0.04455	1.57908	0.44792	0.510175	0.201925	0.064475	3.911	0.486775	278.375	12.25	3.55	19.9438	23.0813	46.87	54.7625	140.205	79.4843	63.0138	95.6345	40.6501	21.0047
ACTRTH2870	10.5848	0.10025	0.8524	3.39305	167.6	87.2	0.89015	0.6224	0.00395	0.73415	0.43875	0.0414	0.788	0.734	0.73225	1.2089	2.96398	1.9801	3.25695	4.35932	-0.15595	6.8891	205.8	218.6	0.8874	0.75455	0.0872	0.53885	0.0418	2.54303	0.444998	0.6784	0.20255	0.0605	4.36079	0.4501	283.625	10.5	4	20.7075	21.9775	42.3137	51.225	147.663	91.9219	78.1733	106.276	44.7878	18.3627
ACTRTH2490	25.1517	0.05755	0.97325	5.6595	147.75	126.225	0.887625	0.640625	0.00075	0.734375	0.41875	0.032075	0.91585	0.8482	0.84755	0.930875	5.133	1.97673	5.49321	5.43173	0.064325	29.6119	122.15	138.45	0.8893	0.5956	0.036725	0.503075	0.022025	2.09092	0.445961	0.601225	0.199875	0.270775	5.36347	0.50465	296.875	11.25	2.5	20.6125	25.9163	44.505	45.5625	142.519	82.0298	68.011	99.0581	41.5739	20.9369
ACTRTH2900	38.2609	0.14185	1.05202	6.69272	165.625	85.425	0.88975	0.653625	0.011575	0.683375	0.462325	0.0753	0.749375	0.65145	0.6504	0.980225	5.61478	1.88163	6.39185	7.38189	-0.046025	32.1844	199.625	199.55	0.889775	0.6462	0.06895	0.52895	0.046575	2.25093	0.445447	0.639325	0.201125	0.3191	7.29254	0.501	298.125	13	3.85	21.2188	23.07	45.92	48.7	148.512	91.0371	78.4432	106.79	44.7263	19.2608
ACTRTH1220	22.9826	0.16465	0.81645	4.65762	44.625	4.25	0.88465	0.608125	0.00825	0.6408	0.500075	0.067	0.682225	0.552525	0.552425	1.1972	3.84298	1.73287	4.42538	5.92253	-0.104325	7.1165	232.175	245.9	0.886575	0.7082	0.192925	0.54685	0.08845	2.5583	0.444873	0.67945	0.202225	0.06855	5.89242	0.45045	306	15.25	4.1	24.1225	17.4187	41.4775	41.2875	145.071	81.1735	67.6852	100.119	41.7255	22.4105
ACTRTH2190	31.0697	0.1498	0.7672	5.27699	87.95	201.85	0.8858	0.6753	-0.00585	0.66255	0.50025	0.0604	0.6784	0.57375	0.5757	1.1967	4.14605	1.54913	4.96407	7.14491	-0.2144	9.246	229.15	247.05	0.89315	0.8081	0.12985	0.5651	0.07615	23.5495	0.439951	2.04263	0.200025	0.0543	7.10508	0.3806	307.875	9.5	3.75	17.6863	17.9062	48.62	66.2	151.48	88.1312	71.6972	105.024	44.2771	21.5521
ACTRTH0820	12.8311	0.0866	0.879	3.7089	152.5	0.4	0.8848	0.5749	0.0845	0.7111	0.451	0.012	0.8138	0.7401	0.7385	1.3511	3.20147	2.33383	3.55822	4.55514	-0.1884	8.841	223.2	219.9	0.893	0.7768	0.1594	0.5523	0.0721	1.72087	0.446785	0.558925	0.198275	0.0291	4.54345	0.4465	313.875	10.75	3.6	17.6313	31.0125	47.955	64.6375	151.616	89.2829	75.495	106.875	44.6437	21.1976
ACTRTH1330	36.0334	0.163025	0.78505	6.18617	84.45	53.55	0.8857	0.59005	0.0012	0.67445	0.472775	0.071975	0.6819	0.581425	0.579825	1.44645	5.0073	3.34633	5.86725	7.3723	-0.1763	22.4515	251.15	226.725	0.8879	0.811525	0.194975	0.5641	0.083175	2.0286	0.445973	0.6022	0.197725	0.18825	7.2969	0.460775	315.875	14.75	4.15	19.9175	16.5087	42.93	48.6	139.415	81.4865	66.675	96.9729	40.876	19.8688
ACTRTH2100	29.1555	0.14335	0.992975	5.4076	160.9	82.8	0.88015	0.609125	0.02525	0.654175	0.4794	0.072	0.76115	0.6399	0.6387	0.90995	4.4885	1.7196	5.14459	6.58472	-0.04125	7.13545	216.225	248.35	0.902675	0.559175	0.055575	0.50185	0.05545	20.743	0.440089	1.9558	0.1994	0.093575	6.53645	0.44845	326.5	10.75	3.4	22.805	26.27	44.0175	48.3125	146.205	91.8179	76.4819	104.796	44.5276	17.6959
ACTRTH1440	18.8751	0.131475	1.08543	4.36081	203.575	90.075	0.884775	0.607575	0.011775	0.68885	0.45545	0.06095	0.7522	0.661975	0.659975	1.14362	3.73989	2.69157	4.17475	5.28557	-0.11525	8.3612	194	66.7	0.891525	0.6944	0.14265	0.521575	0.042225	1.84492	0.446111	0.574725	0.200925	0.0953	5.26164	0.434175	343.75	11.25	3.95	21.0212	23.2362	44.28	58.8625	137.158	80.8874	67.6741	96.3893	40.4949	19.4009
ACTRTH2850	59.4088	0.168075	0.898025	9.00373	161.6	2.65	0.886675	0.594175	0.009025	0.65545	0.47975	0.086275	0.711875	0.5909	0.5912	1.13478	7.30444	2.56307	8.5507	9.8959	-0.12205	32.0305	134.2	215.25	0.8823	0.6799	0.042825	0.522875	0.093075	28.5135	0.439702	2.29025	0.200375	0.34645	9.74359	0.448575	348.625	12.5	3.05	17.08	19.56	49.7975	56.125	149.491	92.6907	74.7366	105.514	45.1401	18.4498
ACTRTH0620	14.8827	0.0861	0.9393	3.81505	164.85	85.9	0.8835	0.65485	0.01295	0.70985	0.452975	0.047725	0.84595	0.764225	0.761575	1.14288	3.27415	3.8818	3.64777	4.91879	-0.0429	6.22145	223.3	223.3	0.890475	0.74145	0.138725	0.5386	0.058	1.77785	0.446544	0.556775	0.20365	0.05025	4.91232	0.427425	352.375	13.75	4.8	22.4538	31.285	46.7613	51.3625	146.675	91.8208	76.881	105.205	44.6922	17.8412
ACTRTH0700	17.562	0.1001	1.26345	5.4059	148.25	79.85	0.8861	0.57265	0.01125	0.7791	0.3267	0.06715	0.91005	0.9052	0.9005	0.81065	5.30061	2.72085	5.34679	3.96241	0.1825	9.2207	126.75	159.6	0.8877	0.46235	0	0.36585	0	2.13448	0.445925	0.62235	0.2	0.162	3.88759	0.53515	365	13	2.75	20.8588	27.1113	44.0487	51.525	155.586	104.755	87.1908	114.248	49.07	15.3957
ACTRTH2330	22.8238	0.1542	1.1537	5.21557	97.15	63.1	0.88105	0.7112	0.03325	0.64355	0.48195	0.067	0.7286	0.59305	0.58945	0.47735	4.73363	2.36733	5.05422	5.34383	0.13735	9.3435	113.95	149.4	0.89055	0.3395	0	0.5157	0	2.07932	0.4458	0.6097	0.19945	0.18205	5.29537	0.4968	393.125	12	3.95	23.6738	20.6062	45.505	57.0875	142.857	80.8785	70.7554	100.518	41.3659	21.9488
ACTRTH0590	36.269	0.1921	1.414	6.54497	6.8	21.7	0.88	0.736	-0.0346	0.5404	0.5665	0.0994	0.7222	0.4949	0.4904	0.469	5.64262	3.17263	6.27713	7.0811	0.1241	10.87	115.8	142	0.8902	0.3452	0	0.5566	0	2.81825	0.444706	0.711225	0.200975	0.1587	7.00149	0.5	437.125	17.5	3.6	17.8675	25.84	46.7	53.7125	154.804	91.9239	76.6016	108.896	45.7505	21.1374
ARTRIS0010	3.85548	0.294625	2.86455	3.75045	39.05	83.225	0.8776	0.505125	0	0.762875	0.418375	0.066625	2.7591	2.7591	2.71723	1.65635	3.50945	1.27117	3.6343	1.32292	-0.188425	8.8142	26.725	150.125	0.890925	0.833525	0.0022	0.53835	0.0025	0.847125	0.462761	0.400175	0.199975	0.040325	1.27848	0.4389	4.07625	2	8.825	27.8225	21.5875	36.7	70	132.936	54.8677	43.0737	82.5408	31.0399	32.2166
ARTRIS0020	4.81025	0.12725	1.54737	3.12208	74.375	166.1	0.8812	0.64885	0	0.790875	0.387825	0.035525	1.4708	1.47113	1.45782	1.03585	2.9358	0.8418	2.96333	2.0172	0.018075	8.6698	70.15	168.45	0.892575	0.668625	0	0.520975	0	1.4378	0.428271	0.497425	0.200375	0.023125	1.99815	0.518125	6.9	2	8.35	23.12	20.9975	36.3425	69.9375	119.859	55.3646	40.584	75.3853	28.7344	26.7104
INTRIS0020	5.94005	0.11625	1.49775	3.38128	75.975	164.95	0.864925	0.6135	0	0.747625	0.4599	0.034175	1.43015	1.43098	1.4494	1.07727	3.24275	1.064	3.25332	2.28175	-0.03765	9.3375	77.325	121	0.850525	0.660925	0	0.5195	0	2.09727	0.4458	0.615925	0.199575	0.023125	2.27327	0.511525	11.0638	2.25	8.65	23.7263	20.8151	38.9605	48.9375	142.59	102.581	84.5609	106.884	44.1474	10.6975
INTRIS0010	8.47527	0.251325	2.37622	4.92933	41.425	128.625	0.889025	0.6159	0	0.79115	0.41635	0.065475	2.25252	2.29942	2.3102	1.39863	4.7625	0.64615	4.8133	2.14843	-0.0539	12.3761	37.125	215.075	0.88955	0.855575	0.0114	0.5578	0.0032	1.9203	0.465128	0.60855	0.199225	0.0536	2.08918	0.52835	14.0488	2.25	9.65	22.4556	23.6502	36.8409	50.875	143.459	100.276	82.9636	106.549	43.6675	12.4815
ARTRIS0030	24.0435	0.0499	0.937675	5.28145	112.55	174.375	0.8875	0.628975	0	0.753075	0.42935	0.0314	0.908475	0.860625	0.86385	1.21745	4.85353	0.874575	5.15618	5.69808	-0.119275	19.0949	135.75	212.95	0.891375	0.7646	0.054525	0.54485	0.0309	11.0956	0.430185	1.40017	0.199225	0.06925	5.6621	0.44975	94.6575	4	6.15	32.6525	33.5375	43.355	76.5	147.984	77.0214	56.3912	96.1081	38.6996	27.6619
INTRIS0030	30.3809	0.065325	0.876675	5.74578	121	136.45	0.8526	0.6483	0.00515	0.699025	0.496725	0.036325	0.84695	0.786625	0.786025	1.17548	5.16043	1.06743	5.58162	6.57862	-0.10675	21.4188	141.775	162.8	0.8697	0.758825	0.089725	0.5568	0.046225	14.7007	0.455371	1.64997	0.2009	0.052625	6.54898	0.45325	124.841	3	6.1	26.3089	27.2173	41.3474	65.8125	157.011	112.535	93.8196	118.032	48.3722	12.2521
ARTRPA0110	8.41783	0.035175	1.16955	3.63298	103.525	126.525	0.884575	0.4831	0.02875	0.772825	0.372075	0.0166	1.1234	1.09345	1.09535	1.28777	3.40782	1.43633	3.5179	3.13055	-0.144325	10.9574	92.5	200.625	0.89025	0.6201	0.019125	0.467925	0.009825	2.86595	0.415162	0.68585	0.20115	0.038725	3.11575	0.4734	16.065	2.25	5.3	27.7775	29.92	41.6425	65.125	138.547	84.217	49.2807	88.3654	38.9046	19.4682
ARTRPA0270	7.92943	0.03685	1.1305	3.35295	104.45	181.325	0.8865	0.63705	-0.004675	0.7875	0.396975	0.01935	1.09145	1.08137	1.083	1.07997	3.2152	0.73355	3.26178	2.99507	-0.01975	10.6122	103.725	195.075	0.889675	0.6814	0.013	0.524025	0.0115	3.33445	0.448362	0.7832	0.201975	0.030425	2.98027	0.477525	17.0587	2.5	6.05	8.92	45.065	51.5975	59.625	146.162	125.172	66.383	100.025	51.3417	1.41807
ARTRPA0150	9.44587	0.057475	1.23772	3.96855	95.1	103.475	0.865775	0.359575	0.05545	0.756375	0.3724	0.023475	1.22267	1.19128	1.17165	1.91118	3.79732	1.27517	3.92853	3.21943	-0.19815	11.8297	87.65	214.4	0.890575	0.661675	0.028225	0.45905	0.0182	3.17815	0.403622	0.709125	0.200775	0.028725	3.19405	0.449675	18.9475	2.25	4.8	29.2475	27.61	41.44	64.3125	142.275	92.8388	56.9054	93.7177	41.7373	16.9328
ARTRPA0230	8.45237	0.0478	0.918475	3.10425	115.85	175.075	0.8862	0.638825	0	0.7606	0.423575	0.027375	0.883475	0.849025	0.846475	1.16318	2.87655	0.9071	3.01835	3.42053	-0.15485	11.0305	134.85	223.825	0.889125	0.7428	0.03175	0.545025	0.0295	3.53832	0.410903	0.76095	0.200475	0.03735	3.39303	0.451075	19.15	2.25	6.325	29.965	28.9275	41.7225	64.6875	139.685	77.097	49.1898	88.7964	37.3419	23.7905
ARTRPA0310	10.3561	0.028175	0.9905	3.57823	109	173.275	0.886425	0.6132	0	0.76475	0.4151	0.025325	0.95875	0.9273	0.927875	1.18495	3.35915	0.619025	3.50517	3.6555	-0.171625	12.2045	125.075	218.4	0.889625	0.72675	0.044175	0.5324	0.03	3.79913	0.410579	0.7811	0.201775	0.037425	3.62162	0.43235	23.175	2	6.1	27.105	24.05	38.7075	53.625	149.819	90.0745	53.9238	95.8658	42.1128	21.2989
ARTRPA0320	10.6007	0.033475	1.02765	3.72495	107.75	157.825	0.88565	0.5887	0.00525	0.757975	0.417875	0.03205	0.97075	0.933225	0.9329	1.2855	3.39728	0.901175	3.57927	3.68725	-0.200575	12.4364	126.575	227.95	0.88995	0.755075	0.04815	0.524075	0.029125	3.90627	0.424922	0.820225	0.19975	0.04225	3.64067	0.413475	24.44	2	6.2	25.9825	20.1925	36.5075	55.0625	139.385	76.091	52.7452	90.3759	37.0595	24.4561
ARTRPA0200	10.3416	0.048725	0.938625	3.50528	114.8	161.55	0.8826	0.60295	0	0.754625	0.434	0.03405	0.891725	0.8442	0.8601	1.31575	3.13265	0.7759	3.3549	3.7592	-0.197325	12.5063	138.4	224.6	0.90435	0.792975	0.0543	0.548825	0.037075	4.39198	0.405515	0.8414	0.201425	0.037975	3.70838	0.4376	26.7812	2.5	6.4	27.06	22.5775	38.0675	52.25	147.302	82.5069	55.9768	95.5806	39.8756	24.5174
ARTRPA0210	12.1424	0.061975	1.2319	4.32693	96.3	167.025	0.88855	0.621525	0	0.78825	0.395575	0.0301	1.19308	1.1862	1.1879	1.1413	4.16348	1.35167	4.22487	3.5454	-0.084025	13.166	95.2	196	0.889025	0.697425	0.0144	0.52935	0.0086	4.1266	0.498234	0.9388	0.20115	0.024875	3.51578	0.4661	27.0063	2.25	6.15	24.535	24.985	38.965	42.4375	138.733	76.6835	51.4768	89.4664	37.1007	23.8563
ARTRPA0170	11.4915	0.04145	1.01435	3.87995	109.75	125.125	0.8885	0.504	0.038475	0.756075	0.4042	0.032175	0.994725	0.950925	0.9533	1.4965	3.61315	2.00225	3.81847	3.84178	-0.193125	12.9919	133.775	216.925	0.8902	0.7523	0.053525	0.510675	0.032575	4.36555	0.382581	0.794875	0.1996	0.06445	3.80365	0.443625	28.7513	2	5.575	27.3625	21	36.465	53.4375	136.99	81.204	56.9631	91.2091	37.9822	21.0624
ARTRPA0130	12.0979	0.1151	1.48825	4.8279	84.35	102.4	0.887775	0.46875	0.0674	0.784275	0.372325	0.032975	1.46018	1.44087	1.44417	1.47277	4.67995	1.2808	4.76885	3.27237	-0.096475	13.4719	70.45	193.6	0.889575	0.671475	0.017225	0.480875	0.007	5.07458	0.465639	0.981125	0.200675	0.06105	3.25545	0.483925	30.07	2.25	7.05	24.755	25.52	39.215	47.625	139.253	79.6001	52.7134	90.2664	37.9359	22.5401
ARTRPA0160	12.343	0.06735	1.25105	4.39642	87.075	151.6	0.8867	0.5587	0	0.778725	0.392575	0.0314	1.23067	1.20802	1.20883	1.2809	4.25875	1.0477	4.36883	3.55388	-0.162675	13.3326	97.025	203.35	0.888175	0.71115	0.028825	0.514175	0.014975	5.03648	0.446784	0.960975	0.201025	0.056675	3.52845	0.454575	30.18	2	5.45	27.3375	27.295	40.8325	52.8125	143.646	82.6513	55.462	93.6495	39.3598	22.8999
ARTRPA0260	11.6276	0.076025	0.87075	3.58027	121.75	202.7	0.897075	0.6464	-0.012075	0.72545	0.459425	0.0384	0.8286	0.752125	0.767825	1.21795	3.08188	1.03852	3.41843	4.1296	-0.171125	13.4463	146.675	233.65	0.88995	0.78705	0.103775	0.570575	0.0593	5.48875	0.442519	0.995875	0.199575	0.03555	4.1042	0.44675	31.5813	3	5.8	27.8075	25.92	39.4275	50.8125	138.397	78.0077	51.9884	89.5172	37.3908	22.9989
ARTRPA0380	12.5386	0.05015	0.98245	3.97735	111.75	142.675	0.887175	0.517	0.03625	0.727425	0.4341	0.0416	0.9351	0.866725	0.8668	1.59987	3.50945	0.849225	3.85445	4.12327	-0.247925	13.7186	139.575	231.25	0.89025	0.80585	0.0936	0.52915	0.052475	5.4441	0.442651	1.00123	0.200925	0.0464	4.0513	0.38785	33.3263	2.25	5.75	28.4325	20.8525	36.455	52.125	137.923	72.5918	48.9055	87.8472	35.966	25.3919
ARTRPA0340	11.2781	0.1399	0.742375	3.27665	138.35	184.275	0.888125	0.669525	-0.0219	0.682575	0.471025	0.05465	0.7125	0.611475	0.619475	0.881375	2.70085	1.77058	3.1729	4.47253	-0.0251	13.489	165.775	238	0.8907	0.571025	0.124725	0.53065	0.0723	5.30585	0.376549	0.865775	0.200175	0.15185	4.4429	0.464025	34.8688	4.5	5.05	27.45	25.5325	40.185	47.1875	151.959	92.2652	63.3879	101.276	43.1236	21.7995
ARTRPA0290	11.4559	0.14585	0.73335	3.2593	147	192.225	0.886025	0.7294	-0.02055	0.67105	0.488	0.05735	0.698325	0.59305	0.5941	1.01513	2.61195	2.14778	3.11575	4.51907	0.041725	13.556	159.525	223.25	0.893675	0.739825	0.155075	0.568675	0.071975	6.0596	0.365247	0.944075	0.19835	0.124075	4.50002	0.471625	35.9387	5	6	32.11	25.85	39.775	47.9375	143.824	70.7471	52.3768	92.1791	36.5396	28.9802
[truncated: 205 more rows]
[truncated: 28 more columns]
