# Supplementary material for: Atlas of phenotypic, genotypic and geographical diversity present in the European traditional tomato
Source: Hortic Res. 2022 May 17;9:uhac112. doi: 10.1093/hr/uhac112 (PMC9252105; doi:10.1093/hr/uhac112)
Supplement: Web_Material_uhac112 [file web_material_uhac112.zip › File S8.xlsx]

## Sheet: Hoja1
			Supplementary Data 8. SNPs found significantly associated to a trait by individual GWAS.
Trait	LD-block	SNP	Chromosome	Position	P.value	maf	nobs	Rsquare.of.Model.without.SNP	Rsquare.of.Model.with.SNP	FDR_Adjusted_P.values	effect	Trial	Trait	SNP	Locus
Jointless_pedicel	L001	SL2.50ch00p5671258	ch00	5671258	1.57796e-07	0.454976	211	0.238281	0.345124	6.30393e-05	-0.163072	PERELLO	Jointless_pedicelSL2.50ch00p5671258	SL2.50ch00p5671258	L001
Jointless_pedicel	L001	SL2.50ch00p5671258	ch00	5671258	2.12845e-05	0.402516	159	0.265912	0.355191	0.002679	-0.151427	INRA	Jointless_pedicelSL2.50ch00p5671258	SL2.50ch00p5671258	L001
Jointless_pedicel	L001	SL2.50ch00p5671282	ch00	5671282	2.12845e-05	0.402516	159	0.265912	0.355191	0.002679	-0.151427	INRA	Jointless_pedicelSL2.50ch00p5671282	SL2.50ch00p5671282	L001
Jointless_pedicel	L001	SL2.50ch00p5671366	ch00	5671366	1.62741e-05	0.469194	211	0.238281	0.308945	0.000928785	-0.0897128	PERELLO	Jointless_pedicelSL2.50ch00p5671366	SL2.50ch00p5671366	L001
Shoulder_Height	L212	SL2.50ch00p7780085	ch00	7780085	2.55385e-05	0.0947712	153	0.344453	0.425842	0.0482168	0.0363805	INRA	Shoulder_HeightSL2.50ch00p7780085	SL2.50ch00p7780085	L212
Jointless_pedicel	L004	SL2.50ch00p7942948	ch00	7942948	1.79045e-06	0.106635	211	0.238281	0.325912	0.000178821	-0.0746494	PERELLO	Jointless_pedicelSL2.50ch00p7942948	SL2.50ch00p7942948	L004
Brix	L005	SL2.50ch00p8335879	ch00	8335879	3.78291e-05	0.0565737	1255	0.193097	0.2041	0.0298661	0.360687	HUJI	BrixSL2.50ch00p8335879	SL2.50ch00p8335879	L005
EFC_brown	L005	SL2.50ch00p8409066	ch00	8409066	1.49417e-08	0.0534591	159	0.0465655	0.261948	2.821e-05	-0.256478	INRA	EFC_brownSL2.50ch00p8409066	SL2.50ch00p8409066	L005
Circular	L006	SL2.50ch00p8679137	ch00	8679137	9.66032e-07	0.119318	176	0.32439	0.424018	0.00242281	0.0677981	UNITUS	CircularSL2.50ch00p8679137	SL2.50ch00p8679137	L006
Curved_Fruit_Shape_Index	L006	SL2.50ch00p8679137	ch00	8679137	2.30353e-10	0.119318	176	0.536196	0.656398	5.77726e-07	0.496777	UNITUS	Curved_Fruit_Shape_IndexSL2.50ch00p8679137	SL2.50ch00p8679137	L006
Curved_Fruit_Shape_Index	L006	SL2.50ch00p8679137	ch00	8679137	9.07847e-10	0.0588235	153	0.471301	0.619965	1.71401e-06	0.523852	INRA	Curved_Fruit_Shape_IndexSL2.50ch00p8679137	SL2.50ch00p8679137	L006
Curved_Fruit_Shape_Index	L006	SL2.50ch00p8679137	ch00	8679137	3.67201e-07	0.048	125	0.473021	0.595868	0.000535747	0.503602	GARBI	Curved_Fruit_Shape_IndexSL2.50ch00p8679137	SL2.50ch00p8679137	L006
Curved_Height	L006	SL2.50ch00p8679137	ch00	8679137	6.06852e-06	0.0588235	153	0.559629	0.623353	0.00572868	1.87556	INRA	Curved_HeightSL2.50ch00p8679137	SL2.50ch00p8679137	L006
Curved_Height	L006	SL2.50ch00p8679137	ch00	8679137	3.78171e-05	0.119318	176	0.513257	0.563009	0.0948453	1.39668	UNITUS	Curved_HeightSL2.50ch00p8679137	SL2.50ch00p8679137	L006
Distal_Ange_Macro	L006	SL2.50ch00p8679137	ch00	8679137	1.91588e-05	0.119318	176	0.539992	0.590784	0.0480503	-22.9552	UNITUS	Distal_Ange_MacroSL2.50ch00p8679137	SL2.50ch00p8679137	L006
Distal_Ange_Macro	L006	SL2.50ch00p8679137	ch00	8679137	2.31086e-05	0.0588235	153	0.32459	0.4094	0.014543	-27.0556	INRA	Distal_Ange_MacroSL2.50ch00p8679137	SL2.50ch00p8679137	L006
FPS_long	L006	SL2.50ch00p8679137	ch00	8679137	5.24569e-08	0.0601266	158	0.234541	0.394149	9.90386e-05	0.315848	INRA	FPS_longSL2.50ch00p8679137	SL2.50ch00p8679137	L006
FPS_long	L006	SL2.50ch00p8679137	ch00	8679137	9.47334e-07	0.0687831	1134	0.370977	0.384468	0.00149584	0.0960335	HUJI	FPS_longSL2.50ch00p8679137	SL2.50ch00p8679137	L006
FPS_long	L006	SL2.50ch00p8679137	ch00	8679137	9.91347e-07	0.119318	176	0.345045	0.441413	0.0024863	0.317581	UNITUS	FPS_longSL2.50ch00p8679137	SL2.50ch00p8679137	L006
FPS_long	L006	SL2.50ch00p8679137	ch00	8679137	5.26001e-06	0.046875	128	0.351867	0.467412	0.00255812	0.272469	GARBI	FPS_longSL2.50ch00p8679137	SL2.50ch00p8679137	L006
Fruit_Shape_Index_External_II	L006	SL2.50ch00p8679137	ch00	8679137	3.00785e-10	0.119318	176	0.593468	0.697299	7.5437e-07	0.49767	UNITUS	Fruit_Shape_Index_External_IISL2.50ch00p8679137	SL2.50ch00p8679137	L006
Fruit_Shape_Index_External_II	L006	SL2.50ch00p8679137	ch00	8679137	4.47975e-08	0.0588235	153	0.465261	0.582134	8.45778e-05	0.49003	INRA	Fruit_Shape_Index_External_IISL2.50ch00p8679137	SL2.50ch00p8679137	L006
Fruit_Shape_Index_External_II	L006	SL2.50ch00p8679137	ch00	8679137	5.3223e-07	0.048	125	0.467147	0.587559	0.000776524	0.510833	GARBI	Fruit_Shape_Index_External_IISL2.50ch00p8679137	SL2.50ch00p8679137	L006
Fruit_Shape_Index_External_I	L006	SL2.50ch00p8679137	ch00	8679137	6.85231e-11	0.119318	176	0.593326	0.705733	1.71856e-07	0.457103	UNITUS	Fruit_Shape_Index_External_ISL2.50ch00p8679137	SL2.50ch00p8679137	L006
Fruit_Shape_Index_External_I	L006	SL2.50ch00p8679137	ch00	8679137	3.56622e-09	0.0588235	153	0.464005	0.602725	6.73303e-06	0.471682	INRA	Fruit_Shape_Index_External_ISL2.50ch00p8679137	SL2.50ch00p8679137	L006
Fruit_Shape_Index_External_I	L006	SL2.50ch00p8679137	ch00	8679137	2.70426e-07	0.048	125	0.489516	0.611541	0.000394551	0.46124	GARBI	Fruit_Shape_Index_External_ISL2.50ch00p8679137	SL2.50ch00p8679137	L006
Fruit_Shape_Index_Internal	L006	SL2.50ch00p8679137	ch00	8679137	3.02085e-10	0.119318	176	0.59334	0.69718	7.57629e-07	0.499225	UNITUS	Fruit_Shape_Index_InternalSL2.50ch00p8679137	SL2.50ch00p8679137	L006
Fruit_Shape_Index_Internal	L006	SL2.50ch00p8679137	ch00	8679137	1.75542e-08	0.0588235	153	0.446392	0.575542	3.31424e-05	0.534982	INRA	Fruit_Shape_Index_InternalSL2.50ch00p8679137	SL2.50ch00p8679137	L006
Fruit_Shape_Index_Internal	L006	SL2.50ch00p8679137	ch00	8679137	5.25119e-07	0.048	125	0.467815	0.588214	0.000766149	0.51222	GARBI	Fruit_Shape_Index_InternalSL2.50ch00p8679137	SL2.50ch00p8679137	L006
Height_Mid_width	L006	SL2.50ch00p8679137	ch00	8679137	1.21772e-05	0.119318	176	0.546057	0.598684	0.0305403	1.42761	UNITUS	Height_Mid_widthSL2.50ch00p8679137	SL2.50ch00p8679137	L006
Height_Mid_width	L006	SL2.50ch00p8679137	ch00	8679137	1.38008e-05	0.0588235	153	0.518289	0.582306	0.0130279	1.76777	INRA	Height_Mid_widthSL2.50ch00p8679137	SL2.50ch00p8679137	L006
Maximum_Height	L006	SL2.50ch00p8679137	ch00	8679137	8.27296e-06	0.0588235	153	0.555938	0.618209	0.00780967	1.85665	INRA	Maximum_HeightSL2.50ch00p8679137	SL2.50ch00p8679137	L006
Maximum_Height	L006	SL2.50ch00p8679137	ch00	8679137	1.7304e-05	0.119318	176	0.538768	0.590266	0.0433985	1.41625	UNITUS	Maximum_HeightSL2.50ch00p8679137	SL2.50ch00p8679137	L006
proximal_Ange_Macro	L006	SL2.50ch00p8679137	ch00	8679137	8.61507e-07	0.119318	176	0.304959	0.408461	0.00216066	-40.3909	UNITUS	proximal_Ange_MacroSL2.50ch00p8679137	SL2.50ch00p8679137	L006
Puffiness_appearance	L006	SL2.50ch00p8679137	ch00	8679137	4.01936e-09	0.0608974	156	-0.00761544	0.245597	7.58855e-06	1.07891	INRA	Puffiness_appearanceSL2.50ch00p8679137	SL2.50ch00p8679137	L006
Width_Widest_Pos	L006	SL2.50ch00p8679137	ch00	8679137	1.27773e-06	0.119318	176	0.418645	0.502318	0.00320454	0.0559625	UNITUS	Width_Widest_PosSL2.50ch00p8679137	SL2.50ch00p8679137	L006
Curved_Fruit_Shape_Index	L006	SL2.50ch00p8679193	ch00	8679193	2.97016e-06	0.170455	176	0.536196	0.598042	0.00248305	0.230623	UNITUS	Curved_Fruit_Shape_IndexSL2.50ch00p8679193	SL2.50ch00p8679193	L006
Puffiness_appearance	L007	SL2.50ch00p9033135	ch00	9033135	2.35781e-05	0.0897436	156	-0.00761544	0.116025	0.0115504	-0.669633	INRA	Puffiness_appearanceSL2.50ch00p9033135	SL2.50ch00p9033135	L007
Jointless_pedicel	L007	SL2.50ch00p9105947	ch00	9105947	6.54237e-06	0.0522388	134	0.398192	0.498008	0.00954532	-0.0867987	GARBI	Jointless_pedicelSL2.50ch00p9105947	SL2.50ch00p9105947	L007
Jointless_pedicel	L009	SL2.50ch00p9568885	ch00	9568885	3.96119e-12	0.104185	1147	0.255679	0.287629	6.25472e-09	-0.159258	HUJI	Jointless_pedicelSL2.50ch00p9568885	SL2.50ch00p9568885	L009
SPS_linear	L012	SL2.50ch00p10502843	ch00	10502843	8.1042e-10	0.0486726	226	0.0136477	0.194251	1.69054e-07	-0.0968124	ARCA	SPS_linearSL2.50ch00p10502843	SL2.50ch00p10502843	L012
Heigh_until_1st_inflorescence__cm_	L013	SL2.50ch00p10992605	ch00	10992605	2.65983e-05	0.491379	116	0.0206369	0.183936	0.0430877	-9.5011	ACKTYMPAKY	Heigh_until_1st_inflorescence__cm_SL2.50ch00p10992605	SL2.50ch00p10992605	L013
Distal_Fruit_Bockiness	L213	SL2.50ch00p13304576	ch00	13304576	1.99318e-05	0.0679825	228	0.302508	0.360863	0.0207889	0.107907	ARCA	Distal_Fruit_BockinessSL2.50ch00p13304576	SL2.50ch00p13304576	L213
EFC_purple	L020	SL2.50ch01p360606	ch01	360606	1.02595e-06	0.0786164	159	0.0276773	0.186929	0.001937	-0.0814785	INRA	EFC_purpleSL2.50ch01p360606	SL2.50ch01p360606	L020
FPS_bell_pepper	L024	SL2.50ch01p6615971	ch01	6615971	4.7065e-21	0.306878	1134	0.52955	0.567858	7.43156e-18	-0.0648542	HUJI	FPS_bell_pepperSL2.50ch01p6615971	SL2.50ch01p6615971	L024
FPS_bell_pepper	L025	SL2.50ch01p7342078	ch01	7342078	3.7617e-14	0.299383	1134	0.52955	0.553961	2.96986e-11	-0.0442246	HUJI	FPS_bell_pepperSL2.50ch01p7342078	SL2.50ch01p7342078	L025
Fruit_Shape_Triangle	L025	SL2.50ch01p7342078	ch01	7342078	2.81146e-05	0.107477	214	-0.0070912	0.079585	0.0122111	-0.270064	ALCALAX	Fruit_Shape_TriangleSL2.50ch01p7342078	SL2.50ch01p7342078	L025
FPS_bell_pepper	L026	SL2.50ch01p9907423	ch01	9907423	8.5013e-13	0.309083	1134	0.52955	0.551291	4.47452e-10	-0.0397767	HUJI	FPS_bell_pepperSL2.50ch01p9907423	SL2.50ch01p9907423	L026
Jointless_pedicel	L027	SL2.50ch01p11123756	ch01	11123756	1.85551e-11	0.0457716	1147	0.255679	0.285581	1.46493e-08	0.215123	HUJI	Jointless_pedicelSL2.50ch01p11123756	SL2.50ch01p11123756	L027
Jointless_pedicel	L027	SL2.50ch01p11123788	ch01	11123788	1.43772e-10	0.0531822	1147	0.255679	0.282878	7.56719e-08	0.195642	HUJI	Jointless_pedicelSL2.50ch01p11123788	SL2.50ch01p11123788	L027
Area	L028	SL2.50ch01p13848711	ch01	13848711	1.33121e-05	0.398693	153	0.585972	0.641207	0.00837777	7.99355	INRA	AreaSL2.50ch01p13848711	SL2.50ch01p13848711	L028
Distal_Eccentricity	L028	SL2.50ch01p13848711	ch01	13848711	3.48796e-05	0.109813	214	0.118848	0.192841	0.0398789	0.00314371	ALCALAX	Distal_EccentricitySL2.50ch01p13848711	SL2.50ch01p13848711	L028
Perimeter	L028	SL2.50ch01p13848711	ch01	13848711	1.27652e-05	0.398693	153	0.623652	0.674087	0.00803356	2.99193	INRA	PerimeterSL2.50ch01p13848711	SL2.50ch01p13848711	L028
Perimeter	L030	SL2.50ch01p21977529	ch01	21977529	2.64815e-05	0.401961	153	0.623652	0.670185	0.0105033	2.88323	INRA	PerimeterSL2.50ch01p21977529	SL2.50ch01p21977529	L030
SPS_dot	L214	SL2.50ch01p23080214	ch01	23080214	1.30345e-06	0.0542453	212	0.0641997	0.174347	0.0016984	0.335481	ALCALAX	SPS_dotSL2.50ch01p23080214	SL2.50ch01p23080214	L214
SPS_stellate	L214	SL2.50ch01p23080214	ch01	23080214	1.30345e-06	0.0542453	212	0.0641997	0.174347	0.0016984	-0.335481	ALCALAX	SPS_stellateSL2.50ch01p23080214	SL2.50ch01p23080214	L214
Fruit_Shape_Triangle	L031	SL2.50ch01p23958116	ch01	23958116	1.50049e-05	0.0817757	214	-0.0070912	0.085759	0.00977568	-0.271262	ALCALAX	Fruit_Shape_TriangleSL2.50ch01p23958116	SL2.50ch01p23958116	L031
EFC_red	L032	SL2.50ch01p25082536	ch01	25082536	3.40575e-05	0.0710901	211	0.193225	0.262173	0.0544239	0.238207	PERELLO	EFC_redSL2.50ch01p25082536	SL2.50ch01p25082536	L032
Perimeter	L037	SL2.50ch01p43098238	ch01	43098238	2.7816e-05	0.401961	153	0.623652	0.669924	0.0105033	2.98215	INRA	PerimeterSL2.50ch01p43098238	SL2.50ch01p43098238	L037
Fruit_fasciation	L040	SL2.50ch01p58898855	ch01	58898855	1.78079e-05	0.0586855	213	0.0626485	0.147916	0.0116019	-0.323953	ALCALAX	Fruit_fasciationSL2.50ch01p58898855	SL2.50ch01p58898855	L040
EFC_purple	L044	SL2.50ch01p77267501	ch01	77267501	1.30866e-05	0.072327	159	0.0276773	0.152373	0.0121239	-0.0760464	INRA	EFC_purpleSL2.50ch01p77267501	SL2.50ch01p77267501	L044
EFC_pink	L045	SL2.50ch01p78514535	ch01	78514535	5.14105e-24	0.169123	1289	0.519456	0.559138	8.11772e-21	-0.251288	HUJI	EFC_pinkSL2.50ch01p78514535	SL2.50ch01p78514535	L045
EFC_pink	L045	SL2.50ch01p78514535	ch01	78514535	8.62451e-10	0.380282	213	0.440437	0.549393	1.12377e-06	0.280728	ALCALAX	EFC_pinkSL2.50ch01p78514535	SL2.50ch01p78514535	L045
EFC_pink	L045	SL2.50ch01p78514535	ch01	78514535	7.08254e-09	0.101695	118	0.0422029	0.361823	1.43705e-05	-0.418857	ACKTYMPAKY	EFC_pinkSL2.50ch01p78514535	SL2.50ch01p78514535	L045
EFC_red	L045	SL2.50ch01p78514535	ch01	78514535	5.52952e-15	0.169123	1289	0.43904	0.466286	8.73112e-12	0.2187	HUJI	EFC_redSL2.50ch01p78514535	SL2.50ch01p78514535	L045
EFC_red	L045	SL2.50ch01p78514535	ch01	78514535	2.42025e-09	0.380282	213	0.451249	0.55189	3.15359e-06	-0.265403	ALCALAX	EFC_redSL2.50ch01p78514535	SL2.50ch01p78514535	L045
EFC_red	L045	SL2.50ch01p78514535	ch01	78514535	2.88958e-07	0.101695	118	0.00112043	0.254579	0.000586295	0.397793	ACKTYMPAKY	EFC_redSL2.50ch01p78514535	SL2.50ch01p78514535	L045
External_fruit_color_b	L045	SL2.50ch01p78514535	ch01	78514535	2.26281e-05	0.378505	214	0.213902	0.28322	0.0294845	-1.09606	ALCALAX	External_fruit_color_bSL2.50ch01p78514535	SL2.50ch01p78514535	L045
Skin_color	L045	SL2.50ch01p78514535	ch01	78514535	1.49532e-23	0.169511	1289	0.515071	0.554253	2.3611e-20	0.251329	HUJI	Skin_colorSL2.50ch01p78514535	SL2.50ch01p78514535	L045
Skin_color	L045	SL2.50ch01p78514535	ch01	78514535	7.08254e-09	0.101695	118	0.0422029	0.361823	1.43705e-05	0.418857	ACKTYMPAKY	Skin_colorSL2.50ch01p78514535	SL2.50ch01p78514535	L045
Skin_color	L045	SL2.50ch01p78514535	ch01	78514535	7.5481e-09	0.380282	213	0.443723	0.538884	9.83518e-06	-0.259541	ALCALAX	Skin_colorSL2.50ch01p78514535	SL2.50ch01p78514535	L045
EFC_red	L045	SL2.50ch01p78823494	ch01	78823494	5.31649e-06	0.173709	213	0.451249	0.507742	0.00186739	-0.196826	ALCALAX	EFC_redSL2.50ch01p78823494	SL2.50ch01p78823494	L045
Skin_color	L045	SL2.50ch01p78823494	ch01	78823494	3.4053e-05	0.467029	1289	0.515071	0.521584	0.0268848	-0.0736428	HUJI	Skin_colorSL2.50ch01p78823494	SL2.50ch01p78823494	L045
Skin_color	L045	SL2.50ch01p78823494	ch01	78823494	3.51442e-05	0.173709	213	0.443723	0.490624	0.0210434	-0.180358	ALCALAX	Skin_colorSL2.50ch01p78823494	SL2.50ch01p78823494	L045
EFC_pink	L045	SL2.50ch01p78965718	ch01	78965718	2.95259e-05	0.271739	230	0.0538555	0.128945	0.061591	-0.100752	ARCA	EFC_pinkSL2.50ch01p78965718	SL2.50ch01p78965718	L045
Growth_habit	L049	SL2.50ch01p84615392	ch01	84615392	6.43298e-06	0.0736079	1311	0.299007	0.309988	0.0101577	0.187571	HUJI	Growth_habitSL2.50ch01p84615392	SL2.50ch01p84615392	L049
FPS_ovoboid	L050	SL2.50ch01p85235164	ch01	85235164	2.70588e-07	0.0530974	113	-0.0145108	0.257366	0.000549022	-0.189202	ACKTYMPAKY	FPS_ovoboidSL2.50ch01p85235164	SL2.50ch01p85235164	L050
SPS_stellate	L052	SL2.50ch01p89244607	ch01	89244607	1.64974e-05	0.0730089	226	0.133247	0.207946	0.0344136	-0.118145	ARCA	SPS_stellateSL2.50ch01p89244607	SL2.50ch01p89244607	L052
Distal_Fruit_Bockiness	L053	SL2.50ch01p90560310	ch01	90560310	5.75395e-06	0.0521327	211	0.352603	0.419403	0.00459741	0.0580608	PERELLO	Distal_Fruit_BockinessSL2.50ch01p90560310	SL2.50ch01p90560310	L053
Distal_Fruit_Bockiness	L053	SL2.50ch01p90560310	ch01	90560310	3.56907e-05	0.0686275	153	0.167267	0.266729	0.0673841	0.0714294	INRA	Distal_Fruit_BockinessSL2.50ch01p90560310	SL2.50ch01p90560310	L053
Fruit_Shape_Triangle	L053	SL2.50ch01p90560310	ch01	90560310	1.18436e-06	0.0521327	211	0.206232	0.300915	0.00063087	-0.275192	PERELLO	Fruit_Shape_TriangleSL2.50ch01p90560310	SL2.50ch01p90560310	L053
Brix	L054	SL2.50ch01p91280286	ch01	91280286	1.9565e-05	0.0632911	158	0.260643	0.352024	0.0369388	-0.783303	INRA	BrixSL2.50ch01p91280286	SL2.50ch01p91280286	L054
Distal_shape_area_index	L054	SL2.50ch01p91280286	ch01	91280286	8.08137e-06	0.0514019	214	0.0728781	0.164004	0.00526501	-0.0319845	ALCALAX	Distal_shape_area_indexSL2.50ch01p91280286	SL2.50ch01p91280286	L054
proximal_Fruit_Blockiness	L054	SL2.50ch01p91280286	ch01	91280286	1.44045e-05	0.0514019	214	0.132654	0.212968	0.0187691	0.0399523	ALCALAX	proximal_Fruit_BlockinessSL2.50ch01p91280286	SL2.50ch01p91280286	L054
Rectangular	L054	SL2.50ch01p91280286	ch01	91280286	3.52895e-05	0.0514019	214	0.198236	0.265472	0.0119496	0.0231304	ALCALAX	RectangularSL2.50ch01p91280286	SL2.50ch01p91280286	L054
Distal_Fruit_Bockiness	L054	SL2.50ch01p91290202	ch01	91290202	1.7927e-05	0.0514019	214	0.0957512	0.177544	0.01373	0.0589432	ALCALAX	Distal_Fruit_BockinessSL2.50ch01p91290202	SL2.50ch01p91290202	L054
Distal_shape_area_index	L054	SL2.50ch01p91290202	ch01	91290202	2.09642e-07	0.0514019	214	0.0728781	0.198237	0.000273163	-0.0347427	ALCALAX	Distal_shape_area_indexSL2.50ch01p91290202	SL2.50ch01p91290202	L054
Rectangular	L054	SL2.50ch01p91290202	ch01	91290202	8.22078e-06	0.0514019	214	0.198236	0.276905	0.00535584	0.0230656	ALCALAX	RectangularSL2.50ch01p91290202	SL2.50ch01p91290202	L054
Rectangular	L054	SL2.50ch01p91296872	ch01	91296872	3.66834e-05	0.0514019	214	0.198236	0.265171	0.0119496	0.0221166	ALCALAX	RectangularSL2.50ch01p91296872	SL2.50ch01p91296872	L054
LSh_potato_leaf	L215	SL2.50ch01p92304509	ch01	92304509	7.73367e-07	0.0994318	176	0.199434	0.319749	0.000969802	-0.150841	UNITUS	LSh_potato_leafSL2.50ch01p92304509	SL2.50ch01p92304509	L215
LSh_regular_leaf	L215	SL2.50ch01p92304509	ch01	92304509	7.73367e-07	0.0994318	176	0.199434	0.319749	0.000969802	0.150841	UNITUS	LSh_regular_leafSL2.50ch01p92304509	SL2.50ch01p92304509	L215
Curved_Fruit_Shape_Index	L056	SL2.50ch01p94160537	ch01	94160537	2.44493e-05	0.056872	211	0.537726	0.578744	0.0130233	-0.254964	PERELLO	Curved_Fruit_Shape_IndexSL2.50ch01p94160537	SL2.50ch01p94160537	L056
FPS_ellipsoid	L056	SL2.50ch01p94160537	ch01	94160537	3.21848e-06	0.056872	211	0.394406	0.460455	0.00514314	-0.181593	PERELLO	FPS_ellipsoidSL2.50ch01p94160537	SL2.50ch01p94160537	L056
FPS_long	L056	SL2.50ch01p94160537	ch01	94160537	1.37201e-05	0.056872	211	0.528176	0.572749	0.00274059	-0.220504	PERELLO	FPS_longSL2.50ch01p94160537	SL2.50ch01p94160537	L056
FPS_round	L059	SL2.50ch01p95625763	ch01	95625763	5.13076e-06	0.0486726	113	0.00184087	0.206582	0.0104103	-0.439307	ACKTYMPAKY	FPS_roundSL2.50ch01p95625763	SL2.50ch01p95625763	L059
FPS_heart	L059	SL2.50ch01p95806956	ch01	95806956	3.94168e-09	0.0539773	176	-3.64815e-05	0.219763	9.88573e-06	-0.114848	UNITUS	FPS_heartSL2.50ch01p95806956	SL2.50ch01p95806956	L059
FPS_heart	L059	SL2.50ch01p96122800	ch01	96122800	6.61104e-06	0.0909091	176	-3.64815e-05	0.123394	0.0033161	-0.0671138	UNITUS	FPS_heartSL2.50ch01p96122800	SL2.50ch01p96122800	L059
Jointless_pedicel	L059	SL2.50ch01p96446988	ch01	96446988	1.20668e-05	0.0503145	159	0.265912	0.36087	0.00189851	-0.0856643	INRA	Jointless_pedicelSL2.50ch01p96446988	SL2.50ch01p96446988	L059
Distal_Eccentricity	L060	SL2.50ch01p98185340	ch01	98185340	1.46827e-06	0.0548246	228	0.00214074	0.109738	0.0030628	0.00462942	ARCA	Distal_EccentricitySL2.50ch01p98185340	SL2.50ch01p98185340	L060
Distal_shape_area_index	L060	SL2.50ch01p98185340	ch01	98185340	1.27123e-07	0.0548246	228	0.255702	0.35333	0.000265178	-0.0397731	ARCA	Distal_shape_area_indexSL2.50ch01p98185340	SL2.50ch01p98185340	L060
FPS_oxheart	L060	SL2.50ch01p98185340	ch01	98185340	3.4687e-06	0.0681818	176	0.261433	0.35849	0.0017399	-0.153262	UNITUS	FPS_oxheartSL2.50ch01p98185340	SL2.50ch01p98185340	L060
SPS_linear	L060	SL2.50ch01p98185340	ch01	98185340	1.35818e-05	0.0701754	171	-0.0147603	0.105159	0.00985854	-0.151186	UNITUS	SPS_linearSL2.50ch01p98185340	SL2.50ch01p98185340	L060
FPS_bell_pepper	L062	SL2.50ch02p3220943	ch02	3220943	3.90453e-06	0.0780423	1134	0.52955	0.538486	0.000616525	-0.0247948	HUJI	FPS_bell_pepperSL2.50ch02p3220943	SL2.50ch02p3220943	L062
FPS_long	L063	SL2.50ch02p3920179	ch02	3920179	4.57005e-07	0.117371	213	0.117032	0.229908	0.000267346	-0.122912	ALCALAX	FPS_longSL2.50ch02p3920179	SL2.50ch02p3920179	L063
FPS_long	L063	SL2.50ch02p3920179	ch02	3920179	1.6056e-05	0.0820312	128	0.351867	0.454634	0.00468513	-0.148207	GARBI	FPS_longSL2.50ch02p3920179	SL2.50ch02p3920179	L063
LShdouble_feathered	L065	SL2.50ch02p24531411	ch02	24531411	2.97812e-05	0.0777778	135	0.190213	0.303219	0.0188187	0.0767014	GARBI	LShdouble_featheredSL2.50ch02p24531411	SL2.50ch02p24531411	L065
FPS_long	L216	SL2.50ch02p34077149	ch02	34077149	3.7977e-06	0.0543478	230	0.249602	0.323162	0.003961	-0.160335	ARCA	FPS_longSL2.50ch02p34077149	SL2.50ch02p34077149	L216
FPS_heart	L069	SL2.50ch02p36790187	ch02	36790187	1.73534e-05	0.0625	128	0.188969	0.316463	0.00421977	-0.1284	GARBI	FPS_heartSL2.50ch02p36790187	SL2.50ch02p36790187	L069
FPS_heart	L069	SL2.50ch02p36790206	ch02	36790206	1.73534e-05	0.0625	128	0.188969	0.316463	0.00421977	-0.1284	GARBI	FPS_heartSL2.50ch02p36790206	SL2.50ch02p36790206	L069
FPS_long	L070	SL2.50ch02p37190357	ch02	37190357	8.61828e-06	0.0625	128	0.351867	0.461724	0.00314352	-0.160874	GARBI	FPS_longSL2.50ch02p37190357	SL2.50ch02p37190357	L070
FPS_long	L070	SL2.50ch02p37193574	ch02	37193574	3.51005e-05	0.121693	1134	0.370977	0.380558	0.0184745	-0.0587268	HUJI	FPS_longSL2.50ch02p37193574	SL2.50ch02p37193574	L070
SPS_linear	L070	SL2.50ch02p37399921	ch02	37399921	3.16898e-05	0.183544	158	-0.0137451	0.104886	0.0469637	-0.0719946	INRA	SPS_linearSL2.50ch02p37399921	SL2.50ch02p37399921	L070
EFC_brown	L071	SL2.50ch02p38068639	ch02	38068639	5.75564e-09	0.0651668	1289	0.049698	0.0750639	4.54408e-06	-0.0418085	HUJI	EFC_brownSL2.50ch02p38068639	SL2.50ch02p38068639	L071
EFC_brown	L071	SL2.50ch02p38068639	ch02	38068639	1.05201e-05	0.116114	211	0.206655	0.283706	0.0168111	-0.106786	PERELLO	EFC_brownSL2.50ch02p38068639	SL2.50ch02p38068639	L071
EFC_brown	L071	SL2.50ch02p38149264	ch02	38149264	1.61418e-06	0.0717611	1289	0.049698	0.0668321	0.000849596	-0.0315862	HUJI	EFC_brownSL2.50ch02p38149264	SL2.50ch02p38149264	L071
EFC_brown	L071	SL2.50ch02p38149264	ch02	38149264	2.95823e-05	0.104265	211	0.206655	0.275556	0.0236363	-0.0960596	PERELLO	EFC_brownSL2.50ch02p38149264	SL2.50ch02p38149264	L071
Fruit_Shape_Triangle	L217	SL2.50ch02p39110448	ch02	39110448	1.46225e-05	0.067757	214	-0.0070912	0.086014	0.00977568	-0.275428	ALCALAX	Fruit_Shape_TriangleSL2.50ch02p39110448	SL2.50ch02p39110448	L217
FPS_heart	L072	SL2.50ch02p40068079	ch02	40068079	5.86524e-09	0.0429688	128	0.188969	0.438301	2.85246e-06	-0.212661	GARBI	FPS_heartSL2.50ch02p40068079	SL2.50ch02p40068079	L072
FPS_ovoboid	L072	SL2.50ch02p40068079	ch02	40068079	1.88904e-08	0.116402	1134	0.177725	0.200996	2.9828e-05	-0.0846035	HUJI	FPS_ovoboidSL2.50ch02p40068079	SL2.50ch02p40068079	L072
FPS_ovoboid	L072	SL2.50ch02p40068079	ch02	40068079	2.88447e-06	0.101266	158	0.141535	0.270482	0.00544587	-0.184973	INRA	FPS_ovoboidSL2.50ch02p40068079	SL2.50ch02p40068079	L072
Growth_habit	L072	SL2.50ch02p40768134	ch02	40768134	6.72173e-06	0.0539773	176	0.156994	0.260871	0.0146032	-0.672656	UNITUS	Growth_habitSL2.50ch02p40768134	SL2.50ch02p40768134	L072
Growth_habit	L072	SL2.50ch02p40768176	ch02	40768176	1.7468e-05	0.0596591	176	0.156994	0.251021	0.0146032	-0.666333	UNITUS	Growth_habitSL2.50ch02p40768176	SL2.50ch02p40768176	L072
Growth_habit	L072	SL2.50ch02p40768229	ch02	40768229	1.7468e-05	0.0596591	176	0.156994	0.251021	0.0146032	-0.666333	UNITUS	Growth_habitSL2.50ch02p40768229	SL2.50ch02p40768229	L072
Jointless_pedicel	L073	SL2.50ch02p42058733	ch02	42058733	2.63299e-06	0.0503145	159	0.265912	0.376365	0.000710154	-0.105782	INRA	Jointless_pedicelSL2.50ch02p42058733	SL2.50ch02p42058733	L073
Jointless_pedicel	L073	SL2.50ch02p42058742	ch02	42058742	2.63299e-06	0.0503145	159	0.265912	0.376365	0.000710154	-0.105782	INRA	Jointless_pedicelSL2.50ch02p42058742	SL2.50ch02p42058742	L073
Jointless_pedicel	L073	SL2.50ch02p42058749	ch02	42058749	2.63299e-06	0.0503145	159	0.265912	0.376365	0.000710154	-0.105782	INRA	Jointless_pedicelSL2.50ch02p42058749	SL2.50ch02p42058749	L073
FPS_bell_pepper	L073	SL2.50ch02p42202884	ch02	42202884	1.73654e-07	0.0625	176	0.562503	0.636643	0.000108354	-0.111391	UNITUS	FPS_bell_pepperSL2.50ch02p42202884	SL2.50ch02p42202884	L073
FPS_bell_pepper	L073	SL2.50ch02p42202884	ch02	42202884	1.84353e-07	0.0822785	158	0.213173	0.362553	0.000318779	-0.113392	INRA	FPS_bell_pepperSL2.50ch02p42202884	SL2.50ch02p42202884	L073
FPS_bell_pepper	L073	SL2.50ch02p42202884	ch02	42202884	9.06027e-06	0.085097	1134	0.52955	0.537805	0.00130056	-0.0197123	HUJI	FPS_bell_pepperSL2.50ch02p42202884	SL2.50ch02p42202884	L073
SPS_linear	L074	SL2.50ch02p42796989	ch02	42796989	1.8657e-06	0.0597345	226	0.0136477	0.11876	0.00014682	-0.0610552	ARCA	SPS_linearSL2.50ch02p42796989	SL2.50ch02p42796989	L074
SPS_linear	L074	SL2.50ch02p42803141	ch02	42803141	1.90036e-06	0.0530974	226	0.0136477	0.118588	0.00014682	-0.0630755	ARCA	SPS_linearSL2.50ch02p42803141	SL2.50ch02p42803141	L074
SPS_linear	L074	SL2.50ch02p42803241	ch02	42803241	1.90036e-06	0.0530974	226	0.0136477	0.118588	0.00014682	-0.0630755	ARCA	SPS_linearSL2.50ch02p42803241	SL2.50ch02p42803241	L074
EFC_orange	L077	SL2.50ch02p45319670	ch02	45319670	1.62629e-07	0.05	230	0.0297911	0.153583	0.000339244	-0.145322	ARCA	EFC_orangeSL2.50ch02p45319670	SL2.50ch02p45319670	L077
EFC_red	L077	SL2.50ch02p45319670	ch02	45319670	3.77456e-05	0.05	230	0.0961424	0.165885	0.0787374	0.226258	ARCA	EFC_redSL2.50ch02p45319670	SL2.50ch02p45319670	L077
EFC_yellow	L077	SL2.50ch02p45329456	ch02	45329456	6.97872e-06	0.0995261	211	0.0550752	0.151707	0.005576	-0.0780503	PERELLO	EFC_yellowSL2.50ch02p45329456	SL2.50ch02p45329456	L077
EFC_yellow	L077	SL2.50ch02p45329469	ch02	45329469	1.2707e-05	0.101896	211	0.0550752	0.145973	0.00676857	-0.0735676	PERELLO	EFC_yellowSL2.50ch02p45329469	SL2.50ch02p45329469	L077
EFC_yellow	L077	SL2.50ch02p45329479	ch02	45329479	5.45619e-06	0.0971564	211	0.0550752	0.154075	0.005576	-0.078861	PERELLO	EFC_yellowSL2.50ch02p45329479	SL2.50ch02p45329479	L077
Fruit_shoulder_shape	L078	SL2.50ch02p45592632	ch02	45592632	3.78849e-05	0.424051	158	0.433376	0.498313	0.0178817	-0.763009	INRA	Fruit_shoulder_shapeSL2.50ch02p45592632	SL2.50ch02p45592632	L078
Eccentricity	L080	SL2.50ch02p46137648	ch02	46137648	2.67354e-05	0.207386	176	0.520749	0.571734	0.0223508	0.0211128	UNITUS	EccentricitySL2.50ch02p46137648	SL2.50ch02p46137648	L080
Curved_Fruit_Shape_Index	L081	SL2.50ch02p47224195	ch02	47224195	2.09137e-08	0.366228	228	0.410145	0.497906	4.36261e-05	0.164637	ARCA	Curved_Fruit_Shape_IndexSL2.50ch02p47224195	SL2.50ch02p47224195	L081
Distal_Ange_Macro	L081	SL2.50ch02p47224195	ch02	47224195	3.97437e-10	0.366228	228	0.346997	0.47017	8.29054e-07	-14.5145	ARCA	Distal_Ange_MacroSL2.50ch02p47224195	SL2.50ch02p47224195	L081
Distal_Fruit_Bockiness	L081	SL2.50ch02p47224195	ch02	47224195	2.10745e-05	0.271028	214	0.0957512	0.176115	0.01373	0.0332791	ALCALAX	Distal_Fruit_BockinessSL2.50ch02p47224195	SL2.50ch02p47224195	L081
Eccentricity_Area_Index	L081	SL2.50ch02p47224195	ch02	47224195	1.90918e-09	0.366228	228	0.353133	0.46482	3.98255e-06	-0.0254697	ARCA	Eccentricity_Area_IndexSL2.50ch02p47224195	SL2.50ch02p47224195	L081
Eccentricity_Area_Index	L081	SL2.50ch02p47224195	ch02	47224195	7.18894e-06	0.199052	211	0.397079	0.457938	0.0114879	0.0224155	PERELLO	Eccentricity_Area_IndexSL2.50ch02p47224195	SL2.50ch02p47224195	L081
Eccentricity_Area_Index	L081	SL2.50ch02p47224195	ch02	47224195	2.6199e-05	0.271028	214	0.311709	0.37142	0.0313588	0.0148606	ALCALAX	Eccentricity_Area_IndexSL2.50ch02p47224195	SL2.50ch02p47224195	L081
Eccentricity	L081	SL2.50ch02p47224195	ch02	47224195	5.65825e-10	0.366228	228	0.296774	0.426878	1.18031e-06	0.0323067	ARCA	EccentricitySL2.50ch02p47224195	SL2.50ch02p47224195	L081
Eccentricity	L081	SL2.50ch02p47224195	ch02	47224195	1.25186e-05	0.199052	211	0.396171	0.453766	0.00666825	-0.0286918	PERELLO	EccentricitySL2.50ch02p47224195	SL2.50ch02p47224195	L081
FPS_flat	L081	SL2.50ch02p47224195	ch02	47224195	4.31511e-09	0.315697	1134	0.355028	0.374965	6.81356e-06	0.150398	HUJI	FPS_flatSL2.50ch02p47224195	SL2.50ch02p47224195	L081
FPS_flat	L081	SL2.50ch02p47224195	ch02	47224195	1.47566e-06	0.371739	230	0.271914	0.349665	0.00307823	-0.169785	ARCA	FPS_flatSL2.50ch02p47224195	SL2.50ch02p47224195	L081
Fruit_fasciation	L081	SL2.50ch02p47224195	ch02	47224195	5.0941e-07	0.316506	1139	0.326038	0.341153	0.00020109	0.226052	HUJI	Fruit_fasciationSL2.50ch02p47224195	SL2.50ch02p47224195	L081
Fruit_Shape_Index_External_II	L081	SL2.50ch02p47224195	ch02	47224195	3.79709e-09	0.366228	228	0.426503	0.521555	7.92073e-06	0.187398	ARCA	Fruit_Shape_Index_External_IISL2.50ch02p47224195	SL2.50ch02p47224195	L081
Fruit_Shape_Index_External_II	L081	SL2.50ch02p47224195	ch02	47224195	8.17831e-06	0.293578	109	0.230592	0.387153	0.0165938	-0.175039	ACKTYMPAKY	Fruit_Shape_Index_External_IISL2.50ch02p47224195	SL2.50ch02p47224195	L081
Fruit_Shape_Index_External_I	L081	SL2.50ch02p47224195	ch02	47224195	2.77227e-08	0.366228	228	0.424067	0.508159	5.78296e-05	0.158416	ARCA	Fruit_Shape_Index_External_ISL2.50ch02p47224195	SL2.50ch02p47224195	L081
Fruit_Shape_Index_External_I	L081	SL2.50ch02p47224195	ch02	47224195	7.77436e-06	0.293578	109	0.249051	0.402672	0.0157742	-0.150441	ACKTYMPAKY	Fruit_Shape_Index_External_ISL2.50ch02p47224195	SL2.50ch02p47224195	L081
Fruit_Shape_Index_Internal	L081	SL2.50ch02p47224195	ch02	47224195	3.66669e-09	0.366228	228	0.424769	0.52031	7.64872e-06	0.183725	ARCA	Fruit_Shape_Index_InternalSL2.50ch02p47224195	SL2.50ch02p47224195	L081
Fruit_Shape_Index_Internal	L081	SL2.50ch02p47224195	ch02	47224195	8.20944e-06	0.293578	109	0.230843	0.387291	0.016657	-0.175471	ACKTYMPAKY	Fruit_Shape_Index_InternalSL2.50ch02p47224195	SL2.50ch02p47224195	L081
Fruit_shoulder_shape	L081	SL2.50ch02p47224195	ch02	47224195	8.26367e-12	0.315398	1143	0.406435	0.431224	1.30483e-08	0.328331	HUJI	Fruit_shoulder_shapeSL2.50ch02p47224195	SL2.50ch02p47224195	L081
Fruit_shoulder_shape	L081	SL2.50ch02p47224195	ch02	47224195	3.74733e-06	0.371739	230	0.333569	0.39898	0.00781694	-0.326682	ARCA	Fruit_shoulder_shapeSL2.50ch02p47224195	SL2.50ch02p47224195	L081
Fruit_shoulder_shape	L081	SL2.50ch02p47224195	ch02	47224195	5.8587e-06	0.310345	116	0.174044	0.336404	0.0118873	0.675924	ACKTYMPAKY	Fruit_shoulder_shapeSL2.50ch02p47224195	SL2.50ch02p47224195	L081
Fruit_weight	L081	SL2.50ch02p47224195	ch02	47224195	3.42901e-05	0.199052	211	0.474234	0.519131	0.0136989	50.8253	PERELLO	Fruit_weightSL2.50ch02p47224195	SL2.50ch02p47224195	L081
locule_number	L081	SL2.50ch02p47224195	ch02	47224195	1.14934e-05	0.366228	228	0.512269	0.555531	0.00599378	-0.861195	ARCA	locule_numberSL2.50ch02p47224195	SL2.50ch02p47224195	L081
locule_number	L081	SL2.50ch02p47224195	ch02	47224195	1.48287e-05	0.199052	211	0.455077	0.506134	0.00453196	1.97875	PERELLO	locule_numberSL2.50ch02p47224195	SL2.50ch02p47224195	L081
Maximum_Width	L081	SL2.50ch02p47224195	ch02	47224195	4.30389e-07	0.199052	211	0.545173	0.60419	0.000343881	1.01146	PERELLO	Maximum_WidthSL2.50ch02p47224195	SL2.50ch02p47224195	L081
Maximum_Width	L081	SL2.50ch02p47224195	ch02	47224195	7.23251e-07	0.366228	228	0.558655	0.609672	0.0014193	-0.485733	ARCA	Maximum_WidthSL2.50ch02p47224195	SL2.50ch02p47224195	L081
proximal_Ange_Macro	L081	SL2.50ch02p47224195	ch02	47224195	2.66418e-10	0.366228	228	0.373826	0.494511	5.55749e-07	-22.3096	ARCA	proximal_Ange_MacroSL2.50ch02p47224195	SL2.50ch02p47224195	L081
proximal_Ange_Macro	L081	SL2.50ch02p47224195	ch02	47224195	3.01304e-06	0.199052	211	0.390143	0.457065	0.00481484	24.1361	PERELLO	proximal_Ange_MacroSL2.50ch02p47224195	SL2.50ch02p47224195	L081
proximal_Indentation_Area	L081	SL2.50ch02p47224195	ch02	47224195	7.17198e-08	0.366228	228	0.403763	0.48528	0.000149607	-0.0323806	ARCA	proximal_Indentation_AreaSL2.50ch02p47224195	SL2.50ch02p47224195	L081
Rectangular	L081	SL2.50ch02p47224195	ch02	47224195	2.66205e-06	0.271028	214	0.198236	0.285904	0.00346866	0.013834	ALCALAX	RectangularSL2.50ch02p47224195	SL2.50ch02p47224195	L081
Ribbing_at_calyx_end	L081	SL2.50ch02p47224195	ch02	47224195	2.1072e-09	0.319859	1274	0.391364	0.408766	8.31817e-07	0.230708	HUJI	Ribbing_at_calyx_endSL2.50ch02p47224195	SL2.50ch02p47224195	L081
Shoulder_Height	L081	SL2.50ch02p47224195	ch02	47224195	9.40149e-10	0.366228	228	0.401878	0.509442	1.96115e-06	-0.016404	ARCA	Shoulder_HeightSL2.50ch02p47224195	SL2.50ch02p47224195	L081
SPS_dot	L081	SL2.50ch02p47224195	ch02	47224195	1.74391e-07	0.319357	1276	0.487807	0.498896	0.000137682	-0.107607	HUJI	SPS_dotSL2.50ch02p47224195	SL2.50ch02p47224195	L081
Tomato_Pericarp_Area_Ratio	L081	SL2.50ch02p47224195	ch02	47224195	1.9442e-07	0.366228	228	0.400946	0.477068	0.00040556	0.0318703	ARCA	Tomato_Pericarp_Area_RatioSL2.50ch02p47224195	SL2.50ch02p47224195	L081
Tomato_Pericarp_Area_Ratio	L081	SL2.50ch02p47224195	ch02	47224195	5.1568e-06	0.238562	153	0.433533	0.51684	0.00486802	-0.0350671	INRA	Tomato_Pericarp_Area_RatioSL2.50ch02p47224195	SL2.50ch02p47224195	L081
Total_number_of_inflorescences	L081	SL2.50ch02p47224195	ch02	47224195	2.71012e-06	0.163044	184	0.43792	0.509994	0.00433077	-0.893529	PERELLO	Total_number_of_inflorescencesSL2.50ch02p47224195	SL2.50ch02p47224195	L081
V__Asymmetry	L081	SL2.50ch02p47224195	ch02	47224195	2.31755e-05	0.366228	228	0.331611	0.386613	0.012086	-0.0236523	ARCA	V__AsymmetrySL2.50ch02p47224195	SL2.50ch02p47224195	L081
Width_Mid_height	L081	SL2.50ch02p47224195	ch02	47224195	9.51703e-08	0.366228	228	0.530337	0.593259	0.000198525	-0.53273	ARCA	Width_Mid_heightSL2.50ch02p47224195	SL2.50ch02p47224195	L081
Width_Mid_height	L081	SL2.50ch02p47224195	ch02	47224195	5.68162e-07	0.199052	211	0.54313	0.601094	0.000453962	1.00317	PERELLO	Width_Mid_heightSL2.50ch02p47224195	SL2.50ch02p47224195	L081
FPS_ovoboid	L218	SL2.50ch02p49008335	ch02	49008335	2.41978e-07	0.0681818	176	0.367003	0.471556	0.000606881	-0.269296	UNITUS	FPS_ovoboidSL2.50ch02p49008335	SL2.50ch02p49008335	L218
proximal_Fruit_Blockiness	L218	SL2.50ch02p49008335	ch02	49008335	1.42035e-05	0.0681818	176	0.234922	0.322182	0.0356225	0.0750371	UNITUS	proximal_Fruit_BlockinessSL2.50ch02p49008335	SL2.50ch02p49008335	L218
Rectangular	L218	SL2.50ch02p49008335	ch02	49008335	2.43891e-06	0.0681818	176	0.242885	0.345706	0.00611678	0.0373696	UNITUS	RectangularSL2.50ch02p49008335	SL2.50ch02p49008335	L218
Curved_Fruit_Shape_Index	L083	SL2.50ch02p53391932	ch02	53391932	2.00468e-05	0.0841121	214	0.325665	0.385924	0.0130605	-0.176936	ALCALAX	Curved_Fruit_Shape_IndexSL2.50ch02p53391932	SL2.50ch02p53391932	L083
Fruit_Shape_Index_External_I	L083	SL2.50ch02p53391932	ch02	53391932	2.57085e-05	0.0841121	214	0.332207	0.390263	0.0167491	-0.171305	ALCALAX	Fruit_Shape_Index_External_ISL2.50ch02p53391932	SL2.50ch02p53391932	L083
EFC_pink	L085	SL2.50ch03p1061333	ch03	1061333	8.58316e-08	0.172956	159	0.0779881	0.262172	5.40167e-05	-0.158785	INRA	EFC_pinkSL2.50ch03p1061333	SL2.50ch03p1061333	L085
EFC_red	L085	SL2.50ch03p1061333	ch03	1061333	1.0514e-07	0.172956	159	0.0288932	0.219979	0.000198504	0.237713	INRA	EFC_redSL2.50ch03p1061333	SL2.50ch03p1061333	L085
Skin_color	L085	SL2.50ch03p1061333	ch03	1061333	3.49262e-06	0.167721	158	0.0892194	0.223569	0.00219802	0.149462	INRA	Skin_colorSL2.50ch03p1061333	SL2.50ch03p1061333	L085
Average_a_Vaue	L218	SL2.50ch03p3212560	ch03	3212560	8.18466e-07	0.0526316	152	0.0250771	0.196105	0.00154526	-7.97104	INRA	Average_a_VaueSL2.50ch03p3212560	SL2.50ch03p3212560	L218
Average_Hue	L218	SL2.50ch03p3212560	ch03	3212560	9.13444e-06	0.0526316	152	0.0564426	0.190242	0.0112617	11.3476	INRA	Average_HueSL2.50ch03p3212560	SL2.50ch03p3212560	L218
EFC_yellow	L218	SL2.50ch03p3212560	ch03	3212560	3.7249e-07	0.0503145	159	0.00340384	0.181115	0.000389162	0.266659	INRA	EFC_yellowSL2.50ch03p3212560	SL2.50ch03p3212560	L218
External_fruit_color_a	L218	SL2.50ch03p3212560	ch03	3212560	1.02394e-07	0.0506329	158	0.0698052	0.254486	0.000193319	-7.94756	INRA	External_fruit_color_aSL2.50ch03p3212560	SL2.50ch03p3212560	L218
Average_a_Vaue	L218	SL2.50ch03p3212674	ch03	3212674	2.56002e-06	0.0592105	152	0.0250771	0.179514	0.00161111	-7.0161	INRA	Average_a_VaueSL2.50ch03p3212674	SL2.50ch03p3212674	L218
Average_Hue	L218	SL2.50ch03p3212674	ch03	3212674	1.78946e-05	0.0592105	152	0.0564426	0.180966	0.0112617	10.3001	INRA	Average_HueSL2.50ch03p3212674	SL2.50ch03p3212674	L218
EFC_yellow	L218	SL2.50ch03p3212674	ch03	3212674	2.41329e-06	0.0566038	159	0.00340384	0.154574	0.00113908	0.227303	INRA	EFC_yellowSL2.50ch03p3212674	SL2.50ch03p3212674	L218
External_fruit_color_a	L218	SL2.50ch03p3212674	ch03	3212674	1.53695e-06	0.056962	158	0.0698052	0.217832	0.000967253	-6.51927	INRA	External_fruit_color_aSL2.50ch03p3212674	SL2.50ch03p3212674	L218
Average_a_Vaue	L218	SL2.50ch03p3213732	ch03	3213732	2.56002e-06	0.0592105	152	0.0250771	0.179514	0.00161111	-7.0161	INRA	Average_a_VaueSL2.50ch03p3213732	SL2.50ch03p3213732	L218
Average_Hue	L218	SL2.50ch03p3213732	ch03	3213732	1.78946e-05	0.0592105	152	0.0564426	0.180966	0.0112617	10.3001	INRA	Average_HueSL2.50ch03p3213732	SL2.50ch03p3213732	L218
EFC_yellow	L218	SL2.50ch03p3213732	ch03	3213732	2.41329e-06	0.0566038	159	0.00340384	0.154574	0.00113908	0.227303	INRA	EFC_yellowSL2.50ch03p3213732	SL2.50ch03p3213732	L218
External_fruit_color_a	L218	SL2.50ch03p3213732	ch03	3213732	1.53695e-06	0.056962	158	0.0698052	0.217832	0.000967253	-6.51927	INRA	External_fruit_color_aSL2.50ch03p3213732	SL2.50ch03p3213732	L218
LSh_potato_leaf	L087	SL2.50ch03p3733434	ch03	3733434	3.14853e-05	0.110329	213	0.123981	0.19878	0.0410254	-0.107765	ALCALAX	LSh_potato_leafSL2.50ch03p3733434	SL2.50ch03p3733434	L087
LSh_regular_leaf	L087	SL2.50ch03p3733434	ch03	3733434	3.14853e-05	0.110329	213	0.123981	0.19878	0.0410254	0.107765	ALCALAX	LSh_regular_leafSL2.50ch03p3733434	SL2.50ch03p3733434	L087
Jointless_pedicel	L088	SL2.50ch03p5048075	ch03	5048075	5.35987e-06	0.119718	213	0.121112	0.211521	0.00349195	-0.0720945	ALCALAX	Jointless_pedicelSL2.50ch03p5048075	SL2.50ch03p5048075	L088
EFC_yellow	L088	SL2.50ch03p5231807	ch03	5231807	2.73018e-05	0.0698216	1289	0.0878988	0.100451	0.0215548	-0.0498513	HUJI	EFC_yellowSL2.50ch03p5231807	SL2.50ch03p5231807	L088
FPS_oxheart	L088	SL2.50ch03p5231807	ch03	5231807	2.36032e-05	0.0696202	158	0.164187	0.265346	0.0148543	-0.152524	INRA	FPS_oxheartSL2.50ch03p5231807	SL2.50ch03p5231807	L088
SPS_linear	L088	SL2.50ch03p5231807	ch03	5231807	1.41112e-05	0.050885	226	0.0136477	0.100077	0.00084103	-0.0556201	ARCA	SPS_linearSL2.50ch03p5231807	SL2.50ch03p5231807	L088
FPS_ovoboid	L089	SL2.50ch03p8227856	ch03	8227856	3.1212e-05	0.303977	176	0.367003	0.433164	0.0156559	-0.104105	UNITUS	FPS_ovoboidSL2.50ch03p8227856	SL2.50ch03p8227856	L089
EFC_orange	L097	SL2.50ch03p53296355	ch03	53296355	7.05641e-06	0.0521327	211	-3.40619e-05	0.101097	0.00375871	-0.0530926	PERELLO	EFC_orangeSL2.50ch03p53296355	SL2.50ch03p53296355	L097
EFC_orange	L097	SL2.50ch03p53345009	ch03	53345009	2.77427e-06	0.0545024	211	-3.40619e-05	0.110544	0.00311167	-0.0581971	PERELLO	EFC_orangeSL2.50ch03p53345009	SL2.50ch03p53345009	L097
EFC_orange	L098	SL2.50ch03p54369217	ch03	54369217	3.89446e-06	0.0521327	211	-3.40619e-05	0.107099	0.00311167	-0.0562429	PERELLO	EFC_orangeSL2.50ch03p54369217	SL2.50ch03p54369217	L098
FPS_oxheart	L100	SL2.50ch03p55834643	ch03	55834643	2.5635e-05	0.0573192	1134	0.486773	0.494865	0.00674629	-0.0611346	HUJI	FPS_oxheartSL2.50ch03p55834643	SL2.50ch03p55834643	L100
SPS_linear	L100	SL2.50ch03p55834643	ch03	55834643	4.20874e-07	0.0591693	1276	0.0227918	0.0426159	0.00066456	-0.0359611	HUJI	SPS_linearSL2.50ch03p55834643	SL2.50ch03p55834643	L100
Growth_habit	L101	SL2.50ch03p56795081	ch03	56795081	7.04436e-09	0.109005	211	0.343364	0.457348	1.12569e-05	0.290008	PERELLO	Growth_habitSL2.50ch03p56795081	SL2.50ch03p56795081	L101
FPS_ovoboid	L103	SL2.50ch03p61864233	ch03	61864233	4.34855e-09	0.0821596	213	0.111333	0.268651	5.66617e-06	-0.236796	ALCALAX	FPS_ovoboidSL2.50ch03p61864233	SL2.50ch03p61864233	L103
FPS_ovoboid	L103	SL2.50ch03p61864233	ch03	61864233	9.15008e-06	0.111374	211	-0.00237235	0.0963803	0.0100845	-0.0551391	PERELLO	FPS_ovoboidSL2.50ch03p61864233	SL2.50ch03p61864233	L103
Jointless_pedicel	L104	SL2.50ch03p63268432	ch03	63268432	1.4273e-05	0.0555556	117	0.16483	0.312837	0.00280493	-0.181079	ACKTYMPAKY	Jointless_pedicelSL2.50ch03p63268432	SL2.50ch03p63268432	L104
FPS_long	L104	SL2.50ch03p63556610	ch03	63556610	2.69407e-07	0.121739	230	0.249602	0.341741	0.000561982	-0.139113	ARCA	FPS_longSL2.50ch03p63556610	SL2.50ch03p63556610	L104
proximal_Eccentricity	L104	SL2.50ch03p63969655	ch03	63969655	3.15956e-05	0.0504386	228	-3.48635e-05	0.0794454	0.0659083	-0.0136351	ARCA	proximal_EccentricitySL2.50ch03p63969655	SL2.50ch03p63969655	L104
SPS_stellate	L104	SL2.50ch03p63969655	ch03	63969655	1.53008e-05	0.0555556	171	0.129418	0.230994	0.0383745	-0.332303	UNITUS	SPS_stellateSL2.50ch03p63969655	SL2.50ch03p63969655	L104
FPS_rectangular	L104	SL2.50ch03p64449296	ch03	64449296	2.20741e-05	0.05	230	0.195642	0.261584	0.0230233	-0.381695	ARCA	FPS_rectangularSL2.50ch03p64449296	SL2.50ch03p64449296	L104
Jointless_pedicel	L104	SL2.50ch03p64490290	ch03	64490290	2.59354e-05	0.0503145	159	0.265912	0.353226	0.00306038	-0.0671387	INRA	Jointless_pedicelSL2.50ch03p64490290	SL2.50ch03p64490290	L104
EFC_orange	L105	SL2.50ch03p65185234	ch03	65185234	3.3374e-06	0.0738636	176	-0.0163611	0.11769	0.001971	0.108432	UNITUS	EFC_orangeSL2.50ch03p65185234	SL2.50ch03p65185234	L105
EFC_orange	L105	SL2.50ch03p65312829	ch03	65312829	5.5012e-06	0.0823864	176	-0.0163611	0.111389	0.001971	-0.107942	UNITUS	EFC_orangeSL2.50ch03p65312829	SL2.50ch03p65312829	L105
EFC_orange	L105	SL2.50ch03p65317946	ch03	65317946	5.5012e-06	0.0823864	176	-0.0163611	0.111389	0.001971	-0.107942	UNITUS	EFC_orangeSL2.50ch03p65317946	SL2.50ch03p65317946	L105
FPS_long	L105	SL2.50ch03p65629718	ch03	65629718	3.53427e-05	0.215909	176	0.345045	0.412522	0.0274672	0.124766	UNITUS	FPS_longSL2.50ch03p65629718	SL2.50ch03p65629718	L105
EFC_orange	L105	SL2.50ch03p67322254	ch03	67322254	4.04029e-06	0.144886	176	-0.0163611	0.115275	0.001971	-0.0872113	UNITUS	EFC_orangeSL2.50ch03p67322254	SL2.50ch03p67322254	L105
FPS_oxheart	L106	SL2.50ch03p69579481	ch03	69579481	8.11394e-08	0.0648148	1134	0.486773	0.499982	6.40596e-05	-0.104037	HUJI	FPS_oxheartSL2.50ch03p69579481	SL2.50ch03p69579481	L106
FPS_oxheart	L106	SL2.50ch03p69579481	ch03	69579481	1.41489e-06	0.0539906	213	0.0446217	0.155716	0.000614533	-0.0905603	ALCALAX	FPS_oxheartSL2.50ch03p69579481	SL2.50ch03p69579481	L106
Tomato_Pericarp_Thickness	L107	SL2.50ch03p70092122	ch03	70092122	2.76535e-05	0.106635	211	0.325867	0.384864	0.0226553	-0.19672	PERELLO	Tomato_Pericarp_ThicknessSL2.50ch03p70092122	SL2.50ch03p70092122	L107
proximal_Ange_Micro	L108	SL2.50ch04p2695488	ch04	2695488	2.87936e-05	0.0805687	211	0.131719	0.20736	0.0420113	25.9855	PERELLO	proximal_Ange_MicroSL2.50ch04p2695488	SL2.50ch04p2695488	L108
Tomato_Pericarp_Area_Ratio	L108	SL2.50ch04p2695488	ch04	2695488	3.80118e-06	0.0568182	176	0.71061	0.749012	0.00953337	-0.000905793	UNITUS	Tomato_Pericarp_Area_RatioSL2.50ch04p2695488	SL2.50ch04p2695488	L108
FPS_long	L109	SL2.50ch04p7021868	ch04	7021868	3.079e-05	0.0956522	230	0.249602	0.308874	0.0214093	-0.143432	ARCA	FPS_longSL2.50ch04p7021868	SL2.50ch04p7021868	L109
SPS_linear	L110	SL2.50ch04p11591681	ch04	11591681	8.52346e-06	0.0663717	226	0.0136477	0.104689	0.000538786	-0.0946545	ARCA	SPS_linearSL2.50ch04p11591681	SL2.50ch04p11591681	L110
SPS_linear	L110	SL2.50ch04p11591841	ch04	11591841	8.52346e-06	0.0663717	226	0.0136477	0.104689	0.000538786	-0.0946545	ARCA	SPS_linearSL2.50ch04p11591841	SL2.50ch04p11591841	L110
SPS_linear	L111	SL2.50ch04p15861101	ch04	15861101	2.6014e-07	0.0597345	226	0.0136477	0.137382	2.35936e-05	0.138327	ARCA	SPS_linearSL2.50ch04p15861101	SL2.50ch04p15861101	L111
SPS_linear	L111	SL2.50ch04p18177053	ch04	18177053	3.12577e-10	0.0575221	226	0.0136477	0.203963	1.04359e-07	-0.219784	ARCA	SPS_linearSL2.50ch04p18177053	SL2.50ch04p18177053	L111
SPS_linear	L111	SL2.50ch04p18177074	ch04	18177074	3.12577e-10	0.0575221	226	0.0136477	0.203963	1.04359e-07	-0.219784	ARCA	SPS_linearSL2.50ch04p18177074	SL2.50ch04p18177074	L111
SPS_linear	L112	SL2.50ch04p25353968	ch04	25353968	4.62479e-06	0.0730089	226	0.0136477	0.110321	0.000311204	-0.111508	ARCA	SPS_linearSL2.50ch04p25353968	SL2.50ch04p25353968	L112
SPS_linear	L112	SL2.50ch04p28238780	ch04	28238780	4.50255e-10	0.0597345	226	0.0136477	0.200232	1.04359e-07	-0.206061	ARCA	SPS_linearSL2.50ch04p28238780	SL2.50ch04p28238780	L112
SPS_linear	L113	SL2.50ch04p38988595	ch04	38988595	2.61732e-06	0.0619469	226	0.0136477	0.115602	0.00019499	-0.112211	ARCA	SPS_linearSL2.50ch04p38988595	SL2.50ch04p38988595	L113
SPS_linear	L113	SL2.50ch04p39168912	ch04	39168912	8.63556e-08	0.0597345	226	0.0136477	0.147984	8.18808e-06	-0.145975	ARCA	SPS_linearSL2.50ch04p39168912	SL2.50ch04p39168912	L113
SPS_linear	L113	SL2.50ch04p41105136	ch04	41105136	3.834e-09	0.0575221	226	0.0136477	0.178604	5.68857e-07	-0.194626	ARCA	SPS_linearSL2.50ch04p41105136	SL2.50ch04p41105136	L113
SPS_linear	L113	SL2.50ch04p41618519	ch04	41618519	2.65158e-11	0.0575221	226	0.0136477	0.22954	1.84373e-08	-0.24324	ARCA	SPS_linearSL2.50ch04p41618519	SL2.50ch04p41618519	L113
FPS_heart	L114	SL2.50ch04p50723223	ch04	50723223	1.43593e-06	0.136957	230	0.308878	0.382857	0.00299534	-0.252889	ARCA	FPS_heartSL2.50ch04p50723223	SL2.50ch04p50723223	L114
SPS_linear	L114	SL2.50ch04p50837444	ch04	50837444	1.11677e-06	0.0663717	226	0.0136477	0.12357	9.70662e-05	0.117167	ARCA	SPS_linearSL2.50ch04p50837444	SL2.50ch04p50837444	L114
LSh_potato_leaf	L114	SL2.50ch04p50948882	ch04	50948882	2.52419e-08	0.09375	176	0.199434	0.355381	6.33068e-05	-0.173613	UNITUS	LSh_potato_leafSL2.50ch04p50948882	SL2.50ch04p50948882	L114
LSh_regular_leaf	L114	SL2.50ch04p50948882	ch04	50948882	2.52419e-08	0.09375	176	0.199434	0.355381	6.33068e-05	0.173613	UNITUS	LSh_regular_leafSL2.50ch04p50948882	SL2.50ch04p50948882	L114
LSh_potato_leaf	L115	SL2.50ch04p55058883	ch04	55058883	3.49715e-05	0.0597484	159	-0.0129176	0.103477	0.00471615	-0.178618	INRA	LSh_potato_leafSL2.50ch04p55058883	SL2.50ch04p55058883	L115
LSh_potato_leaf	L115	SL2.50ch04p55182467	ch04	55182467	1.74933e-05	0.0597484	159	-0.0129176	0.112973	0.00318884	-0.19271	INRA	LSh_potato_leafSL2.50ch04p55182467	SL2.50ch04p55182467	L115
LSh_potato_leaf	L115	SL2.50ch04p55204891	ch04	55204891	2.52091e-05	0.0566038	159	-0.0129176	0.107951	0.00366114	-0.178166	INRA	LSh_potato_leafSL2.50ch04p55204891	SL2.50ch04p55204891	L115
LSh_potato_leaf	L115	SL2.50ch04p55478527	ch04	55478527	1.7581e-05	0.0566038	159	-0.0129176	0.112904	0.00318884	-0.188827	INRA	LSh_potato_leafSL2.50ch04p55478527	SL2.50ch04p55478527	L115
LSh_potato_leaf	L115	SL2.50ch04p55486053	ch04	55486053	1.97307e-05	0.0597484	159	-0.0129176	0.111315	0.00318884	-0.188458	INRA	LSh_potato_leafSL2.50ch04p55486053	SL2.50ch04p55486053	L115
LSh_potato_leaf	L115	SL2.50ch04p55635332	ch04	55635332	1.93576e-06	0.0503145	159	-0.0129176	0.143872	0.00231468	-0.228547	INRA	LSh_potato_leafSL2.50ch04p55635332	SL2.50ch04p55635332	L115
LSh_regular_leaf	L115	SL2.50ch04p55635332	ch04	55635332	2.72752e-05	0.0503145	159	-0.0165829	0.10364	0.0268032	0.215564	INRA	LSh_regular_leafSL2.50ch04p55635332	SL2.50ch04p55635332	L115
LSh_potato_leaf	L115	SL2.50ch04p55683173	ch04	55683173	8.58197e-06	0.0534591	159	-0.0129176	0.12285	0.00231468	-0.201999	INRA	LSh_potato_leafSL2.50ch04p55683173	SL2.50ch04p55683173	L115
LSh_potato_leaf	L115	SL2.50ch04p55683242	ch04	55683242	8.58197e-06	0.0534591	159	-0.0129176	0.12285	0.00231468	-0.201999	INRA	LSh_potato_leafSL2.50ch04p55683242	SL2.50ch04p55683242	L115
LSh_potato_leaf	L115	SL2.50ch04p55684628	ch04	55684628	8.58197e-06	0.0534591	159	-0.0129176	0.12285	0.00231468	-0.201999	INRA	LSh_potato_leafSL2.50ch04p55684628	SL2.50ch04p55684628	L115
LSh_potato_leaf	L115	SL2.50ch04p55684633	ch04	55684633	8.58197e-06	0.0534591	159	-0.0129176	0.12285	0.00231468	-0.201999	INRA	LSh_potato_leafSL2.50ch04p55684633	SL2.50ch04p55684633	L115
LSh_potato_leaf	L115	SL2.50ch04p55684801	ch04	55684801	8.58197e-06	0.0534591	159	-0.0129176	0.12285	0.00231468	-0.201999	INRA	LSh_potato_leafSL2.50ch04p55684801	SL2.50ch04p55684801	L115
Growth_habit	L115	SL2.50ch04p55894898	ch04	55894898	2.88959e-05	0.0521327	211	0.343364	0.400544	0.00384797	0.31006	PERELLO	Growth_habitSL2.50ch04p55894898	SL2.50ch04p55894898	L115
Growth_habit	L115	SL2.50ch04p55956315	ch04	55956315	1.86229e-05	0.0521327	211	0.343364	0.403399	0.00297594	0.32928	PERELLO	Growth_habitSL2.50ch04p55956315	SL2.50ch04p55956315	L115
Growth_habit	L115	SL2.50ch04p56011090	ch04	56011090	1.86229e-05	0.0521327	211	0.343364	0.403399	0.00297594	0.32928	PERELLO	Growth_habitSL2.50ch04p56011090	SL2.50ch04p56011090	L115
FPS_bell_pepper	L116	SL2.50ch04p59541872	ch04	59541872	6.05627e-08	0.0823864	176	0.562503	0.642662	7.59456e-05	-0.121342	UNITUS	FPS_bell_pepperSL2.50ch04p59541872	SL2.50ch04p59541872	L116
FPS_bell_pepper	L116	SL2.50ch04p59541872	ch04	59541872	7.25632e-08	0.0789242	1134	0.52955	0.54175	1.90962e-05	-0.0250755	HUJI	FPS_bell_pepperSL2.50ch04p59541872	SL2.50ch04p59541872	L116
FPS_bell_pepper	L116	SL2.50ch04p59541872	ch04	59541872	2.39995e-06	0.0664557	158	0.213173	0.333404	0.00123455	-0.102244	INRA	FPS_bell_pepperSL2.50ch04p59541872	SL2.50ch04p59541872	L116
Width_Widest_Pos	L116	SL2.50ch04p59541872	ch04	59541872	9.29639e-06	0.0458716	109	-0.0231377	0.182247	0.0188624	0.0641618	ACKTYMPAKY	Width_Widest_PosSL2.50ch04p59541872	SL2.50ch04p59541872	L116
FPS_bell_pepper	L116	SL2.50ch04p59736874	ch04	59736874	3.37689e-07	0.0537975	158	0.213173	0.355577	0.000318779	-0.131599	INRA	FPS_bell_pepperSL2.50ch04p59736874	SL2.50ch04p59736874	L116
Jointless_pedicel	L116	SL2.50ch04p59787424	ch04	59787424	1.29125e-05	0.183099	213	0.121112	0.203845	0.00560834	-0.0598441	ALCALAX	Jointless_pedicelSL2.50ch04p59787424	SL2.50ch04p59787424	L116
Jointless_pedicel	L116	SL2.50ch04p59951319	ch04	59951319	1.94481e-05	0.0521327	211	0.238281	0.307597	0.00103594	-0.0745345	PERELLO	Jointless_pedicelSL2.50ch04p59951319	SL2.50ch04p59951319	L116
FPS_oxheart	L117	SL2.50ch04p61476938	ch04	61476938	6.00847e-06	0.161137	211	0.527373	0.575934	0.00960153	-0.266107	PERELLO	FPS_oxheartSL2.50ch04p61476938	SL2.50ch04p61476938	L117
FPS_bell_pepper	L117	SL2.50ch04p61497146	ch04	61497146	3.00341e-12	0.0625	176	0.562503	0.703405	7.53255e-09	-0.183737	UNITUS	FPS_bell_pepperSL2.50ch04p61497146	SL2.50ch04p61497146	L117
Jointless_pedicel	L117	SL2.50ch04p61497146	ch04	61497146	8.1592e-06	0.0663507	211	0.238281	0.3142	0.000543267	-0.0622554	PERELLO	Jointless_pedicelSL2.50ch04p61497146	SL2.50ch04p61497146	L117
FPS_long	L117	SL2.50ch04p62579463	ch04	62579463	4.77407e-06	0.063981	211	0.528176	0.57775	0.00152955	-0.201163	PERELLO	FPS_longSL2.50ch04p62579463	SL2.50ch04p62579463	L117
Curved_Fruit_Shape_Index	L117	SL2.50ch04p63497531	ch04	63497531	3.0352e-06	0.349673	153	0.471301	0.553138	0.00191015	-0.15146	INRA	Curved_Fruit_Shape_IndexSL2.50ch04p63497531	SL2.50ch04p63497531	L117
Distal_Ange_Macro	L117	SL2.50ch04p63497531	ch04	63497531	3.17243e-06	0.349673	153	0.32459	0.428699	0.00598956	11.6814	INRA	Distal_Ange_MacroSL2.50ch04p63497531	SL2.50ch04p63497531	L117
Fruit_Shape_Index_External_II	L117	SL2.50ch04p63497531	ch04	63497531	3.7163e-06	0.349673	153	0.465261	0.546451	0.00233879	-0.15916	INRA	Fruit_Shape_Index_External_IISL2.50ch04p63497531	SL2.50ch04p63497531	L117
Fruit_Shape_Index_External_I	L117	SL2.50ch04p63497531	ch04	63497531	3.28534e-06	0.349673	153	0.464005	0.54635	0.00206757	-0.141617	INRA	Fruit_Shape_Index_External_ISL2.50ch04p63497531	SL2.50ch04p63497531	L117
Fruit_Shape_Index_Internal	L117	SL2.50ch04p63497531	ch04	63497531	4.15233e-06	0.349673	153	0.446392	0.529552	0.0039198	-0.167288	INRA	Fruit_Shape_Index_InternalSL2.50ch04p63497531	SL2.50ch04p63497531	L117
Rectangular	L117	SL2.50ch04p63708613	ch04	63708613	1.74464e-05	0.0900474	211	0.44747	0.498346	0.0278793	0.0188886	PERELLO	RectangularSL2.50ch04p63708613	SL2.50ch04p63708613	L117
FPS_oxheart	L117	SL2.50ch04p64506818	ch04	64506818	3.49407e-05	0.0586957	230	0.0456775	0.119974	0.0182216	0.108039	ARCA	FPS_oxheartSL2.50ch04p64506818	SL2.50ch04p64506818	L117
LSh_potato_leaf	L118	SL2.50ch04p65909375	ch04	65909375	1.03685e-05	0.144654	159	-0.0129176	0.120216	0.00244696	-0.117971	INRA	LSh_potato_leafSL2.50ch04p65909375	SL2.50ch04p65909375	L118
LSh_potato_leaf	L118	SL2.50ch04p65981929	ch04	65981929	6.47103e-06	0.0660377	159	-0.0129176	0.126798	0.00231468	-0.157688	INRA	LSh_potato_leafSL2.50ch04p65981929	SL2.50ch04p65981929	L118
Fruit_fasciation	L118	SL2.50ch04p66290484	ch04	66290484	3.27536e-05	0.130435	230	0.294721	0.350038	0.017081	0.35472	ARCA	Fruit_fasciationSL2.50ch04p66290484	SL2.50ch04p66290484	L118
Curved_Height	L118	SL2.50ch04p66370384	ch04	66370384	1.95976e-05	0.116822	214	0.154787	0.230503	0.0255357	0.505178	ALCALAX	Curved_HeightSL2.50ch04p66370384	SL2.50ch04p66370384	L118
Maximum_Height	L118	SL2.50ch04p66370384	ch04	66370384	3.39251e-05	0.116822	214	0.175465	0.244925	0.0442044	0.510751	ALCALAX	Maximum_HeightSL2.50ch04p66370384	SL2.50ch04p66370384	L118
FPS_ovoboid	L219	SL2.50ch05p1042618	ch05	1042618	2.67889e-05	0.079646	113	-0.0145108	0.159432	0.0135887	-0.126741	ACKTYMPAKY	FPS_ovoboidSL2.50ch05p1042618	SL2.50ch05p1042618	L219
Ellipsoid	L120	SL2.50ch05p2392961	ch05	2392961	3.56288e-05	0.110092	109	-0.00124671	0.171417	0.0722909	-0.014242	ACKTYMPAKY	EllipsoidSL2.50ch05p2392961	SL2.50ch05p2392961	L120
FPS_oxheart	L120	SL2.50ch05p2392961	ch05	2392961	9.39119e-07	0.0795455	176	0.261433	0.37061	0.000681202	-0.145387	UNITUS	FPS_oxheartSL2.50ch05p2392961	SL2.50ch05p2392961	L120
FPS_oxheart	L120	SL2.50ch05p2392961	ch05	2392961	1.0739e-05	0.0582011	1134	0.486773	0.495629	0.00339137	-0.0721395	HUJI	FPS_oxheartSL2.50ch05p2392961	SL2.50ch05p2392961	L120
EFC_orange	L220	SL2.50ch05p2622701	ch05	2622701	6.61656e-06	0.0625	176	-0.0163611	0.109074	0.00207429	-0.116108	UNITUS	EFC_orangeSL2.50ch05p2622701	SL2.50ch05p2622701	L220
Brix	L120	SL2.50ch05p2782933	ch05	2782933	3.29546e-05	0.0701195	1255	0.193097	0.204271	0.0298661	-0.31459	HUJI	BrixSL2.50ch05p2782933	SL2.50ch05p2782933	L120
Curved_Fruit_Shape_Index	L120	SL2.50ch05p2828785	ch05	2828785	1.98076e-07	0.0620915	153	0.471301	0.574717	0.000186984	-0.337481	INRA	Curved_Fruit_Shape_IndexSL2.50ch05p2828785	SL2.50ch05p2828785	L120
Curved_Height	L120	SL2.50ch05p2828785	ch05	2828785	1.28982e-09	0.0620915	153	0.559629	0.680908	2.43519e-06	-1.99858	INRA	Curved_HeightSL2.50ch05p2828785	SL2.50ch05p2828785	L120
Distal_Ange_Macro	L120	SL2.50ch05p2828785	ch05	2828785	1.35125e-05	0.0620915	153	0.32459	0.414552	0.0127558	21.5234	INRA	Distal_Ange_MacroSL2.50ch05p2828785	SL2.50ch05p2828785	L120
Distal_Fruit_Bockiness	L120	SL2.50ch05p2828785	ch05	2828785	3.08951e-05	0.0539773	176	0.124443	0.216063	0.0774849	0.0713301	UNITUS	Distal_Fruit_BockinessSL2.50ch05p2828785	SL2.50ch05p2828785	L120
Distal_shape_area_index	L120	SL2.50ch05p2828785	ch05	2828785	4.77276e-06	0.0539773	176	-3.56264e-05	0.12742	0.0119701	-0.0351271	UNITUS	Distal_shape_area_indexSL2.50ch05p2828785	SL2.50ch05p2828785	L120
FPS_oxheart	L120	SL2.50ch05p2828785	ch05	2828785	3.64298e-10	0.0539773	176	0.261433	0.448081	9.13658e-07	-0.263511	UNITUS	FPS_oxheartSL2.50ch05p2828785	SL2.50ch05p2828785	L120
Fruit_Shape_Index_External_II	L120	SL2.50ch05p2828785	ch05	2828785	2.10551e-06	0.0620915	153	0.465261	0.550904	0.0019876	-0.324011	INRA	Fruit_Shape_Index_External_IISL2.50ch05p2828785	SL2.50ch05p2828785	L120
Fruit_Shape_Index_External_I	L120	SL2.50ch05p2828785	ch05	2828785	1.38305e-06	0.0620915	153	0.464005	0.553176	0.0013056	-0.292106	INRA	Fruit_Shape_Index_External_ISL2.50ch05p2828785	SL2.50ch05p2828785	L120
Fruit_Shape_Index_Internal	L120	SL2.50ch05p2828785	ch05	2828785	8.93881e-06	0.0620915	153	0.446392	0.523409	0.00562549	-0.319104	INRA	Fruit_Shape_Index_InternalSL2.50ch05p2828785	SL2.50ch05p2828785	L120
Fruit_Shape_Triangle	L120	SL2.50ch05p2828785	ch05	2828785	1.86093e-05	0.0539773	176	0.174106	0.265589	0.0466721	-0.211063	UNITUS	Fruit_Shape_TriangleSL2.50ch05p2828785	SL2.50ch05p2828785	L120
Height_Mid_width	L120	SL2.50ch05p2828785	ch05	2828785	3.33943e-10	0.0620915	153	0.518289	0.661754	6.30484e-07	-2.04409	INRA	Height_Mid_widthSL2.50ch05p2828785	SL2.50ch05p2828785	L120
Maximum_Height	L120	SL2.50ch05p2828785	ch05	2828785	1.31313e-09	0.0620915	153	0.555938	0.678103	2.47918e-06	-2.00866	INRA	Maximum_HeightSL2.50ch05p2828785	SL2.50ch05p2828785	L120
Rectangular	L120	SL2.50ch05p2828785	ch05	2828785	1.06372e-06	0.0620915	153	0.219405	0.352313	0.00200831	0.0377745	INRA	RectangularSL2.50ch05p2828785	SL2.50ch05p2828785	L120
SPS_linear	L120	SL2.50ch05p2985364	ch05	2985364	7.08657e-06	0.0614035	171	-0.0147603	0.113513	0.00888657	-0.161923	UNITUS	SPS_linearSL2.50ch05p2985364	SL2.50ch05p2985364	L120
SPS_linear	L120	SL2.50ch05p3742527	ch05	3742527	3.91357e-06	0.0553097	226	0.0136477	0.111866	0.000272124	-0.0962928	ARCA	SPS_linearSL2.50ch05p3742527	SL2.50ch05p3742527	L120
SPS_linear	L120	SL2.50ch05p3742533	ch05	3742533	3.91357e-06	0.0553097	226	0.0136477	0.111866	0.000272124	-0.0962928	ARCA	SPS_linearSL2.50ch05p3742533	SL2.50ch05p3742533	L120
EFC_orange	L120	SL2.50ch05p4014079	ch05	4014079	2.0309e-08	0.102273	176	-0.0163611	0.184565	2.54675e-05	-0.119236	UNITUS	EFC_orangeSL2.50ch05p4014079	SL2.50ch05p4014079	L120
SPS_linear	L120	SL2.50ch05p4710361	ch05	4710361	1.57233e-05	0.0672515	171	-0.0147603	0.10329	0.00985854	-0.153127	UNITUS	SPS_linearSL2.50ch05p4710361	SL2.50ch05p4710361	L120
FPS_oxheart	L120	SL2.50ch05p4918363	ch05	4918363	2.62437e-07	0.0511364	176	0.261433	0.382649	0.000329096	-0.189077	UNITUS	FPS_oxheartSL2.50ch05p4918363	SL2.50ch05p4918363	L120
SPS_linear	L120	SL2.50ch05p4918363	ch05	4918363	6.39539e-10	0.0526316	171	-0.0147603	0.241897	1.60396e-06	-0.243594	UNITUS	SPS_linearSL2.50ch05p4918363	SL2.50ch05p4918363	L120
proximal_Indentation_Area	L120	SL2.50ch05p6225321	ch05	6225321	2.951e-06	0.19079	228	0.403763	0.464153	0.0030779	-0.0315238	ARCA	proximal_Indentation_AreaSL2.50ch05p6225321	SL2.50ch05p6225321	L120
Shoulder_Height	L120	SL2.50ch05p6225321	ch05	6225321	1.55988e-06	0.19079	228	0.401878	0.466032	0.00162695	-0.0143293	ARCA	Shoulder_HeightSL2.50ch05p6225321	SL2.50ch05p6225321	L120
EFC_orange	L120	SL2.50ch05p6428345	ch05	6428345	4.82997e-12	0.0539773	176	-0.0163611	0.303809	1.21136e-08	-0.225344	UNITUS	EFC_orangeSL2.50ch05p6428345	SL2.50ch05p6428345	L120
EFC_orange	L120	SL2.50ch05p6441090	ch05	6441090	6.14195e-07	0.0852273	176	-0.0163611	0.139365	0.000513467	-0.114528	UNITUS	EFC_orangeSL2.50ch05p6441090	SL2.50ch05p6441090	L120
FPS_oxheart	L120	SL2.50ch05p6441090	ch05	6441090	6.27394e-06	0.0852273	176	0.261433	0.353068	0.0026225	-0.130693	UNITUS	FPS_oxheartSL2.50ch05p6441090	SL2.50ch05p6441090	L120
Curved_Fruit_Shape_Index	L120	SL2.50ch05p6483834	ch05	6483834	1.84688e-05	0.0980392	153	0.471301	0.539369	0.00697382	-0.210145	INRA	Curved_Fruit_Shape_IndexSL2.50ch05p6483834	SL2.50ch05p6483834	L120
FPS_oxheart	L120	SL2.50ch05p6483834	ch05	6483834	5.57986e-07	0.058642	1134	0.486773	0.498252	0.000293687	-0.0944496	HUJI	FPS_oxheartSL2.50ch05p6483834	SL2.50ch05p6483834	L120
FPS_oxheart	L120	SL2.50ch05p6483834	ch05	6483834	2.76808e-05	0.0710227	176	0.261433	0.339696	0.00991763	-0.15258	UNITUS	FPS_oxheartSL2.50ch05p6483834	SL2.50ch05p6483834	L120
Rectangular	L120	SL2.50ch05p6483834	ch05	6483834	2.97535e-05	0.0980392	153	0.219405	0.314638	0.0280873	0.0245421	INRA	RectangularSL2.50ch05p6483834	SL2.50ch05p6483834	L120
FPS_oxheart	L120	SL2.50ch05p6500708	ch05	6500708	3.75669e-08	0.0568783	1134	0.486773	0.500676	5.93181e-05	-0.108421	HUJI	FPS_oxheartSL2.50ch05p6500708	SL2.50ch05p6500708	L120
FPS_oxheart	L120	SL2.50ch05p6500708	ch05	6500708	6.31445e-07	0.0917721	158	0.164187	0.307864	0.00119217	-0.197874	INRA	FPS_oxheartSL2.50ch05p6500708	SL2.50ch05p6500708	L120
FPS_oxheart	L120	SL2.50ch05p6500708	ch05	6500708	1.08645e-06	0.0767045	176	0.261433	0.369247	0.000681202	-0.173775	UNITUS	FPS_oxheartSL2.50ch05p6500708	SL2.50ch05p6500708	L120
Jointless_pedicel	L221	SL2.50ch05p7693663	ch05	7693663	1.52066e-05	0.0512821	117	0.16483	0.311808	0.00280493	0.169536	ACKTYMPAKY	Jointless_pedicelSL2.50ch05p7693663	SL2.50ch05p7693663	L221
Jointless_pedicel	L221	SL2.50ch05p7896226	ch05	7896226	1.15966e-05	0.0512821	117	0.16483	0.316221	0.00261439	0.193224	ACKTYMPAKY	Jointless_pedicelSL2.50ch05p7896226	SL2.50ch05p7896226	L221
FPS_rectangular	L121	SL2.50ch05p11342373	ch05	11342373	2.88458e-06	0.0521739	230	0.195642	0.276534	0.00601724	-0.442754	ARCA	FPS_rectangularSL2.50ch05p11342373	SL2.50ch05p11342373	L121
Jointless_pedicel	L121	SL2.50ch05p13094482	ch05	13094482	9.58794e-07	0.0512821	117	0.16483	0.35797	0.000486349	-0.213273	ACKTYMPAKY	Jointless_pedicelSL2.50ch05p13094482	SL2.50ch05p13094482	L121
Jointless_pedicel	L121	SL2.50ch05p13094482	ch05	13094482	3.84496e-06	0.0592417	211	0.238281	0.319982	0.000361426	-0.0564749	PERELLO	Jointless_pedicelSL2.50ch05p13094482	SL2.50ch05p13094482	L121
Fruit_weight	L121	SL2.50ch05p13516356	ch05	13516356	1.65612e-05	0.0548246	228	0.561551	0.599322	0.00927196	-81.208	ARCA	Fruit_weightSL2.50ch05p13516356	SL2.50ch05p13516356	L121
SPS_linear	L121	SL2.50ch05p15911901	ch05	15911901	4.09053e-09	0.0597345	226	0.0136477	0.177957	5.68857e-07	-0.175856	ARCA	SPS_linearSL2.50ch05p15911901	SL2.50ch05p15911901	L121
SPS_linear	L121	SL2.50ch05p16510484	ch05	16510484	1.51766e-09	0.0619469	226	0.0136477	0.187905	2.43525e-07	-0.174119	ARCA	SPS_linearSL2.50ch05p16510484	SL2.50ch05p16510484	L121
SPS_linear	L121	SL2.50ch05p16510522	ch05	16510522	3.76381e-10	0.0597345	226	0.0136477	0.202062	1.04359e-07	-0.188196	ARCA	SPS_linearSL2.50ch05p16510522	SL2.50ch05p16510522	L121
SPS_linear	L121	SL2.50ch05p16510534	ch05	16510534	5.23938e-09	0.0575221	226	0.0136477	0.175489	6.83084e-07	-0.161061	ARCA	SPS_linearSL2.50ch05p16510534	SL2.50ch05p16510534	L121
SPS_linear	L121	SL2.50ch05p16510864	ch05	16510864	1.61711e-08	0.0597345	226	0.0136477	0.164331	1.87405e-06	-0.150011	ARCA	SPS_linearSL2.50ch05p16510864	SL2.50ch05p16510864	L121
SPS_linear	L121	SL2.50ch05p16510894	ch05	16510894	1.51766e-09	0.0619469	226	0.0136477	0.187905	2.43525e-07	-0.174119	ARCA	SPS_linearSL2.50ch05p16510894	SL2.50ch05p16510894	L121
Jointless_pedicel	L122	SL2.50ch05p20883475	ch05	20883475	2.67645e-05	0.063981	211	0.238281	0.305188	0.00137966	0.0565394	PERELLO	Jointless_pedicelSL2.50ch05p20883475	SL2.50ch05p20883475	L122
EFC_pink	L122	SL2.50ch05p24805543	ch05	24805543	1.77649e-05	0.0566038	159	0.0779881	0.192387	0.00559001	-0.263501	INRA	EFC_pinkSL2.50ch05p24805543	SL2.50ch05p24805543	L122
Jointless_pedicel	L222	SL2.50ch05p27350714	ch05	27350714	4.54554e-06	0.0512821	117	0.16483	0.33166	0.00153715	0.176344	ACKTYMPAKY	Jointless_pedicelSL2.50ch05p27350714	SL2.50ch05p27350714	L222
Area	L223	SL2.50ch05p29122962	ch05	29122962	1.19679e-05	0.0592105	228	0.590843	0.627319	0.0249651	-10.2811	ARCA	AreaSL2.50ch05p29122962	SL2.50ch05p29122962	L223
Fruit_weight	L223	SL2.50ch05p29122962	ch05	29122962	2.37094e-05	0.0592105	228	0.561551	0.597874	0.00989155	-57.0095	ARCA	Fruit_weightSL2.50ch05p29122962	SL2.50ch05p29122962	L223
Perimeter	L223	SL2.50ch05p29122962	ch05	29122962	2.33247e-06	0.0592105	228	0.620206	0.659877	0.00486553	-5.41109	ARCA	PerimeterSL2.50ch05p29122962	SL2.50ch05p29122962	L223
EFC_pink	L123	SL2.50ch05p36230663	ch05	36230663	8.24899e-08	0.0534591	159	0.0779881	0.262713	5.40167e-05	-0.33235	INRA	EFC_pinkSL2.50ch05p36230663	SL2.50ch05p36230663	L123
Skin_color	L123	SL2.50ch05p36230663	ch05	36230663	3.16289e-06	0.0537975	158	0.0892194	0.224841	0.00219802	0.314912	INRA	Skin_colorSL2.50ch05p36230663	SL2.50ch05p36230663	L123
SPS_linear	L123	SL2.50ch05p38112552	ch05	38112552	3.77736e-08	0.0597345	226	0.0136477	0.156017	3.75217e-06	-0.144853	ARCA	SPS_linearSL2.50ch05p38112552	SL2.50ch05p38112552	L123
SPS_linear	L124	SL2.50ch05p38112747	ch05	38112747	2.73734e-08	0.0619469	226	0.0136477	0.159164	3.00532e-06	-0.149755	ARCA	SPS_linearSL2.50ch05p38112747	SL2.50ch05p38112747	L124
SPS_linear	L123	SL2.50ch05p38112799	ch05	38112799	3.77736e-08	0.0597345	226	0.0136477	0.156017	3.75217e-06	-0.144853	ARCA	SPS_linearSL2.50ch05p38112799	SL2.50ch05p38112799	L123
SPS_linear	L123	SL2.50ch05p38550813	ch05	38550813	4.15009e-10	0.0530974	226	0.0136477	0.201064	1.04359e-07	-0.19645	ARCA	SPS_linearSL2.50ch05p38550813	SL2.50ch05p38550813	L123
EFC_pink	L124	SL2.50ch05p46568078	ch05	46568078	3.38175e-08	0.0566038	159	0.0779881	0.274937	5.40167e-05	-0.353646	INRA	EFC_pinkSL2.50ch05p46568078	SL2.50ch05p46568078	L124
Skin_color	L124	SL2.50ch05p46568078	ch05	46568078	1.72852e-06	0.056962	158	0.0892194	0.232633	0.00219802	0.334056	INRA	Skin_colorSL2.50ch05p46568078	SL2.50ch05p46568078	L124
EFC_pink	L124	SL2.50ch05p48446314	ch05	48446314	2.36236e-07	0.0628931	159	0.0779881	0.248489	0.000111504	-0.306901	INRA	EFC_pinkSL2.50ch05p48446314	SL2.50ch05p48446314	L124
Skin_color	L124	SL2.50ch05p48446314	ch05	48446314	4.85925e-06	0.0632911	158	0.0892194	0.219347	0.00229356	0.296345	INRA	Skin_colorSL2.50ch05p48446314	SL2.50ch05p48446314	L124
Skin_color	L124	SL2.50ch05p50153054	ch05	50153054	1.51596e-05	0.0782609	230	0.0716674	0.150926	0.0316229	0.23488	ARCA	Skin_colorSL2.50ch05p50153054	SL2.50ch05p50153054	L124
SPS_linear	L124	SL2.50ch05p51532700	ch05	51532700	8.47802e-14	0.0575221	226	0.0136477	0.291502	8.84258e-11	-0.278566	ARCA	SPS_linearSL2.50ch05p51532700	SL2.50ch05p51532700	L124
SPS_linear	L124	SL2.50ch05p51532705	ch05	51532705	8.47802e-14	0.0575221	226	0.0136477	0.291502	8.84258e-11	-0.278566	ARCA	SPS_linearSL2.50ch05p51532705	SL2.50ch05p51532705	L124
Fruit_weight	L124	SL2.50ch05p51994431	ch05	51994431	1.62853e-05	0.0570175	228	0.561551	0.59939	0.00927196	-90.4969	ARCA	Fruit_weightSL2.50ch05p51994431	SL2.50ch05p51994431	L124
EFC_pink	L124	SL2.50ch05p54540794	ch05	54540794	2.96739e-06	0.0534591	159	0.0779881	0.215171	0.00112049	-0.296646	INRA	EFC_pinkSL2.50ch05p54540794	SL2.50ch05p54540794	L124
SPS_linear	L124	SL2.50ch05p55569624	ch05	55569624	1.25756e-08	0.0530974	226	0.0136477	0.166809	1.54311e-06	-0.165234	ARCA	SPS_linearSL2.50ch05p55569624	SL2.50ch05p55569624	L124
SPS_linear	L124	SL2.50ch05p55570038	ch05	55570038	9.79102e-10	0.0575221	226	0.0136477	0.192334	1.85673e-07	-0.184979	ARCA	SPS_linearSL2.50ch05p55570038	SL2.50ch05p55570038	L124
Distal_Eccentricity	L124	SL2.50ch05p59773215	ch05	59773215	9.27454e-06	0.0823864	176	-0.0175465	0.10381	0.0232605	-0.00199961	UNITUS	Distal_EccentricitySL2.50ch05p59773215	SL2.50ch05p59773215	L124
Curved_Fruit_Shape_Index	L124	SL2.50ch05p59964521	ch05	59964521	2.49847e-05	0.0767045	176	0.536196	0.585917	0.0156654	0.330261	UNITUS	Curved_Fruit_Shape_IndexSL2.50ch05p59964521	SL2.50ch05p59964521	L124
Distal_Eccentricity	L124	SL2.50ch05p59964521	ch05	59964521	2.42321e-05	0.0767045	176	-0.0175465	0.0919132	0.030387	0.00197163	UNITUS	Distal_EccentricitySL2.50ch05p59964521	SL2.50ch05p59964521	L124
Curved_Fruit_Shape_Index	L124	SL2.50ch05p60005078	ch05	60005078	1.81885e-06	0.0880682	176	0.536196	0.600888	0.00228084	-0.413139	UNITUS	Curved_Fruit_Shape_IndexSL2.50ch05p60005078	SL2.50ch05p60005078	L124
Fruit_Shape_Index_External_II	L124	SL2.50ch05p60005078	ch05	60005078	2.09892e-05	0.0880682	176	0.593468	0.637906	0.0168372	-0.369078	UNITUS	Fruit_Shape_Index_External_IISL2.50ch05p60005078	SL2.50ch05p60005078	L124
Fruit_Shape_Index_Internal	L124	SL2.50ch05p60005078	ch05	60005078	2.05541e-05	0.0880682	176	0.59334	0.637895	0.0167683	-0.370705	UNITUS	Fruit_Shape_Index_InternalSL2.50ch05p60005078	SL2.50ch05p60005078	L124
Jointless_pedicel	L124	SL2.50ch05p60005078	ch05	60005078	6.95973e-07	0.0521327	211	0.238281	0.33332	0.000111216	-0.0674337	PERELLO	Jointless_pedicelSL2.50ch05p60005078	SL2.50ch05p60005078	L124
proximal_Indentation_Area	L124	SL2.50ch05p60285130	ch05	60285130	3.3645e-05	0.393365	211	0.26408	0.32706	0.0537646	-0.0220343	PERELLO	proximal_Indentation_AreaSL2.50ch05p60285130	SL2.50ch05p60285130	L124
FPS_ellipsoid	L124	SL2.50ch05p60672112	ch05	60672112	6.93393e-06	0.150568	176	0.125831	0.233212	0.0173903	-0.21815	UNITUS	FPS_ellipsoidSL2.50ch05p60672112	SL2.50ch05p60672112	L124
SPS_linear	L124	SL2.50ch05p61161431	ch05	61161431	2.16804e-10	0.0530974	226	0.0136477	0.207717	1.04359e-07	-0.199273	ARCA	SPS_linearSL2.50ch05p61161431	SL2.50ch05p61161431	L124
Jointless_pedicel	L124	SL2.50ch05p61473324	ch05	61473324	1.20122e-05	0.0503145	159	0.265912	0.360916	0.00189851	-0.077599	INRA	Jointless_pedicelSL2.50ch05p61473324	SL2.50ch05p61473324	L124
Jointless_pedicel	L124	SL2.50ch05p61575752	ch05	61575752	3.91098e-06	0.0597484	159	0.265912	0.372302	0.000839421	-0.0735077	INRA	Jointless_pedicelSL2.50ch05p61575752	SL2.50ch05p61575752	L124
Jointless_pedicel	L124	SL2.50ch05p61632828	ch05	61632828	3.54643e-05	0.072327	159	0.265912	0.350128	0.00393862	-0.0655996	INRA	Jointless_pedicelSL2.50ch05p61632828	SL2.50ch05p61632828	L124
EFC_brown	L124	SL2.50ch05p62802575	ch05	62802575	3.70024e-09	0.111327	1289	0.049698	0.0757157	4.54408e-06	-0.0389739	HUJI	EFC_brownSL2.50ch05p62802575	SL2.50ch05p62802575	L124
EFC_brown	L124	SL2.50ch05p62802575	ch05	62802575	8.66285e-06	0.18239	159	0.0465655	0.174237	0.00817773	-0.0745819	INRA	EFC_brownSL2.50ch05p62802575	SL2.50ch05p62802575	L124
LSh_potato_leaf	L233	SL2.50ch06p750267	ch06	750267	3.73335e-06	0.0539773	176	0.199434	0.303907	0.00234081	-0.156254	UNITUS	LSh_potato_leafSL2.50ch06p750267	SL2.50ch06p750267	L233
LSh_regular_leaf	L233	SL2.50ch06p750267	ch06	750267	3.73335e-06	0.0539773	176	0.199434	0.303907	0.00234081	0.156254	UNITUS	LSh_regular_leafSL2.50ch06p750267	SL2.50ch06p750267	L233
Jointless_pedicel	L224	SL2.50ch06p2181350	ch06	2181350	1.12742e-06	0.0503145	159	0.265912	0.385159	0.000710154	-0.0843056	INRA	Jointless_pedicelSL2.50ch06p2181350	SL2.50ch06p2181350	L224
Curved_Fruit_Shape_Index	L125	SL2.50ch06p3253622	ch06	3253622	1.81321e-06	0.1	125	0.473021	0.579862	0.00132274	-0.267039	GARBI	Curved_Fruit_Shape_IndexSL2.50ch06p3253622	SL2.50ch06p3253622	L125
Curved_Fruit_Shape_Index	L125	SL2.50ch06p3253622	ch06	3253622	3.10737e-06	0.0584112	214	0.325665	0.398354	0.0040489	-0.240869	ALCALAX	Curved_Fruit_Shape_IndexSL2.50ch06p3253622	SL2.50ch06p3253622	L125
FPS_long	L125	SL2.50ch06p3253622	ch06	3253622	5.91664e-07	0.0976562	128	0.351867	0.493219	0.000555861	-0.170382	GARBI	FPS_longSL2.50ch06p3253622	SL2.50ch06p3253622	L125
FPS_long	L125	SL2.50ch06p3253622	ch06	3253622	6.15531e-07	0.0586855	213	0.117032	0.227207	0.000267346	-0.150781	ALCALAX	FPS_longSL2.50ch06p3253622	SL2.50ch06p3253622	L125
FPS_long	L125	SL2.50ch06p3253622	ch06	3253622	4.78583e-06	0.0947867	211	0.528176	0.577738	0.00152955	-0.151244	PERELLO	FPS_longSL2.50ch06p3253622	SL2.50ch06p3253622	L125
Fruit_Shape_Index_External_II	L125	SL2.50ch06p3253622	ch06	3253622	3.28689e-06	0.1	125	0.467147	0.569272	0.00239779	-0.267493	GARBI	Fruit_Shape_Index_External_IISL2.50ch06p3253622	SL2.50ch06p3253622	L125
Fruit_Shape_Index_External_II	L125	SL2.50ch06p3253622	ch06	3253622	6.01398e-06	0.0584112	214	0.345697	0.411923	0.00783622	-0.252077	ALCALAX	Fruit_Shape_Index_External_IISL2.50ch06p3253622	SL2.50ch06p3253622	L125
Fruit_Shape_Index_External_II	L125	SL2.50ch06p3253622	ch06	3253622	2.76415e-05	0.0947867	211	0.539357	0.579672	0.0170061	-0.174937	PERELLO	Fruit_Shape_Index_External_IISL2.50ch06p3253622	SL2.50ch06p3253622	L125
Fruit_Shape_Index_External_I	L125	SL2.50ch06p3253622	ch06	3253622	2.8847e-06	0.1	125	0.489516	0.58859	0.00210439	-0.236312	GARBI	Fruit_Shape_Index_External_ISL2.50ch06p3253622	SL2.50ch06p3253622	L125
Fruit_Shape_Index_External_I	L125	SL2.50ch06p3253622	ch06	3253622	4.22349e-06	0.0584112	214	0.332207	0.402145	0.00550321	-0.233049	ALCALAX	Fruit_Shape_Index_External_ISL2.50ch06p3253622	SL2.50ch06p3253622	L125
Fruit_Shape_Index_External_I	L125	SL2.50ch06p3253622	ch06	3253622	3.31998e-05	0.0947867	211	0.545226	0.584206	0.013472	-0.155532	PERELLO	Fruit_Shape_Index_External_ISL2.50ch06p3253622	SL2.50ch06p3253622	L125
Fruit_Shape_Index_Internal	L125	SL2.50ch06p3253622	ch06	3253622	3.22272e-06	0.1	125	0.467815	0.570007	0.00235097	-0.268322	GARBI	Fruit_Shape_Index_InternalSL2.50ch06p3253622	SL2.50ch06p3253622	L125
Fruit_Shape_Index_Internal	L125	SL2.50ch06p3253622	ch06	3253622	9.11584e-06	0.0584112	214	0.346532	0.409983	0.0118779	-0.243021	ALCALAX	Fruit_Shape_Index_InternalSL2.50ch06p3253622	SL2.50ch06p3253622	L125
Fruit_Shape_Index_Internal	L125	SL2.50ch06p3253622	ch06	3253622	2.31788e-05	0.0947867	211	0.540905	0.581884	0.0185199	-0.174715	PERELLO	Fruit_Shape_Index_InternalSL2.50ch06p3253622	SL2.50ch06p3253622	L125
proximal_Ange_Micro	L125	SL2.50ch06p3253622	ch06	3253622	1.09655e-05	0.0584112	214	0.249371	0.320889	0.014288	33.1781	ALCALAX	proximal_Ange_MicroSL2.50ch06p3253622	SL2.50ch06p3253622	L125
Jointless_pedicel	L126	SL2.50ch06p6937735	ch06	6937735	6.28073e-06	0.104265	211	0.238281	0.316205	0.000466685	-0.0651153	PERELLO	Jointless_pedicelSL2.50ch06p6937735	SL2.50ch06p6937735	L126
Jointless_pedicel	L127	SL2.50ch06p12851001	ch06	12851001	4.89002e-06	0.118483	211	0.238281	0.318128	0.000434125	-0.0612729	PERELLO	Jointless_pedicelSL2.50ch06p12851001	SL2.50ch06p12851001	L127
Jointless_pedicel	L127	SL2.50ch06p12880581	ch06	12880581	1.19464e-06	0.0971564	211	0.238281	0.329074	0.000159087	-0.0738595	PERELLO	Jointless_pedicelSL2.50ch06p12880581	SL2.50ch06p12880581	L127
Jointless_pedicel	L127	SL2.50ch06p12910510	ch06	12910510	6.68455e-06	0.118483	211	0.238281	0.315727	0.000466685	-0.0578511	PERELLO	Jointless_pedicelSL2.50ch06p12910510	SL2.50ch06p12910510	L127
FPS_heart	L127	SL2.50ch06p12913906	ch06	12913906	1.45196e-05	0.0575221	113	-3.57491e-05	0.183762	0.00982012	-0.0966424	ACKTYMPAKY	FPS_heartSL2.50ch06p12913906	SL2.50ch06p12913906	L127
FPS_ovoboid	L127	SL2.50ch06p12913906	ch06	12913906	6.98261e-06	0.0575221	113	-0.0145108	0.187124	0.00485012	-0.142122	ACKTYMPAKY	FPS_ovoboidSL2.50ch06p12913906	SL2.50ch06p12913906	L127
Jointless_pedicel	L129	SL2.50ch06p22808288	ch06	22808288	1.49221e-05	0.109005	211	0.238281	0.309603	0.000907264	-0.0590173	PERELLO	Jointless_pedicelSL2.50ch06p22808288	SL2.50ch06p22808288	L129
FPS_bell_pepper	L133	SL2.50ch06p36470806	ch06	36470806	1.2923e-10	0.053351	1134	0.52955	0.547032	5.10135e-08	-0.0314577	HUJI	FPS_bell_pepperSL2.50ch06p36470806	SL2.50ch06p36470806	L133
FPS_bell_pepper	L133	SL2.50ch06p36470806	ch06	36470806	4.78672e-06	0.0625	176	0.562503	0.618247	0.00150064	-0.0995474	UNITUS	FPS_bell_pepperSL2.50ch06p36470806	SL2.50ch06p36470806	L133
FPS_bell_pepper	L134	SL2.50ch06p37636377	ch06	37636377	2.16017e-07	0.0625	176	0.562503	0.635406	0.000108354	-0.115097	UNITUS	FPS_bell_pepperSL2.50ch06p37636377	SL2.50ch06p37636377	L134
FPS_ovoboid	L134	SL2.50ch06p37636377	ch06	37636377	1.2354e-05	0.113043	230	0.0951929	0.174123	0.0257704	-0.183487	ARCA	FPS_ovoboidSL2.50ch06p37636377	SL2.50ch06p37636377	L134
FPS_ellipsoid	L134	SL2.50ch06p40868650	ch06	40868650	1.2405e-05	0.0592417	211	0.394406	0.452225	0.00991157	-0.162076	PERELLO	FPS_ellipsoidSL2.50ch06p40868650	SL2.50ch06p40868650	L134
LSh_potato_leaf	L135	SL2.50ch06p45179203	ch06	45179203	9.9174e-06	0.0568182	176	0.199434	0.294256	0.00414548	-0.186824	UNITUS	LSh_potato_leafSL2.50ch06p45179203	SL2.50ch06p45179203	L135
LSh_regular_leaf	L135	SL2.50ch06p45179203	ch06	45179203	9.9174e-06	0.0568182	176	0.199434	0.294256	0.00414548	0.186824	UNITUS	LSh_regular_leafSL2.50ch06p45179203	SL2.50ch06p45179203	L135
LSh_potato_leaf	L135	SL2.50ch06p45238362	ch06	45238362	2.63553e-05	0.107954	176	0.199434	0.284741	0.00815457	-0.114414	UNITUS	LSh_potato_leafSL2.50ch06p45238362	SL2.50ch06p45238362	L135
LSh_potato_leaf	L135	SL2.50ch06p45238362	ch06	45238362	2.73759e-05	0.177132	1290	0.020527	0.0339914	0.0283278	-0.0434759	HUJI	LSh_potato_leafSL2.50ch06p45238362	SL2.50ch06p45238362	L135
LSh_regular_leaf	L135	SL2.50ch06p45238362	ch06	45238362	2.63553e-05	0.107954	176	0.199434	0.284741	0.00815457	0.114414	UNITUS	LSh_regular_leafSL2.50ch06p45238362	SL2.50ch06p45238362	L135
LSh_potato_leaf	L136	SL2.50ch06p45709883	ch06	45709883	2.92628e-05	0.0596591	176	0.199434	0.283731	0.00815457	0.161531	UNITUS	LSh_potato_leafSL2.50ch06p45709883	SL2.50ch06p45709883	L136
LSh_regular_leaf	L136	SL2.50ch06p45709883	ch06	45709883	2.92628e-05	0.0596591	176	0.199434	0.283731	0.00815457	-0.161531	UNITUS	LSh_regular_leafSL2.50ch06p45709883	SL2.50ch06p45709883	L136
LSh_potato_leaf	L136	SL2.50ch06p48637368	ch06	48637368	2.86896e-05	0.0738636	176	0.199434	0.283922	0.00815457	-0.155293	UNITUS	LSh_potato_leafSL2.50ch06p48637368	SL2.50ch06p48637368	L136
LSh_regular_leaf	L136	SL2.50ch06p48637368	ch06	48637368	2.86896e-05	0.0738636	176	0.199434	0.283922	0.00815457	0.155293	UNITUS	LSh_regular_leafSL2.50ch06p48637368	SL2.50ch06p48637368	L136
LSh_potato_leaf	L136	SL2.50ch06p48650955	ch06	48650955	8.76616e-06	0.0681818	176	0.199434	0.295467	0.00414548	-0.170628	UNITUS	LSh_potato_leafSL2.50ch06p48650955	SL2.50ch06p48650955	L136
LSh_regular_leaf	L136	SL2.50ch06p48650955	ch06	48650955	8.76616e-06	0.0681818	176	0.199434	0.295467	0.00414548	0.170628	UNITUS	LSh_regular_leafSL2.50ch06p48650955	SL2.50ch06p48650955	L136
Area	L136	SL2.50ch06p48824215	ch06	48824215	2.15189e-05	0.168246	211	0.531545	0.573704	0.0148793	7.1839	PERELLO	AreaSL2.50ch06p48824215	SL2.50ch06p48824215	L136
Maximum_Width	L136	SL2.50ch06p48824215	ch06	48824215	2.43917e-05	0.168246	211	0.545173	0.585541	0.00649632	0.924737	PERELLO	Maximum_WidthSL2.50ch06p48824215	SL2.50ch06p48824215	L136
Perimeter	L136	SL2.50ch06p48824215	ch06	48824215	1.63576e-05	0.168246	211	0.526995	0.570851	0.00888648	2.88818	PERELLO	PerimeterSL2.50ch06p48824215	SL2.50ch06p48824215	L136
proximal_Ange_Macro	L136	SL2.50ch06p48824215	ch06	48824215	1.2343e-05	0.168246	211	0.390143	0.4484	0.00986205	24.8941	PERELLO	proximal_Ange_MacroSL2.50ch06p48824215	SL2.50ch06p48824215	L136
Width_Mid_height	L136	SL2.50ch06p48824215	ch06	48824215	2.94781e-05	0.168246	211	0.54313	0.582824	0.007851	0.917709	PERELLO	Width_Mid_heightSL2.50ch06p48824215	SL2.50ch06p48824215	L136
locule_number	L136	SL2.50ch06p48838772	ch06	48838772	1.70161e-05	0.172986	211	0.455077	0.505388	0.00453196	2.1801	PERELLO	locule_numberSL2.50ch06p48838772	SL2.50ch06p48838772	L136
EFC_yellow	L136	SL2.50ch06p49236083	ch06	49236083	6.71217e-06	0.0805085	118	0.152032	0.313333	0.00312019	-0.18529	ACKTYMPAKY	EFC_yellowSL2.50ch06p49236083	SL2.50ch06p49236083	L136
FPS_bell_pepper	L140	SL2.50ch07p3735289	ch07	3735289	2.66406e-06	0.121693	1134	0.52955	0.538797	0.000467394	-0.019739	HUJI	FPS_bell_pepperSL2.50ch07p3735289	SL2.50ch07p3735289	L140
EFC_orange	L225	SL2.50ch07p11112007	ch07	11112007	2.5918e-06	0.0798122	213	-0.0135621	0.0980899	0.00337712	-0.0855787	ALCALAX	EFC_orangeSL2.50ch07p11112007	SL2.50ch07p11112007	L225
Jointless_pedicel	L142	SL2.50ch07p13512310	ch07	13512310	1.66954e-08	0.0453357	1147	0.255679	0.276662	6.33481e-06	0.181335	HUJI	Jointless_pedicelSL2.50ch07p13512310	SL2.50ch07p13512310	L142
LSh_potato_leaf	L142	SL2.50ch07p13512310	ch07	13512310	1.40045e-05	0.0663507	211	-3.53955e-05	0.0942325	0.0111896	0.107143	PERELLO	LSh_potato_leafSL2.50ch07p13512310	SL2.50ch07p13512310	L142
LSh_regular_leaf	L142	SL2.50ch07p13512310	ch07	13512310	1.40045e-05	0.0663507	211	-3.53955e-05	0.0942325	0.0111896	-0.107143	PERELLO	LSh_regular_leafSL2.50ch07p13512310	SL2.50ch07p13512310	L142
Jointless_pedicel	L142	SL2.50ch07p13512330	ch07	13512330	2.00596e-08	0.0448997	1147	0.255679	0.276424	6.33481e-06	0.179877	HUJI	Jointless_pedicelSL2.50ch07p13512330	SL2.50ch07p13512330	L142
LSh_potato_leaf	L142	SL2.50ch07p13512330	ch07	13512330	1.40045e-05	0.0663507	211	-3.53955e-05	0.0942325	0.0111896	0.107143	PERELLO	LSh_potato_leafSL2.50ch07p13512330	SL2.50ch07p13512330	L142
LSh_regular_leaf	L142	SL2.50ch07p13512330	ch07	13512330	1.40045e-05	0.0663507	211	-3.53955e-05	0.0942325	0.0111896	-0.107143	PERELLO	LSh_regular_leafSL2.50ch07p13512330	SL2.50ch07p13512330	L142
Average_Luminosity	L226	SL2.50ch07p56022872	ch07	56022872	3.48062e-05	0.0512821	117	-0.0018937	0.15844	0.0641035	-11.4921	ACKTYMPAKY	Average_LuminositySL2.50ch07p56022872	SL2.50ch07p56022872	L226
Growth_habit	L146	SL2.50ch07p60387068	ch07	60387068	9.72859e-06	0.0521327	211	0.343364	0.407651	0.0022209	-0.304361	PERELLO	Growth_habitSL2.50ch07p60387068	SL2.50ch07p60387068	L146
Growth_habit	L146	SL2.50ch07p60608325	ch07	60608325	2.29366e-05	0.0545024	211	0.343364	0.402043	0.00333206	-0.264737	PERELLO	Growth_habitSL2.50ch07p60608325	SL2.50ch07p60608325	L146
Jointless_pedicel	L227	SL2.50ch07p65598218	ch07	65598218	1.30544e-06	0.0503145	159	0.265912	0.383631	0.000710154	-0.0952951	INRA	Jointless_pedicelSL2.50ch07p65598218	SL2.50ch07p65598218	L227
Curved_Fruit_Shape_Index	L153	SL2.50ch08p233565	ch08	233565	4.12898e-06	0.0718954	153	0.471301	0.550762	0.00194888	-0.247076	INRA	Curved_Fruit_Shape_IndexSL2.50ch08p233565	SL2.50ch08p233565	L153
Curved_Fruit_Shape_Index	L153	SL2.50ch08p233565	ch08	233565	1.95195e-05	0.064	125	0.473021	0.55692	0.00949301	-0.269672	GARBI	Curved_Fruit_Shape_IndexSL2.50ch08p233565	SL2.50ch08p233565	L153
Curved_Fruit_Shape_Index	L153	SL2.50ch08p233565	ch08	233565	3.68263e-05	0.119318	176	0.536196	0.58375	0.0161877	-0.180905	UNITUS	Curved_Fruit_Shape_IndexSL2.50ch08p233565	SL2.50ch08p233565	L153
FPS_long	L153	SL2.50ch08p233565	ch08	233565	7.61975e-07	0.0625	128	0.351867	0.490178	0.000555861	-0.193635	GARBI	FPS_longSL2.50ch08p233565	SL2.50ch08p233565	L153
FPS_long	L153	SL2.50ch08p233565	ch08	233565	8.74248e-06	0.0592417	211	0.528176	0.574875	0.00232841	-0.1835	PERELLO	FPS_longSL2.50ch08p233565	SL2.50ch08p233565	L153
FPS_long	L153	SL2.50ch08p233565	ch08	233565	1.62479e-05	0.10582	1134	0.370977	0.381385	0.0128277	-0.0609741	HUJI	FPS_longSL2.50ch08p233565	SL2.50ch08p233565	L153
FPS_long	L153	SL2.50ch08p233565	ch08	233565	2.33647e-05	0.119318	176	0.345045	0.415789	0.0274672	-0.157537	UNITUS	FPS_longSL2.50ch08p233565	SL2.50ch08p233565	L153
Fruit_Shape_Index_External_II	L153	SL2.50ch08p233565	ch08	233565	2.43916e-05	0.0718954	153	0.465261	0.531999	0.0115128	-0.23889	INRA	Fruit_Shape_Index_External_IISL2.50ch08p233565	SL2.50ch08p233565	L153
Fruit_Shape_Index_External_II	L153	SL2.50ch08p233565	ch08	233565	2.68536e-05	0.119318	176	0.593468	0.636695	0.0168372	-0.185912	UNITUS	Fruit_Shape_Index_External_IISL2.50ch08p233565	SL2.50ch08p233565	L153
Fruit_Shape_Index_External_II	L153	SL2.50ch08p233565	ch08	233565	3.55393e-05	0.064	125	0.467147	0.546301	0.012963	-0.26837	GARBI	Fruit_Shape_Index_External_IISL2.50ch08p233565	SL2.50ch08p233565	L153
Fruit_Shape_Index_External_I	L153	SL2.50ch08p233565	ch08	233565	1.53159e-05	0.119318	176	0.593326	0.639335	0.0192062	-0.169314	UNITUS	Fruit_Shape_Index_External_ISL2.50ch08p233565	SL2.50ch08p233565	L153
Fruit_Shape_Index_External_I	L153	SL2.50ch08p233565	ch08	233565	1.78601e-05	0.0718954	153	0.464005	0.533267	0.00842999	-0.215018	INRA	Fruit_Shape_Index_External_ISL2.50ch08p233565	SL2.50ch08p233565	L153
Fruit_Shape_Index_External_I	L153	SL2.50ch08p233565	ch08	233565	2.93819e-05	0.064	125	0.489516	0.567068	0.010717	-0.238261	GARBI	Fruit_Shape_Index_External_ISL2.50ch08p233565	SL2.50ch08p233565	L153
Fruit_Shape_Index_Internal	L153	SL2.50ch08p233565	ch08	233565	2.03217e-05	0.0718954	153	0.446392	0.516916	0.00959185	-0.255039	INRA	Fruit_Shape_Index_InternalSL2.50ch08p233565	SL2.50ch08p233565	L153
Fruit_Shape_Index_Internal	L153	SL2.50ch08p233565	ch08	233565	2.67437e-05	0.119318	176	0.59334	0.636601	0.0167683	-0.186558	UNITUS	Fruit_Shape_Index_InternalSL2.50ch08p233565	SL2.50ch08p233565	L153
Fruit_Shape_Index_Internal	L153	SL2.50ch08p233565	ch08	233565	3.68029e-05	0.064	125	0.467815	0.546542	0.0134238	-0.268386	GARBI	Fruit_Shape_Index_InternalSL2.50ch08p233565	SL2.50ch08p233565	L153
FPS_heart	L153	SL2.50ch08p240661	ch08	240661	5.21234e-06	0.0575221	113	-3.57491e-05	0.204763	0.00528792	-0.107685	ACKTYMPAKY	FPS_heartSL2.50ch08p240661	SL2.50ch08p240661	L153
FPS_long	L153	SL2.50ch08p240661	ch08	240661	5.22876e-08	0.0545024	211	0.528176	0.59988	2.78519e-05	-0.260848	PERELLO	FPS_longSL2.50ch08p240661	SL2.50ch08p240661	L153
Puffiness_appearance	L153	SL2.50ch08p240661	ch08	240661	2.44711e-05	0.0576923	156	-0.00761544	0.115507	0.0115504	-0.557884	INRA	Puffiness_appearanceSL2.50ch08p240661	SL2.50ch08p240661	L153
Leaf_shape	L153	SL2.50ch08p738340	ch08	738340	7.95701e-06	0.0678295	1290	0.0145613	0.0299364	0.0125641	-0.0844503	HUJI	Leaf_shapeSL2.50ch08p738340	SL2.50ch08p738340	L153
LShdouble_feathered	L153	SL2.50ch08p738340	ch08	738340	5.42086e-07	0.0678295	1290	0.0067278	0.0262728	0.000855954	-0.0358496	HUJI	LShdouble_featheredSL2.50ch08p738340	SL2.50ch08p738340	L153
FPS_heart	L153	SL2.50ch08p1192234	ch08	1192234	1.07497e-09	0.0703125	128	0.188969	0.466421	7.84188e-07	-0.20037	GARBI	FPS_heartSL2.50ch08p1192234	SL2.50ch08p1192234	L153
FPS_heart	L153	SL2.50ch08p1192234	ch08	1192234	4.03773e-07	0.0559965	1134	0.18396	0.202673	0.000637557	-0.101345	HUJI	FPS_heartSL2.50ch08p1192234	SL2.50ch08p1192234	L153
FPS_heart	L153	SL2.50ch08p1192234	ch08	1192234	4.41505e-07	0.0795455	176	-3.64815e-05	0.157407	0.000276824	-0.0845512	UNITUS	FPS_heartSL2.50ch08p1192234	SL2.50ch08p1192234	L153
FPS_heart	L153	SL2.50ch08p1239474	ch08	1239474	3.48723e-07	0.0625	128	0.188969	0.373855	0.000127197	-0.188617	GARBI	FPS_heartSL2.50ch08p1239474	SL2.50ch08p1239474	L153
FPS_heart	L153	SL2.50ch08p1239474	ch08	1239474	1.31393e-05	0.0559965	1134	0.18396	0.197759	0.00414938	-0.0885751	HUJI	FPS_heartSL2.50ch08p1239474	SL2.50ch08p1239474	L153
FPS_heart	L153	SL2.50ch08p1239513	ch08	1239513	3.40166e-10	0.0742188	128	0.188969	0.48595	4.96302e-07	-0.214695	GARBI	FPS_heartSL2.50ch08p1239513	SL2.50ch08p1239513	L153
FPS_heart	L153	SL2.50ch08p1239513	ch08	1239513	3.35718e-07	0.0767045	176	-3.64815e-05	0.160922	0.000276824	-0.0861726	UNITUS	FPS_heartSL2.50ch08p1239513	SL2.50ch08p1239513	L153
FPS_heart	L153	SL2.50ch08p1239513	ch08	1239513	4.07088e-06	0.0564374	1134	0.18396	0.199403	0.00214264	-0.0942425	HUJI	FPS_heartSL2.50ch08p1239513	SL2.50ch08p1239513	L153
Distal_Ange_Macro	L153	SL2.50ch08p1681669	ch08	1681669	1.83571e-05	0.0947867	211	0.285564	0.350986	0.0146673	17.3884	PERELLO	Distal_Ange_MacroSL2.50ch08p1681669	SL2.50ch08p1681669	L153
Distal_shape_area_index	L153	SL2.50ch08p1681669	ch08	1681669	2.89576e-05	0.0947867	211	0.0736338	0.154283	0.0138613	-0.0312099	PERELLO	Distal_shape_area_indexSL2.50ch08p1681669	SL2.50ch08p1681669	L153
FPS_long	L153	SL2.50ch08p1681669	ch08	1681669	1.04627e-05	0.0947867	211	0.528176	0.574026	0.00238848	-0.152407	PERELLO	FPS_longSL2.50ch08p1681669	SL2.50ch08p1681669	L153
Fruit_Shape_Index_External_I	L153	SL2.50ch08p1681669	ch08	1681669	3.5977e-05	0.0947867	211	0.545226	0.583846	0.013472	-0.162194	PERELLO	Fruit_Shape_Index_External_ISL2.50ch08p1681669	SL2.50ch08p1681669	L153
Puffiness_appearance	L153	SL2.50ch08p1681669	ch08	1681669	1.70385e-05	0.13141	156	-0.00761544	0.120567	0.0115504	-0.414339	INRA	Puffiness_appearanceSL2.50ch08p1681669	SL2.50ch08p1681669	L153
FPS_ellipsoid	L153	SL2.50ch08p2776436	ch08	2776436	2.06027e-06	0.106522	230	0.108363	0.200812	0.00429773	-0.190917	ARCA	FPS_ellipsoidSL2.50ch08p2776436	SL2.50ch08p2776436	L153
FPS_rectangular	L153	SL2.50ch08p2777979	ch08	2777979	1.22126e-06	0.0521327	211	0.0489569	0.1621	0.000650527	-0.160866	PERELLO	FPS_rectangularSL2.50ch08p2777979	SL2.50ch08p2777979	L153
FPS_rectangular	L153	SL2.50ch08p2778020	ch08	2778020	5.66641e-07	0.0521327	211	0.0489569	0.169644	0.000452747	-0.170452	PERELLO	FPS_rectangularSL2.50ch08p2778020	SL2.50ch08p2778020	L153
Obovoid_ovoid_index	L153	SL2.50ch08p2778020	ch08	2778020	2.71832e-05	0.0653595	153	0.350415	0.430492	0.0206061	-0.0935326	INRA	Obovoid_ovoid_indexSL2.50ch08p2778020	SL2.50ch08p2778020	L153
FPS_rectangular	L153	SL2.50ch08p2778086	ch08	2778086	5.66641e-07	0.0521327	211	0.0489569	0.169644	0.000452747	-0.170452	PERELLO	FPS_rectangularSL2.50ch08p2778086	SL2.50ch08p2778086	L153
Obovoid_ovoid_index	L153	SL2.50ch08p2778086	ch08	2778086	2.71832e-05	0.0653595	153	0.350415	0.430492	0.0206061	-0.0935326	INRA	Obovoid_ovoid_indexSL2.50ch08p2778086	SL2.50ch08p2778086	L153
Obovoid_ovoid_index	L153	SL2.50ch08p2778121	ch08	2778121	3.27427e-05	0.0555556	153	0.350415	0.428789	0.0206061	-0.0997054	INRA	Obovoid_ovoid_indexSL2.50ch08p2778121	SL2.50ch08p2778121	L153
Distal_Ange_Macro	L153	SL2.50ch08p3496896	ch08	3496896	6.7184e-06	0.376	125	0.419971	0.523506	0.00980214	12.4349	GARBI	Distal_Ange_MacroSL2.50ch08p3496896	SL2.50ch08p3496896	L153
Fruit_Shape_Index_External_II	L153	SL2.50ch08p3496896	ch08	3496896	2.77789e-05	0.376	125	0.467147	0.548628	0.012963	-0.159257	GARBI	Fruit_Shape_Index_External_IISL2.50ch08p3496896	SL2.50ch08p3496896	L153
Fruit_Shape_Index_External_I	L153	SL2.50ch08p3496896	ch08	3496896	2.37271e-05	0.376	125	0.489516	0.569009	0.010717	-0.14109	GARBI	Fruit_Shape_Index_External_ISL2.50ch08p3496896	SL2.50ch08p3496896	L153
Fruit_Shape_Index_Internal	L153	SL2.50ch08p3496896	ch08	3496896	2.76338e-05	0.376	125	0.467815	0.549244	0.0134238	-0.159647	GARBI	Fruit_Shape_Index_InternalSL2.50ch08p3496896	SL2.50ch08p3496896	L153
FPS_rectangular	L154	SL2.50ch08p10435318	ch08	10435318	2.91203e-05	0.249559	1134	0.145515	0.158802	0.0229905	-0.0646911	HUJI	FPS_rectangularSL2.50ch08p10435318	SL2.50ch08p10435318	L154
EFC_yellow	L154	SL2.50ch08p12700454	ch08	12700454	2.95163e-05	0.0805085	118	0.152032	0.289127	0.00748606	-0.146884	ACKTYMPAKY	EFC_yellowSL2.50ch08p12700454	SL2.50ch08p12700454	L154
Tomato_Pericarp_Thickness_Ratio	L228	SL2.50ch08p15081967	ch08	15081967	1.88749e-05	0.10514	214	-2.9797e-05	0.089923	0.00805544	0.0012315	ALCALAX	Tomato_Pericarp_Thickness_RatioSL2.50ch08p15081967	SL2.50ch08p15081967	L228
Tomato_Pericarp_Thickness	L228	SL2.50ch08p15081967	ch08	15081967	2.83546e-05	0.0592417	211	0.325867	0.384697	0.0226553	0.179765	PERELLO	Tomato_Pericarp_ThicknessSL2.50ch08p15081967	SL2.50ch08p15081967	L228
Eccentricity_Area_Index	L155	SL2.50ch08p15429666	ch08	15429666	4.66127e-06	0.0942982	228	0.353133	0.415899	0.0048617	-0.0255651	ARCA	Eccentricity_Area_IndexSL2.50ch08p15429666	SL2.50ch08p15429666	L155
EFC_pink	L155	SL2.50ch08p15429666	ch08	15429666	1.84573e-05	0.255682	176	0.10468	0.203943	0.046291	-0.140568	UNITUS	EFC_pinkSL2.50ch08p15429666	SL2.50ch08p15429666	L155
Fruit_shoulder_shape	L155	SL2.50ch08p15429666	ch08	15429666	1.58216e-05	0.0934783	230	0.333569	0.390209	0.0110013	-0.412207	ARCA	Fruit_shoulder_shapeSL2.50ch08p15429666	SL2.50ch08p15429666	L155
Skin_color	L155	SL2.50ch08p15429666	ch08	15429666	1.84573e-05	0.255682	176	0.10468	0.203943	0.0462909	0.140568	UNITUS	Skin_colorSL2.50ch08p15429666	SL2.50ch08p15429666	L155
SPS_irregular	L155	SL2.50ch08p15429666	ch08	15429666	1.89741e-05	0.0951327	226	0.0336418	0.115679	0.0395799	-0.146318	ARCA	SPS_irregularSL2.50ch08p15429666	SL2.50ch08p15429666	L155
EFC_yellow	L229	SL2.50ch08p24776451	ch08	24776451	2.33652e-05	0.0762712	118	0.152032	0.292897	0.00677257	0.157963	ACKTYMPAKY	EFC_yellowSL2.50ch08p24776451	SL2.50ch08p24776451	L229
EFC_yellow	L156	SL2.50ch08p28057339	ch08	28057339	3.64437e-06	0.0635593	118	0.152032	0.323532	0.00312019	0.1802	ACKTYMPAKY	EFC_yellowSL2.50ch08p28057339	SL2.50ch08p28057339	L156
FPS_rectangular	L157	SL2.50ch08p39248736	ch08	39248736	3.18528e-06	0.0542328	1134	0.145515	0.162047	0.00502955	-0.108736	HUJI	FPS_rectangularSL2.50ch08p39248736	SL2.50ch08p39248736	L157
Tomato_Pericarp_Thickness_Ratio	L157	SL2.50ch08p39248736	ch08	39248736	1.23048e-05	0.0794393	214	-2.9797e-05	0.0941172	0.00801656	0.00135911	ALCALAX	Tomato_Pericarp_Thickness_RatioSL2.50ch08p39248736	SL2.50ch08p39248736	L157
Distal_Fruit_Bockiness	L158	SL2.50ch08p47492944	ch08	47492944	2.40898e-05	0.106635	211	0.352603	0.410143	0.0128318	0.0561885	PERELLO	Distal_Fruit_BockinessSL2.50ch08p47492944	SL2.50ch08p47492944	L158
FPS_heart	L158	SL2.50ch08p47492944	ch08	47492944	3.41771e-07	0.0710227	176	-3.64815e-05	0.160692	0.000276824	-0.0855237	UNITUS	FPS_heartSL2.50ch08p47492944	SL2.50ch08p47492944	L158
FPS_heart	L158	SL2.50ch08p47492944	ch08	47492944	2.56156e-06	0.0709877	1134	0.18396	0.200056	0.00202236	-0.0877733	HUJI	FPS_heartSL2.50ch08p47492944	SL2.50ch08p47492944	L158
FPS_ovoboid	L158	SL2.50ch08p47492944	ch08	47492944	1.26213e-05	0.106635	211	-0.00237235	0.0931555	0.0100845	-0.0530659	PERELLO	FPS_ovoboidSL2.50ch08p47492944	SL2.50ch08p47492944	L158
Fruit_Shape_Triangle	L158	SL2.50ch08p47492944	ch08	47492944	7.4363e-07	0.106635	211	0.206232	0.304725	0.00059416	-0.292667	PERELLO	Fruit_Shape_TriangleSL2.50ch08p47492944	SL2.50ch08p47492944	L158
LShdouble_feathered	L160	SL2.50ch08p52628415	ch08	52628415	2.14643e-05	0.0851852	135	0.190213	0.307539	0.0188187	0.0996396	GARBI	LShdouble_featheredSL2.50ch08p52628415	SL2.50ch08p52628415	L160
LSh_potato_leaf	L160	SL2.50ch08p54219656	ch08	54219656	2.02681e-05	0.0566038	159	-0.0129176	0.110946	0.00318884	-0.168882	INRA	LSh_potato_leafSL2.50ch08p54219656	SL2.50ch08p54219656	L160
Tomato_Pericarp_Thickness_Ratio	L160	SL2.50ch08p54219656	ch08	54219656	1.37539e-06	0.0514019	214	-2.9797e-05	0.115964	0.00179213	0.0018646	ALCALAX	Tomato_Pericarp_Thickness_RatioSL2.50ch08p54219656	SL2.50ch08p54219656	L160
Tomato_Pericarp_Thickness_Ratio	L160	SL2.50ch08p54372654	ch08	54372654	2.47289e-05	0.0817757	214	-2.9797e-05	0.0872872	0.00805544	0.00143732	ALCALAX	Tomato_Pericarp_Thickness_RatioSL2.50ch08p54372654	SL2.50ch08p54372654	L160
FPS_ellipsoid	L160	SL2.50ch08p54789933	ch08	54789933	3.48713e-05	0.0971564	211	0.394406	0.44602	0.0185748	-0.124355	PERELLO	FPS_ellipsoidSL2.50ch08p54789933	SL2.50ch08p54789933	L160
FPS_ovoboid	L160	SL2.50ch08p54789933	ch08	54789933	7.1712e-06	0.0575221	113	-0.0145108	0.186568	0.00485012	-0.142257	ACKTYMPAKY	FPS_ovoboidSL2.50ch08p54789933	SL2.50ch08p54789933	L160
Growth_habit	L160	SL2.50ch08p54789933	ch08	54789933	1.77518e-05	0.0550848	118	0.0710241	0.230228	0.0360185	0.632191	ACKTYMPAKY	Growth_habitSL2.50ch08p54789933	SL2.50ch08p54789933	L160
Average_Green	L160	SL2.50ch08p55266151	ch08	55266151	1.42223e-05	0.141026	117	-0.0248551	0.156839	0.024946	-9.34072	ACKTYMPAKY	Average_GreenSL2.50ch08p55266151	SL2.50ch08p55266151	L160
Average_L_Vaue	L160	SL2.50ch08p55266151	ch08	55266151	2.70442e-05	0.141026	117	0.0106576	0.173763	0.0473075	-2.79991	ACKTYMPAKY	Average_L_VaueSL2.50ch08p55266151	SL2.50ch08p55266151	L160
Distal_shape_area_index	L160	SL2.50ch08p55266151	ch08	55266151	3.46967e-05	0.106635	211	0.0736338	0.152632	0.0138613	-0.026852	PERELLO	Distal_shape_area_indexSL2.50ch08p55266151	SL2.50ch08p55266151	L160
EFC_pink	L160	SL2.50ch08p55266151	ch08	55266151	3.30074e-05	0.0633803	213	0.440437	0.487958	0.020834	-0.246509	ALCALAX	EFC_pinkSL2.50ch08p55266151	SL2.50ch08p55266151	L160
EFC_red	L160	SL2.50ch08p55266151	ch08	55266151	1.34645e-05	0.0633803	213	0.451249	0.502679	0.00350884	0.252264	ALCALAX	EFC_redSL2.50ch08p55266151	SL2.50ch08p55266151	L160
EFC_yellow	L160	SL2.50ch08p55266151	ch08	55266151	6.45594e-06	0.13983	118	0.152032	0.31398	0.00312019	-0.146845	ACKTYMPAKY	EFC_yellowSL2.50ch08p55266151	SL2.50ch08p55266151	L160
Average_Green	L160	SL2.50ch08p55318349	ch08	55318349	3.62303e-05	0.136752	117	-0.0248551	0.138368	0.024946	-8.64721	ACKTYMPAKY	Average_GreenSL2.50ch08p55318349	SL2.50ch08p55318349	L160
EFC_red	L160	SL2.50ch08p55318349	ch08	55318349	4.42837e-06	0.0633803	213	0.451249	0.508745	0.00186739	-0.257231	ALCALAX	EFC_redSL2.50ch08p55318349	SL2.50ch08p55318349	L160
EFC_yellow	L160	SL2.50ch08p55318349	ch08	55318349	1.48378e-05	0.135593	118	0.152032	0.300275	0.00501765	-0.137839	ACKTYMPAKY	EFC_yellowSL2.50ch08p55318349	SL2.50ch08p55318349	L160
Distal_shape_area_index	L160	SL2.50ch08p55342954	ch08	55342954	3.29271e-05	0.111374	211	0.0736338	0.15311	0.0138613	-0.026468	PERELLO	Distal_shape_area_indexSL2.50ch08p55342954	SL2.50ch08p55342954	L160
EFC_red	L160	SL2.50ch08p55342954	ch08	55342954	5.73257e-06	0.0633803	213	0.451249	0.507329	0.00186739	-0.252064	ALCALAX	EFC_redSL2.50ch08p55342954	SL2.50ch08p55342954	L160
Curved_Fruit_Shape_Index	L161	SL2.50ch08p60822270	ch08	60822270	1.49244e-05	0.0829384	211	0.537726	0.581009	0.0119246	-0.190186	PERELLO	Curved_Fruit_Shape_IndexSL2.50ch08p60822270	SL2.50ch08p60822270	L161
FPS_long	L161	SL2.50ch08p60822270	ch08	60822270	1.7979e-05	0.0829384	211	0.528176	0.57148	0.00319228	-0.157823	PERELLO	FPS_longSL2.50ch08p60822270	SL2.50ch08p60822270	L161
Fruit_Shape_Index_External_I	L161	SL2.50ch08p60822270	ch08	60822270	2.15662e-05	0.0829384	211	0.545226	0.586144	0.013472	-0.177894	PERELLO	Fruit_Shape_Index_External_ISL2.50ch08p60822270	SL2.50ch08p60822270	L161
Curved_Fruit_Shape_Index	L161	SL2.50ch08p61612775	ch08	61612775	6.20079e-11	0.07109	211	0.537726	0.642436	9.90887e-08	-0.32054	PERELLO	Curved_Fruit_Shape_IndexSL2.50ch08p61612775	SL2.50ch08p61612775	L161
Curved_Height	L161	SL2.50ch08p61612775	ch08	61612775	5.77916e-07	0.07109	211	0.527501	0.587364	0.000923509	-1.25717	PERELLO	Curved_HeightSL2.50ch08p61612775	SL2.50ch08p61612775	L161
Distal_Ange_Macro	L161	SL2.50ch08p61612775	ch08	61612775	8.84114e-07	0.07109	211	0.285564	0.372937	0.00141281	23.2022	PERELLO	Distal_Ange_MacroSL2.50ch08p61612775	SL2.50ch08p61612775	L161
Distal_Fruit_Bockiness	L161	SL2.50ch08p61612775	ch08	61612775	4.64164e-07	0.07109	211	0.352603	0.436099	0.000741734	0.0670235	PERELLO	Distal_Fruit_BockinessSL2.50ch08p61612775	SL2.50ch08p61612775	L161
Distal_shape_area_index	L161	SL2.50ch08p61612775	ch08	61612775	1.7979e-09	0.07109	211	0.0736338	0.248335	2.87305e-06	-0.0501764	PERELLO	Distal_shape_area_indexSL2.50ch08p61612775	SL2.50ch08p61612775	L161
FPS_bell_pepper	L161	SL2.50ch08p61612775	ch08	61612775	6.61975e-09	0.111993	1134	0.52955	0.543735	2.09052e-06	-0.0291656	HUJI	FPS_bell_pepperSL2.50ch08p61612775	SL2.50ch08p61612775	L161
FPS_long	L161	SL2.50ch08p61612775	ch08	61612775	4.37876e-09	0.0710901	211	0.528176	0.612532	3.49863e-06	-0.238691	PERELLO	FPS_longSL2.50ch08p61612775	SL2.50ch08p61612775	L161
Fruit_Shape_Index_External_II	L161	SL2.50ch08p61612775	ch08	61612775	5.19674e-10	0.0710901	211	0.539357	0.632597	8.30439e-07	-0.321827	PERELLO	Fruit_Shape_Index_External_IISL2.50ch08p61612775	SL2.50ch08p61612775	L161
Fruit_Shape_Index_External_I	L161	SL2.50ch08p61612775	ch08	61612775	1.41321e-10	0.0710901	211	0.545226	0.643962	2.25832e-07	-0.29944	PERELLO	Fruit_Shape_Index_External_ISL2.50ch08p61612775	SL2.50ch08p61612775	L161
Fruit_Shape_Index_Internal	L161	SL2.50ch08p61612775	ch08	61612775	6.42669e-10	0.0710901	211	0.540905	0.632739	1.02699e-06	-0.316392	PERELLO	Fruit_Shape_Index_InternalSL2.50ch08p61612775	SL2.50ch08p61612775	L161
Fruit_Shape_Triangle	L161	SL2.50ch08p61612775	ch08	61612775	2.24743e-08	0.0710901	211	0.206232	0.334044	3.5914e-05	-0.33013	PERELLO	Fruit_Shape_TriangleSL2.50ch08p61612775	SL2.50ch08p61612775	L161
Height_Mid_width	L161	SL2.50ch08p61612775	ch08	61612775	5.56191e-09	0.0710901	211	0.540585	0.621519	8.88794e-06	-1.34517	PERELLO	Height_Mid_widthSL2.50ch08p61612775	SL2.50ch08p61612775	L161
Maximum_Height	L161	SL2.50ch08p61612775	ch08	61612775	6.34497e-08	0.0710901	211	0.561722	0.627424	0.000101393	-1.28023	PERELLO	Maximum_HeightSL2.50ch08p61612775	SL2.50ch08p61612775	L161
Width_Widest_Pos	L161	SL2.50ch08p61612775	ch08	61612775	2.91769e-05	0.0710901	211	0.229967	0.296949	0.0466247	0.0265018	PERELLO	Width_Widest_PosSL2.50ch08p61612775	SL2.50ch08p61612775	L161
Fruit_Shape_Triangle	L162	SL2.50ch08p63328385	ch08	63328385	1.10536e-05	0.0521327	211	0.206232	0.282931	0.00441591	-0.238159	PERELLO	Fruit_Shape_TriangleSL2.50ch08p63328385	SL2.50ch08p63328385	L162
Jointless_pedicel	L162	SL2.50ch08p63328385	ch08	63328385	1.53292e-05	0.0521327	211	0.238281	0.309398	0.000907264	-0.0529507	PERELLO	Jointless_pedicelSL2.50ch08p63328385	SL2.50ch08p63328385	L162
FPS_bell_pepper	L163	SL2.50ch08p64368100	ch08	64368100	1.29165e-06	0.0653409	176	0.562503	0.625412	0.000462781	-0.110926	UNITUS	FPS_bell_pepperSL2.50ch08p64368100	SL2.50ch08p64368100	L163
FPS_bell_pepper	L163	SL2.50ch08p64368234	ch08	64368234	4.49766e-07	0.0738636	176	0.562503	0.631278	0.000188002	-0.110661	UNITUS	FPS_bell_pepperSL2.50ch08p64368234	SL2.50ch08p64368234	L163
FPS_ovoboid	L163	SL2.50ch08p64644939	ch08	64644939	1.28274e-06	0.102273	176	0.367003	0.458078	0.00160856	-0.170974	UNITUS	FPS_ovoboidSL2.50ch08p64644939	SL2.50ch08p64644939	L163
FPS_ovoboid	L163	SL2.50ch08p64679591	ch08	64679591	1.38396e-05	0.125	176	0.367003	0.4394	0.0086774	-0.142282	UNITUS	FPS_ovoboidSL2.50ch08p64679591	SL2.50ch08p64679591	L163
Jointless_pedicel	L230	SL2.50ch09p920117	ch09	920117	6.29732e-06	0.0555556	117	0.16483	0.326253	0.00182532	0.170829	ACKTYMPAKY	Jointless_pedicelSL2.50ch09p920117	SL2.50ch09p920117	L230
Jointless_pedicel	L230	SL2.50ch09p955079	ch09	955079	4.42488e-06	0.0555556	117	0.16483	0.332108	0.00153715	0.17811	ACKTYMPAKY	Jointless_pedicelSL2.50ch09p955079	SL2.50ch09p955079	L230
EFC_orange	L167	SL2.50ch09p2872567	ch09	2872567	1.90174e-05	0.0616114	211	-3.40619e-05	0.0911902	0.00759743	-0.0483751	PERELLO	EFC_orangeSL2.50ch09p2872567	SL2.50ch09p2872567	L167
External_fruit_color_L	L167	SL2.50ch09p2872567	ch09	2872567	3.69756e-05	0.0506329	158	0.0187272	0.131507	0.0698099	-3.74706	INRA	External_fruit_color_LSL2.50ch09p2872567	SL2.50ch09p2872567	L167
FPS_bell_pepper	L167	SL2.50ch09p2872567	ch09	2872567	5.51994e-06	0.0880682	176	0.562503	0.617476	0.00153822	-0.0846209	UNITUS	FPS_bell_pepperSL2.50ch09p2872567	SL2.50ch09p2872567	L167
FPS_ovoboid	L231	SL2.50ch09p17747743	ch09	17747743	1.73732e-05	0.0507812	128	0.274086	0.388185	0.0253475	-0.167945	GARBI	FPS_ovoboidSL2.50ch09p17747743	SL2.50ch09p17747743	L231
FPS_long	L168	SL2.50ch09p27862117	ch09	27862117	1.24206e-06	0.107595	158	0.234541	0.35868	0.00117251	-0.150939	INRA	FPS_longSL2.50ch09p27862117	SL2.50ch09p27862117	L168
Jointless_pedicel	L170	SL2.50ch09p51732942	ch09	51732942	4.0962e-07	0.0503145	159	0.265912	0.395806	0.000710154	-0.128301	INRA	Jointless_pedicelSL2.50ch09p51732942	SL2.50ch09p51732942	L170
Jointless_pedicel	L232	SL2.50ch09p56960025	ch09	56960025	4.00148e-06	0.0534591	159	0.265912	0.372068	0.000839421	-0.102024	INRA	Jointless_pedicelSL2.50ch09p56960025	SL2.50ch09p56960025	L232
FPS_long	L233	SL2.50ch09p61758962	ch09	61758962	3.56208e-09	0.0758294	211	0.528176	0.6136	3.49863e-06	-0.250415	PERELLO	FPS_longSL2.50ch09p61758962	SL2.50ch09p61758962	L233
FPS_bell_pepper	L174	SL2.50ch09p69466732	ch09	69466732	8.79284e-08	0.0546737	1134	0.52955	0.541592	1.98341e-05	-0.0281509	HUJI	FPS_bell_pepperSL2.50ch09p69466732	SL2.50ch09p69466732	L174
FPS_bell_pepper	L174	SL2.50ch09p69466732	ch09	69466732	2.61557e-06	0.0632911	158	0.213173	0.332447	0.00123455	-0.105453	INRA	FPS_bell_pepperSL2.50ch09p69466732	SL2.50ch09p69466732	L174
FPS_bell_pepper	L177	SL2.50ch10p1587157	ch10	1587157	1.88163e-07	0.0823864	176	0.562503	0.636188	0.000108354	-0.0997429	UNITUS	FPS_bell_pepperSL2.50ch10p1587157	SL2.50ch10p1587157	L177
Green_shoulder	L179	SL2.50ch10p4324132	ch10	4324132	9.32489e-06	0.0687204	211	0.0972148	0.185985	0.0149012	0.452604	PERELLO	Green_shoulderSL2.50ch10p4324132	SL2.50ch10p4324132	L179
SPS_linear	L182	SL2.50ch10p35863347	ch10	35863347	2.0895e-07	0.0666667	135	-1.01332e-05	0.223835	0.000304858	-0.118143	GARBI	SPS_linearSL2.50ch10p35863347	SL2.50ch10p35863347	L182
Growth_habit	L183	SL2.50ch10p40583941	ch10	40583941	4.18701e-06	0.0616114	211	0.343364	0.413227	0.00167271	0.28078	PERELLO	Growth_habitSL2.50ch10p40583941	SL2.50ch10p40583941	L183
Distal_Fruit_Bockiness	L234	SL2.50ch10p45426947	ch10	45426947	1.00132e-05	0.0723684	228	0.302508	0.36526	0.0207889	0.111086	ARCA	Distal_Fruit_BockinessSL2.50ch10p45426947	SL2.50ch10p45426947	L234
FPS_bell_pepper	L184	SL2.50ch10p50192534	ch10	50192534	5.56499e-07	0.28351	1134	0.52955	0.540075	0.000109839	-0.0235488	HUJI	FPS_bell_pepperSL2.50ch10p50192534	SL2.50ch10p50192534	L184
Tomato_Pericarp_Thickness	L184	SL2.50ch10p51833832	ch10	51833832	3.57541e-05	0.052	125	0.409828	0.497435	0.0521652	-0.332489	GARBI	Tomato_Pericarp_ThicknessSL2.50ch10p51833832	SL2.50ch10p51833832	L184
FPS_bell_pepper	L184	SL2.50ch10p53141008	ch10	53141008	4.87859e-06	0.0759494	158	0.213173	0.325547	0.00155649	-0.0813344	INRA	FPS_bell_pepperSL2.50ch10p53141008	SL2.50ch10p53141008	L184
SPS_stellate	L185	SL2.50ch10p57440432	ch10	57440432	3.16938e-05	0.0881661	1276	0.281597	0.291423	0.0500445	-0.121558	HUJI	SPS_stellateSL2.50ch10p57440432	SL2.50ch10p57440432	L185
FPS_bell_pepper	L185	SL2.50ch10p57956428	ch10	57956428	3.00865e-05	0.176808	1134	0.52955	0.536839	0.00395889	-0.0204703	HUJI	FPS_bell_pepperSL2.50ch10p57956428	SL2.50ch10p57956428	L185
Circular	L185	SL2.50ch10p58285727	ch10	58285727	2.6173e-05	0.0841121	214	0.139958	0.214577	0.0341034	-0.0286399	ALCALAX	CircularSL2.50ch10p58285727	SL2.50ch10p58285727	L185
FPS_long	L185	SL2.50ch10p58285727	ch10	58285727	2.91332e-07	0.084507	213	0.117032	0.234011	0.000267346	-0.120852	ALCALAX	FPS_longSL2.50ch10p58285727	SL2.50ch10p58285727	L185
Average_a_Vaue	L186	SL2.50ch10p61479349	ch10	61479349	2.62773e-05	0.0641026	117	0.0480546	0.205521	0.0533166	-5.33281	ACKTYMPAKY	Average_a_VaueSL2.50ch10p61479349	SL2.50ch10p61479349	L186
Average_Hue	L186	SL2.50ch10p61479349	ch10	61479349	1.99401e-05	0.0641026	117	0.0302571	0.195825	0.0391601	11.2838	ACKTYMPAKY	Average_HueSL2.50ch10p61479349	SL2.50ch10p61479349	L186
EFC_yellow	L186	SL2.50ch10p61479349	ch10	61479349	1.86129e-07	0.0635593	118	0.152032	0.374995	0.000377656	0.208557	ACKTYMPAKY	EFC_yellowSL2.50ch10p61479349	SL2.50ch10p61479349	L186
EFC_yellow	L186	SL2.50ch10p61479349	ch10	61479349	2.15538e-07	0.0849496	1289	0.0878988	0.107148	0.000340334	-0.0555792	HUJI	EFC_yellowSL2.50ch10p61479349	SL2.50ch10p61479349	L186
External_fruit_color_a	L186	SL2.50ch10p61479349	ch10	61479349	2.43023e-05	0.0631579	95	0.0561369	0.254492	0.0493093	-6.65533	ACKTYMPAKY	External_fruit_color_aSL2.50ch10p61479349	SL2.50ch10p61479349	L186
FPS_ovoboid	L187	SL2.50ch10p62444318	ch10	62444318	6.56337e-06	0.218695	1134	0.177725	0.192609	0.00518178	-0.0548051	HUJI	FPS_ovoboidSL2.50ch10p62444318	SL2.50ch10p62444318	L187
Average_b_Vaue	L188	SL2.50ch10p63395716	ch10	63395716	1.98255e-05	0.144737	152	0.0144105	0.141198	0.0374306	-3.20774	INRA	Average_b_VaueSL2.50ch10p63395716	SL2.50ch10p63395716	L188
FPS_heart	L189	SL2.50ch10p63830249	ch10	63830249	1.25184e-05	0.0705467	1134	0.18396	0.197827	0.00414938	-0.0739208	HUJI	FPS_heartSL2.50ch10p63830249	SL2.50ch10p63830249	L189
LSh_potato_leaf	L189	SL2.50ch10p63830249	ch10	63830249	1.63472e-06	0.0852273	176	0.199434	0.312173	0.00136663	-0.141357	UNITUS	LSh_potato_leafSL2.50ch10p63830249	SL2.50ch10p63830249	L189
LSh_regular_leaf	L189	SL2.50ch10p63830249	ch10	63830249	1.63472e-06	0.0852273	176	0.199434	0.312173	0.00136663	0.141357	UNITUS	LSh_regular_leafSL2.50ch10p63830249	SL2.50ch10p63830249	L189
Jointless_pedicel	L191	SL2.50ch11p3259158	ch11	3259158	4.72659e-06	0.0628931	159	0.265912	0.370366	0.000892381	-0.0733913	INRA	Jointless_pedicelSL2.50ch11p3259158	SL2.50ch11p3259158	L191
EFC_purple	L191	SL2.50ch11p4230371	ch11	4230371	2.5921e-05	0.166667	159	0.0276773	0.143335	0.0121239	-0.0866861	INRA	EFC_purpleSL2.50ch11p4230371	SL2.50ch11p4230371	L191
Average_Green	L191	SL2.50ch11p4775556	ch11	4775556	3.68842e-05	0.0769231	117	-0.0248551	0.138019	0.024946	-11.0263	ACKTYMPAKY	Average_GreenSL2.50ch11p4775556	SL2.50ch11p4775556	L191
EFC_yellow	L191	SL2.50ch11p4775556	ch11	4775556	7.68899e-06	0.0805085	118	0.152032	0.311082	0.00312019	-0.17851	ACKTYMPAKY	EFC_yellowSL2.50ch11p4775556	SL2.50ch11p4775556	L191
FPS_oxheart	L191	SL2.50ch11p4775556	ch11	4775556	6.85703e-09	0.0704225	213	0.0446217	0.209045	8.93471e-06	-0.102188	ALCALAX	FPS_oxheartSL2.50ch11p4775556	SL2.50ch11p4775556	L191
FPS_oxheart	L191	SL2.50ch11p4775556	ch11	4775556	3.30288e-06	0.147266	1134	0.486773	0.49667	0.00130381	-0.0639314	HUJI	FPS_oxheartSL2.50ch11p4775556	SL2.50ch11p4775556	L191
FPS_oxheart	L191	SL2.50ch11p4775556	ch11	4775556	8.71861e-06	0.170886	158	0.164187	0.276796	0.00823036	-0.144195	INRA	FPS_oxheartSL2.50ch11p4775556	SL2.50ch11p4775556	L191
Jointless_pedicel	L192	SL2.50ch11p7842938	ch11	7842938	1.78975e-05	0.0829384	211	0.238281	0.308225	0.000986217	-0.0785089	PERELLO	Jointless_pedicelSL2.50ch11p7842938	SL2.50ch11p7842938	L192
Jointless_pedicel	L192	SL2.50ch11p7843040	ch11	7843040	8.72703e-07	0.0758294	211	0.238281	0.331538	0.00012678	-0.0887925	PERELLO	Jointless_pedicelSL2.50ch11p7843040	SL2.50ch11p7843040	L192
Jointless_pedicel	L192	SL2.50ch11p7980943	ch11	7980943	6.71699e-06	0.0781991	211	0.238281	0.31569	0.000466685	-0.0798646	PERELLO	Jointless_pedicelSL2.50ch11p7980943	SL2.50ch11p7980943	L192
Jointless_pedicel	L192	SL2.50ch11p7990797	ch11	7990797	1.40029e-07	0.0734597	211	0.238281	0.346083	6.30393e-05	-0.101486	PERELLO	Jointless_pedicelSL2.50ch11p7990797	SL2.50ch11p7990797	L192
Jointless_pedicel	L192	SL2.50ch11p8040264	ch11	8040264	3.23928e-07	0.0781991	211	0.238281	0.339378	7.39481e-05	-0.0950044	PERELLO	Jointless_pedicelSL2.50ch11p8040264	SL2.50ch11p8040264	L192
Jointless_pedicel	L192	SL2.50ch11p8040285	ch11	8040285	3.23928e-07	0.0781991	211	0.238281	0.339378	7.39481e-05	-0.0950044	PERELLO	Jointless_pedicelSL2.50ch11p8040285	SL2.50ch11p8040285	L192
Jointless_pedicel	L193	SL2.50ch11p17906906	ch11	17906906	1.55392e-06	0.0663507	211	0.238281	0.327017	0.000178821	-0.16355	PERELLO	Jointless_pedicelSL2.50ch11p17906906	SL2.50ch11p17906906	L193
Jointless_pedicel	L195	SL2.50ch11p41992504	ch11	41992504	3.07121e-05	0.0663507	211	0.238281	0.304154	0.00153368	-0.0885231	PERELLO	Jointless_pedicelSL2.50ch11p41992504	SL2.50ch11p41992504	L195
FPS_oxheart	L196	SL2.50ch11p46555435	ch11	46555435	1.70593e-08	0.0798122	213	0.0446217	0.199699	1.11141e-05	-0.0894539	ALCALAX	FPS_oxheartSL2.50ch11p46555435	SL2.50ch11p46555435	L196
Jointless_pedicel	L197	SL2.50ch11p49226488	ch11	49226488	1.55996e-09	0.0687204	211	0.238281	0.383129	1.24641e-06	-0.149893	PERELLO	Jointless_pedicelSL2.50ch11p49226488	SL2.50ch11p49226488	L197
Jointless_pedicel	L197	SL2.50ch11p49226488	ch11	49226488	1.80757e-05	0.081761	159	0.265912	0.356821	0.00262515	-0.0882797	INRA	Jointless_pedicelSL2.50ch11p49226488	SL2.50ch11p49226488	L197
Jointless_pedicel	L197	SL2.50ch11p49352826	ch11	49352826	1.34394e-10	0.0663507	211	0.238281	0.404092	2.14762e-07	-0.168953	PERELLO	Jointless_pedicelSL2.50ch11p49352826	SL2.50ch11p49352826	L197
Jointless_pedicel	L197	SL2.50ch11p49352826	ch11	49352826	2.35361e-06	0.072327	159	0.265912	0.377521	0.000710154	-0.103374	INRA	Jointless_pedicelSL2.50ch11p49352826	SL2.50ch11p49352826	L197
Growth_habit	L197	SL2.50ch11p49957598	ch11	49957598	2.09425e-06	0.0616114	211	0.343364	0.417853	0.00111553	-0.501098	PERELLO	Growth_habitSL2.50ch11p49957598	SL2.50ch11p49957598	L197
Jointless_pedicel	L197	SL2.50ch11p49957598	ch11	49957598	2.42063e-07	0.0616114	211	0.238281	0.341699	7.39481e-05	-0.127577	PERELLO	Jointless_pedicelSL2.50ch11p49957598	SL2.50ch11p49957598	L197
Jointless_pedicel	L197	SL2.50ch11p49957598	ch11	49957598	1.03037e-05	0.0598291	117	0.16483	0.318153	0.00261327	0.174875	ACKTYMPAKY	Jointless_pedicelSL2.50ch11p49957598	SL2.50ch11p49957598	L197
Jointless_pedicel	L197	SL2.50ch11p50138475	ch11	50138475	1.22575e-05	0.0663507	211	0.238281	0.311097	0.000783499	-0.0877378	PERELLO	Jointless_pedicelSL2.50ch11p50138475	SL2.50ch11p50138475	L197
Growth_habit	L197	SL2.50ch11p50138559	ch11	50138559	1.00816e-06	0.0592417	211	0.343364	0.422778	0.000805521	-0.551867	PERELLO	Growth_habitSL2.50ch11p50138559	SL2.50ch11p50138559	L197
Growth_habit	L197	SL2.50ch11p50267450	ch11	50267450	9.22572e-06	0.0616114	211	0.343364	0.408001	0.0022209	-0.436288	PERELLO	Growth_habitSL2.50ch11p50267450	SL2.50ch11p50267450	L197
Jointless_pedicel	L197	SL2.50ch11p50267450	ch11	50267450	5.89882e-06	0.0616114	211	0.238281	0.316686	0.000466685	-0.103826	PERELLO	Jointless_pedicelSL2.50ch11p50267450	SL2.50ch11p50267450	L197
Growth_habit	L197	SL2.50ch11p50267461	ch11	50267461	9.22572e-06	0.0616114	211	0.343364	0.408001	0.0022209	-0.436288	PERELLO	Growth_habitSL2.50ch11p50267461	SL2.50ch11p50267461	L197
Jointless_pedicel	L197	SL2.50ch11p50267461	ch11	50267461	5.89882e-06	0.0616114	211	0.238281	0.316686	0.000466685	-0.103826	PERELLO	Jointless_pedicelSL2.50ch11p50267461	SL2.50ch11p50267461	L197
Jointless_pedicel	L197	SL2.50ch11p50459403	ch11	50459403	3.5616e-05	0.0545024	211	0.238281	0.303042	0.00172468	-0.0706436	PERELLO	Jointless_pedicelSL2.50ch11p50459403	SL2.50ch11p50459403	L197
Jointless_pedicel	L197	SL2.50ch11p50512015	ch11	50512015	4.5324e-07	0.0545024	211	0.238281	0.33671	8.04752e-05	-0.0998688	PERELLO	Jointless_pedicelSL2.50ch11p50512015	SL2.50ch11p50512015	L197
Jointless_pedicel	L197	SL2.50ch11p50512081	ch11	50512081	4.5324e-07	0.0545024	211	0.238281	0.33671	8.04752e-05	-0.0998688	PERELLO	Jointless_pedicelSL2.50ch11p50512081	SL2.50ch11p50512081	L197
Jointless_pedicel	L197	SL2.50ch11p52017271	ch11	52017271	2.53893e-08	0.0555556	117	0.16483	0.422542	5.15149e-05	-0.241615	ACKTYMPAKY	Jointless_pedicelSL2.50ch11p52017271	SL2.50ch11p52017271	L197
Jointless_pedicel	L197	SL2.50ch11p52017271	ch11	52017271	1.70409e-06	0.0592417	211	0.238281	0.326297	0.000178821	-0.102702	PERELLO	Jointless_pedicelSL2.50ch11p52017271	SL2.50ch11p52017271	L197
Jointless_pedicel	L197	SL2.50ch11p52078227	ch11	52078227	1.71626e-06	0.056872	211	0.238281	0.326242	0.000178821	0.0894192	PERELLO	Jointless_pedicelSL2.50ch11p52078227	SL2.50ch11p52078227	L197
Jointless_pedicel	L197	SL2.50ch11p52078265	ch11	52078265	8.5437e-08	0.0727699	213	0.121112	0.248784	0.000111325	-0.115797	ALCALAX	Jointless_pedicelSL2.50ch11p52078265	SL2.50ch11p52078265	L197
Jointless_pedicel	L197	SL2.50ch11p52190657	ch11	52190657	5.35492e-07	0.0854701	117	0.16483	0.368027	0.000362171	-0.161869	ACKTYMPAKY	Jointless_pedicelSL2.50ch11p52190657	SL2.50ch11p52190657	L197
Jointless_pedicel	L197	SL2.50ch11p52190683	ch11	52190683	4.10715e-07	0.0811966	117	0.16483	0.372646	0.000362171	-0.162928	ACKTYMPAKY	Jointless_pedicelSL2.50ch11p52190683	SL2.50ch11p52190683	L197
FPS_bell_pepper	L197	SL2.50ch11p53253440	ch11	53253440	2.96736e-05	0.085443	158	0.213173	0.305952	0.00800339	-0.0755233	INRA	FPS_bell_pepperSL2.50ch11p53253440	SL2.50ch11p53253440	L197
FPS_bell_pepper	L197	SL2.50ch11p53365260	ch11	53365260	4.94647e-06	0.0791139	158	0.213173	0.325395	0.00155649	-0.0926212	INRA	FPS_bell_pepperSL2.50ch11p53365260	SL2.50ch11p53365260	L197
Eccentricity_Area_Index	L197	SL2.50ch11p54253430	ch11	54253430	3.12262e-06	0.4375	176	0.438816	0.513297	0.00783152	0.0168639	UNITUS	Eccentricity_Area_IndexSL2.50ch11p54253430	SL2.50ch11p54253430	L197
Eccentricity	L197	SL2.50ch11p54253430	ch11	54253430	1.3421e-05	0.4375	176	0.520749	0.575741	0.0168299	-0.0181937	UNITUS	EccentricitySL2.50ch11p54253430	SL2.50ch11p54253430	L197
FPS_flat	L197	SL2.50ch11p54253430	ch11	54253430	2.97531e-05	0.4375	176	0.590454	0.633496	0.0248736	0.137212	UNITUS	FPS_flatSL2.50ch11p54253430	SL2.50ch11p54253430	L197
EFC_red	L197	SL2.50ch11p54264243	ch11	54264243	2.63005e-06	0.0799069	1289	0.43904	0.448738	0.00207642	-0.136149	HUJI	EFC_redSL2.50ch11p54264243	SL2.50ch11p54264243	L197
FPS_ovoboid	L197	SL2.50ch11p54264243	ch11	54264243	1.26045e-05	0.116477	176	0.367003	0.440121	0.0086774	-0.167886	UNITUS	FPS_ovoboidSL2.50ch11p54264243	SL2.50ch11p54264243	L197
Obovoid_ovoid_index	L197	SL2.50ch11p54264243	ch11	54264243	2.99948e-05	0.116477	176	0.389425	0.453535	0.0752271	-0.0764152	UNITUS	Obovoid_ovoid_indexSL2.50ch11p54264243	SL2.50ch11p54264243	L197
Area	L197	SL2.50ch11p55069352	ch11	55069352	1.82362e-07	0.30719	153	0.585972	0.667481	0.00017215	-8.68345	INRA	AreaSL2.50ch11p55069352	SL2.50ch11p55069352	L197
Area	L197	SL2.50ch11p55069352	ch11	55069352	2.86668e-07	0.0560748	214	0.123008	0.238759	0.000373529	-4.41109	ALCALAX	AreaSL2.50ch11p55069352	SL2.50ch11p55069352	L197
Area	L197	SL2.50ch11p55069352	ch11	55069352	2.79336e-05	0.419431	211	0.531545	0.572495	0.0148793	5.80514	PERELLO	AreaSL2.50ch11p55069352	SL2.50ch11p55069352	L197
Eccentricity	L197	SL2.50ch11p55069352	ch11	55069352	3.32433e-06	0.149123	228	0.296774	0.36722	0.00346728	0.0325096	ARCA	EccentricitySL2.50ch11p55069352	SL2.50ch11p55069352	L197
Eccentricity	L197	SL2.50ch11p55069352	ch11	55069352	1.67019e-05	0.419431	211	0.396171	0.452031	0.00667241	-0.0256113	PERELLO	EccentricitySL2.50ch11p55069352	SL2.50ch11p55069352	L197
FPS_flat	L197	SL2.50ch11p55069352	ch11	55069352	3.60209e-06	0.443182	176	0.590454	0.644082	0.00451702	-0.201645	UNITUS	FPS_flatSL2.50ch11p55069352	SL2.50ch11p55069352	L197
FPS_flat	L197	SL2.50ch11p55069352	ch11	55069352	1.57716e-05	0.329114	158	0.307358	0.395012	0.0148884	-0.268904	INRA	FPS_flatSL2.50ch11p55069352	SL2.50ch11p55069352	L197
FPS_round	L197	SL2.50ch11p55069352	ch11	55069352	2.38303e-05	0.313933	1134	0.149714	0.163227	0.0376281	0.114316	HUJI	FPS_roundSL2.50ch11p55069352	SL2.50ch11p55069352	L197
Fruit_fasciation	L197	SL2.50ch11p55069352	ch11	55069352	1.79273e-11	0.312994	1139	0.326038	0.353349	2.83072e-08	-0.370616	HUJI	Fruit_fasciationSL2.50ch11p55069352	SL2.50ch11p55069352	L197
Fruit_fasciation	L197	SL2.50ch11p55069352	ch11	55069352	1.00751e-08	0.147826	230	0.294721	0.403715	2.10166e-05	-0.486264	ARCA	Fruit_fasciationSL2.50ch11p55069352	SL2.50ch11p55069352	L197
Fruit_fasciation	L197	SL2.50ch11p55069352	ch11	55069352	3.08989e-05	0.443182	176	0.228419	0.309158	0.0258314	-0.411357	UNITUS	Fruit_fasciationSL2.50ch11p55069352	SL2.50ch11p55069352	L197
Fruit_shoulder_shape	L197	SL2.50ch11p55069352	ch11	55069352	2.01524e-08	0.314086	1143	0.406435	0.423032	1.59103e-05	-0.326974	HUJI	Fruit_shoulder_shapeSL2.50ch11p55069352	SL2.50ch11p55069352	L197
Fruit_shoulder_shape	L197	SL2.50ch11p55069352	ch11	55069352	1.11041e-05	0.147826	230	0.333569	0.39235	0.0110013	-0.429116	ARCA	Fruit_shoulder_shapeSL2.50ch11p55069352	SL2.50ch11p55069352	L197
Fruit_shoulder_shape	L197	SL2.50ch11p55069352	ch11	55069352	1.92449e-05	0.419431	211	0.260329	0.327715	0.0246512	0.461686	PERELLO	Fruit_shoulder_shapeSL2.50ch11p55069352	SL2.50ch11p55069352	L197
Fruit_shoulder_shape	L197	SL2.50ch11p55069352	ch11	55069352	2.42509e-05	0.329114	158	0.433376	0.501746	0.0171289	-0.489407	INRA	Fruit_shoulder_shapeSL2.50ch11p55069352	SL2.50ch11p55069352	L197
Fruit_weight	L197	SL2.50ch11p55069352	ch11	55069352	1.40517e-12	0.314149	1251	0.531183	0.550393	7.39585e-10	-35.2245	HUJI	Fruit_weightSL2.50ch11p55069352	SL2.50ch11p55069352	L197
Fruit_weight	L197	SL2.50ch11p55069352	ch11	55069352	1.57126e-06	0.329114	158	0.465363	0.550274	0.00253726	-92.4416	INRA	Fruit_weightSL2.50ch11p55069352	SL2.50ch11p55069352	L197
Fruit_weight	L197	SL2.50ch11p55069352	ch11	55069352	2.69267e-06	0.419431	211	0.474234	0.53253	0.00215145	52.4933	PERELLO	Fruit_weightSL2.50ch11p55069352	SL2.50ch11p55069352	L197
Fruit_weight	L197	SL2.50ch11p55069352	ch11	55069352	2.94437e-06	0.149123	228	0.561551	0.606384	0.00614195	-19.6861	ARCA	Fruit_weightSL2.50ch11p55069352	SL2.50ch11p55069352	L197
Fruit_weight	L197	SL2.50ch11p55069352	ch11	55069352	3.57172e-05	0.0560748	214	0.113815	0.188027	0.0232698	-18.7196	ALCALAX	Fruit_weightSL2.50ch11p55069352	SL2.50ch11p55069352	L197
lobedness_Degree	L197	SL2.50ch11p55069352	ch11	55069352	2.28147e-07	0.149123	228	0.150858	0.257452	0.000475915	-0.594268	ARCA	lobedness_DegreeSL2.50ch11p55069352	SL2.50ch11p55069352	L197
locule_number	L197	SL2.50ch11p55069352	ch11	55069352	1.86594e-12	0.149123	228	0.512269	0.631781	3.89234e-09	-1.95745	ARCA	locule_numberSL2.50ch11p55069352	SL2.50ch11p55069352	L197
locule_number	L197	SL2.50ch11p55069352	ch11	55069352	1.7886e-10	0.443182	176	0.580372	0.690626	1.49527e-07	-2.1988	UNITUS	locule_numberSL2.50ch11p55069352	SL2.50ch11p55069352	L197
locule_number	L197	SL2.50ch11p55069352	ch11	55069352	1.61239e-09	0.329114	158	0.46252	0.603339	1.52209e-06	-2.97725	INRA	locule_numberSL2.50ch11p55069352	SL2.50ch11p55069352	L197
locule_number	L197	SL2.50ch11p55069352	ch11	55069352	1.89796e-08	0.419431	211	0.455077	0.543813	1.85195e-05	2.36444	PERELLO	locule_numberSL2.50ch11p55069352	SL2.50ch11p55069352	L197
Maximum_Width	L197	SL2.50ch11p55069352	ch11	55069352	9.45434e-08	0.30719	153	0.615066	0.694733	8.9249e-05	-1.06319	INRA	Maximum_WidthSL2.50ch11p55069352	SL2.50ch11p55069352	L197
Maximum_Width	L197	SL2.50ch11p55069352	ch11	55069352	1.14594e-06	0.419431	211	0.545173	0.59958	0.000610404	0.880237	PERELLO	Maximum_WidthSL2.50ch11p55069352	SL2.50ch11p55069352	L197
Maximum_Width	L197	SL2.50ch11p55069352	ch11	55069352	1.36078e-06	0.149123	228	0.558655	0.60701	0.0014193	-0.644468	ARCA	Maximum_WidthSL2.50ch11p55069352	SL2.50ch11p55069352	L197
Perimeter	L197	SL2.50ch11p55069352	ch11	55069352	5.4237e-07	0.30719	153	0.623652	0.691523	0.000511997	-3.10377	INRA	PerimeterSL2.50ch11p55069352	SL2.50ch11p55069352	L197
Perimeter	L197	SL2.50ch11p55069352	ch11	55069352	8.44333e-07	0.0560748	214	0.13872	0.24288	0.00110017	-2.05081	ALCALAX	PerimeterSL2.50ch11p55069352	SL2.50ch11p55069352	L197
Perimeter	L197	SL2.50ch11p55069352	ch11	55069352	1.45173e-05	0.149123	228	0.620206	0.653386	0.0151416	-1.53812	ARCA	PerimeterSL2.50ch11p55069352	SL2.50ch11p55069352	L197
Perimeter	L197	SL2.50ch11p55069352	ch11	55069352	1.6683e-05	0.419431	211	0.526995	0.570758	0.00888648	2.36557	PERELLO	PerimeterSL2.50ch11p55069352	SL2.50ch11p55069352	L197
proximal_Indentation_Area	L197	SL2.50ch11p55069352	ch11	55069352	6.44253e-06	0.149123	228	0.403763	0.459829	0.0044797	-0.0367237	ARCA	proximal_Indentation_AreaSL2.50ch11p55069352	SL2.50ch11p55069352	L197
Ribbing_at_calyx_end	L197	SL2.50ch11p55069352	ch11	55069352	1.54639e-10	0.313972	1274	0.391364	0.411279	1.22087e-07	-0.302714	HUJI	Ribbing_at_calyx_endSL2.50ch11p55069352	SL2.50ch11p55069352	L197
Ribbing_at_calyx_end	L197	SL2.50ch11p55069352	ch11	55069352	8.13315e-07	0.329114	158	0.303619	0.420785	0.00076777	-0.50636	INRA	Ribbing_at_calyx_endSL2.50ch11p55069352	SL2.50ch11p55069352	L197
Shoulder_Height	L197	SL2.50ch11p55069352	ch11	55069352	1.42647e-05	0.443182	176	0.456254	0.518242	0.0200578	-0.0146656	UNITUS	Shoulder_HeightSL2.50ch11p55069352	SL2.50ch11p55069352	L197
Shoulder_Height	L197	SL2.50ch11p55069352	ch11	55069352	1.9072e-05	0.149123	228	0.401878	0.45216	0.0132614	-0.0153377	ARCA	Shoulder_HeightSL2.50ch11p55069352	SL2.50ch11p55069352	L197
SPS_dot	L197	SL2.50ch11p55069352	ch11	55069352	7.40219e-08	0.314263	1276	0.487807	0.499577	0.000116881	0.135912	HUJI	SPS_dotSL2.50ch11p55069352	SL2.50ch11p55069352	L197
SPS_dot	L197	SL2.50ch11p55069352	ch11	55069352	2.41693e-05	0.329114	158	0.362543	0.439489	0.0228158	0.249798	INRA	SPS_dotSL2.50ch11p55069352	SL2.50ch11p55069352	L197
SPS_irregular	L197	SL2.50ch11p55069352	ch11	55069352	1.60064e-07	0.314263	1276	0.294315	0.309687	0.000126371	-0.118629	HUJI	SPS_irregularSL2.50ch11p55069352	SL2.50ch11p55069352	L197
SPS_irregular	L197	SL2.50ch11p55069352	ch11	55069352	7.67816e-06	0.329114	158	0.0613396	0.189461	0.0144964	-0.222548	INRA	SPS_irregularSL2.50ch11p55069352	SL2.50ch11p55069352	L197
Tomato_Pericarp_Area_Ratio	L197	SL2.50ch11p55069352	ch11	55069352	7.22726e-06	0.149123	228	0.400946	0.456641	0.00502535	0.0372798	ARCA	Tomato_Pericarp_Area_RatioSL2.50ch11p55069352	SL2.50ch11p55069352	L197
Tomato_Pericarp_Area_Ratio	L197	SL2.50ch11p55069352	ch11	55069352	7.86443e-06	0.30719	153	0.433533	0.513383	0.00494935	0.0353015	INRA	Tomato_Pericarp_Area_RatioSL2.50ch11p55069352	SL2.50ch11p55069352	L197
Tomato_Pericarp_Area_Ratio	L197	SL2.50ch11p55069352	ch11	55069352	1.45864e-05	0.419431	211	0.397138	0.453722	0.0093018	-0.0391596	PERELLO	Tomato_Pericarp_Area_RatioSL2.50ch11p55069352	SL2.50ch11p55069352	L197
Tomato_Pericarp_Thickness_Ratio	L197	SL2.50ch11p55069352	ch11	55069352	9.95441e-07	0.149123	228	-0.0132703	0.0997025	0.00114831	0.000753083	ARCA	Tomato_Pericarp_Thickness_RatioSL2.50ch11p55069352	SL2.50ch11p55069352	L197
V__Asymmetry	L197	SL2.50ch11p55069352	ch11	55069352	6.32843e-06	0.149123	228	0.331611	0.394572	0.00660056	-0.0346062	ARCA	V__AsymmetrySL2.50ch11p55069352	SL2.50ch11p55069352	L197
V__Asymmetry	L197	SL2.50ch11p55069352	ch11	55069352	2.70752e-05	0.0560748	214	0.0223677	0.106867	0.0176395	-0.0215636	ALCALAX	V__AsymmetrySL2.50ch11p55069352	SL2.50ch11p55069352	L197
Width_Mid_height	L197	SL2.50ch11p55069352	ch11	55069352	1.63432e-07	0.30719	153	0.605227	0.683608	0.00015428	-1.04857	INRA	Width_Mid_heightSL2.50ch11p55069352	SL2.50ch11p55069352	L197
Width_Mid_height	L197	SL2.50ch11p55069352	ch11	55069352	3.55905e-07	0.149123	228	0.530337	0.587293	0.000371209	-0.693129	ARCA	Width_Mid_heightSL2.50ch11p55069352	SL2.50ch11p55069352	L197
Width_Mid_height	L197	SL2.50ch11p55069352	ch11	55069352	1.27744e-06	0.419431	211	0.54313	0.597271	0.00068045	0.878771	PERELLO	Width_Mid_heightSL2.50ch11p55069352	SL2.50ch11p55069352	L197
Area	L197	SL2.50ch11p55191426	ch11	55191426	1.01242e-05	0.388626	211	0.531545	0.577222	0.0148793	6.13043	PERELLO	AreaSL2.50ch11p55191426	SL2.50ch11p55191426	L197
Eccentricity_Area_Index	L197	SL2.50ch11p55191426	ch11	55191426	2.11682e-05	0.388626	211	0.397079	0.451438	0.0169134	0.0191994	PERELLO	Eccentricity_Area_IndexSL2.50ch11p55191426	SL2.50ch11p55191426	L197
Eccentricity	L197	SL2.50ch11p55191426	ch11	55191426	3.12786e-07	0.388626	211	0.396171	0.476533	0.000499831	-0.0307156	PERELLO	EccentricitySL2.50ch11p55191426	SL2.50ch11p55191426	L197
Eccentricity	L197	SL2.50ch11p55191426	ch11	55191426	1.07432e-05	0.477273	176	0.520749	0.577044	0.0168299	0.0240488	UNITUS	EccentricitySL2.50ch11p55191426	SL2.50ch11p55191426	L197
Eccentricity	L197	SL2.50ch11p55191426	ch11	55191426	3.01193e-05	0.142544	228	0.296774	0.35297	0.0208965	0.0287706	ARCA	EccentricitySL2.50ch11p55191426	SL2.50ch11p55191426	L197
Ellipsoid	L197	SL2.50ch11p55191426	ch11	55191426	4.43378e-06	0.388626	211	0.297898	0.372192	0.00708517	0.0105955	PERELLO	EllipsoidSL2.50ch11p55191426	SL2.50ch11p55191426	L197
Ellipsoid	L197	SL2.50ch11p55191426	ch11	55191426	1.52747e-05	0.477273	176	0.316609	0.393947	0.0191545	-0.00858361	UNITUS	EllipsoidSL2.50ch11p55191426	SL2.50ch11p55191426	L197
FPS_flat	L197	SL2.50ch11p55191426	ch11	55191426	3.07203e-06	0.477273	176	0.590454	0.644893	0.00451702	-0.2016	UNITUS	FPS_flatSL2.50ch11p55191426	SL2.50ch11p55191426	L197
FPS_flat	L197	SL2.50ch11p55191426	ch11	55191426	8.99544e-06	0.351266	158	0.307358	0.400378	0.0148884	-0.276953	INRA	FPS_flatSL2.50ch11p55191426	SL2.50ch11p55191426	L197
FPS_flat	L197	SL2.50ch11p55191426	ch11	55191426	1.45069e-05	0.342152	1134	0.355028	0.365825	0.00892569	-0.138126	HUJI	FPS_flatSL2.50ch11p55191426	SL2.50ch11p55191426	L197
Fruit_fasciation	L197	SL2.50ch11p55191426	ch11	55191426	6.63827e-10	0.341528	1139	0.326038	0.34901	5.24091e-07	-0.34663	HUJI	Fruit_fasciationSL2.50ch11p55191426	SL2.50ch11p55191426	L197
Fruit_fasciation	L197	SL2.50ch11p55191426	ch11	55191426	2.13141e-07	0.141304	230	0.294721	0.382892	0.000222306	-0.433021	ARCA	Fruit_fasciationSL2.50ch11p55191426	SL2.50ch11p55191426	L197
Fruit_fasciation	L197	SL2.50ch11p55191426	ch11	55191426	4.34585e-07	0.477273	176	0.228419	0.350051	0.000544969	-0.494819	UNITUS	Fruit_fasciationSL2.50ch11p55191426	SL2.50ch11p55191426	L197
Fruit_shoulder_shape	L197	SL2.50ch11p55191426	ch11	55191426	4.46466e-07	0.343395	1143	0.406435	0.419835	0.00023499	-0.300294	HUJI	Fruit_shoulder_shapeSL2.50ch11p55191426	SL2.50ch11p55191426	L197
Fruit_shoulder_shape	L197	SL2.50ch11p55191426	ch11	55191426	2.72175e-05	0.351266	158	0.433376	0.500856	0.0171289	-0.486325	INRA	Fruit_shoulder_shapeSL2.50ch11p55191426	SL2.50ch11p55191426	L197
Fruit_shoulder_shape	L197	SL2.50ch11p55191426	ch11	55191426	3.08525e-05	0.388626	211	0.260329	0.324262	0.0246512	0.447429	PERELLO	Fruit_shoulder_shapeSL2.50ch11p55191426	SL2.50ch11p55191426	L197
Fruit_weight	L197	SL2.50ch11p55191426	ch11	55191426	2.78426e-15	0.342526	1251	0.531183	0.555196	4.39635e-12	-40.534	HUJI	Fruit_weightSL2.50ch11p55191426	SL2.50ch11p55191426	L197
Fruit_weight	L197	SL2.50ch11p55191426	ch11	55191426	3.85757e-07	0.388626	211	0.474234	0.543056	0.00061644	57.0303	PERELLO	Fruit_weightSL2.50ch11p55191426	SL2.50ch11p55191426	L197
Fruit_weight	L197	SL2.50ch11p55191426	ch11	55191426	3.74535e-06	0.347368	95	0.369048	0.53144	0.00759931	-67.5804	ACKTYMPAKY	Fruit_weightSL2.50ch11p55191426	SL2.50ch11p55191426	L197
Fruit_weight	L197	SL2.50ch11p55191426	ch11	55191426	4.03167e-06	0.351266	158	0.465363	0.543149	0.00253726	-88.4991	INRA	Fruit_weightSL2.50ch11p55191426	SL2.50ch11p55191426	L197
Fruit_weight	L197	SL2.50ch11p55191426	ch11	55191426	1.77794e-05	0.142544	228	0.561551	0.599035	0.00927196	-17.8037	ARCA	Fruit_weightSL2.50ch11p55191426	SL2.50ch11p55191426	L197
Fruit_weight	L197	SL2.50ch11p55191426	ch11	55191426	3.74031e-05	0.477273	176	0.581849	0.625432	0.093807	-32.2352	UNITUS	Fruit_weightSL2.50ch11p55191426	SL2.50ch11p55191426	L197
locule_number	L197	SL2.50ch11p55191426	ch11	55191426	2.43008e-11	0.477273	176	0.580372	0.70263	6.09464e-08	-2.29756	UNITUS	locule_numberSL2.50ch11p55191426	SL2.50ch11p55191426	L197
locule_number	L197	SL2.50ch11p55191426	ch11	55191426	2.55095e-09	0.142544	228	0.512269	0.595055	1.77376e-06	-1.61428	ARCA	locule_numberSL2.50ch11p55191426	SL2.50ch11p55191426	L197
locule_number	L197	SL2.50ch11p55191426	ch11	55191426	3.47954e-09	0.351266	158	0.46252	0.596867	2.18979e-06	-2.90874	INRA	locule_numberSL2.50ch11p55191426	SL2.50ch11p55191426	L197
locule_number	L197	SL2.50ch11p55191426	ch11	55191426	2.31783e-08	0.388626	211	0.455077	0.54264	1.85195e-05	2.34852	PERELLO	locule_numberSL2.50ch11p55191426	SL2.50ch11p55191426	L197
locule_number	L197	SL2.50ch11p55191426	ch11	55191426	1.76374e-07	0.357759	116	0.352298	0.526699	0.000357862	-3.03279	ACKTYMPAKY	locule_numberSL2.50ch11p55191426	SL2.50ch11p55191426	L197
locule_number	L197	SL2.50ch11p55191426	ch11	55191426	1.26237e-05	0.0771028	214	0.111186	0.194639	0.00822432	-0.962344	ALCALAX	locule_numberSL2.50ch11p55191426	SL2.50ch11p55191426	L197
Maximum_Width	L197	SL2.50ch11p55191426	ch11	55191426	9.65266e-08	0.388626	211	0.545173	0.61133	0.00015425	0.970545	PERELLO	Maximum_WidthSL2.50ch11p55191426	SL2.50ch11p55191426	L197
Maximum_Width	L197	SL2.50ch11p55191426	ch11	55191426	3.94916e-06	0.326797	153	0.615066	0.67317	0.00248534	-0.910621	INRA	Maximum_WidthSL2.50ch11p55191426	SL2.50ch11p55191426	L197
Maximum_Width	L197	SL2.50ch11p55191426	ch11	55191426	1.41703e-05	0.142544	228	0.558655	0.597311	0.00985311	-0.569925	ARCA	Maximum_WidthSL2.50ch11p55191426	SL2.50ch11p55191426	L197
Perimeter	L197	SL2.50ch11p55191426	ch11	55191426	4.09318e-06	0.388626	211	0.526995	0.577429	0.0065409	2.53921	PERELLO	PerimeterSL2.50ch11p55191426	SL2.50ch11p55191426	L197
Ribbing_at_calyx_end	L197	SL2.50ch11p55191426	ch11	55191426	7.58396e-10	0.343407	1274	0.391364	0.409747	3.99169e-07	-0.297847	HUJI	Ribbing_at_calyx_endSL2.50ch11p55191426	SL2.50ch11p55191426	L197
Ribbing_at_calyx_end	L197	SL2.50ch11p55191426	ch11	55191426	9.41584e-06	0.351266	158	0.303619	0.3967	0.0059257	-0.449604	INRA	Ribbing_at_calyx_endSL2.50ch11p55191426	SL2.50ch11p55191426	L197
Ribbing_at_calyx_end	L197	SL2.50ch11p55191426	ch11	55191426	3.0808e-05	0.479532	171	0.341881	0.412909	0.0772666	-0.473452	UNITUS	Ribbing_at_calyx_endSL2.50ch11p55191426	SL2.50ch11p55191426	L197
Shoulder_Height	L197	SL2.50ch11p55191426	ch11	55191426	1.59951e-05	0.477273	176	0.456254	0.517484	0.0200578	-0.0144438	UNITUS	Shoulder_HeightSL2.50ch11p55191426	SL2.50ch11p55191426	L197
SPS_dot	L197	SL2.50ch11p55191426	ch11	55191426	7.61e-07	0.344436	1276	0.487807	0.497729	0.00040054	0.127869	HUJI	SPS_dotSL2.50ch11p55191426	SL2.50ch11p55191426	L197
SPS_dot	L197	SL2.50ch11p55191426	ch11	55191426	1.44105e-06	0.479532	171	0.451103	0.531742	0.00361414	0.246962	UNITUS	SPS_dotSL2.50ch11p55191426	SL2.50ch11p55191426	L197
SPS_irregular	L197	SL2.50ch11p55191426	ch11	55191426	1.13433e-09	0.344436	1276	0.294315	0.315148	1.79111e-06	-0.141294	HUJI	SPS_irregularSL2.50ch11p55191426	SL2.50ch11p55191426	L197
Tomato_Pericarp_Area_Ratio	L197	SL2.50ch11p55191426	ch11	55191426	1.7964e-06	0.142544	228	0.400946	0.464406	0.00187365	0.0394301	ARCA	Tomato_Pericarp_Area_RatioSL2.50ch11p55191426	SL2.50ch11p55191426	L197
Tomato_Pericarp_Area_Ratio	L197	SL2.50ch11p55191426	ch11	55191426	1.74627e-05	0.388626	211	0.397138	0.452643	0.0093018	-0.0387803	PERELLO	Tomato_Pericarp_Area_RatioSL2.50ch11p55191426	SL2.50ch11p55191426	L197
Tomato_Pericarp_Area	L197	SL2.50ch11p55191426	ch11	55191426	2.3314e-06	0.477273	176	0.567073	0.627213	0.00584715	-3.5228	UNITUS	Tomato_Pericarp_AreaSL2.50ch11p55191426	SL2.50ch11p55191426	L197
Tomato_Pericarp_Thickness_Ratio	L197	SL2.50ch11p55191426	ch11	55191426	1.10097e-06	0.142544	228	-0.0132703	0.0987381	0.00114831	0.000744417	ARCA	Tomato_Pericarp_Thickness_RatioSL2.50ch11p55191426	SL2.50ch11p55191426	L197
Tomato_Pericarp_Thickness	L197	SL2.50ch11p55191426	ch11	55191426	7.99889e-06	0.477273	176	0.65261	0.695452	0.0200612	-0.185737	UNITUS	Tomato_Pericarp_ThicknessSL2.50ch11p55191426	SL2.50ch11p55191426	L197
V__Asymmetry	L197	SL2.50ch11p55191426	ch11	55191426	7.98773e-06	0.388626	211	0.309856	0.378789	0.0127644	0.0417211	PERELLO	V__AsymmetrySL2.50ch11p55191426	SL2.50ch11p55191426	L197
V__Asymmetry	L197	SL2.50ch11p55191426	ch11	55191426	1.24143e-05	0.142544	228	0.331611	0.390425	0.00863204	-0.0331414	ARCA	V__AsymmetrySL2.50ch11p55191426	SL2.50ch11p55191426	L197
Width_Mid_height	L197	SL2.50ch11p55191426	ch11	55191426	1.04412e-07	0.388626	211	0.54313	0.609205	0.00016685	0.970699	PERELLO	Width_Mid_heightSL2.50ch11p55191426	SL2.50ch11p55191426	L197
Width_Mid_height	L197	SL2.50ch11p55191426	ch11	55191426	5.10394e-06	0.142544	228	0.530337	0.575514	0.00354894	-0.611666	ARCA	Width_Mid_heightSL2.50ch11p55191426	SL2.50ch11p55191426	L197
Width_Mid_height	L197	SL2.50ch11p55191426	ch11	55191426	7.0785e-06	0.326797	153	0.605227	0.661474	0.00445474	-0.890854	INRA	Width_Mid_heightSL2.50ch11p55191426	SL2.50ch11p55191426	L197
Area	L197	SL2.50ch11p55195437	ch11	55195437	2.26186e-08	0.349673	153	0.585972	0.680901	4.27038e-05	-9.20237	INRA	AreaSL2.50ch11p55195437	SL2.50ch11p55195437	L197
Eccentricity	L197	SL2.50ch11p55195437	ch11	55195437	5.27757e-06	0.369668	211	0.396171	0.459002	0.00421677	-0.0276631	PERELLO	EccentricitySL2.50ch11p55195437	SL2.50ch11p55195437	L197
Eccentricity	L197	SL2.50ch11p55195437	ch11	55195437	3.62876e-05	0.494318	176	0.520749	0.569972	0.0227523	0.0229524	UNITUS	EccentricitySL2.50ch11p55195437	SL2.50ch11p55195437	L197
Ellipsoid	L197	SL2.50ch11p55195437	ch11	55195437	6.87777e-06	0.349673	153	0.297683	0.398041	0.0129852	-0.00902212	INRA	EllipsoidSL2.50ch11p55195437	SL2.50ch11p55195437	L197
Ellipsoid	L197	SL2.50ch11p55195437	ch11	55195437	1.05111e-05	0.494318	176	0.316609	0.397065	0.0191545	-0.00893582	UNITUS	EllipsoidSL2.50ch11p55195437	SL2.50ch11p55195437	L197
Ellipsoid	L197	SL2.50ch11p55195437	ch11	55195437	1.21052e-05	0.369668	211	0.297898	0.365102	0.00967203	0.0102642	PERELLO	EllipsoidSL2.50ch11p55195437	SL2.50ch11p55195437	L197
FPS_flat	L197	SL2.50ch11p55195437	ch11	55195437	1.69582e-05	0.354497	1134	0.355028	0.365653	0.00892569	-0.138393	HUJI	FPS_flatSL2.50ch11p55195437	SL2.50ch11p55195437	L197
FPS_oxheart	L197	SL2.50ch11p55195437	ch11	55195437	3.37982e-06	0.154348	230	0.0456775	0.140254	0.00705031	-0.0994261	ARCA	FPS_oxheartSL2.50ch11p55195437	SL2.50ch11p55195437	L197
FPS_round	L197	SL2.50ch11p55195437	ch11	55195437	1.3932e-05	0.367089	158	0.317437	0.404978	0.0263037	0.259742	INRA	FPS_roundSL2.50ch11p55195437	SL2.50ch11p55195437	L197
Fruit_fasciation	L197	SL2.50ch11p55195437	ch11	55195437	2.94799e-09	0.35338	1139	0.326038	0.347231	1.55162e-06	-0.335978	HUJI	Fruit_fasciationSL2.50ch11p55195437	SL2.50ch11p55195437	L197
Fruit_fasciation	L197	SL2.50ch11p55195437	ch11	55195437	3.08181e-07	0.494318	176	0.228419	0.353456	0.000544969	-0.509936	UNITUS	Fruit_fasciationSL2.50ch11p55195437	SL2.50ch11p55195437	L197
Fruit_fasciation	L197	SL2.50ch11p55195437	ch11	55195437	7.09171e-07	0.154348	230	0.294721	0.374873	0.00049311	-0.4047	ARCA	Fruit_fasciationSL2.50ch11p55195437	SL2.50ch11p55195437	L197
Fruit_fasciation	L197	SL2.50ch11p55195437	ch11	55195437	2.90293e-06	0.084507	213	0.0626485	0.164835	0.00378252	0.289789	ALCALAX	Fruit_fasciationSL2.50ch11p55195437	SL2.50ch11p55195437	L197
Fruit_fasciation	L197	SL2.50ch11p55195437	ch11	55195437	3.93164e-06	0.369668	211	0.20715	0.292011	0.00628276	0.684241	PERELLO	Fruit_fasciationSL2.50ch11p55195437	SL2.50ch11p55195437	L197
Fruit_shoulder_shape	L197	SL2.50ch11p55195437	ch11	55195437	7.0478e-06	0.367089	158	0.433376	0.511392	0.0133063	-0.522716	INRA	Fruit_shoulder_shapeSL2.50ch11p55195437	SL2.50ch11p55195437	L197
Fruit_shoulder_shape	L197	SL2.50ch11p55195437	ch11	55195437	7.35423e-06	0.355206	1143	0.406435	0.416979	0.00290308	-0.269162	HUJI	Fruit_shoulder_shapeSL2.50ch11p55195437	SL2.50ch11p55195437	L197
Fruit_weight	L197	SL2.50ch11p55195437	ch11	55195437	5.31623e-13	0.354117	1251	0.531183	0.551139	4.19716e-10	-37.0609	HUJI	Fruit_weightSL2.50ch11p55195437	SL2.50ch11p55195437	L197
Fruit_weight	L197	SL2.50ch11p55195437	ch11	55195437	2.89578e-06	0.0841121	214	0.113815	0.209967	0.0037732	17.7651	ALCALAX	Fruit_weightSL2.50ch11p55195437	SL2.50ch11p55195437	L197
Fruit_weight	L197	SL2.50ch11p55195437	ch11	55195437	3.50416e-06	0.367089	158	0.465363	0.544203	0.00253726	-89.0623	INRA	Fruit_weightSL2.50ch11p55195437	SL2.50ch11p55195437	L197
Fruit_weight	L197	SL2.50ch11p55195437	ch11	55195437	7.6682e-06	0.369668	211	0.474234	0.526964	0.0040846	50.845	PERELLO	Fruit_weightSL2.50ch11p55195437	SL2.50ch11p55195437	L197
locule_number	L197	SL2.50ch11p55195437	ch11	55195437	8.71529e-11	0.494318	176	0.580372	0.694916	1.0929e-07	-2.26985	UNITUS	locule_numberSL2.50ch11p55195437	SL2.50ch11p55195437	L197
locule_number	L197	SL2.50ch11p55195437	ch11	55195437	1.91212e-10	0.367089	158	0.46252	0.621638	3.61008e-07	-3.16434	INRA	locule_numberSL2.50ch11p55195437	SL2.50ch11p55195437	L197
locule_number	L197	SL2.50ch11p55195437	ch11	55195437	1.62234e-09	0.155702	228	0.512269	0.597282	1.69211e-06	-1.60324	ARCA	locule_numberSL2.50ch11p55195437	SL2.50ch11p55195437	L197
locule_number	L197	SL2.50ch11p55195437	ch11	55195437	8.90862e-09	0.0841121	214	0.111186	0.260883	1.16079e-05	1.19779	ALCALAX	locule_numberSL2.50ch11p55195437	SL2.50ch11p55195437	L197
locule_number	L197	SL2.50ch11p55195437	ch11	55195437	7.73884e-08	0.369668	211	0.455077	0.535617	4.12222e-05	2.29413	PERELLO	locule_numberSL2.50ch11p55195437	SL2.50ch11p55195437	L197
locule_number	L197	SL2.50ch11p55195437	ch11	55195437	3.83118e-06	0.387931	116	0.352298	0.485153	0.00388673	-2.63658	ACKTYMPAKY	locule_numberSL2.50ch11p55195437	SL2.50ch11p55195437	L197
Maximum_Width	L197	SL2.50ch11p55195437	ch11	55195437	1.14253e-09	0.349673	153	0.615066	0.721845	2.15711e-06	-1.20872	INRA	Maximum_WidthSL2.50ch11p55195437	SL2.50ch11p55195437	L197
Maximum_Width	L197	SL2.50ch11p55195437	ch11	55195437	5.61084e-06	0.369668	211	0.545173	0.592219	0.00224153	0.833614	PERELLO	Maximum_WidthSL2.50ch11p55195437	SL2.50ch11p55195437	L197
Perimeter	L197	SL2.50ch11p55195437	ch11	55195437	4.30146e-08	0.349673	153	0.623652	0.706146	8.12117e-05	-3.36021	INRA	PerimeterSL2.50ch11p55195437	SL2.50ch11p55195437	L197
Perimeter	L197	SL2.50ch11p55195437	ch11	55195437	3.65552e-05	0.369668	211	0.526995	0.567088	0.0130277	2.30596	PERELLO	PerimeterSL2.50ch11p55195437	SL2.50ch11p55195437	L197
Ribbing_at_calyx_end	L197	SL2.50ch11p55195437	ch11	55195437	3.30252e-12	0.354396	1274	0.391364	0.41501	5.21467e-09	-0.339149	HUJI	Ribbing_at_calyx_endSL2.50ch11p55195437	SL2.50ch11p55195437	L197
Ribbing_at_calyx_end	L197	SL2.50ch11p55195437	ch11	55195437	3.35669e-07	0.367089	158	0.303619	0.429714	0.000633743	-0.519039	INRA	Ribbing_at_calyx_endSL2.50ch11p55195437	SL2.50ch11p55195437	L197
Ribbing_at_calyx_end	L197	SL2.50ch11p55195437	ch11	55195437	2.98481e-05	0.393805	113	0.253918	0.380225	0.0605617	-0.535264	ACKTYMPAKY	Ribbing_at_calyx_endSL2.50ch11p55195437	SL2.50ch11p55195437	L197
SPS_dot	L197	SL2.50ch11p55195437	ch11	55195437	3.76358e-06	0.497076	171	0.451103	0.524927	0.00471953	0.240921	UNITUS	SPS_dotSL2.50ch11p55195437	SL2.50ch11p55195437	L197
SPS_dot	L197	SL2.50ch11p55195437	ch11	55195437	2.13415e-05	0.367089	158	0.362543	0.440572	0.0228158	0.250397	INRA	SPS_dotSL2.50ch11p55195437	SL2.50ch11p55195437	L197
SPS_irregular	L197	SL2.50ch11p55195437	ch11	55195437	1.0745e-06	0.355407	1276	0.294315	0.307611	0.000565547	-0.113276	HUJI	SPS_irregularSL2.50ch11p55195437	SL2.50ch11p55195437	L197
Tomato_Pericarp_Area_Ratio	L197	SL2.50ch11p55195437	ch11	55195437	1.61471e-06	0.349673	153	0.433533	0.526475	0.00304857	0.0374001	INRA	Tomato_Pericarp_Area_RatioSL2.50ch11p55195437	SL2.50ch11p55195437	L197
Tomato_Pericarp_Area_Ratio	L197	SL2.50ch11p55195437	ch11	55195437	4.39573e-06	0.0841121	214	0.0692633	0.166369	0.00572764	-0.0323497	ALCALAX	Tomato_Pericarp_Area_RatioSL2.50ch11p55195437	SL2.50ch11p55195437	L197
Tomato_Pericarp_Area_Ratio	L197	SL2.50ch11p55195437	ch11	55195437	5.12387e-06	0.369668	211	0.397138	0.460049	0.00818795	-0.0420521	PERELLO	Tomato_Pericarp_Area_RatioSL2.50ch11p55195437	SL2.50ch11p55195437	L197
Tomato_Pericarp_Area_Ratio	L197	SL2.50ch11p55195437	ch11	55195437	1.73209e-05	0.155702	228	0.400946	0.451833	0.00903284	0.0346051	ARCA	Tomato_Pericarp_Area_RatioSL2.50ch11p55195437	SL2.50ch11p55195437	L197
V__Asymmetry	L197	SL2.50ch11p55195437	ch11	55195437	8.39355e-06	0.0841121	214	0.0223677	0.118092	0.0109368	0.018925	ALCALAX	V__AsymmetrySL2.50ch11p55195437	SL2.50ch11p55195437	L197
V__Asymmetry	L197	SL2.50ch11p55195437	ch11	55195437	2.6693e-05	0.369668	211	0.309856	0.370494	0.0213277	0.0398306	PERELLO	V__AsymmetrySL2.50ch11p55195437	SL2.50ch11p55195437	L197
Width_Mid_height	L197	SL2.50ch11p55195437	ch11	55195437	2.49514e-09	0.349673	153	0.605227	0.709688	4.71082e-06	-1.18871	INRA	Width_Mid_heightSL2.50ch11p55195437	SL2.50ch11p55195437	L197
Width_Mid_height	L197	SL2.50ch11p55195437	ch11	55195437	6.83315e-06	0.369668	211	0.54313	0.58948	0.00272984	0.828074	PERELLO	Width_Mid_heightSL2.50ch11p55195437	SL2.50ch11p55195437	L197
locule_number	L197	SL2.50ch11p55214790	ch11	55214790	4.53822e-06	0.376777	211	0.455077	0.51261	0.00181302	1.88004	PERELLO	locule_numberSL2.50ch11p55214790	SL2.50ch11p55214790	L197
locule_number	L197	SL2.50ch11p55214790	ch11	55214790	1.41097e-05	0.443038	158	0.46252	0.53136	0.0066598	-1.90233	INRA	locule_numberSL2.50ch11p55214790	SL2.50ch11p55214790	L197
Maximum_Width	L197	SL2.50ch11p55214790	ch11	55214790	2.17146e-05	0.376777	211	0.545173	0.586064	0.00649632	0.753558	PERELLO	Maximum_WidthSL2.50ch11p55214790	SL2.50ch11p55214790	L197
Width_Mid_height	L197	SL2.50ch11p55214790	ch11	55214790	2.57215e-05	0.376777	211	0.54313	0.583439	0.007851	0.748763	PERELLO	Width_Mid_heightSL2.50ch11p55214790	SL2.50ch11p55214790	L197
V__Asymmetry	L199	SL2.50ch12p1998865	ch12	1998865	7.13876e-07	0.0657895	228	0.331611	0.408236	0.00148915	-0.0459152	ARCA	V__AsymmetrySL2.50ch12p1998865	SL2.50ch12p1998865	L199
FPS_rectangular	L200	SL2.50ch12p3150720	ch12	3150720	2.62451e-08	0.0619469	113	0.0177629	0.332592	5.32513e-05	-0.436231	ACKTYMPAKY	FPS_rectangularSL2.50ch12p3150720	SL2.50ch12p3150720	L200
Fruit_Shape_Index_External_II	L200	SL2.50ch12p3150720	ch12	3150720	1.61768e-05	0.0738636	176	0.593468	0.63919	0.0168372	-0.194042	UNITUS	Fruit_Shape_Index_External_IISL2.50ch12p3150720	SL2.50ch12p3150720	L200
Fruit_Shape_Index_Internal	L200	SL2.50ch12p3150720	ch12	3150720	1.57575e-05	0.0738636	176	0.59334	0.639207	0.0167683	-0.194947	UNITUS	Fruit_Shape_Index_InternalSL2.50ch12p3150720	SL2.50ch12p3150720	L200
locule_number	L235	SL2.50ch12p4075696	ch12	4075696	3.71027e-05	0.488318	214	0.111186	0.18529	0.0161149	0.543788	ALCALAX	locule_numberSL2.50ch12p4075696	SL2.50ch12p4075696	L235
FPS_heart	L201	SL2.50ch12p8279657	ch12	8279657	1.48091e-06	0.0575221	113	-3.57491e-05	0.231183	0.00300476	-0.121576	ACKTYMPAKY	FPS_heartSL2.50ch12p8279657	SL2.50ch12p8279657	L201
EFC_yellow	L204	SL2.50ch12p37062591	ch12	37062591	1.4841e-05	0.0503145	159	0.00340384	0.1295	0.00560394	-0.206997	INRA	EFC_yellowSL2.50ch12p37062591	SL2.50ch12p37062591	L204
EFC_yellow	L204	SL2.50ch12p37063668	ch12	37063668	4.12248e-07	0.0503145	159	0.00340384	0.179655	0.000389162	-0.251626	INRA	EFC_yellowSL2.50ch12p37063668	SL2.50ch12p37063668	L204
External_fruit_color_a	L204	SL2.50ch12p37063668	ch12	37063668	4.1889e-06	0.0506329	158	0.0698052	0.204642	0.00197716	6.32951	INRA	External_fruit_color_aSL2.50ch12p37063668	SL2.50ch12p37063668	L204
proximal_Ange_Micro	L236	SL2.50ch12p38766945	ch12	38766945	3.76601e-05	0.442983	228	-0.0139469	0.0650281	0.0785589	21.4413	ARCA	proximal_Ange_MicroSL2.50ch12p38766945	SL2.50ch12p38766945	L236
FPS_oxheart	L205	SL2.50ch12p39415564	ch12	39415564	2.35827e-05	0.0586957	230	0.0456775	0.123345	0.0163979	-0.154548	ARCA	FPS_oxheartSL2.50ch12p39415564	SL2.50ch12p39415564	L205
FPS_oxheart	L205	SL2.50ch12p39415569	ch12	39415569	2.35827e-05	0.0586957	230	0.0456775	0.123345	0.0163979	-0.154548	ARCA	FPS_oxheartSL2.50ch12p39415569	SL2.50ch12p39415569	L205
EFC_brown	L205	SL2.50ch12p39877434	ch12	39877434	3.4144e-05	0.105896	1289	0.049698	0.0624575	0.0134783	-0.0248709	HUJI	EFC_brownSL2.50ch12p39877434	SL2.50ch12p39877434	L205
Growth_habit	L205	SL2.50ch12p40178133	ch12	40178133	1.56025e-05	0.109005	211	0.343364	0.404554	0.00297594	0.222613	PERELLO	Growth_habitSL2.50ch12p40178133	SL2.50ch12p40178133	L205
SPS_linear	L206	SL2.50ch12p44336830	ch12	44336830	1.33941e-05	0.050885	226	0.0136477	0.100553	0.000821765	-0.075657	ARCA	SPS_linearSL2.50ch12p44336830	SL2.50ch12p44336830	L206
