# Supplementary material for: Atlas of phenotypic, genotypic and geographical diversity present in the European traditional tomato
Source: Hortic Res. 2022 May 17;9:uhac112. doi: 10.1093/hr/uhac112 (PMC9252105; doi:10.1093/hr/uhac112)
Supplement: Web_Material_uhac112 [file web_material_uhac112.zip › File S9.xlsx]

## Sheet: SNPs_annotation
Supplementary Data 9. GWAS meta-analysis associations and gene annotations. Columns depict: the LD-block ID, the Trait category, the name of the trait, the lead SNP position (chromosome and physical position in bp, the maker ID, the start and end of candidate gene region, the start and end of lead SNP LD, the candidate gene ITAG ID, the gene description, the gene symbol, notes and references abou…
Delete?	CATEGORY	TRAIT	CHR	CHR	BP	MARKER	start region	end region	start using regional LD	end using regional LD	GENE	ANNOTATION	Gene symbol	Expression	notes	other interesting genes within region	Distal GOI	notes GOI	Ref	Allele1	Allele2	Freq1	FreqSE	MinFreq	MaxFreq	Weight	Zscore	P-value	Direction effect allele 1	HetISq	HetChiSq	HetDf	HetPVal	genes_candidates	annot_type	Previuos QTL/association	Ref	Previous trait association type	Trait category of previously related association	xxx	Pleiotropy LD-Block	Pleiotropy SNP	Direction effect allele 1	Summary direction effect	SL4.0_chrom	SL4.0_pos
L001	Plant_&_inflorescence_architecture	Jointless_pedicel	0	SL2.50ch00	5671258	SL2.50ch00p5671258	5623658	5718858	5671257	5671270	Solyc00g006690	Unknown Protein								a	g	0.5834	0.0365	0.5427	0.6831	2211	5.477	4.33e-08	-++++++	74.4	23.424	6	0.0006663	Solyc00g006660,Solyc00g006670,Solyc00g006680,Solyc00g006690	within_region					significant	NO PLEIOTROPY	NO PLEIOTROPY	-++++++	6(+)/1(-)/7	SL4.0ch00	8726904-8726803
L001	Plant_&_inflorescence_architecture	Jointless_pedicel	0	SL2.50ch00	5671282	SL2.50ch00p5671282	5623682	5718882	5671270	5671288	Solyc00g006690	Unknown Protein								t	c	0.5837	0.0356	0.5427	0.6808	2211	4.749	2.047e-06	-++++++	71.5	21.073	6	0.00178	Solyc00g006660,Solyc00g006670,Solyc00g006680,Solyc00g006690	within_region					nominal	NO PLEIOTROPY	NO PLEIOTROPY	-++++++	6(+)/1(-)/7	SL4.0ch00	8726880-8726779
L001	Plant_&_inflorescence_architecture	Jointless_pedicel	0	SL2.50ch00	5671366	SL2.50ch00p5671366	5623766	5718966	5671361	5671368	Solyc00g006690	Unknown Protein								a	g	0.5706	0.03	0.5308	0.6479	2211	4.846	1.26e-06	-++++++	58.3	14.398	6	0.02549	Solyc00g006660,Solyc00g006670,Solyc00g006680,Solyc00g006690	within_region					nominal	NO PLEIOTROPY	NO PLEIOTROPY	-++++++	6(+)/1(-)/7	SL4.0ch00	8726795-8726699
L002	Fruit_external_color	EFC_purple	0	SL2.50ch00	7620451	SL2.50ch00p7620451	7572851	7668051	7464519	7626318	Solyc00g008060	Unknown Protein								t	c	0.9413	0.0048	0.9277	0.943	1448	3.893	9.904e-05	++	74.8	3.971	1	0.04628	Solyc00g008050,Solyc00g008060,Solyc00g008070,Solyc00g008080,Solyc00g008090,Solyc00g008100,Solyc00g008110,Solyc00g008120	within_region					nominal	NO PLEIOTROPY	NO PLEIOTROPY	++	2(+)/2	SL4.0ch12	17905061
L003	Fruit_shape	FPS_long	0	SL2.50ch00	7767277	SL2.50ch00p7767277	7719677	7814877	7762461	7767303	Solyc00g008160	Unknown Protein								a	t	0.3976	0.0091	0.375	0.4146	2363	-4.213	2.517e-05	--------	0	3.775	7	0.8053	Solyc00g008160	within_region					nominal	NO PLEIOTROPY	NO PLEIOTROPY	--------	8(-)/8	SL4.0ch00	3385382
L004	Plant_&_inflorescence_architecture	Jointless_pedicel	0	SL2.50ch00	7942948	SL2.50ch00p7942948	7895348	7990548	7942918	7981914	Solyc00g008270	Unknown Protein								a	g	0.8048	0.0809	0.5939	0.9145	2211	3.972	7.124e-05	-++++++	70.1	20.08	6	0.00268	Solyc00g008270	nearest					nominal	INTERCATEGORICAL PLEIOTROPY	NO PLEIOTROPY	-++++++	6(+)/1(-)/7	SL4.0ch00	3418071
L004	Fruit_shape	FPS_oxheart	0	SL2.50ch00	7987402	SL2.50ch00p7987402	7939802	8035002	7987402	7987435	Solyc00g008270	Unknown Protein								a	g	0.5973	0.0097	0.5798	0.6171	2363	5.119	3.064e-07	++++++++	0	4.88	7	0.6747	Solyc00g008270	nearest					nominal	INTERCATEGORICAL PLEIOTROPY	NO PLEIOTROPY	++++++++	8(+)/8	SL4.0ch08	9395831-9395932
L005	Fruit_external_color	Green_shoulder	0	SL2.50ch00	8335879	SL2.50ch00p8335879	8288279	8383479	8335876	8335882	Solyc00g008570	Unknown Protein			annotated as SPA1-related 2 in v3 genome. SPA proteins in A.thaliana are involved in photomorphogenesis				Laubinge et al. 2004	a	g	0.9222	0.0202	0.9025	0.9498	733	-4.312	1.614e-05	??----?	5.1	3.16	3	0.3677	Solyc00g008570,Solyc00g008580	within_region					nominal	NO PLEIOTROPY	NO PLEIOTROPY	??----?	4(-)/3(?)/7	SL4.0ch00	2701191
L006	Proximal_fruit_end_shape	proximal_Angle_Macro	0	SL2.50ch00	8654510	SL2.50ch00p8654510	8606910	8702110	8654507	8654558	Solyc00g008910	Ubiquitin fusion degradation UFD1 family protein (AHRD V3.3 --* AT4G38930.4)	UFD		annotation v3 genome					a	g	0.6332	0.0156	0.6137	0.6565	1216	-4.331	1.484e-05	------+	8.8	6.58	6	0.3614	Solyc00g008900,Solyc00g008910,Solyc00g008920	within_region					nominal	INTERCATEGORICAL PLEIOTROPY	INTERCATEGORICAL PLEIOTROPY	------+	6(-)/1(+)/7	SL4.0ch08	9457712
L006	Fruit_shape	FPS_oxheart	0	SL2.50ch00	8654510	SL2.50ch00p8654510	8606910	8702110	8654507	8654558	Solyc00g008910	Ubiquitin fusion degradation UFD1 family protein (AHRD V3.3 --* AT4G38930.4)	UFD		annotation v3 genome					a	g	0.6365	0.012	0.6137	0.6549	2363	-4.16	3.183e-05	+-------	0	6.001	7	0.5396	Solyc00g008900,Solyc00g008910,Solyc00g008920	within_region					nominal	INTERCATEGORICAL PLEIOTROPY	INTERCATEGORICAL PLEIOTROPY	+-------	6(-)/1(+)/7	SL4.0ch08	9457712
L006	Fruit_shape	FPS_oxheart	0	SL2.50ch00	8654555	SL2.50ch00p8654555	8606955	8702155	8654507	8654558	Solyc00g008910	Ubiquitin fusion degradation UFD1 family protein (AHRD V3.3 --* AT4G38930.4)	UFD		annotation v3 genome					t	g	0.6443	0.0122	0.6232	0.669	2363	-3.928	8.561e-05	+-------	1	7.073	7	0.4213	Solyc00g008900,Solyc00g008910,Solyc00g008920	within_region					nominal	INTERCATEGORICAL PLEIOTROPY	NO PLEIOTROPY	+-------	6(-)/1(+)/7	SL4.0ch08	9459338-9459239
L006	Distal_fruit_end_shape	SPS_stellate	0	SL2.50ch00	8679133	SL2.50ch00p8679133	8631533	8726733	8679129	8679134	Solyc00g008910	Ubiquitin fusion degradation UFD1 family protein (AHRD V3.3 --* AT4G38930.4)	UFD		annotation v3 genome					t	c	0.8554	0.0111	0.8319	0.8772	2497	-4.497	6.905e-06	--------	0	3.415	7	0.8442	Solyc00g008910,Solyc00g008920	within_region					nominal	INTERCATEGORICAL PLEIOTROPY	NO PLEIOTROPY	--------	8(-)/8	SL4.0ch08	9440452
L006	Distal_fruit_end_shape	SPS_dot	0	SL2.50ch00	8679137	SL2.50ch00p8679137	8631537	8726737	8679135	8679138	Solyc00g008910	Ubiquitin fusion degradation UFD1 family protein (AHRD V3.3 --* AT4G38930.4)	UFD		annotation v3 genome					t	c	0.9176	0.0317	0.8385	0.9481	1966	-4.848	1.244e-06	??----?-	0	3.756	4	0.44	Solyc00g008910,Solyc00g008920	within_region					nominal	INTERCATEGORICAL PLEIOTROPY	INTERCATEGORICAL PLEIOTROPY	??----?-	5(-)/3(?)/8	SL4.0ch08	9440448
L006	Fruit_internal_color	Average_Red	0	SL2.50ch00	8679137	SL2.50ch00p8679137	8631537	8726737	8679135	8679138	Solyc00g008910	Ubiquitin fusion degradation UFD1 family protein (AHRD V3.3 --* AT4G38930.4)	UFD		annotation v3 genome					t	c	0.8928	0.0446	0.8399	0.9478	690	-4.137	3.525e-05	??---?-	17.2	3.624	3	0.3051	Solyc00g008910,Solyc00g008920	within_region					nominal	INTERCATEGORICAL PLEIOTROPY	INTERCATEGORICAL PLEIOTROPY	??---?-	4(-)/3(?)/7	SL4.0ch08	9440448
L006	Fruit_internal_color	Average_Luminosity	0	SL2.50ch00	8679137	SL2.50ch00p8679137	8631537	8726737	8679135	8679138	Solyc00g008910	Ubiquitin fusion degradation UFD1 family protein (AHRD V3.3 --* AT4G38930.4)	UFD		annotation v3 genome					t	c	0.8928	0.0446	0.8399	0.9478	690	-4.127	3.668e-05	??---?-	26.6	4.089	3	0.252	Solyc00g008910,Solyc00g008920	within_region					nominal	INTERCATEGORICAL PLEIOTROPY	INTERCATEGORICAL PLEIOTROPY	??---?-	4(-)/3(?)/7	SL4.0ch08	9440448
L006	Fruit_internal_structure	Tomato_Pericarp_Area_Ratio	0	SL2.50ch00	8679137	SL2.50ch00p8679137	8631537	8726737	8679135	8679138	Solyc00g008910	Ubiquitin fusion degradation UFD1 family protein (AHRD V3.3 --* AT4G38930.4)	UFD		annotation v3 genome					t	c	0.8937	0.0463	0.8399	0.952	682	-4.887	1.024e-06	??---?-	64	8.336	3	0.03955	Solyc00g008910,Solyc00g008920	within_region					nominal	INTERCATEGORICAL PLEIOTROPY	INTERCATEGORICAL PLEIOTROPY	??---?-	4(-)/3(?)/7	SL4.0ch08	9440448
L006	Distal_fruit_end_shape	Distal_Angle_Macro	0	SL2.50ch00	8679137	SL2.50ch00p8679137	8631537	8726737	8679135	8679138	Solyc00g008910	Ubiquitin fusion degradation UFD1 family protein (AHRD V3.3 --* AT4G38930.4)	UFD		annotation v3 genome					t	c	0.8937	0.0463	0.8399	0.952	682	6.528	6.685e-11	??+++?+	70	10.009	3	0.01849	Solyc00g008910,Solyc00g008920	within_region					significant	INTERCATEGORICAL PLEIOTROPY	INTERCATEGORICAL PLEIOTROPY	??+++?+	4(+)/3(?)/7	SL4.0ch08	9440448
L006	Proximal_fruit_end_shape	proximal_Angle_Macro	0	SL2.50ch00	8679137	SL2.50ch00p8679137	8631537	8726737	8679135	8679138	Solyc00g008910	Ubiquitin fusion degradation UFD1 family protein (AHRD V3.3 --* AT4G38930.4)	UFD		annotation v3 genome					t	c	0.8937	0.0463	0.8399	0.952	682	6.419	1.37e-10	??+++?+	74.4	11.723	3	0.008394	Solyc00g008910,Solyc00g008920	within_region					significant	INTERCATEGORICAL PLEIOTROPY	INTERCATEGORICAL PLEIOTROPY	??+++?+	4(+)/3(?)/7	SL4.0ch08	9440448
L006	Fruit_size	Height_Mid_width	0	SL2.50ch00	8679137	SL2.50ch00p8679137	8631537	8726737	8679135	8679138	Solyc00g008910	Ubiquitin fusion degradation UFD1 family protein (AHRD V3.3 --* AT4G38930.4)	UFD		annotation v3 genome					t	c	0.8937	0.0463	0.8399	0.952	682	-5.99	2.096e-09	??---?-	76.4	12.69	3	0.005357	Solyc00g008910,Solyc00g008920	within_region					significant	INTERCATEGORICAL PLEIOTROPY	INTERCATEGORICAL PLEIOTROPY	??---?-	4(-)/3(?)/7	SL4.0ch08	9440448
L006	Fruit_size	Maximum_Height	0	SL2.50ch00	8679137	SL2.50ch00p8679137	8631537	8726737	8679135	8679138	Solyc00g008910	Ubiquitin fusion degradation UFD1 family protein (AHRD V3.3 --* AT4G38930.4)	UFD		annotation v3 genome					t	c	0.8937	0.0463	0.8399	0.952	682	-5.604	2.1e-08	??---?-	78.7	14.064	3	0.002819	Solyc00g008910,Solyc00g008920	within_region					significant	INTERCATEGORICAL PLEIOTROPY	INTERCATEGORICAL PLEIOTROPY	??---?-	4(-)/3(?)/7	SL4.0ch08	9440448
L006	Fruit_size	curved_height	0	SL2.50ch00	8679137	SL2.50ch00p8679137	8631537	8726737	8679135	8679138	Solyc00g008910	Ubiquitin fusion degradation UFD1 family protein (AHRD V3.3 --* AT4G38930.4)	UFD		annotation v3 genome					t	c	0.8937	0.0463	0.8399	0.952	682	-5.388	7.108e-08	??---?-	79.4	14.533	3	0.002262	Solyc00g008910,Solyc00g008920	within_region					significant	INTERCATEGORICAL PLEIOTROPY	INTERCATEGORICAL PLEIOTROPY	??---?-	4(-)/3(?)/7	SL4.0ch08	9440448
L006	Fruit_shape_homogeneity	circular	0	SL2.50ch00	8679137	SL2.50ch00p8679137	8631537	8726737	8679135	8679138	Solyc00g008910	Ubiquitin fusion degradation UFD1 family protein (AHRD V3.3 --* AT4G38930.4)	UFD		annotation v3 genome					t	c	0.8937	0.0463	0.8399	0.952	682	-5.109	3.244e-07	??-+-?-	85.3	20.402	3	0.0001401	Solyc00g008910,Solyc00g008920	within_region					nominal	INTERCATEGORICAL PLEIOTROPY	INTERCATEGORICAL PLEIOTROPY	??-+-?-	3(-)/1(+)/3(?)/7	SL4.0ch08	9440448
L006	Fruit_Shape	Fruit_Shape_Index_External_II	0	SL2.50ch00	8679137	SL2.50ch00p8679137	8631537	8726737	8679135	8679138	Solyc00g008910	Ubiquitin fusion degradation UFD1 family protein (AHRD V3.3 --* AT4G38930.4)	UFD		annotation v3 genome					t	c	0.8937	0.0463	0.8399	0.952	682	-8.428	3.523e-17	??---?-	87.7	24.434	3	2.027e-05	Solyc00g008910,Solyc00g008920	within_region					significant	INTERCATEGORICAL PLEIOTROPY	INTERCATEGORICAL PLEIOTROPY	??---?-	4(-)/3(?)/7	SL4.0ch08	9440448
L006	Fruit_Shape	Fruit_Shape_Index_Internal	0	SL2.50ch00	8679137	SL2.50ch00p8679137	8631537	8726737	8679135	8679138	Solyc00g008910	Ubiquitin fusion degradation UFD1 family protein (AHRD V3.3 --* AT4G38930.4)	UFD		annotation v3 genome					t	c	0.8937	0.0463	0.8399	0.952	682	-8.512	1.703e-17	??---?-	87.9	24.854	3	1.656e-05	Solyc00g008910,Solyc00g008920	within_region					significant	INTERCATEGORICAL PLEIOTROPY	INTERCATEGORICAL PLEIOTROPY	??---?-	4(-)/3(?)/7	SL4.0ch08	9440448
L006	Fruit_Shape	Fruit_Shape_Index_External_I	0	SL2.50ch00	8679137	SL2.50ch00p8679137	8631537	8726737	8679135	8679138	Solyc00g008910	Ubiquitin fusion degradation UFD1 family protein (AHRD V3.3 --* AT4G38930.4)	UFD		annotation v3 genome					t	c	0.8937	0.0463	0.8399	0.952	682	-8.774	1.717e-18	??---?-	89.1	27.507	3	4.609e-06	Solyc00g008910,Solyc00g008920	within_region					significant	INTERCATEGORICAL PLEIOTROPY	INTERCATEGORICAL PLEIOTROPY	??---?-	4(-)/3(?)/7	SL4.0ch08	9440448
L006	Fruit_shape	Curved_Fruit_Shape_Index	0	SL2.50ch00	8679137	SL2.50ch00p8679137	8631537	8726737	8679135	8679138	Solyc00g008910	Ubiquitin fusion degradation UFD1 family protein (AHRD V3.3 --* AT4G38930.4)	UFD		annotation v3 genome					t	c	0.8937	0.0463	0.8399	0.952	682	-8.727	2.624e-18	??---?-	89.3	27.958	3	3.707e-06	Solyc00g008910,Solyc00g008920	within_region					significant	INTERCATEGORICAL PLEIOTROPY	INTERCATEGORICAL PLEIOTROPY	??---?-	4(-)/3(?)/7	SL4.0ch08	9440448
L006	Fruit_internal_structure	Puffiness_appearance	0	SL2.50ch00	8679137	SL2.50ch00p8679137	8631537	8726737	8679135	8679138	Solyc00g008910	Ubiquitin fusion degradation UFD1 family protein (AHRD V3.3 --* AT4G38930.4)	UFD		annotation v3 genome					t	c	0.916	0.0326	0.8413	0.947	1821	-6.179	6.447e-10	??----?-	81	21.046	4	0.0003101	Solyc00g008910,Solyc00g008920	within_region					significant	INTERCATEGORICAL PLEIOTROPY	INTERCATEGORICAL PLEIOTROPY	??----?-	5(-)/3(?)/8	SL4.0ch08	9440448
L006	Proximal_fruit_end_shape	Fruit_shoulder_shape	0	SL2.50ch00	8679137	SL2.50ch00p8679137	8631537	8726737	8679135	8679138	Solyc00g008910	Ubiquitin fusion degradation UFD1 family protein (AHRD V3.3 --* AT4G38930.4)	UFD		annotation v3 genome					t	c	0.9169	0.0328	0.8413	0.9478	1841	4.351	1.354e-05	??++++?+	0	1.768	4	0.7783	Solyc00g008910,Solyc00g008920	within_region					nominal	INTERCATEGORICAL PLEIOTROPY	INTERCATEGORICAL PLEIOTROPY	??++++?+	5(+)/3(?)/8	SL4.0ch08	9440448
L006	Fruit_shape	FPS_long	0	SL2.50ch00	8679137	SL2.50ch00p8679137	8631537	8726737	8679135	8679138	Solyc00g008910	Ubiquitin fusion degradation UFD1 family protein (AHRD V3.3 --* AT4G38930.4)	UFD		annotation v3 genome					t	c	0.9173	0.0333	0.8413	0.9531	1826	-8.552	1.207e-17	??----?-	84.2	25.275	4	4.43e-05	Solyc00g008910,Solyc00g008920	within_region					significant	INTERCATEGORICAL PLEIOTROPY	INTERCATEGORICAL PLEIOTROPY	??----?-	5(-)/3(?)/8	SL4.0ch08	9440448
L006	Fruit_shape	FPS_bell_pepper	0	SL2.50ch00	8679137	SL2.50ch00p8679137	8631537	8726737	8679135	8679138	Solyc00g008910	Ubiquitin fusion degradation UFD1 family protein (AHRD V3.3 --* AT4G38930.4)	UFD		annotation v3 genome					t	c	0.9261	0.017	0.8807	0.9399	1468	-5.368	7.978e-08	---	45.7	3.684	2	0.1585	Solyc00g008910,Solyc00g008920	within_region					significant	INTERCATEGORICAL PLEIOTROPY	INTERCATEGORICAL PLEIOTROPY	---	3(-)/3	SL4.0ch08	9440448
L006	Distal_fruit_end_shape	Distal_Angle_Macro	0	SL2.50ch00	8679193	SL2.50ch00p8679193	8631593	8726793	8679192	8679194	Solyc00g008910	Ubiquitin fusion degradation UFD1 family protein (AHRD V3.3 --* AT4G38930.4)	UFD		annotation v3 genome					t	c	0.8639	0.0424	0.7939	0.9312	1216	4.267	1.981e-05	+++++++	17.5	7.276	6	0.2961	Solyc00g008910,Solyc00g008920	within_region					nominal	INTERCATEGORICAL PLEIOTROPY	INTERCATEGORICAL PLEIOTROPY	+++++++	7(+)/7	SL4.0ch08	9440392
L006	Fruit_Shape	Fruit_Shape_Index_External_II	0	SL2.50ch00	8679193	SL2.50ch00p8679193	8631593	8726793	8679192	8679194	Solyc00g008910	Ubiquitin fusion degradation UFD1 family protein (AHRD V3.3 --* AT4G38930.4)	UFD		annotation v3 genome					t	c	0.8639	0.0424	0.7939	0.9312	1216	-5.289	1.229e-07	-------	40.7	10.117	6	0.1198	Solyc00g008910,Solyc00g008920	within_region					nominal	INTERCATEGORICAL PLEIOTROPY	INTERCATEGORICAL PLEIOTROPY	-------	7(-)/7	SL4.0ch08	9440392
L006	Fruit_Shape	Fruit_Shape_Index_Internal	0	SL2.50ch00	8679193	SL2.50ch00p8679193	8631593	8726793	8679192	8679194	Solyc00g008910	Ubiquitin fusion degradation UFD1 family protein (AHRD V3.3 --* AT4G38930.4)	UFD		annotation v3 genome					t	c	0.8639	0.0424	0.7939	0.9312	1216	-5.386	7.207e-08	-------	40.9	10.151	6	0.1184	Solyc00g008910,Solyc00g008920	within_region					significant	INTERCATEGORICAL PLEIOTROPY	INTERCATEGORICAL PLEIOTROPY	-------	7(-)/7	SL4.0ch08	9440392
L006	Fruit_Shape	Fruit_Shape_Index_External_I	0	SL2.50ch00	8679193	SL2.50ch00p8679193	8631593	8726793	8679192	8679194	Solyc00g008910	Ubiquitin fusion degradation UFD1 family protein (AHRD V3.3 --* AT4G38930.4)	UFD		annotation v3 genome					t	c	0.8639	0.0424	0.7939	0.9312	1216	-5.663	1.492e-08	-------	45.2	10.954	6	0.08981	Solyc00g008910,Solyc00g008920	within_region					significant	INTERCATEGORICAL PLEIOTROPY	INTERCATEGORICAL PLEIOTROPY	-------	7(-)/7	SL4.0ch08	9440392
L006	Fruit_shape	Curved_Fruit_Shape_Index	0	SL2.50ch00	8679193	SL2.50ch00p8679193	8631593	8726793	8679192	8679194	Solyc00g008910	Ubiquitin fusion degradation UFD1 family protein (AHRD V3.3 --* AT4G38930.4)	UFD		annotation v3 genome					t	c	0.8639	0.0424	0.7939	0.9312	1216	-5.999	1.984e-09	-------	62	15.796	6	0.01489	Solyc00g008910,Solyc00g008920	within_region					significant	INTERCATEGORICAL PLEIOTROPY	INTERCATEGORICAL PLEIOTROPY	-------	7(-)/7	SL4.0ch08	9440392
L006	Fruit_internal_structure	Puffiness_appearance	0	SL2.50ch00	8679193	SL2.50ch00p8679193	8631593	8726793	8679192	8679194	Solyc00g008910	Ubiquitin fusion degradation UFD1 family protein (AHRD V3.3 --* AT4G38930.4)	UFD		annotation v3 genome					t	c	0.8645	0.03	0.7957	0.9292	2351	-4.956	7.181e-07	+-------	36.7	11.066	7	0.1358	Solyc00g008910,Solyc00g008920	within_region					nominal	INTERCATEGORICAL PLEIOTROPY	INTERCATEGORICAL PLEIOTROPY	+-------	6(-)/1(+)/7	SL4.0ch08	9440392
L006	Fruit_shape	FPS_long	0	SL2.50ch00	8679193	SL2.50ch00p8679193	8631593	8726793	8679192	8679194	Solyc00g008910	Ubiquitin fusion degradation UFD1 family protein (AHRD V3.3 --* AT4G38930.4)	UFD		annotation v3 genome					t	c	0.8661	0.0307	0.7957	0.9336	2363	-4.305	1.671e-05	--------	15.6	8.289	7	0.3078	Solyc00g008910,Solyc00g008920	within_region					nominal	INTERCATEGORICAL PLEIOTROPY	INTERCATEGORICAL PLEIOTROPY	--------	8(-)/8	SL4.0ch08	9440392
L007	Fruit_shape	FPS_flat	0	SL2.50ch00	9078202	SL2.50ch00p9078202	9030602	9125802	9078194	9078204	Solyc00g009440	Unknown Protein			annotation v3 genome					t	c	0.4926	0.0086	0.4765	0.5088	2363	-4.093	4.257e-05	--+-----	25.4	9.387	7	0.226	Solyc00g009440	nearest					nominal	NO PLEIOTROPY	NO PLEIOTROPY	--+-----	7(-)/1(+)/8	SL4.0ch00	3517755
L008	Fruit_shape	FPS_rectangular	0	SL2.50ch00	9331911	SL2.50ch00p9331911	9284311	9379511	9331898	9331915	Solyc00g009760	Cytochrome P450 monooxygenase	CYP							t	c	0.9421	0.0093	0.9196	0.948	1866	-4.002	6.272e-05	--?--??-	0	2.093	4	0.7186	Solyc00g009660,Solyc00g009760,Solyc00g009770,Solyc00g009780,Solyc00g009790	within_region					nominal	INTERCATEGORICAL PLEIOTROPY	NO PLEIOTROPY	--?--??-	5(-)/3(?)/8	SL4.0ch00	7893547
L008	Distal_fruit_end_shape	SPS_linear	0	SL2.50ch00	9360521	SL2.50ch00p9360521	9312921	9408121	9329846	9394034	Solyc00g009760	Cytochrome P450 monooxygenase	CYP							t	c	0.0563	0.0006	0.0558	0.057	364	-4.379	1.191e-05	???--?	0	0.681	1	0.4092	Solyc00g009760,Solyc00g009770,Solyc00g009780,Solyc00g009790,Solyc00g009800	within_region					nominal	INTERCATEGORICAL PLEIOTROPY	NO PLEIOTROPY	???--?	2(-)/4(?)/6	SL4.0ch00	693009
L008	Distal_fruit_end_shape	SPS_linear	0	SL2.50ch00	9360526	SL2.50ch00p9360526	9312926	9408126	9329846	9394034	Solyc00g009760	Cytochrome P450 monooxygenase	CYP							a	g	0.0563	0.0006	0.0558	0.057	364	-4.379	1.191e-05	???--?	0	0.681	1	0.4092	Solyc00g009760,Solyc00g009770,Solyc00g009780,Solyc00g009790,Solyc00g009800	within_region					nominal	INTERCATEGORICAL PLEIOTROPY	NO PLEIOTROPY	???--?	2(-)/4(?)/6	SL4.0ch00	693004
L008	Fruit_shape	FPS_heart	0	SL2.50ch00	9442052	SL2.50ch00p9442052	9394452	9489652	9438096	9442057	Solyc00g009800	Unknown Protein								a	g	0.8307	0.0717	0.6304	0.9292	2363	4.095	4.222e-05	++-+++++	76.8	30.219	7	8.657e-05	Solyc00g009800	nearest					nominal	INTERCATEGORICAL PLEIOTROPY	NO PLEIOTROPY	++-+++++	7(+)/1(-)/8	SL4.0ch00	3349893
L009	Fruit_shape	FPS_long	0	SL2.50ch00	9564490	SL2.50ch00p9564490	9516890	9612090	9564474	9564534	Solyc00g010100	Unknown Protein								a	g	0.3944	0.0145	0.3531	0.4204	2363	3.997	6.41e-05	++++++++	0	1.61	7	0.9782	Solyc00g010100,Solyc00g010110	within_region					nominal	INTERCATEGORICAL PLEIOTROPY	NO PLEIOTROPY	++++++++	8(+)/8	SL4.0ch00	9610587
L009	Plant_&_inflorescence_architecture	Jointless_pedicel	0	SL2.50ch00	9568885	SL2.50ch00p9568885	9521285	9616485	9568885	9568895	Solyc00g010100	Unknown Protein								a	g	0.1129	0.0517	0.0687	0.2991	1918	-5.179	2.228e-07	-+?+-?-	83.2	23.846	4	8.576e-05	Solyc00g010100,Solyc00g010110	within_region					nominal	INTERCATEGORICAL PLEIOTROPY	NO PLEIOTROPY	-+?+-?-	3(-)/2(+)/2(?)/7	SL4.0ch00	8233154
L010	Plant_&_inflorescence_architecture	Leaf_border	0	SL2.50ch00	9893744	SL2.50ch00p9893744	9846144	9941344	9893719	9894077	Solyc00g010750	Guanylate binding protein 2	GBP							a	g	0.5598	0.0036	0.5541	0.5714	2399	4.742	2.113e-06	++++++++	0	5.403	7	0.6109	Solyc00g010750,Solyc00g010760,Solyc00g010770,Solyc00g010780,Solyc00g010790,Solyc00g010810	within_region					nominal	NO PLEIOTROPY	NO PLEIOTROPY	++++++++	8(+)/8	SL4.0ch00	1704355
L011	Fruit_shape	FPS_flat	0	SL2.50ch00	10299935	SL2.50ch00p10299935	10252335	10347535	10299934	10299939	Solyc00g011660	Transcriptional factor B3	TF-B3	Expressed in inner tissues at 5dpa (TEA)						t	c	0.6236	0.0098	0.5966	0.6504	2363	3.978	6.956e-05	+-++++++	0	6.807	7	0.4493	Solyc00g011660,Solyc00g011670,Solyc00g011870,Solyc00g011880,Solyc00g011890	within_region					nominal	NO PLEIOTROPY	NO PLEIOTROPY	+-++++++	7(+)/1(-)/8	SL4.0ch00	553079
L012	Fruit_size	Maximum_Height	0	SL2.50ch00	10485445	SL2.50ch00p10485445	10437845	10533045	10458726	10485463	Solyc00g012540	Zinc finger transcription factor 3	SlC3H3				outside region, but close there is Solyc00g012640 (DNA (cytosine-5)-methyltransferase) DRM			a	t	0.8454	0.0508	0.7536	0.908	1216	-3.904	9.457e-05	----+--	0	5.357	6	0.4989	Solyc00g012310,Solyc00g012430,Solyc00g012440,Solyc00g012540	within_region					nominal	INTERCATEGORICAL PLEIOTROPY	INTERCATEGORICAL PLEIOTROPY	----+--	6(-)/1(+)/7	SL4.0ch11	17609960
L012	Fruit_shape	FPS_oxheart	0	SL2.50ch00	10485445	SL2.50ch00p10485445	10437845	10533045	10458726	10485463	Solyc00g012540	Zinc finger transcription factor 3	SlC3H3				outside region, but close there is Solyc00g012640 (DNA (cytosine-5)-methyltransferase) DRM			a	t	0.8474	0.0367	0.7536	0.9102	2363	-4.729	2.255e-06	--------	52.4	14.714	7	0.03984	Solyc00g012310,Solyc00g012430,Solyc00g012440,Solyc00g012540	within_region					nominal	INTERCATEGORICAL PLEIOTROPY	INTERCATEGORICAL PLEIOTROPY	--------	8(-)/8	SL4.0ch11	17609960
L012	Fruit_shape	FPS_oxheart	0	SL2.50ch00	10496497	SL2.50ch00p10496497	10448897	10544097	10496417	10496511	Solyc00g012540	Zinc finger transcription factor 3	SlC3H3				outside region, but close there is Solyc00g012640 (DNA (cytosine-5)-methyltransferase) DRM			t	g	0.368	0.04	0.2701	0.4258	2363	4.372	1.231e-05	++++++++	10.1	7.787	7	0.3517	Solyc00g012310,Solyc00g012430,Solyc00g012440,Solyc00g012540	within_region					nominal	INTERCATEGORICAL PLEIOTROPY	NO PLEIOTROPY	++++++++	8(+)/8	SL4.0ch00	8660967
L012	Distal_fruit_end_shape	SPS_linear	0	SL2.50ch00	10502843	SL2.50ch00p10502843	10455243	10550443	10502832	10502844	Solyc00g012540	Zinc finger transcription factor 3	SlC3H3			the closest is Solyc00g012540 , but within region there is Solyc00g012640 (DNA (cytosine-5)-methyltransferase) DRM				t	c	0.9429	0.0072	0.9241	0.9513	1831	6.083	1.181e-09	?+++?+	88.5	25.986	3	9.603e-06	Solyc00g012310,Solyc00g012430,Solyc00g012440,Solyc00g012540,Solyc00g012640	within_region					significant	INTERCATEGORICAL PLEIOTROPY	NO PLEIOTROPY	?+++?+	4(+)/2(?)/6	SL4.0ch00	8650843
L012	Fruit_size	Area	0	SL2.50ch00	10505790	SL2.50ch00p10505790	10458190	10553390	10496417	10505811	Solyc00g012540	Zinc finger transcription factor 3	SlC3H3			the closest is Solyc00g012540 , but within region there is Solyc00g012640 (DNA (cytosine-5)-methyltransferase) DRM				a	c	0.3862	0.0498	0.2915	0.4346	1107	4.634	3.59e-06	++++++	0	3.436	5	0.633	Solyc00g012430,Solyc00g012440,Solyc00g012540,Solyc00g012640	within_region					nominal	INTERCATEGORICAL PLEIOTROPY	INTRACATEGORICAL PLEIOTROPY	++++++	6(+)/6	SL4.0ch00	8648674
L012	Fruit_size	curved_height	0	SL2.50ch00	10505790	SL2.50ch00p10505790	10458190	10553390	10496417	10505811	Solyc00g012540	Zinc finger transcription factor 3	SlC3H3			the closest is Solyc00g012540 , but within region there is Solyc00g012640 (DNA (cytosine-5)-methyltransferase) DRM				a	c	0.3869	0.0476	0.2915	0.4346	1216	4.011	6.057e-05	-++++++	0	4.712	6	0.5812	Solyc00g012430,Solyc00g012440,Solyc00g012540,Solyc00g012640	within_region					nominal	INTERCATEGORICAL PLEIOTROPY	INTRACATEGORICAL PLEIOTROPY	-++++++	6(+)/1(-)/7	SL4.0ch00	8648674
L012	Fruit_size	Maximum_Height	0	SL2.50ch00	10505790	SL2.50ch00p10505790	10458190	10553390	10496417	10505811	Solyc00g012540	Zinc finger transcription factor 3	SlC3H3			the closest is Solyc00g012540 , but within region there is Solyc00g012640 (DNA (cytosine-5)-methyltransferase) DRM				a	c	0.3869	0.0476	0.2915	0.4346	1216	4.073	4.646e-05	-++++++	0	4.523	6	0.6063	Solyc00g012430,Solyc00g012440,Solyc00g012540,Solyc00g012640	within_region					nominal	INTERCATEGORICAL PLEIOTROPY	INTRACATEGORICAL PLEIOTROPY	-++++++	6(+)/1(-)/7	SL4.0ch00	8648674
L012	Fruit_size	Perimeter	0	SL2.50ch00	10505790	SL2.50ch00p10505790	10458190	10553390	10496417	10505811	Solyc00g012540	Zinc finger transcription factor 3	SlC3H3			the closest is Solyc00g012540 , but within region there is Solyc00g012640 (DNA (cytosine-5)-methyltransferase) DRM				a	c	0.3869	0.0476	0.2915	0.4346	1216	4.733	2.214e-06	+++++++	0	4.976	6	0.5469	Solyc00g012430,Solyc00g012440,Solyc00g012540,Solyc00g012640	within_region					nominal	INTERCATEGORICAL PLEIOTROPY	INTRACATEGORICAL PLEIOTROPY	+++++++	7(+)/7	SL4.0ch00	8648674
L012	Fruit_size	curved_height	0	SL2.50ch00	10505807	SL2.50ch00p10505807	10458207	10553407	10496417	10505811	Solyc00g012540	Zinc finger transcription factor 3	SlC3H3			the closest is Solyc00g012540 , but within region there is Solyc00g012640 (DNA (cytosine-5)-methyltransferase) DRM				t	c	0.6176	0.0458	0.572	0.7085	1216	-4.005	6.198e-05	-------	0	2.602	6	0.8568	Solyc00g012430,Solyc00g012440,Solyc00g012540,Solyc00g012640	within_region					nominal	INTERCATEGORICAL PLEIOTROPY	INTRACATEGORICAL PLEIOTROPY	-------	7(-)/7	SL4.0ch00	8648657
L012	Fruit_size	Maximum_Height	0	SL2.50ch00	10505807	SL2.50ch00p10505807	10458207	10553407	10496417	10505811	Solyc00g012540	Zinc finger transcription factor 3	SlC3H3			the closest is Solyc00g012540 , but within region there is Solyc00g012640 (DNA (cytosine-5)-methyltransferase) DRM				t	c	0.6176	0.0458	0.572	0.7085	1216	-4.145	3.399e-05	-------	0	2.266	6	0.8936	Solyc00g012430,Solyc00g012440,Solyc00g012540,Solyc00g012640	within_region					nominal	INTERCATEGORICAL PLEIOTROPY	INTRACATEGORICAL PLEIOTROPY	-------	7(-)/7	SL4.0ch00	8648657
L012	Fruit_size	Perimeter	0	SL2.50ch00	10505807	SL2.50ch00p10505807	10458207	10553407	10496417	10505811	Solyc00g012540	Zinc finger transcription factor 3	SlC3H3			the closest is Solyc00g012540 , but within region there is Solyc00g012640 (DNA (cytosine-5)-methyltransferase) DRM				t	c	0.6176	0.0458	0.572	0.7085	1216	-4.494	7.001e-06	-------	0	4.889	6	0.5582	Solyc00g012430,Solyc00g012440,Solyc00g012540,Solyc00g012640	within_region					nominal	INTERCATEGORICAL PLEIOTROPY	INTRACATEGORICAL PLEIOTROPY	-------	7(-)/7	SL4.0ch00	8648657
L012	Fruit_size	Area	0	SL2.50ch00	10505807	SL2.50ch00p10505807	10458207	10553407	10496417	10505811	Solyc00g012540	Zinc finger transcription factor 3	SlC3H3			the closest is Solyc00g012540 , but within region there is Solyc00g012640 (DNA (cytosine-5)-methyltransferase) DRM				t	c	0.6197	0.0475	0.572	0.7085	1107	-4.409	1.037e-05	------	0	4.314	5	0.5051	Solyc00g012430,Solyc00g012440,Solyc00g012540,Solyc00g012640	within_region					nominal	INTERCATEGORICAL PLEIOTROPY	INTRACATEGORICAL PLEIOTROPY	------	6(-)/6	SL4.0ch00	8648657
L013	Fruit_external_color	Skin_color	0	SL2.50ch00	11297244	SL2.50ch00p11297244	11249644	11344844	11297236	11297621	Solyc00g016470	Unknown Protein								t	c	0.8263	0.1033	0.5446	0.8926	1848	-4.421	9.806e-06	?--?-?+?	69.7	9.914	3	0.01931	Solyc00g016470	nearest					nominal	NO PLEIOTROPY	NO PLEIOTROPY	?--?-?+?	3(-)/1(+)/4(?)/8	SL4.0ch03	12613288
L014	Plant_&_inflorescence_architecture	Jointless_pedicel	0	SL2.50ch00	12090943	SL2.50ch00p12090943	12043343	12138543	12090931	12090952	Solyc00g023030	CER1-like protein//Protein WAX2	CER1-like		CER1 (ECERIFERUM 1) and other wax biosynthetic enzymes are downregulated in jointless pedicel mutant.	Close and within region there is also other CER1-like ( Solyc00g023040m Solyc00g023050)			Nakano et al. 2012	t	c	0.4197	0.0291	0.3521	0.4573	2211	-4.153	3.275e-05	+------	31	8.697	6	0.1913	Solyc00g022920,Solyc00g023020,Solyc00g023030,Solyc00g023040,Solyc00g023050,Solyc00g023250,Solyc00g023260,Solyc00g023270,Solyc00g023470,Solyc00g023570	within_region					nominal	NO PLEIOTROPY	NO PLEIOTROPY	+------	6(-)/1(+)/7	SL4.0ch00	6142424
L014	Plant_&_inflorescence_architecture	Jointless_pedicel	0	SL2.50ch00	12090961	SL2.50ch00p12090961	12043361	12138561	12090952	12090962	Solyc00g023030	CER1-like protein//Protein WAX2	CER1-like		CER1 (ECERIFERUM 1) and other wax biosynthetic enzymes are downregulated in jointless pedicel mutant.	Close and within region there is also other CER1-like ( Solyc00g023040m Solyc00g023050)			Nakano et al. 2012	a	g	0.5805	0.0303	0.5355	0.6496	2211	4.715	2.414e-06	+++++++	1.6	6.101	6	0.412	Solyc00g022920,Solyc00g023020,Solyc00g023030,Solyc00g023040,Solyc00g023050,Solyc00g023250,Solyc00g023260,Solyc00g023270,Solyc00g023470,Solyc00g023570	within_region					nominal	NO PLEIOTROPY	NO PLEIOTROPY	+++++++	7(+)/7	SL4.0ch00	6142406
L015	Fruit_shape	FPS_heart	0	SL2.50ch00	13041778	SL2.50ch00p13041778	12994178	13089378	13041510	13041783	Solyc00g038390	Unknown Protein					Solyc00g039290, Zinc-binding protein homolog to ORE15/PLATZ3			a	g	0.5417	0.029	0.4882	0.6065	2363	4.79	1.666e-06	++++++++	1.2	7.085	7	0.4201	Solyc00g038390	within_region					nominal	NO PLEIOTROPY	NO PLEIOTROPY	++++++++	8(+)/8	SL4.0ch11	17680694
L016	Distal_fruit_end_shape	SPS_dot	0	SL2.50ch00	16797910	SL2.50ch00p16797910	16750310	16845510	16797904	16797921	Solyc00g130690	Membrane protein involved in aromatic hydrocarbon degradation (C6Y1W8_PEDHD)	OMPP							a	g	0.2673	0.043	0.158	0.3333	2497	4.421	9.816e-06	++-+++++	58	16.659	7	0.01973	Solyc00g129670,Solyc00g129680,Solyc00g129880,Solyc00g129980,Solyc00g130180,Solyc00g130190,Solyc00g130290,Solyc00g130690,Solyc00g130700,Solyc00g130800,Solyc00g130810,Solyc00g131610,Solyc00g131710	within_region					nominal	NO PLEIOTROPY	NO PLEIOTROPY	++-+++++	7(+)/1(-)/8	SL4.0ch12	65252657
L017	Distal_fruit_end_shape	SPS_stellate	0	SL2.50ch00	17618212	SL2.50ch00p17618212	17570612	17665812	17458851	17620083	Solyc00g154980	Ethylene insensitive 3 class transcription factor	EIL		CORBARINO-specific polymorphism (C115W) affected Solyc00g154980				Tranchida-Lombardo et al. 2018	t	c	0.8152	0.032	0.7164	0.8774	2497	-4.331	1.482e-05	--------	0	3.093	7	0.8763	Solyc00g156980,Solyc00g157080,Solyc00g157180	within_region					nominal	NO PLEIOTROPY	NO PLEIOTROPY	--------	8(-)/8	SL4.0ch04	4680544
L017	Distal_fruit_end_shape	SPS_stellate	0	SL2.50ch00	17618289	SL2.50ch00p17618289	17570689	17665889	17458851	17620083	Solyc00g154980	Ethylene insensitive 3 class transcription factor	EIL							a	g	0.8104	0.0324	0.7135	0.8774	2497	-4.678	2.895e-06	--------	0	3.26	7	0.8599	Solyc00g156980,Solyc00g157080,Solyc00g157180	within_region					nominal	NO PLEIOTROPY	NO PLEIOTROPY	--------	8(-)/8	SL4.0ch04	4680467
L018	Fruit_shape	FPS_rectangular	0	SL2.50ch00	18136716	SL2.50ch00p18136716	18089116	18184316	18136716	18136719	Solyc00g175240	Ulp1 protease family C-terminal catalytic domain containing protein (AHRD V1 *-*- Q60D46_SOLDE)	UPL				outside region, but close there is Solyc00g179240 SlMADS47			t	c	0.8838	0.0168	0.8409	0.9071	2363	4.312	1.621e-05	-+++++++	33.2	10.484	7	0.1627	Solyc00g173430,Solyc00g174330,Solyc00g174340,Solyc00g175240	within_region					nominal	NO PLEIOTROPY	NO PLEIOTROPY	-+++++++	7(+)/1(-)/8	SL4.0ch00	3346978
L019	Fruit_external_color	EFC_orAngle	0	SL2.50ch00	18867724	SL2.50ch00p18867724	18820124	18915324	18867720	18867728	Solyc00g201160	Receptor protein kinase (Q40096_IPOTF)	STK							a	t	0.4656	0.0136	0.4371	0.4935	2530	4.209	2.565e-05	-+++++-+	0	6.147	7	0.5227	Solyc00g199960,Solyc00g201060,Solyc00g201160,Solyc00g201460,Solyc00g201760,Solyc00g202560	within_region					nominal	NO PLEIOTROPY	NO PLEIOTROPY	-+++++-+	6(+)/2(-)/8	SL4.0ch07	20095080
L020	Distal_fruit_end_shape	SPS_stellate	1	SL2.50ch01	301597	SL2.50ch01p301597	0	896597	301584	310434	Solyc01g005440	Jasmonate ZIM-domain protein 3	JAZ3							t	g	0.476	0.1096	0.2791	0.7566	2497	5.726	1.027e-08	++++++++	8.8	7.674	7	0.3623	Solyc01g005000,Solyc01g005010,Solyc01g005020,Solyc01g005030,Solyc01g005040,Solyc01g005050,Solyc01g005060,Solyc01g005070,Solyc01g005080,Solyc01g005090,Solyc01g005100,Solyc01g005110,Solyc01g005120,Solyc01g005130,Solyc01g005140,Solyc01g005150,Solyc01g005160,Solyc01g005170,Solyc01g005180,Solyc01g005190,Solyc01g005200,Solyc01g005210,Solyc01g005220,Solyc01g005230,Solyc01g005240,Solyc01g005250,Solyc01g0…	within_region					significant	INTERCATEGORICAL PLEIOTROPY	NO PLEIOTROPY	++++++++	8(+)/8	SL4.0ch01	315584
L020	Distal_fruit_end_shape	SPS_stellate	1	SL2.50ch01	301603	SL2.50ch01p301603	0	896603	301558	310434	Solyc01g005440	Jasmonate ZIM-domain protein 3	JAZ3							a	g	0.526	0.1092	0.2434	0.716	2497	-5.731	1.001e-08	--------	21.7	8.937	7	0.2572	Solyc01g005000,Solyc01g005010,Solyc01g005020,Solyc01g005030,Solyc01g005040,Solyc01g005050,Solyc01g005060,Solyc01g005070,Solyc01g005080,Solyc01g005090,Solyc01g005100,Solyc01g005110,Solyc01g005120,Solyc01g005130,Solyc01g005140,Solyc01g005150,Solyc01g005160,Solyc01g005170,Solyc01g005180,Solyc01g005190,Solyc01g005200,Solyc01g005210,Solyc01g005220,Solyc01g005230,Solyc01g005240,Solyc01g005250,Solyc01g0…	within_region					significant	INTERCATEGORICAL PLEIOTROPY	NO PLEIOTROPY	--------	8(-)/8	SL4.0ch01	315590
L020	Fruit_external_color	EFC_purple	1	SL2.50ch01	360606	SL2.50ch01p360606	0	955606	360563	360634	Solyc01g005540	Lysyl-tRNA synthetase	LysRS							a	g	0.0729	0.002	0.0721	0.0786	1448	-4.143	3.427e-05	--	92.8	13.869	1	0.000196	Solyc01g005000,Solyc01g005010,Solyc01g005020,Solyc01g005030,Solyc01g005040,Solyc01g005050,Solyc01g005060,Solyc01g005070,Solyc01g005080,Solyc01g005090,Solyc01g005100,Solyc01g005110,Solyc01g005120,Solyc01g005130,Solyc01g005140,Solyc01g005150,Solyc01g005160,Solyc01g005170,Solyc01g005180,Solyc01g005190,Solyc01g005200,Solyc01g005210,Solyc01g005220,Solyc01g005230,Solyc01g005240,Solyc01g005250,Solyc01g0…	within_region					nominal	INTERCATEGORICAL PLEIOTROPY	NO PLEIOTROPY	--	2(-)/2	SL4.0ch01	374044
L021	Seed_possition	proximal_Eccentricity	1	SL2.50ch01	1092318	SL2.50ch01p1092318	497318	1687318	1092199	1092343	Solyc01g007070	BEL1-like homeodomain protein 1	BEL1-like	high expresed in fruits and seeds	embryo sac defects in Arabidopsis, STRING_DB indicates that is coexpressed/interact with KN1, Thox and some ovate members				Pagnussat, et al. 2007	a	c	0.5271	0.1064	0.404	0.7281	1216	4.044	5.265e-05	+++++++	0	3.39	6	0.7586	Solyc01g005760,Solyc01g005770,Solyc01g005780,Solyc01g005790,Solyc01g005800,Solyc01g005810,Solyc01g005820,Solyc01g005830,Solyc01g005840,Solyc01g005850,Solyc01g005860,Solyc01g005870,Solyc01g005880,Solyc01g005890,Solyc01g005900,Solyc01g005910,Solyc01g005920,Solyc01g005930,Solyc01g005940,Solyc01g005950,Solyc01g005960,Solyc01g005970,Solyc01g005980,Solyc01g005990,Solyc01g006000,Solyc01g006010,Solyc01g0…	within_region	Curved_FSH_Ind_L	Rodriguez et al. 2020	Related	Fruit shape	nominal	NO PLEIOTROPY	NO PLEIOTROPY	+++++++	7(+)/7	SL4.0ch01	1098566
L022	Fruit_shape	FPS_oxheart	1	SL2.50ch01	2430084	SL2.50ch01p2430084	1835084	3025084	2430078	2579914	Solyc01g008230	TCP transcription factor 15	SlTCP15		SlTCP15 is member of the SlTCP gene family which is involved in leaf development and axillary shoots formation is expressed at early stages of fruit development. Inside resgion there are also two ovate proteins SlOFP2 and SLOFP3 (Solyc01g007800,Solyc01g007810), the the closest is SlTCP15	Solyc01g007800,SlOFP2;Solyc01g007810,SLOFP3			Parapunova et al. 2014	a	g	0.6189	0.0243	0.5442	0.6696	2363	-4.293	1.765e-05	+-------	47.8	13.401	7	0.06293	Solyc01g007270,Solyc01g007280,Solyc01g007290,Solyc01g007300,Solyc01g007310,Solyc01g007320,Solyc01g007330,Solyc01g007340,Solyc01g007350,Solyc01g007360,Solyc01g007370,Solyc01g007380,Solyc01g007390,Solyc01g007400,Solyc01g007410,Solyc01g007420,Solyc01g007430,Solyc01g007440,Solyc01g007450,Solyc01g007460,Solyc01g007470,Solyc01g007480,Solyc01g007490,Solyc01g007500,Solyc01g007520,Solyc01g007510,Solyc01g0…	within_region	pblk1.2	Brewer et al. 2007	Related	Fruit shape	nominal	NO PLEIOTROPY	NO PLEIOTROPY	+-------	6(-)/1(+)/7	SL4.0ch01	2377478
L023	Fruit_internal_structure	Puffiness_appearance	1	SL2.50ch01	4659973	SL2.50ch01p4659973	4064973	5254973	4659936	4660011	Solyc01g010240	CRABS CLAW a	SlCRCa		SlCRCa is part of the YABBY gene family, control carpel development and lateral organ polarity	close and within region there is also Solyc01g009840 a GAI-like 1 protein (SlGAI-like)			Huang et al. 2013	a	g	0.9302	0.0216	0.9053	0.9489	308	3.93	8.508e-05	??+????+	20	1.251	1	0.2634	Solyc01g009740,Solyc01g009750,Solyc01g009760,Solyc01g009770,Solyc01g009780,Solyc01g009790,Solyc01g009800,Solyc01g009810,Solyc01g009820,Solyc01g009830,Solyc01g009840,Solyc01g009850,Solyc01g009860,Solyc01g009870,Solyc01g009880,Solyc01g009890,Solyc01g009900,Solyc01g009910,Solyc01g009920,Solyc01g009930,Solyc01g009940,Solyc01g009950,Solyc01g009960,Solyc01g009970,Solyc01g009980,Solyc01g009990,Solyc01g0…	within_region					nominal	NO PLEIOTROPY	NO PLEIOTROPY	??+????+	2(+)/6(?)/8	SL4.0ch01	4679278
L024	Fruit_size	Area	1	SL2.50ch01	6615971	SL2.50ch01p6615971	6020971	7210971	6110134	6615979	Solyc01g010970	Argonaute7	SlAGO7		changes leaf morphology				Lin et al. 2016	t	c	0.6676	0.204	0.3728	0.8972	1107	-4.41	1.036e-05	------	0	2.776	5	0.7344	Solyc01g010810,Solyc01g010820,Solyc01g010830,Solyc01g010840,Solyc01g010850,Solyc01g010860,Solyc01g010870,Solyc01g010880,Solyc01g010890,Solyc01g010900,Solyc01g010910,Solyc01g010920,Solyc01g010930,Solyc01g010940,Solyc01g010950,Solyc01g010960,Solyc01g010970,Solyc01g010980,Solyc01g010990,Solyc01g011000,Solyc01g011010,Solyc01g011020,Solyc01g011030,Solyc01g011040,Solyc01g011050,Solyc01g011060,Solyc01g0…	within_region					nominal	INTERCATEGORICAL PLEIOTROPY	INTERCATEGORICAL PLEIOTROPY	------	6(-)/6	SL4.0ch01	6664246
L024	Fruit_size	Perimeter	1	SL2.50ch01	6615971	SL2.50ch01p6615971	6020971	7210971	6110134	6615979	Solyc01g010970	Argonaute7	SlAGO7		changes leaf morphology				Lin et al. 2016	t	c	0.6727	0.1954	0.3728	0.8972	1216	-4.524	6.079e-06	-------	0	3.512	6	0.7423	Solyc01g010810,Solyc01g010820,Solyc01g010830,Solyc01g010840,Solyc01g010850,Solyc01g010860,Solyc01g010870,Solyc01g010880,Solyc01g010890,Solyc01g010900,Solyc01g010910,Solyc01g010920,Solyc01g010930,Solyc01g010940,Solyc01g010950,Solyc01g010960,Solyc01g010970,Solyc01g010980,Solyc01g010990,Solyc01g011000,Solyc01g011010,Solyc01g011020,Solyc01g011030,Solyc01g011040,Solyc01g011050,Solyc01g011060,Solyc01g0…	within_region					nominal	INTERCATEGORICAL PLEIOTROPY	INTERCATEGORICAL PLEIOTROPY	-------	7(-)/7	SL4.0ch01	6664246
L024	Fruit_size	Width_Mid_height	1	SL2.50ch01	6615971	SL2.50ch01p6615971	6020971	7210971	6110134	6615979	Solyc01g010970	Argonaute7	SlAGO7		changes leaf morphology				Lin et al. 2016	t	c	0.6727	0.1954	0.3728	0.8972	1216	-4.268	1.969e-05	-------	0	5.011	6	0.5424	Solyc01g010810,Solyc01g010820,Solyc01g010830,Solyc01g010840,Solyc01g010850,Solyc01g010860,Solyc01g010870,Solyc01g010880,Solyc01g010890,Solyc01g010900,Solyc01g010910,Solyc01g010920,Solyc01g010930,Solyc01g010940,Solyc01g010950,Solyc01g010960,Solyc01g010970,Solyc01g010980,Solyc01g010990,Solyc01g011000,Solyc01g011010,Solyc01g011020,Solyc01g011030,Solyc01g011040,Solyc01g011050,Solyc01g011060,Solyc01g0…	within_region					nominal	INTERCATEGORICAL PLEIOTROPY	INTERCATEGORICAL PLEIOTROPY	-------	7(-)/7	SL4.0ch01	6664246
L024	Fruit_shape	FPS_bell_pepper	1	SL2.50ch01	6615971	SL2.50ch01p6615971	6020971	7210971	6110134	6615979	Solyc01g010970	Argonaute7	SlAGO7		changes leaf morphology				Lin et al. 2016	t	c	0.6635	0.067	0.4858	0.6931	1468	10.495	9.092e-26	+++	0	0.171	2	0.9181	Solyc01g010810,Solyc01g010820,Solyc01g010830,Solyc01g010840,Solyc01g010850,Solyc01g010860,Solyc01g010870,Solyc01g010880,Solyc01g010890,Solyc01g010900,Solyc01g010910,Solyc01g010920,Solyc01g010930,Solyc01g010940,Solyc01g010950,Solyc01g010960,Solyc01g010970,Solyc01g010980,Solyc01g010990,Solyc01g011000,Solyc01g011010,Solyc01g011020,Solyc01g011030,Solyc01g011040,Solyc01g011050,Solyc01g011060,Solyc01g0…	within_region					significant	INTERCATEGORICAL PLEIOTROPY	INTERCATEGORICAL PLEIOTROPY	+++	3(+)/3	SL4.0ch01	6664246
L025	Fruit_shape	FPS_bell_pepper	1	SL2.50ch01	7342078	SL2.50ch01p7342078	6747078	7937078	7342066	7342080	Solyc01g011100	Phospholipid-transporting ATPase	ALA3-like							a	g	0.6723	0.0665	0.4943	0.7006	1468	8.876	6.926e-19	+++	0	0.365	2	0.8331	Solyc01g010990,Solyc01g011000,Solyc01g011010,Solyc01g011020,Solyc01g011030,Solyc01g011040,Solyc01g011050,Solyc01g011060,Solyc01g011070,Solyc01g011080,Solyc01g011090,Solyc01g011100,Solyc01g011110,Solyc01g011130,Solyc01g011150	within_region					significant	NO PLEIOTROPY	NO PLEIOTROPY	+++	3(+)/3	SL4.0ch01	7396992
L026	Fruit_internal_color	Average_a_value	1	SL2.50ch01	9907423	SL2.50ch01p9907423	9312423	10502423	9907417	9907430	Solyc01g011510	Aldehyde dehydrogenase	ALDH	high expresed in inner tissues (TEA)					Chung, M Nath, U.K Vrebalov, J. Ectopic expression of miRNA172 in tomato Solanum lycopersicum reveals novel function in fruit development through regulation of an AP2 transcription factor. BMC Plant Biol et al. 20, 283 et al. 2020.	t	c	0.3263	0.191	0.1098	0.614	1232	4.458	8.287e-06	+-+++++	21.2	7.614	6	0.2677	Solyc01g011470,Solyc01g011480,Solyc01g011490,Solyc01g011500,Solyc01g011510,Solyc01g011520,Solyc01g011530,Solyc01g011540,Solyc01g012540,Solyc01g012550,Solyc01g012560,Solyc01g012570,Solyc01g012580,Solyc01g012590,Solyc01g012600,Solyc01g012610,Solyc01g012620,Solyc01g012630,Solyc01g012640,Solyc01g012650,Solyc01g012660,Solyc01g012670,Solyc01g012680,Solyc01g012690,Solyc01g012700,Solyc01g012710,Solyc01g0…	within_region					nominal	INTERCATEGORICAL PLEIOTROPY	INTERCATEGORICAL PLEIOTROPY	+-+++++	6(+)/1(-)/7	SL4.0ch01	9944144
L026	Fruit_size	Height_Mid_width	1	SL2.50ch01	9907423	SL2.50ch01p9907423	9312423	10502423	9907417	9907430	Solyc01g012580	Endoribonuclease Dicer homolog 2b	DCL2-like	high expresed in inner tissues (TEA)	interacts with the homologous to AtSE(serrate), that produces morphological alterations in plant (string_db)					t	c	0.3265	0.192	0.1098	0.614	1216	4.102	4.092e-05	+++++++	0	4.126	6	0.6596	Solyc01g011470,Solyc01g011480,Solyc01g011490,Solyc01g011500,Solyc01g011510,Solyc01g011520,Solyc01g011530,Solyc01g011540,Solyc01g012540,Solyc01g012550,Solyc01g012560,Solyc01g012570,Solyc01g012580,Solyc01g012590,Solyc01g012600,Solyc01g012610,Solyc01g012620,Solyc01g012630,Solyc01g012640,Solyc01g012650,Solyc01g012660,Solyc01g012670,Solyc01g012680,Solyc01g012690,Solyc01g012700,Solyc01g012710,Solyc01g0…	within_region					nominal	INTERCATEGORICAL PLEIOTROPY	INTERCATEGORICAL PLEIOTROPY	+++++++	7(+)/7	SL4.0ch01	9944144
L026	Fruit_size	Maximum_Height	1	SL2.50ch01	9907423	SL2.50ch01p9907423	9312423	10502423	9907417	9907430	Solyc01g012580	Endoribonuclease Dicer homolog 2b	DCL2-like	high expresed in inner tissues (TEA)	interacts with the homologous to AtSE(serrate), that produces morphological alterations in plant (string_db)					t	c	0.3265	0.192	0.1098	0.614	1216	4.021	5.802e-05	+++++++	0	3.419	6	0.7546	Solyc01g011470,Solyc01g011480,Solyc01g011490,Solyc01g011500,Solyc01g011510,Solyc01g011520,Solyc01g011530,Solyc01g011540,Solyc01g012540,Solyc01g012550,Solyc01g012560,Solyc01g012570,Solyc01g012580,Solyc01g012590,Solyc01g012600,Solyc01g012610,Solyc01g012620,Solyc01g012630,Solyc01g012640,Solyc01g012650,Solyc01g012660,Solyc01g012670,Solyc01g012680,Solyc01g012690,Solyc01g012700,Solyc01g012710,Solyc01g0…	within_region					nominal	INTERCATEGORICAL PLEIOTROPY	INTERCATEGORICAL PLEIOTROPY	+++++++	7(+)/7	SL4.0ch01	9944144
L026	Fruit_size	Perimeter	1	SL2.50ch01	9907423	SL2.50ch01p9907423	9312423	10502423	9907417	9907430	Solyc01g012580	Endoribonuclease Dicer homolog 2b	DCL2-like	high expresed in inner tissues (TEA)	interacts with the homologous to AtSE(serrate), that produces morphological alterations in plant (string_db)					t	c	0.3265	0.192	0.1098	0.614	1216	4.086	4.396e-05	+++-+++	7.6	6.493	6	0.3703	Solyc01g011470,Solyc01g011480,Solyc01g011490,Solyc01g011500,Solyc01g011510,Solyc01g011520,Solyc01g011530,Solyc01g011540,Solyc01g012540,Solyc01g012550,Solyc01g012560,Solyc01g012570,Solyc01g012580,Solyc01g012590,Solyc01g012600,Solyc01g012610,Solyc01g012620,Solyc01g012630,Solyc01g012640,Solyc01g012650,Solyc01g012660,Solyc01g012670,Solyc01g012680,Solyc01g012690,Solyc01g012700,Solyc01g012710,Solyc01g0…	within_region					nominal	INTERCATEGORICAL PLEIOTROPY	INTERCATEGORICAL PLEIOTROPY	+++-+++	6(+)/1(-)/7	SL4.0ch01	9944144
L026	Fruit_size	Area	1	SL2.50ch01	9907423	SL2.50ch01p9907423	9312423	10502423	9907417	9907430	Solyc01g012580	Endoribonuclease Dicer homolog 2b	DCL2-like	high expresed in inner tissues (TEA)	interacts with the homologous to AtSE(serrate), that produces morphological alterations in plant (string_db)					t	c	0.3338	0.1997	0.1098	0.614	1107	3.96	7.492e-05	++-+++	0	4.933	5	0.4241	Solyc01g011470,Solyc01g011480,Solyc01g011490,Solyc01g011500,Solyc01g011510,Solyc01g011520,Solyc01g011530,Solyc01g011540,Solyc01g012540,Solyc01g012550,Solyc01g012560,Solyc01g012570,Solyc01g012580,Solyc01g012590,Solyc01g012600,Solyc01g012610,Solyc01g012620,Solyc01g012630,Solyc01g012640,Solyc01g012650,Solyc01g012660,Solyc01g012670,Solyc01g012680,Solyc01g012690,Solyc01g012700,Solyc01g012710,Solyc01g0…	within_region					nominal	INTERCATEGORICAL PLEIOTROPY	INTERCATEGORICAL PLEIOTROPY	++-+++	5(+)/1(-)/6	SL4.0ch01	9944144
L026	Fruit_shape	FPS_bell_pepper	1	SL2.50ch01	9907423	SL2.50ch01p9907423	9312423	10502423	9907417	9907430	Solyc01g012580	Endoribonuclease Dicer homolog 2b	DCL2-like	high expresed in inner tissues (TEA)	interacts with the homologous to AtSE(serrate), that produces morphological alterations in plant (string_db)					t	c	0.3416	0.0663	0.3091	0.5085	1468	-8.212	2.183e-16	---	0	0.035	2	0.9826	Solyc01g011470,Solyc01g011480,Solyc01g011490,Solyc01g011500,Solyc01g011510,Solyc01g011520,Solyc01g011530,Solyc01g011540,Solyc01g012540,Solyc01g012550,Solyc01g012560,Solyc01g012570,Solyc01g012580,Solyc01g012590,Solyc01g012600,Solyc01g012610,Solyc01g012620,Solyc01g012630,Solyc01g012640,Solyc01g012650,Solyc01g012660,Solyc01g012670,Solyc01g012680,Solyc01g012690,Solyc01g012700,Solyc01g012710,Solyc01g0…	within_region					significant	INTERCATEGORICAL PLEIOTROPY	INTERCATEGORICAL PLEIOTROPY	---	3(-)/3	SL4.0ch01	9944144
L027	Fruit_external_color	Skin_color	1	SL2.50ch01	11014456	SL2.50ch01p11014456	10419456	11609456	11014455	11069103	Solyc01g014100	CLAVATA3/EMBRYO-SURROUNDING REGION-RELATED (CLV3/ESR, CLE)	SlCLE1		SlCLE1 is part of the signaling cascades involved in the regulation of fruit development and ripening. CLV3 are invoved in epidermis cell fate (layer L1),stem cell maintenance in shoot and floral meristems		Solyc01g014180.2, polypeptide A20/AN1-like zinc finger family protein, really high expressed during fruit development		Zhang et al. 2014a	a	g	0.5344	0.0112	0.5094	0.5551	2530	4.118	3.821e-05	++-+++++	24.2	9.233	7	0.2363	Solyc01g013920,Solyc01g013930,Solyc01g013940,Solyc01g013950,Solyc01g013960,Solyc01g013970,Solyc01g013980,Solyc01g013990,Solyc01g014000,Solyc01g014010,Solyc01g014020,Solyc01g014030,Solyc01g014040,Solyc01g014050,Solyc01g014060,Solyc01g014070,Solyc01g014080,Solyc01g014090,Solyc01g014100	within_region					nominal	INTERCATEGORICAL PLEIOTROPY	INTERCATEGORICAL PLEIOTROPY	++-+++++	7(+)/1(-)/8	SL4.0ch01	11061032
L027	Plant_&_inflorescence_architecture	Leaf_border	1	SL2.50ch01	11014456	SL2.50ch01p11014456	10419456	11609456	11014455	11069103	Solyc01g014100	CLAVATA3/EMBRYO-SURROUNDING REGION-RELATED (CLV3/ESR, CLE)	SlCLE1		SlCLE1 is part of the signaling cascades involved in the regulation of fruit development and ripening. CLV3 are invoved in epidermis cell fate (layer L1),stem cell maintenance in shoot and floral meristems				Zhang et al. 2014a	a	g	0.534	0.0109	0.5097	0.5545	2399	-4.098	4.174e-05	--------	0	1.945	7	0.9628	Solyc01g013920,Solyc01g013930,Solyc01g013940,Solyc01g013950,Solyc01g013960,Solyc01g013970,Solyc01g013980,Solyc01g013990,Solyc01g014000,Solyc01g014010,Solyc01g014020,Solyc01g014030,Solyc01g014040,Solyc01g014050,Solyc01g014060,Solyc01g014070,Solyc01g014080,Solyc01g014090,Solyc01g014100	within_region					nominal	INTERCATEGORICAL PLEIOTROPY	INTERCATEGORICAL PLEIOTROPY	--------	8(-)/8	SL4.0ch01	11061032
L027	Fruit_external_color	Skin_color	1	SL2.50ch01	11014462	SL2.50ch01p11014462	10419462	11609462	11014455	11069103	Solyc01g014100	CLAVATA3/EMBRYO-SURROUNDING REGION-RELATED (CLV3/ESR, CLE)	SlCLE1		SlCLE1 is part of the signaling cascades involved in the regulation of fruit development and ripening. CLV3 are invoved in epidermis cell fate (layer L1),stem cell maintenance in shoot and floral meristems				Zhang et al. 2014a	t	g	0.4652	0.011	0.4449	0.4906	2530	-4.098	4.167e-05	--+-----	20.3	8.782	7	0.2687	Solyc01g013920,Solyc01g013930,Solyc01g013940,Solyc01g013950,Solyc01g013960,Solyc01g013970,Solyc01g013980,Solyc01g013990,Solyc01g014000,Solyc01g014010,Solyc01g014020,Solyc01g014030,Solyc01g014040,Solyc01g014050,Solyc01g014060,Solyc01g014070,Solyc01g014080,Solyc01g014090,Solyc01g014100	within_region					nominal	INTERCATEGORICAL PLEIOTROPY	INTERCATEGORICAL PLEIOTROPY	--+-----	7(-)/1(+)/8	SL4.0ch01	11061038
L027	Plant_&_inflorescence_architecture	Leaf_border	1	SL2.50ch01	11014462	SL2.50ch01p11014462	10419462	11609462	11014455	11069103	Solyc01g014100	CLAVATA3/EMBRYO-SURROUNDING REGION-RELATED (CLV3/ESR, CLE)	SlCLE1		SlCLE1 is part of the signaling cascades involved in the regulation of fruit development and ripening. CLV3 are invoved in epidermis cell fate (layer L1),stem cell maintenance in shoot and floral meristems				Zhang et al. 2014a	t	g	0.4656	0.0107	0.4455	0.4903	2399	3.922	8.778e-05	++++++++	0	1.654	7	0.9765	Solyc01g013920,Solyc01g013930,Solyc01g013940,Solyc01g013950,Solyc01g013960,Solyc01g013970,Solyc01g013980,Solyc01g013990,Solyc01g014000,Solyc01g014010,Solyc01g014020,Solyc01g014030,Solyc01g014040,Solyc01g014050,Solyc01g014060,Solyc01g014070,Solyc01g014080,Solyc01g014090,Solyc01g014100	within_region					nominal	INTERCATEGORICAL PLEIOTROPY	INTERCATEGORICAL PLEIOTROPY	++++++++	8(+)/8	SL4.0ch01	11061038
L027	Plant_&_inflorescence_architecture	Jointless_pedicel	1	SL2.50ch01	11123756	SL2.50ch01p11123756	10528756	11718756	11123754	11123772	Solyc01g014100	CLAVATA3/EMBRYO-SURROUNDING REGION-RELATED (CLV3/ESR, CLE)	SlCLE1		SlCLE1 is part of the signaling cascades involved in the regulation of fruit development and ripening. CLV3 are invoved in epidermis cell fate (layer L1),stem cell maintenance in shoot and floral meristems				Zhang et al. 2014a	t	g	0.9395	0.0462	0.7949	0.9542	1264	-6.323	2.572e-10	+???-??	80.8	5.205	1	0.02252	Solyc01g013960,Solyc01g013970,Solyc01g013980,Solyc01g013990,Solyc01g014000,Solyc01g014010,Solyc01g014020,Solyc01g014030,Solyc01g014040,Solyc01g014050,Solyc01g014060,Solyc01g014070,Solyc01g014080,Solyc01g014090,Solyc01g014100,Solyc01g014110,Solyc01g014120,Solyc01g014130,Solyc01g014140,Solyc01g014150	within_region					significant	INTERCATEGORICAL PLEIOTROPY	NO PLEIOTROPY	+???-??	1(-)/1(+)/5(?)/7	SL4.0ch01	11170321
L027	Plant_&_inflorescence_architecture	Jointless_pedicel	1	SL2.50ch01	11123788	SL2.50ch01p11123788	10528788	11718788	11123772	11209165	Solyc01g014100	CLAVATA3/EMBRYO-SURROUNDING REGION-RELATED (CLV3/ESR, CLE)	SlCLE1		SlCLE1 is part of the signaling cascades involved in the regulation of fruit development and ripening. CLV3 are invoved in epidermis cell fate (layer L1),stem cell maintenance in shoot and floral meristems				Zhang et al. 2014a	a	t	0.9312	0.049	0.7778	0.9468	1264	-6.01	1.856e-09	+???-??	80.4	5.096	1	0.02398	Solyc01g013960,Solyc01g013970,Solyc01g013980,Solyc01g013990,Solyc01g014000,Solyc01g014010,Solyc01g014020,Solyc01g014030,Solyc01g014040,Solyc01g014050,Solyc01g014060,Solyc01g014070,Solyc01g014080,Solyc01g014090,Solyc01g014100,Solyc01g014110,Solyc01g014120,Solyc01g014130,Solyc01g014140,Solyc01g014150	within_region					significant	INTERCATEGORICAL PLEIOTROPY	NO PLEIOTROPY	+???-??	1(-)/1(+)/5(?)/7	SL4.0ch01	11170353
L028	Fruit_size	Height_Mid_width	1	SL2.50ch01	13848711	SL2.50ch01p13848711	13253711	14443711	13770819	13848721	Solyc01g014490	DNA topoisomerase 6 subunit B	TOP6B		AtTOP6B. Is essential for endoreduplication and is involved in cell expansion and cell proliferation		Solyc01g014720, SLCRF7	SLCRF7 is outside the region, but at 151993pb of the upper margin of the range of this SNP, however is selected because the orthologue in Physalis POS1 correlates to natural variation in tomatillo reproductive organ size	Mittal et al. 2014	a	g	0.3339	0.1911	0.1098	0.625	1216	4.044	5.264e-05	+++++++	0	3.971	6	0.6806	Solyc01g014410,Solyc01g014420,Solyc01g014430,Solyc01g014440,Solyc01g014450,Solyc01g014460,Solyc01g014470,Solyc01g014480,Solyc01g014490,Solyc01g014500,Solyc01g014510,Solyc01g014520,Solyc01g014530,Solyc01g014540,Solyc01g014550,Solyc01g014560,Solyc01g014570,Solyc01g014580,Solyc01g014600,Solyc01g014610,Solyc01g014620	within_region					nominal	INTERCATEGORICAL PLEIOTROPY	INTERCATEGORICAL PLEIOTROPY	+++++++	7(+)/7	SL4.0ch01	13884441
L028	Fruit_size	Maximum_Height	1	SL2.50ch01	13848711	SL2.50ch01p13848711	13253711	14443711	13770819	13848721	Solyc01g014490	DNA topoisomerase 6 subunit B	TOP6B		AtTOP6B. Is essential for endoreduplication and is involved in cell expansion and cell proliferation		Solyc01g014720, SLCRF7	SLCRF7 is outside the region, but at 151993pb of the upper margin of the range of this SNP, however is selected because the orthologue in Physalis POS1 correlates to natural variation in tomatillo reproductive organ size	Mittal et al. 2014	a	g	0.3339	0.1911	0.1098	0.625	1216	4.612	3.988e-06	+++++++	0	5.604	6	0.469	Solyc01g014410,Solyc01g014420,Solyc01g014430,Solyc01g014440,Solyc01g014450,Solyc01g014460,Solyc01g014470,Solyc01g014480,Solyc01g014490,Solyc01g014500,Solyc01g014510,Solyc01g014520,Solyc01g014530,Solyc01g014540,Solyc01g014550,Solyc01g014560,Solyc01g014570,Solyc01g014580,Solyc01g014600,Solyc01g014610,Solyc01g014620	within_region					nominal	INTERCATEGORICAL PLEIOTROPY	INTERCATEGORICAL PLEIOTROPY	+++++++	7(+)/7	SL4.0ch01	13884441
L028	Fruit_size	curved_height	1	SL2.50ch01	13848711	SL2.50ch01p13848711	13253711	14443711	13770819	13848721	Solyc01g014490	DNA topoisomerase 6 subunit B	TOP6B		AtTOP6B. Is essential for endoreduplication and is involved in cell expansion and cell proliferation		Solyc01g014720, SLCRF7	SLCRF7 is outside the region, but at 151993pb of the upper margin of the range of this SNP, however is selected because the orthologue in Physalis POS1 correlates to natural variation in tomatillo reproductive organ size	Mittal et al. 2014	a	g	0.3339	0.1911	0.1098	0.625	1216	4.458	8.26e-06	+++++++	10.9	6.737	6	0.3459	Solyc01g014410,Solyc01g014420,Solyc01g014430,Solyc01g014440,Solyc01g014450,Solyc01g014460,Solyc01g014470,Solyc01g014480,Solyc01g014490,Solyc01g014500,Solyc01g014510,Solyc01g014520,Solyc01g014530,Solyc01g014540,Solyc01g014550,Solyc01g014560,Solyc01g014570,Solyc01g014580,Solyc01g014600,Solyc01g014610,Solyc01g014620	within_region					nominal	INTERCATEGORICAL PLEIOTROPY	INTERCATEGORICAL PLEIOTROPY	+++++++	7(+)/7	SL4.0ch01	13884441
L028	Seed_possition	Distal_Eccentricity	1	SL2.50ch01	13848711	SL2.50ch01p13848711	13253711	14443711	13770819	13848721	Solyc01g014490	DNA topoisomerase 6 subunit B	TOP6B		AtTOP6B. Is essential for endoreduplication and is involved in cell expansion and cell proliferation		Solyc01g014720, SLCRF7	SLCRF7 is outside the region, but at 151993pb of the upper margin of the range of this SNP, however is selected because the orthologue in Physalis POS1 correlates to natural variation in tomatillo reproductive organ size	Mittal et al. 2014	a	g	0.3339	0.1911	0.1098	0.625	1216	4.333	1.469e-05	+++++++	27.3	8.258	6	0.2198	Solyc01g014410,Solyc01g014420,Solyc01g014430,Solyc01g014440,Solyc01g014450,Solyc01g014460,Solyc01g014470,Solyc01g014480,Solyc01g014490,Solyc01g014500,Solyc01g014510,Solyc01g014520,Solyc01g014530,Solyc01g014540,Solyc01g014550,Solyc01g014560,Solyc01g014570,Solyc01g014580,Solyc01g014600,Solyc01g014610,Solyc01g014620	within_region					nominal	INTERCATEGORICAL PLEIOTROPY	INTERCATEGORICAL PLEIOTROPY	+++++++	7(+)/7	SL4.0ch01	13884441
L028	Fruit_internal_structure	Tomato_Pericarp_Area	1	SL2.50ch01	13848711	SL2.50ch01p13848711	13253711	14443711	13770819	13848721	Solyc01g014490	DNA topoisomerase 6 subunit B	TOP6B		AtTOP6B. Is essential for endoreduplication and is involved in cell expansion and cell proliferation		Solyc01g014720, SLCRF7	SLCRF7 is outside the region, but at 151993pb of the upper margin of the range of this SNP, however is selected because the orthologue in Physalis POS1 correlates to natural variation in tomatillo reproductive organ size	Mittal et al. 2014	a	g	0.3339	0.1911	0.1098	0.625	1216	3.918	8.928e-05	-++++++	49.9	11.97	6	0.06264	Solyc01g014410,Solyc01g014420,Solyc01g014430,Solyc01g014440,Solyc01g014450,Solyc01g014460,Solyc01g014470,Solyc01g014480,Solyc01g014490,Solyc01g014500,Solyc01g014510,Solyc01g014520,Solyc01g014530,Solyc01g014540,Solyc01g014550,Solyc01g014560,Solyc01g014570,Solyc01g014580,Solyc01g014600,Solyc01g014610,Solyc01g014620	within_region					nominal	INTERCATEGORICAL PLEIOTROPY	INTERCATEGORICAL PLEIOTROPY	-++++++	6(+)/1(-)/7	SL4.0ch01	13884441
L028	Fruit_size	Width_Mid_height	1	SL2.50ch01	13848711	SL2.50ch01p13848711	13253711	14443711	13770819	13848721	Solyc01g014490	DNA topoisomerase 6 subunit B	TOP6B		AtTOP6B. Is essential for endoreduplication and is involved in cell expansion and cell proliferation		Solyc01g014720, SLCRF7	SLCRF7 is outside the region, but at 151993pb of the upper margin of the range of this SNP, however is selected because the orthologue in Physalis POS1 correlates to natural variation in tomatillo reproductive organ size	Mittal et al. 2014	a	g	0.3339	0.1911	0.1098	0.625	1216	5.312	1.084e-07	+++++++	57.1	13.979	6	0.02987	Solyc01g014410,Solyc01g014420,Solyc01g014430,Solyc01g014440,Solyc01g014450,Solyc01g014460,Solyc01g014470,Solyc01g014480,Solyc01g014490,Solyc01g014500,Solyc01g014510,Solyc01g014520,Solyc01g014530,Solyc01g014540,Solyc01g014550,Solyc01g014560,Solyc01g014570,Solyc01g014580,Solyc01g014600,Solyc01g014610,Solyc01g014620	within_region					nominal	INTERCATEGORICAL PLEIOTROPY	INTERCATEGORICAL PLEIOTROPY	+++++++	7(+)/7	SL4.0ch01	13884441
L028	Fruit_size	Perimeter	1	SL2.50ch01	13848711	SL2.50ch01p13848711	13253711	14443711	13770819	13848721	Solyc01g014490	DNA topoisomerase 6 subunit B	TOP6B		AtTOP6B. Is essential for endoreduplication and is involved in cell expansion and cell proliferation		Solyc01g014720, SLCRF7	SLCRF7 is outside the region, but at 151993pb of the upper margin of the range of this SNP, however is selected because the orthologue in Physalis POS1 correlates to natural variation in tomatillo reproductive organ size	Mittal et al. 2014	a	g	0.3339	0.1911	0.1098	0.625	1216	5.754	8.698e-09	+++-+++	65.2	17.242	6	0.008433	Solyc01g014410,Solyc01g014420,Solyc01g014430,Solyc01g014440,Solyc01g014450,Solyc01g014460,Solyc01g014470,Solyc01g014480,Solyc01g014490,Solyc01g014500,Solyc01g014510,Solyc01g014520,Solyc01g014530,Solyc01g014540,Solyc01g014550,Solyc01g014560,Solyc01g014570,Solyc01g014580,Solyc01g014600,Solyc01g014610,Solyc01g014620	within_region					significant	INTERCATEGORICAL PLEIOTROPY	INTERCATEGORICAL PLEIOTROPY	+++-+++	6(+)/1(-)/7	SL4.0ch01	13884441
L028	Fruit_size	Maximum_Width	1	SL2.50ch01	13848711	SL2.50ch01p13848711	13253711	14443711	13770819	13848721	Solyc01g014490	DNA topoisomerase 6 subunit B	TOP6B		AtTOP6B. Is essential for endoreduplication and is involved in cell expansion and cell proliferation		Solyc01g014720, SLCRF7	SLCRF7 is outside the region, but at 151993pb of the upper margin of the range of this SNP, however is selected because the orthologue in Physalis POS1 correlates to natural variation in tomatillo reproductive organ size	Mittal et al. 2014	a	g	0.3339	0.1911	0.1098	0.625	1216	4.863	1.158e-06	+++-+++	68.9	19.314	6	0.003666	Solyc01g014410,Solyc01g014420,Solyc01g014430,Solyc01g014440,Solyc01g014450,Solyc01g014460,Solyc01g014470,Solyc01g014480,Solyc01g014490,Solyc01g014500,Solyc01g014510,Solyc01g014520,Solyc01g014530,Solyc01g014540,Solyc01g014550,Solyc01g014560,Solyc01g014570,Solyc01g014580,Solyc01g014600,Solyc01g014610,Solyc01g014620	within_region					nominal	INTERCATEGORICAL PLEIOTROPY	INTERCATEGORICAL PLEIOTROPY	+++-+++	6(+)/1(-)/7	SL4.0ch01	13884441
L028	Fruit_size	Area	1	SL2.50ch01	13848711	SL2.50ch01p13848711	13253711	14443711	13770819	13848721	Solyc01g014490	DNA topoisomerase 6 subunit B	TOP6B		AtTOP6B. Is essential for endoreduplication and is involved in cell expansion and cell proliferation		Solyc01g014720, SLCRF7	SLCRF7 is outside the region, but at 151993pb of the upper margin of the range of this SNP, however is selected because the orthologue in Physalis POS1 correlates to natural variation in tomatillo reproductive organ size	Mittal et al. 2014	a	g	0.3388	0.1997	0.1098	0.625	1107	5.851	4.885e-09	++-+++	67.1	15.216	5	0.009477	Solyc01g014410,Solyc01g014420,Solyc01g014430,Solyc01g014440,Solyc01g014450,Solyc01g014460,Solyc01g014470,Solyc01g014480,Solyc01g014490,Solyc01g014500,Solyc01g014510,Solyc01g014520,Solyc01g014530,Solyc01g014540,Solyc01g014550,Solyc01g014560,Solyc01g014570,Solyc01g014580,Solyc01g014600,Solyc01g014610,Solyc01g014620	within_region					significant	INTERCATEGORICAL PLEIOTROPY	INTERCATEGORICAL PLEIOTROPY	++-+++	5(+)/1(-)/6	SL4.0ch01	13884441
L028	Fruit_shape	FPS_rectangular	1	SL2.50ch01	13848711	SL2.50ch01p13848711	13253711	14443711	13770819	13848721	Solyc01g014490	DNA topoisomerase 6 subunit B	TOP6B		AtTOP6B. Is essential for endoreduplication and is involved in cell expansion and cell proliferation		Solyc01g014720, SLCRF7	SLCRF7 is outside the region, but at 151993pb of the upper margin of the range of this SNP, however is selected because the orthologue in Physalis POS1 correlates to natural variation in tomatillo reproductive organ size	Mittal et al. 2014	a	g	0.3252	0.1375	0.1103	0.6283	2363	4.189	2.803e-05	++++++++	0	6.323	7	0.5026	Solyc01g014410,Solyc01g014420,Solyc01g014430,Solyc01g014440,Solyc01g014450,Solyc01g014460,Solyc01g014470,Solyc01g014480,Solyc01g014490,Solyc01g014500,Solyc01g014510,Solyc01g014520,Solyc01g014530,Solyc01g014540,Solyc01g014550,Solyc01g014560,Solyc01g014570,Solyc01g014580,Solyc01g014600,Solyc01g014610,Solyc01g014620	within_region					nominal	INTERCATEGORICAL PLEIOTROPY	INTERCATEGORICAL PLEIOTROPY	++++++++	8(+)/8	SL4.0ch01	13884441
L028	Distal_fruit_end_shape	SPS_dot	1	SL2.50ch01	13848711	SL2.50ch01p13848711	13253711	14443711	13770819	13848721	Solyc01g014480	Ethylene insensitive 3 class transcription factor	SlEIL5		The orthoge in arabidopsis is part of the cell wall regulatory network					a	g	0.319	0.1348	0.1108	0.635	2497	-3.933	8.379e-05	--------	40.3	11.735	7	0.1096	Solyc01g014410,Solyc01g014420,Solyc01g014430,Solyc01g014440,Solyc01g014450,Solyc01g014460,Solyc01g014470,Solyc01g014480,Solyc01g014490,Solyc01g014500,Solyc01g014510,Solyc01g014520,Solyc01g014530,Solyc01g014540,Solyc01g014550,Solyc01g014560,Solyc01g014570,Solyc01g014580,Solyc01g014600,Solyc01g014610,Solyc01g014620	within_region					nominal	INTERCATEGORICAL PLEIOTROPY	INTERCATEGORICAL PLEIOTROPY	--------	8(-)/8	SL4.0ch01	13884441
L029	Fruit_size	Area	1	SL2.50ch01	20304346	SL2.50ch01p20304346	19709346	20899346	20304346	20304353	Solyc01g016470	Ribosomal protein 60S	60S_RP							t	c	0.3338	0.1997	0.1098	0.614	1107	3.96	7.492e-05	++-+++	0	4.933	5	0.4241	Solyc01g016430,Solyc01g016450,Solyc01g016460,Solyc01g016470,Solyc01g016480,Solyc01g016510,Solyc01g016520,Solyc01g016530,Solyc01g016540,Solyc01g016550,Solyc01g016560,Solyc01g016570,Solyc01g016580,Solyc01g016590,Solyc01g016600,Solyc01g016610,Solyc01g016620,Solyc01g016630,Solyc01g016640	within_region					nominal	INTERCATEGORICAL PLEIOTROPY	INTERCATEGORICAL PLEIOTROPY	++-+++	5(+)/1(-)/6	SL4.0ch01	20349024
L029	Fruit_shape	FPS_ellipsoid	1	SL2.50ch01	20304346	SL2.50ch01p20304346	19709346	20899346	20304346	20304353	Solyc01g016470	Ribosomal protein 60S	60S_RP							t	c	0.692	0.1397	0.387	0.9014	2250	5.483	4.172e-08	+++++++	0	5.478	6	0.4841	Solyc01g016430,Solyc01g016450,Solyc01g016460,Solyc01g016470,Solyc01g016480,Solyc01g016510,Solyc01g016520,Solyc01g016530,Solyc01g016540,Solyc01g016550,Solyc01g016560,Solyc01g016570,Solyc01g016580,Solyc01g016590,Solyc01g016600,Solyc01g016610,Solyc01g016620,Solyc01g016630,Solyc01g016640	within_region					significant	INTERCATEGORICAL PLEIOTROPY	INTERCATEGORICAL PLEIOTROPY	+++++++	7(+)/7	SL4.0ch01	20349024
L029	Fruit_size	Maximum_Height	1	SL2.50ch01	20304346	SL2.50ch01p20304346	19709346	20899346	20304346	20304353	Solyc01g016470	Ribosomal protein 60S	60S_RP							t	c	0.6867	0.1891	0.3904	0.9019	1216	-3.982	6.822e-05	-------	0	2.87	6	0.825	Solyc01g016430,Solyc01g016450,Solyc01g016460,Solyc01g016470,Solyc01g016480,Solyc01g016510,Solyc01g016520,Solyc01g016530,Solyc01g016540,Solyc01g016550,Solyc01g016560,Solyc01g016570,Solyc01g016580,Solyc01g016590,Solyc01g016600,Solyc01g016610,Solyc01g016620,Solyc01g016630,Solyc01g016640	within_region					nominal	INTERCATEGORICAL PLEIOTROPY	INTERCATEGORICAL PLEIOTROPY	-------	7(-)/7	SL4.0ch01	20349024
L029	Fruit_size	Perimeter	1	SL2.50ch01	20304346	SL2.50ch01p20304346	19709346	20899346	20304346	20304353	Solyc01g016470	Ribosomal protein 60S	60S_RP							t	c	0.6867	0.1891	0.3904	0.9019	1216	-4.434	9.241e-06	-------	29.7	8.54	6	0.2012	Solyc01g016430,Solyc01g016450,Solyc01g016460,Solyc01g016470,Solyc01g016480,Solyc01g016510,Solyc01g016520,Solyc01g016530,Solyc01g016540,Solyc01g016550,Solyc01g016560,Solyc01g016570,Solyc01g016580,Solyc01g016590,Solyc01g016600,Solyc01g016610,Solyc01g016620,Solyc01g016630,Solyc01g016640	within_region					nominal	INTERCATEGORICAL PLEIOTROPY	INTERCATEGORICAL PLEIOTROPY	-------	7(-)/7	SL4.0ch01	20349024
L030	Fruit_size	Fruit_weight	1	SL2.50ch01	21977529	SL2.50ch01p21977529	21382529	22572529	21977510	21977534	Solyc01g016740	Helicase-like protein	HL		according to string DB, interacts with pcna involved in endoreplication					t	c	0.3256	0.1328	0.1285	0.6316	2468	4.391	1.129e-05	++++++++	52.3	14.688	7	0.04022	Solyc01g016700,Solyc01g016710,Solyc01g016720,Solyc01g016730,Solyc01g016740,Solyc01g016750,Solyc01g016760,Solyc01g016770,Solyc01g016780,Solyc01g016790,Solyc01g016800,Solyc01g016810,Solyc01g016820,Solyc01g016830,Solyc01g016840,Solyc01g016850	within_region					nominal	INTERCATEGORICAL PLEIOTROPY	INTERCATEGORICAL PLEIOTROPY	++++++++	8(+)/8	SL4.0ch01	22014380
L030	Fruit_internal_structure	Tomato_Pericarp_Area	1	SL2.50ch01	21977529	SL2.50ch01p21977529	21382529	22572529	21977510	21977534	Solyc01g016740	Helicase-like protein	HL		according to string DB, interacts with pcna involved in endoreplication					t	c	0.3409	0.1883	0.1285	0.6316	1216	5.618	1.935e-08	+++++++	0	5.653	6	0.4632	Solyc01g016700,Solyc01g016710,Solyc01g016720,Solyc01g016730,Solyc01g016740,Solyc01g016750,Solyc01g016760,Solyc01g016770,Solyc01g016780,Solyc01g016790,Solyc01g016800,Solyc01g016810,Solyc01g016820,Solyc01g016830,Solyc01g016840,Solyc01g016850	within_region					significant	INTERCATEGORICAL PLEIOTROPY	INTERCATEGORICAL PLEIOTROPY	+++++++	7(+)/7	SL4.0ch01	22014380
L030	Fruit_size	curved_height	1	SL2.50ch01	21977529	SL2.50ch01p21977529	21382529	22572529	21977510	21977534	Solyc01g016740	Helicase-like protein	HL		according to string DB, interacts with pcna involved in endoreplication					t	c	0.3409	0.1883	0.1285	0.6316	1216	4.159	3.199e-05	+++++++	0	4.786	6	0.5715	Solyc01g016700,Solyc01g016710,Solyc01g016720,Solyc01g016730,Solyc01g016740,Solyc01g016750,Solyc01g016760,Solyc01g016770,Solyc01g016780,Solyc01g016790,Solyc01g016800,Solyc01g016810,Solyc01g016820,Solyc01g016830,Solyc01g016840,Solyc01g016850	within_region					nominal	INTERCATEGORICAL PLEIOTROPY	INTERCATEGORICAL PLEIOTROPY	+++++++	7(+)/7	SL4.0ch01	22014380
L030	Fruit_size	Maximum_Height	1	SL2.50ch01	21977529	SL2.50ch01p21977529	21382529	22572529	21977510	21977534	Solyc01g016740	Helicase-like protein	HL		according to string DB, interacts with pcna involved in endoreplication					t	c	0.3409	0.1883	0.1285	0.6316	1216	4.344	1.398e-05	+++++++	0	4.446	6	0.6165	Solyc01g016700,Solyc01g016710,Solyc01g016720,Solyc01g016730,Solyc01g016740,Solyc01g016750,Solyc01g016760,Solyc01g016770,Solyc01g016780,Solyc01g016790,Solyc01g016800,Solyc01g016810,Solyc01g016820,Solyc01g016830,Solyc01g016840,Solyc01g016850	within_region					nominal	INTERCATEGORICAL PLEIOTROPY	INTERCATEGORICAL PLEIOTROPY	+++++++	7(+)/7	SL4.0ch01	22014380
L030	Fruit_size	Width_Mid_height	1	SL2.50ch01	21977529	SL2.50ch01p21977529	21382529	22572529	21977510	21977534	Solyc01g016740	Helicase-like protein	HL		according to string DB, interacts with pcna involved in endoreplication					t	c	0.3409	0.1883	0.1285	0.6316	1216	5.736	9.667e-09	+++++++	0	3.747	6	0.7109	Solyc01g016700,Solyc01g016710,Solyc01g016720,Solyc01g016730,Solyc01g016740,Solyc01g016750,Solyc01g016760,Solyc01g016770,Solyc01g016780,Solyc01g016790,Solyc01g016800,Solyc01g016810,Solyc01g016820,Solyc01g016830,Solyc01g016840,Solyc01g016850	within_region					significant	INTERCATEGORICAL PLEIOTROPY	INTERCATEGORICAL PLEIOTROPY	+++++++	7(+)/7	SL4.0ch01	22014380
L030	Fruit_internal_structure	Tomato_Pericarp_Thickness	1	SL2.50ch01	21977529	SL2.50ch01p21977529	21382529	22572529	21977510	21977534	Solyc01g016740	Helicase-like protein	HL		according to string DB, interacts with pcna involved in endoreplication					t	c	0.3409	0.1883	0.1285	0.6316	1216	5.031	4.887e-07	+++++++	7.1	6.456	6	0.3741	Solyc01g016700,Solyc01g016710,Solyc01g016720,Solyc01g016730,Solyc01g016740,Solyc01g016750,Solyc01g016760,Solyc01g016770,Solyc01g016780,Solyc01g016790,Solyc01g016800,Solyc01g016810,Solyc01g016820,Solyc01g016830,Solyc01g016840,Solyc01g016850	within_region					nominal	INTERCATEGORICAL PLEIOTROPY	INTERCATEGORICAL PLEIOTROPY	+++++++	7(+)/7	SL4.0ch01	22014380
L030	Fruit_size	Maximum_Width	1	SL2.50ch01	21977529	SL2.50ch01p21977529	21382529	22572529	21977510	21977534	Solyc01g016740	Helicase-like protein	HL		according to string DB, interacts with pcna involved in endoreplication					t	c	0.3409	0.1883	0.1285	0.6316	1216	5.283	1.267e-07	+++++++	18	7.317	6	0.2925	Solyc01g016700,Solyc01g016710,Solyc01g016720,Solyc01g016730,Solyc01g016740,Solyc01g016750,Solyc01g016760,Solyc01g016770,Solyc01g016780,Solyc01g016790,Solyc01g016800,Solyc01g016810,Solyc01g016820,Solyc01g016830,Solyc01g016840,Solyc01g016850	within_region					nominal	INTERCATEGORICAL PLEIOTROPY	INTERCATEGORICAL PLEIOTROPY	+++++++	7(+)/7	SL4.0ch01	22014380
L030	Fruit_size	Perimeter	1	SL2.50ch01	21977529	SL2.50ch01p21977529	21382529	22572529	21977510	21977534	Solyc01g016740	Helicase-like protein	HL		according to string DB, interacts with pcna involved in endoreplication					t	c	0.3409	0.1883	0.1285	0.6316	1216	5.556	2.768e-08	+++++++	28.9	8.436	6	0.2079	Solyc01g016700,Solyc01g016710,Solyc01g016720,Solyc01g016730,Solyc01g016740,Solyc01g016750,Solyc01g016760,Solyc01g016770,Solyc01g016780,Solyc01g016790,Solyc01g016800,Solyc01g016810,Solyc01g016820,Solyc01g016830,Solyc01g016840,Solyc01g016850	within_region					significant	INTERCATEGORICAL PLEIOTROPY	INTERCATEGORICAL PLEIOTROPY	+++++++	7(+)/7	SL4.0ch01	22014380
L030	Fruit_size	Area	1	SL2.50ch01	21977529	SL2.50ch01p21977529	21382529	22572529	21977510	21977534	Solyc01g016740	Helicase-like protein	HL		according to string DB, interacts with pcna involved in endoreplication					t	c	0.3451	0.1968	0.1285	0.6316	1107	5.549	2.879e-08	++++++	25.2	6.688	5	0.2449	Solyc01g016700,Solyc01g016710,Solyc01g016720,Solyc01g016730,Solyc01g016740,Solyc01g016750,Solyc01g016760,Solyc01g016770,Solyc01g016780,Solyc01g016790,Solyc01g016800,Solyc01g016810,Solyc01g016820,Solyc01g016830,Solyc01g016840,Solyc01g016850	within_region					significant	INTERCATEGORICAL PLEIOTROPY	INTERCATEGORICAL PLEIOTROPY	++++++	6(+)/6	SL4.0ch01	22014380
L031	Distal_fruit_end_shape	Distal_Fruit_Bockiness	1	SL2.50ch01	23958116	SL2.50ch01p23958116	23363116	24553116	23958106	23958221	Solyc01g017490	Conserved protein (AHRD V1 ***- C7TG00_LACRL)	K4AUT0							t	c	0.234	0.132	0.0818	0.4254	1216	4.052	5.083e-05	++++++-	47.5	11.43	6	0.07596	Solyc01g016980,Solyc01g016990,Solyc01g017000,Solyc01g017010,Solyc01g017020,Solyc01g017030,Solyc01g017040,Solyc01g017050,Solyc01g017060,Solyc01g017070,Solyc01g017080,Solyc01g017090,Solyc01g017100,Solyc01g017110,Solyc01g017120,Solyc01g017130,Solyc01g017140,Solyc01g017150,Solyc01g017160,Solyc01g017170,Solyc01g017180,Solyc01g017190,Solyc01g017200,Solyc01g017210,Solyc01g017220,Solyc01g017230,Solyc01g0…	within_region					nominal	INTERCATEGORICAL PLEIOTROPY	INTERCATEGORICAL PLEIOTROPY	++++++-	6(+)/1(-)/7	SL4.0ch01	23990231
L031	Fruit_assymmetry	Fruit_Shape_Triangle	1	SL2.50ch01	23958116	SL2.50ch01p23958116	23363116	24553116	23958106	23958221	Solyc01g017490	Conserved protein (AHRD V1 ***- C7TG00_LACRL)	K4AUT0							t	c	0.234	0.132	0.0818	0.4254	1216	-4.807	1.531e-06	---+--+	68.1	18.817	6	0.004483	Solyc01g016980,Solyc01g016990,Solyc01g017000,Solyc01g017010,Solyc01g017020,Solyc01g017030,Solyc01g017040,Solyc01g017050,Solyc01g017060,Solyc01g017070,Solyc01g017080,Solyc01g017090,Solyc01g017100,Solyc01g017110,Solyc01g017120,Solyc01g017130,Solyc01g017140,Solyc01g017150,Solyc01g017160,Solyc01g017170,Solyc01g017180,Solyc01g017190,Solyc01g017200,Solyc01g017210,Solyc01g017220,Solyc01g017230,Solyc01g0…	within_region					nominal	INTERCATEGORICAL PLEIOTROPY	INTERCATEGORICAL PLEIOTROPY	---+--+	5(-)/2(+)/7	SL4.0ch01	23990231
L032	Plant_&_inflorescence_architecture	Jointless_pedicel	1	SL2.50ch01	25082536	SL2.50ch01p25082536	24487536	25677536	25082532	25206706	Solyc01g017740	Cytochrome b6 (AHRD V1 *-*- B7T3I6_9ROSI)	PETB-like							a	g	0.9179	0.0261	0.8806	0.9497	621	4.907	9.251e-07	+?+??++	49.3	5.913	3	0.1159	Solyc01g017630,Solyc01g017640,Solyc01g017650,Solyc01g017660,Solyc01g017670,Solyc01g017680,Solyc01g017690,Solyc01g017700,Solyc01g017710,Solyc01g017720,Solyc01g017730,Solyc01g017740,Solyc01g017750,Solyc01g017760,Solyc01g017770,Solyc01g017780,Solyc01g017790,Solyc01g017800,Solyc01g017810,Solyc01g017820,Solyc01g017830	within_region					nominal	NO PLEIOTROPY	NO PLEIOTROPY	+?+??++	4(+)/3(?)/7	SL4.0ch01	25110783
L033	Fruit_shape	FPS_rectangular	1	SL2.50ch01	27278182	SL2.50ch01p27278182	26683182	27873182	27278174	27331874	Solyc01g020170	bHLH transcription factor 074	SlbHLH074	differentially expressed between tomato and S.pimpinellifolium during development (TEA)	the homologue in arabidopsis RGE1, ZHOUPI in embryo development				Moussu et al. 2017	t	c	0.803	0.0691	0.6484	0.913	2363	4.003	6.263e-05	++++++++	0	3.922	7	0.7888	Solyc01g017990,Solyc01g018000,Solyc01g018010,Solyc01g018020,Solyc01g018040,Solyc01g018050,Solyc01g018060,Solyc01g018070,Solyc01g018080,Solyc01g018090,Solyc01g018100,Solyc01g019100,Solyc01g020100,Solyc01g020110,Solyc01g020120,Solyc01g020130,Solyc01g020140,Solyc01g020150,Solyc01g020160,Solyc01g020170,Solyc01g020180,Solyc01g020190	within_region					nominal	NO PLEIOTROPY	NO PLEIOTROPY	++++++++	8(+)/8	SL4.0ch01	27291133
L034	Fruit_shape	FPS_bell_pepper	1	SL2.50ch01	28506665	SL2.50ch01p28506665	27911665	29101665	28506662	28506690	Solyc01g020220	Replication factor C subunit 5	RFC5-like		the orthologue in arabidopsis RFC3 is involved in adaxial-abaxial establishment of leaf development				Luong et al. 2018	c	g	0.6764	0.0594	0.517	0.7015	1468	-4.387	1.147e-05	---	0	1.07	2	0.5856	Solyc01g020210,Solyc01g020220,Solyc01g020230,Solyc01g020240,Solyc01g020250,Solyc01g020260,Solyc01g020270,Solyc01g020280,Solyc01g020290,Solyc01g020300	within_region					nominal	NO PLEIOTROPY	NO PLEIOTROPY	---	3(-)/3	SL4.0ch01	28521299
L035	Distal_fruit_end_shape	Ribbing_at_calyx_end	1	SL2.50ch01	29194849	SL2.50ch01p29194849	28599849	29789849	29194839	29266408	Solyc01g020290	60S ribosomal protein L7A-like	RPL7A -like		endoreplication					a	g	0.6768	0.1343	0.3584	0.8703	2494	-3.933	8.378e-05	--------	0	6.224	7	0.5139	Solyc01g020280,Solyc01g020290,Solyc01g020300,Solyc01g020310,Solyc01g020320,Solyc01g020330,Solyc01g020340,Solyc01g020350,Solyc01g020360,Solyc01g020370,Solyc01g020380	within_region					nominal	INTERCATEGORICAL PLEIOTROPY	INTERCATEGORICAL PLEIOTROPY	--------	8(-)/8	SL4.0ch01	29204574
L035	Plant_&_inflorescence_architecture	Total_number_of_inflorescences	1	SL2.50ch01	29194849	SL2.50ch01p29194849	28599849	29789849	29194839	29266408	Solyc01g020290	60S ribosomal protein L7A-like	RPL7A -like		endoreplication					a	g	0.6015	0.198	0.363	0.8505	655	4.105	4.043e-05	++++	36	4.685	3	0.1964	Solyc01g020280,Solyc01g020290,Solyc01g020300,Solyc01g020310,Solyc01g020320,Solyc01g020330,Solyc01g020340,Solyc01g020350,Solyc01g020360,Solyc01g020370,Solyc01g020380	within_region					nominal	INTERCATEGORICAL PLEIOTROPY	INTERCATEGORICAL PLEIOTROPY	++++	4(+)/4	SL4.0ch01	29204574
L035	Fruit_size	Area	1	SL2.50ch01	29194849	SL2.50ch01p29194849	28599849	29789849	29194839	29266408	Solyc01g020290	60S ribosomal protein L7A-like	RPL7A -like		endoreplication					a	g	0.6558	0.199	0.3662	0.8715	1107	-7.081	1.432e-12	------	13.4	5.774	5	0.3289	Solyc01g020280,Solyc01g020290,Solyc01g020300,Solyc01g020310,Solyc01g020320,Solyc01g020330,Solyc01g020340,Solyc01g020350,Solyc01g020360,Solyc01g020370,Solyc01g020380	within_region					significant	INTERCATEGORICAL PLEIOTROPY	INTERCATEGORICAL PLEIOTROPY	------	6(-)/6	SL4.0ch01	29204574
L035	Fruit_internal_structure	Tomato_Pericarp_Area	1	SL2.50ch01	29194849	SL2.50ch01p29194849	28599849	29789849	29194839	29266408	Solyc01g020290	60S ribosomal protein L7A-like	RPL7A -like		endoreplication					a	g	0.6612	0.1906	0.3662	0.8715	1216	-5.964	2.466e-09	-------	0	5.607	6	0.4687	Solyc01g020280,Solyc01g020290,Solyc01g020300,Solyc01g020310,Solyc01g020320,Solyc01g020330,Solyc01g020340,Solyc01g020350,Solyc01g020360,Solyc01g020370,Solyc01g020380	within_region					significant	INTERCATEGORICAL PLEIOTROPY	INTERCATEGORICAL PLEIOTROPY	-------	7(-)/7	SL4.0ch01	29204574
L035	Fruit_internal_structure	Tomato_Pericarp_Thickness	1	SL2.50ch01	29194849	SL2.50ch01p29194849	28599849	29789849	29194839	29266408	Solyc01g020290	60S ribosomal protein L7A-like	RPL7A -like		endoreplication					a	g	0.6612	0.1906	0.3662	0.8715	1216	-5.827	5.632e-09	-------	0	5.427	6	0.4903	Solyc01g020280,Solyc01g020290,Solyc01g020300,Solyc01g020310,Solyc01g020320,Solyc01g020330,Solyc01g020340,Solyc01g020350,Solyc01g020360,Solyc01g020370,Solyc01g020380	within_region					significant	INTERCATEGORICAL PLEIOTROPY	INTERCATEGORICAL PLEIOTROPY	-------	7(-)/7	SL4.0ch01	29204574
L035	Fruit_size	curved_height	1	SL2.50ch01	29194849	SL2.50ch01p29194849	28599849	29789849	29194839	29266408	Solyc01g020290	60S ribosomal protein L7A-like	RPL7A -like		endoreplication					a	g	0.6612	0.1906	0.3662	0.8715	1216	-5.163	2.434e-07	-------	0	1.856	6	0.9325	Solyc01g020280,Solyc01g020290,Solyc01g020300,Solyc01g020310,Solyc01g020320,Solyc01g020330,Solyc01g020340,Solyc01g020350,Solyc01g020360,Solyc01g020370,Solyc01g020380	within_region					nominal	INTERCATEGORICAL PLEIOTROPY	INTERCATEGORICAL PLEIOTROPY	-------	7(-)/7	SL4.0ch01	29204574
L035	Fruit_size	Height_Mid_width	1	SL2.50ch01	29194849	SL2.50ch01p29194849	28599849	29789849	29194839	29266408	Solyc01g020290	60S ribosomal protein L7A-like	RPL7A -like		endoreplication					a	g	0.6612	0.1906	0.3662	0.8715	1216	-4.056	4.994e-05	-------	0	1.51	6	0.9588	Solyc01g020280,Solyc01g020290,Solyc01g020300,Solyc01g020310,Solyc01g020320,Solyc01g020330,Solyc01g020340,Solyc01g020350,Solyc01g020360,Solyc01g020370,Solyc01g020380	within_region					nominal	INTERCATEGORICAL PLEIOTROPY	INTERCATEGORICAL PLEIOTROPY	-------	7(-)/7	SL4.0ch01	29204574
L035	Fruit_size	Maximum_Height	1	SL2.50ch01	29194849	SL2.50ch01p29194849	28599849	29789849	29194839	29266408	Solyc01g020290	60S ribosomal protein L7A-like	RPL7A -like		endoreplication					a	g	0.6612	0.1906	0.3662	0.8715	1216	-5.077	3.84e-07	-------	0	1.364	6	0.968	Solyc01g020280,Solyc01g020290,Solyc01g020300,Solyc01g020310,Solyc01g020320,Solyc01g020330,Solyc01g020340,Solyc01g020350,Solyc01g020360,Solyc01g020370,Solyc01g020380	within_region					nominal	INTERCATEGORICAL PLEIOTROPY	INTERCATEGORICAL PLEIOTROPY	-------	7(-)/7	SL4.0ch01	29204574
L035	Fruit_size	Width_Mid_height	1	SL2.50ch01	29194849	SL2.50ch01p29194849	28599849	29789849	29194839	29266408	Solyc01g020290	60S ribosomal protein L7A-like	RPL7A -like		endoreplication					a	g	0.6612	0.1906	0.3662	0.8715	1216	-6.928	4.276e-12	-------	0	5.628	6	0.4661	Solyc01g020280,Solyc01g020290,Solyc01g020300,Solyc01g020310,Solyc01g020320,Solyc01g020330,Solyc01g020340,Solyc01g020350,Solyc01g020360,Solyc01g020370,Solyc01g020380	within_region					significant	INTERCATEGORICAL PLEIOTROPY	INTERCATEGORICAL PLEIOTROPY	-------	7(-)/7	SL4.0ch01	29204574
L035	Fruit_size	Perimeter	1	SL2.50ch01	29194849	SL2.50ch01p29194849	28599849	29789849	29194839	29266408	Solyc01g020290	60S ribosomal protein L7A-like	RPL7A -like		endoreplication					a	g	0.6612	0.1906	0.3662	0.8715	1216	-6.924	4.402e-12	-------	28.4	8.384	6	0.2113	Solyc01g020280,Solyc01g020290,Solyc01g020300,Solyc01g020310,Solyc01g020320,Solyc01g020330,Solyc01g020340,Solyc01g020350,Solyc01g020360,Solyc01g020370,Solyc01g020380	within_region					significant	INTERCATEGORICAL PLEIOTROPY	INTERCATEGORICAL PLEIOTROPY	-------	7(-)/7	SL4.0ch01	29204574
L035	Fruit_size	Maximum_Width	1	SL2.50ch01	29194849	SL2.50ch01p29194849	28599849	29789849	29194839	29266408	Solyc01g020290	60S ribosomal protein L7A-like	RPL7A -like		endoreplication					a	g	0.6612	0.1906	0.3662	0.8715	1216	-6.508	7.64e-11	-------	32.3	8.857	6	0.1818	Solyc01g020280,Solyc01g020290,Solyc01g020300,Solyc01g020310,Solyc01g020320,Solyc01g020330,Solyc01g020340,Solyc01g020350,Solyc01g020360,Solyc01g020370,Solyc01g020380	within_region					significant	INTERCATEGORICAL PLEIOTROPY	INTERCATEGORICAL PLEIOTROPY	-------	7(-)/7	SL4.0ch01	29204574
L035	Fruit_size	Fruit_weight	1	SL2.50ch01	29194849	SL2.50ch01p29194849	28599849	29789849	29194839	29266408	Solyc01g020290	60S ribosomal protein L7A-like	RPL7A -like		endoreplication					a	g	0.6748	0.1342	0.3662	0.8715	2468	-5.18	2.217e-07	--------	55.5	15.739	7	0.02761	Solyc01g020280,Solyc01g020290,Solyc01g020300,Solyc01g020310,Solyc01g020320,Solyc01g020330,Solyc01g020340,Solyc01g020350,Solyc01g020360,Solyc01g020370,Solyc01g020380	within_region					nominal	INTERCATEGORICAL PLEIOTROPY	INTERCATEGORICAL PLEIOTROPY	--------	8(-)/8	SL4.0ch01	29204574
L036	Fruit_assymmetry	V_Asymmetry	1	SL2.50ch01	36194614	SL2.50ch01p36194614	35599614	36789614	36194609	36197631	Solyc01g034150	DNA polymerase IV	pol_IV		endoreplication					t	c	0.3224	0.1899	0.1051	0.6075	1216	3.91	9.229e-05	+++++++	0	2.385	6	0.8811	Solyc01g034060,Solyc01g034070,Solyc01g034080,Solyc01g034090,Solyc01g034100,Solyc01g034110,Solyc01g034120,Solyc01g034130,Solyc01g034140,Solyc01g034150,Solyc01g034160,Solyc01g034170,Solyc01g034180,Solyc01g034190,Solyc01g034200,Solyc01g034210,Solyc01g034220,Solyc01g035220	within_region					nominal	INTERCATEGORICAL PLEIOTROPY	INTERCATEGORICAL PLEIOTROPY	+++++++	7(+)/7	SL4.0ch01	33977756
L036	Fruit_size	Maximum_Width	1	SL2.50ch01	36194614	SL2.50ch01p36194614	35599614	36789614	36194609	36197631	Solyc01g034150	DNA polymerase IV	pol_IV		endoreplication					t	c	0.3224	0.1899	0.1051	0.6075	1216	4.606	4.104e-06	+++++++	0	5.934	6	0.4307	Solyc01g034060,Solyc01g034070,Solyc01g034080,Solyc01g034090,Solyc01g034100,Solyc01g034110,Solyc01g034120,Solyc01g034130,Solyc01g034140,Solyc01g034150,Solyc01g034160,Solyc01g034170,Solyc01g034180,Solyc01g034190,Solyc01g034200,Solyc01g034210,Solyc01g034220,Solyc01g035220	within_region					nominal	INTERCATEGORICAL PLEIOTROPY	INTERCATEGORICAL PLEIOTROPY	+++++++	7(+)/7	SL4.0ch01	33977756
L036	Fruit_size	Width_Mid_height	1	SL2.50ch01	36194614	SL2.50ch01p36194614	35599614	36789614	36194609	36197631	Solyc01g034150	DNA polymerase IV	pol_IV		endoreplication					t	c	0.3224	0.1899	0.1051	0.6075	1216	4.974	6.566e-07	+++++++	0	3.903	6	0.6898	Solyc01g034060,Solyc01g034070,Solyc01g034080,Solyc01g034090,Solyc01g034100,Solyc01g034110,Solyc01g034120,Solyc01g034130,Solyc01g034140,Solyc01g034150,Solyc01g034160,Solyc01g034170,Solyc01g034180,Solyc01g034190,Solyc01g034200,Solyc01g034210,Solyc01g034220,Solyc01g035220	within_region					nominal	INTERCATEGORICAL PLEIOTROPY	INTERCATEGORICAL PLEIOTROPY	+++++++	7(+)/7	SL4.0ch01	33977756
L036	Seed_possition	Eccentricity_Area_Index	1	SL2.50ch01	36194614	SL2.50ch01p36194614	35599614	36789614	36194609	36197631	Solyc01g034150	DNA polymerase IV	pol_IV		endoreplication					t	c	0.3224	0.1899	0.1051	0.6075	1216	4	6.321e-05	+++++++	0	0.271	6	0.9996	Solyc01g034060,Solyc01g034070,Solyc01g034080,Solyc01g034090,Solyc01g034100,Solyc01g034110,Solyc01g034120,Solyc01g034130,Solyc01g034140,Solyc01g034150,Solyc01g034160,Solyc01g034170,Solyc01g034180,Solyc01g034190,Solyc01g034200,Solyc01g034210,Solyc01g034220,Solyc01g035220	within_region					nominal	INTERCATEGORICAL PLEIOTROPY	INTERCATEGORICAL PLEIOTROPY	+++++++	7(+)/7	SL4.0ch01	33977756
L036	Fruit_size	Maximum_Height	1	SL2.50ch01	36194614	SL2.50ch01p36194614	35599614	36789614	36194609	36197631	Solyc01g034150	DNA polymerase IV	pol_IV		endoreplication					t	c	0.3224	0.1899	0.1051	0.6075	1216	4.023	5.747e-05	+-+++++	24.6	7.957	6	0.2413	Solyc01g034060,Solyc01g034070,Solyc01g034080,Solyc01g034090,Solyc01g034100,Solyc01g034110,Solyc01g034120,Solyc01g034130,Solyc01g034140,Solyc01g034150,Solyc01g034160,Solyc01g034170,Solyc01g034180,Solyc01g034190,Solyc01g034200,Solyc01g034210,Solyc01g034220,Solyc01g035220	within_region					nominal	INTERCATEGORICAL PLEIOTROPY	INTERCATEGORICAL PLEIOTROPY	+-+++++	6(+)/1(-)/7	SL4.0ch01	33977756
L036	Fruit_size	curved_height	1	SL2.50ch01	36194614	SL2.50ch01p36194614	35599614	36789614	36194609	36197631	Solyc01g034150	DNA polymerase IV	pol_IV		endoreplication					t	c	0.3224	0.1899	0.1051	0.6075	1216	4.146	3.378e-05	+-+++++	25.3	8.03	6	0.2359	Solyc01g034060,Solyc01g034070,Solyc01g034080,Solyc01g034090,Solyc01g034100,Solyc01g034110,Solyc01g034120,Solyc01g034130,Solyc01g034140,Solyc01g034150,Solyc01g034160,Solyc01g034170,Solyc01g034180,Solyc01g034190,Solyc01g034200,Solyc01g034210,Solyc01g034220,Solyc01g035220	within_region					nominal	INTERCATEGORICAL PLEIOTROPY	INTERCATEGORICAL PLEIOTROPY	+-+++++	6(+)/1(-)/7	SL4.0ch01	33977756
L036	Fruit_size	Perimeter	1	SL2.50ch01	36194614	SL2.50ch01p36194614	35599614	36789614	36194609	36197631	Solyc01g034150	DNA polymerase IV	pol_IV		endoreplication					t	c	0.3224	0.1899	0.1051	0.6075	1216	5.216	1.831e-07	+++++++	27.7	8.296	6	0.2172	Solyc01g034060,Solyc01g034070,Solyc01g034080,Solyc01g034090,Solyc01g034100,Solyc01g034110,Solyc01g034120,Solyc01g034130,Solyc01g034140,Solyc01g034150,Solyc01g034160,Solyc01g034170,Solyc01g034180,Solyc01g034190,Solyc01g034200,Solyc01g034210,Solyc01g034220,Solyc01g035220	within_region					nominal	INTERCATEGORICAL PLEIOTROPY	INTERCATEGORICAL PLEIOTROPY	+++++++	7(+)/7	SL4.0ch01	33977756
L036	Fruit_internal_structure	Tomato_Pericarp_Area	1	SL2.50ch01	36194614	SL2.50ch01p36194614	35599614	36789614	36194609	36197631	Solyc01g034150	DNA polymerase IV	pol_IV		endoreplication					t	c	0.3224	0.1899	0.1051	0.6075	1216	3.934	8.343e-05	-++++++	33.1	8.966	6	0.1755	Solyc01g034060,Solyc01g034070,Solyc01g034080,Solyc01g034090,Solyc01g034100,Solyc01g034110,Solyc01g034120,Solyc01g034130,Solyc01g034140,Solyc01g034150,Solyc01g034160,Solyc01g034170,Solyc01g034180,Solyc01g034190,Solyc01g034200,Solyc01g034210,Solyc01g034220,Solyc01g035220	within_region					nominal	INTERCATEGORICAL PLEIOTROPY	INTERCATEGORICAL PLEIOTROPY	-++++++	6(+)/1(-)/7	SL4.0ch01	33977756
L036	Fruit_size	Area	1	SL2.50ch01	36194614	SL2.50ch01p36194614	35599614	36789614	36194609	36197631	Solyc01g034150	DNA polymerase IV	pol_IV		endoreplication					t	c	0.3279	0.1982	0.1051	0.6075	1107	4.999	5.765e-07	++++++	30.3	7.169	5	0.2084	Solyc01g034060,Solyc01g034070,Solyc01g034080,Solyc01g034090,Solyc01g034100,Solyc01g034110,Solyc01g034120,Solyc01g034130,Solyc01g034140,Solyc01g034150,Solyc01g034160,Solyc01g034170,Solyc01g034180,Solyc01g034190,Solyc01g034200,Solyc01g034210,Solyc01g034220,Solyc01g035220	within_region					nominal	INTERCATEGORICAL PLEIOTROPY	INTERCATEGORICAL PLEIOTROPY	++++++	6(+)/6	SL4.0ch01	33977756
L036	Fruit_shape	FPS_heart	1	SL2.50ch01	36194614	SL2.50ch01p36194614	35599614	36789614	36194609	36197631	Solyc01g034150	DNA polymerase IV	pol_IV		endoreplication					t	c	0.3132	0.1363	0.1056	0.6087	2363	-4.033	5.501e-05	--------	0	4.678	7	0.6991	Solyc01g034060,Solyc01g034070,Solyc01g034080,Solyc01g034090,Solyc01g034100,Solyc01g034110,Solyc01g034120,Solyc01g034130,Solyc01g034140,Solyc01g034150,Solyc01g034160,Solyc01g034170,Solyc01g034180,Solyc01g034190,Solyc01g034200,Solyc01g034210,Solyc01g034220,Solyc01g035220	within_region					nominal	INTERCATEGORICAL PLEIOTROPY	INTERCATEGORICAL PLEIOTROPY	--------	8(-)/8	SL4.0ch01	33977756
L037	Fruit_size	Fruit_weight	1	SL2.50ch01	43098238	SL2.50ch01p43098238	42503238	43693238	43098006	43098260	Solyc01g044360	Importin beta-3 (AHRD V1 **-- Q16TN4_AEDAE)	IMB3-like		KETCH1, the homologue in A.thaliana is involved in female and male gametophyte development as well via interaction the HYL1 in leaf development				Zhang et al. 2017, Xiong et al. 2020	t	c	0.3231	0.1327	0.1075	0.6206	2468	4.494	6.99e-06	+++-++++	68.7	22.356	7	0.002205	Solyc01g044240,Solyc01g044250,Solyc01g044270,Solyc01g044290,Solyc01g044300,Solyc01g044320,Solyc01g044330,Solyc01g044340,Solyc01g044350,Solyc01g044360,Solyc01g044370,Solyc01g044380,Solyc01g044390,Solyc01g044400	within_region					nominal	INTERCATEGORICAL PLEIOTROPY	INTERCATEGORICAL PLEIOTROPY	+++-++++	7(+)/1(-)/8	SL4.0ch01	38457869
L037	Fruit_assymmetry	V_Asymmetry	1	SL2.50ch01	43098238	SL2.50ch01p43098238	42503238	43693238	43098006	43098260	Solyc01g044360	Importin beta-3 (AHRD V1 **-- Q16TN4_AEDAE)	IMB3-like		KETCH1, the homologue in A.thaliana is involved in female and male gametophyte development as well via interaction the HYL1 in leaf development				Zhang et al. 2017, Xiong et al. 2020	t	c	0.3347	0.188	0.1075	0.6206	1216	4.264	2.006e-05	+++++++	0	2.159	6	0.9045	Solyc01g044240,Solyc01g044250,Solyc01g044270,Solyc01g044290,Solyc01g044300,Solyc01g044320,Solyc01g044330,Solyc01g044340,Solyc01g044350,Solyc01g044360,Solyc01g044370,Solyc01g044380,Solyc01g044390,Solyc01g044400	within_region					nominal	INTERCATEGORICAL PLEIOTROPY	INTERCATEGORICAL PLEIOTROPY	+++++++	7(+)/7	SL4.0ch01	38457869
L037	Fruit_size	curved_height	1	SL2.50ch01	43098238	SL2.50ch01p43098238	42503238	43693238	43098006	43098260	Solyc01g044360	Importin beta-3 (AHRD V1 **-- Q16TN4_AEDAE)	IMB3-like		KETCH1, the homologue in A.thaliana is involved in female and male gametophyte development as well via interaction the HYL1 in leaf development				Zhang et al. 2017, Xiong et al. 2020	t	c	0.3347	0.188	0.1075	0.6206	1216	4.749	2.039e-06	+++++++	0	3.545	6	0.7379	Solyc01g044240,Solyc01g044250,Solyc01g044270,Solyc01g044290,Solyc01g044300,Solyc01g044320,Solyc01g044330,Solyc01g044340,Solyc01g044350,Solyc01g044360,Solyc01g044370,Solyc01g044380,Solyc01g044390,Solyc01g044400	within_region					nominal	INTERCATEGORICAL PLEIOTROPY	INTERCATEGORICAL PLEIOTROPY	+++++++	7(+)/7	SL4.0ch01	38457869
L037	Fruit_size	Maximum_Height	1	SL2.50ch01	43098238	SL2.50ch01p43098238	42503238	43693238	43098006	43098260	Solyc01g044360	Importin beta-3 (AHRD V1 **-- Q16TN4_AEDAE)	IMB3-like		KETCH1, the homologue in A.thaliana is involved in female and male gametophyte development as well via interaction the HYL1 in leaf development				Zhang et al. 2017, Xiong et al. 2020	t	c	0.3347	0.188	0.1075	0.6206	1216	4.699	2.608e-06	+++++++	0	3.472	6	0.7477	Solyc01g044240,Solyc01g044250,Solyc01g044270,Solyc01g044290,Solyc01g044300,Solyc01g044320,Solyc01g044330,Solyc01g044340,Solyc01g044350,Solyc01g044360,Solyc01g044370,Solyc01g044380,Solyc01g044390,Solyc01g044400	within_region					nominal	INTERCATEGORICAL PLEIOTROPY	INTERCATEGORICAL PLEIOTROPY	+++++++	7(+)/7	SL4.0ch01	38457869
L037	Fruit_size	Width_Mid_height	1	SL2.50ch01	43098238	SL2.50ch01p43098238	42503238	43693238	43098006	43098260	Solyc01g044360	Importin beta-3 (AHRD V1 **-- Q16TN4_AEDAE)	IMB3-like		KETCH1, the homologue in A.thaliana is involved in female and male gametophyte development as well via interaction the HYL1 in leaf development				Zhang et al. 2017, Xiong et al. 2020	t	c	0.3347	0.188	0.1075	0.6206	1216	6.288	3.226e-10	+++++++	0	5.465	6	0.4857	Solyc01g044240,Solyc01g044250,Solyc01g044270,Solyc01g044290,Solyc01g044300,Solyc01g044320,Solyc01g044330,Solyc01g044340,Solyc01g044350,Solyc01g044360,Solyc01g044370,Solyc01g044380,Solyc01g044390,Solyc01g044400	within_region					significant	INTERCATEGORICAL PLEIOTROPY	INTERCATEGORICAL PLEIOTROPY	+++++++	7(+)/7	SL4.0ch01	38457869
L037	Fruit_internal_structure	Tomato_Pericarp_Area	1	SL2.50ch01	43098238	SL2.50ch01p43098238	42503238	43693238	43098006	43098260	Solyc01g044360	Importin beta-3 (AHRD V1 **-- Q16TN4_AEDAE)	IMB3-like		KETCH1, the homologue in A.thaliana is involved in female and male gametophyte development as well via interaction the HYL1 in leaf development				Zhang et al. 2017, Xiong et al. 2020	t	c	0.3347	0.188	0.1075	0.6206	1216	4.949	7.466e-07	+++++++	31	8.695	6	0.1915	Solyc01g044240,Solyc01g044250,Solyc01g044270,Solyc01g044290,Solyc01g044300,Solyc01g044320,Solyc01g044330,Solyc01g044340,Solyc01g044350,Solyc01g044360,Solyc01g044370,Solyc01g044380,Solyc01g044390,Solyc01g044400	within_region					nominal	INTERCATEGORICAL PLEIOTROPY	INTERCATEGORICAL PLEIOTROPY	+++++++	7(+)/7	SL4.0ch01	38457869
L037	Fruit_size	Maximum_Width	1	SL2.50ch01	43098238	SL2.50ch01p43098238	42503238	43693238	43098006	43098260	Solyc01g044360	Importin beta-3 (AHRD V1 **-- Q16TN4_AEDAE)	IMB3-like		KETCH1, the homologue in A.thaliana is involved in female and male gametophyte development as well via interaction the HYL1 in leaf development				Zhang et al. 2017, Xiong et al. 2020	t	c	0.3347	0.188	0.1075	0.6206	1216	5.792	6.955e-09	+++-+++	44.3	10.766	6	0.09587	Solyc01g044240,Solyc01g044250,Solyc01g044270,Solyc01g044290,Solyc01g044300,Solyc01g044320,Solyc01g044330,Solyc01g044340,Solyc01g044350,Solyc01g044360,Solyc01g044370,Solyc01g044380,Solyc01g044390,Solyc01g044400	within_region					significant	INTERCATEGORICAL PLEIOTROPY	INTERCATEGORICAL PLEIOTROPY	+++-+++	6(+)/1(-)/7	SL4.0ch01	38457869
L037	Fruit_internal_structure	Tomato_Pericarp_Thickness	1	SL2.50ch01	43098238	SL2.50ch01p43098238	42503238	43693238	43098006	43098260	Solyc01g044360	Importin beta-3 (AHRD V1 **-- Q16TN4_AEDAE)	IMB3-like		KETCH1, the homologue in A.thaliana is involved in female and male gametophyte development as well via interaction the HYL1 in leaf development				Zhang et al. 2017, Xiong et al. 2020	t	c	0.3347	0.188	0.1075	0.6206	1216	4.525	6.035e-06	-++++++	44.8	10.86	6	0.09279	Solyc01g044240,Solyc01g044250,Solyc01g044270,Solyc01g044290,Solyc01g044300,Solyc01g044320,Solyc01g044330,Solyc01g044340,Solyc01g044350,Solyc01g044360,Solyc01g044370,Solyc01g044380,Solyc01g044390,Solyc01g044400	within_region					nominal	INTERCATEGORICAL PLEIOTROPY	INTERCATEGORICAL PLEIOTROPY	-++++++	6(+)/1(-)/7	SL4.0ch01	38457869
L037	Fruit_size	Perimeter	1	SL2.50ch01	43098238	SL2.50ch01p43098238	42503238	43693238	43098006	43098260	Solyc01g044360	Importin beta-3 (AHRD V1 **-- Q16TN4_AEDAE)	IMB3-like		KETCH1, the homologue in A.thaliana is involved in female and male gametophyte development as well via interaction the HYL1 in leaf development				Zhang et al. 2017, Xiong et al. 2020	t	c	0.3347	0.188	0.1075	0.6206	1216	6.362	1.996e-10	+++++++	48.2	11.573	6	0.07219	Solyc01g044240,Solyc01g044250,Solyc01g044270,Solyc01g044290,Solyc01g044300,Solyc01g044320,Solyc01g044330,Solyc01g044340,Solyc01g044350,Solyc01g044360,Solyc01g044370,Solyc01g044380,Solyc01g044390,Solyc01g044400	within_region					significant	INTERCATEGORICAL PLEIOTROPY	INTERCATEGORICAL PLEIOTROPY	+++++++	7(+)/7	SL4.0ch01	38457869
L037	Fruit_size	Area	1	SL2.50ch01	43098238	SL2.50ch01p43098238	42503238	43693238	43098006	43098260	Solyc01g044360	Importin beta-3 (AHRD V1 **-- Q16TN4_AEDAE)	IMB3-like		KETCH1, the homologue in A.thaliana is involved in female and male gametophyte development as well via interaction the HYL1 in leaf development				Zhang et al. 2017, Xiong et al. 2020	t	c	0.3379	0.1968	0.1075	0.6206	1107	6.228	4.725e-10	++-+++	60	12.494	5	0.02862	Solyc01g044240,Solyc01g044250,Solyc01g044270,Solyc01g044290,Solyc01g044300,Solyc01g044320,Solyc01g044330,Solyc01g044340,Solyc01g044350,Solyc01g044360,Solyc01g044370,Solyc01g044380,Solyc01g044390,Solyc01g044400	within_region					significant	INTERCATEGORICAL PLEIOTROPY	INTERCATEGORICAL PLEIOTROPY	++-+++	5(+)/1(-)/6	SL4.0ch01	38457869
L037	Fruit_shape	FPS_heart	1	SL2.50ch01	43098238	SL2.50ch01p43098238	42503238	43693238	43098006	43098260	Solyc01g044360	Importin beta-3 (AHRD V1 **-- Q16TN4_AEDAE)	IMB3-like		KETCH1, the homologue in A.thaliana is involved in female and male gametophyte development as well via interaction the HYL1 in leaf development				Zhang et al. 2017, Xiong et al. 2020	t	c	0.3263	0.1358	0.108	0.6239	2363	-4.223	2.408e-05	--------	0	3.8	7	0.8025	Solyc01g044240,Solyc01g044250,Solyc01g044270,Solyc01g044290,Solyc01g044300,Solyc01g044320,Solyc01g044330,Solyc01g044340,Solyc01g044350,Solyc01g044360,Solyc01g044370,Solyc01g044380,Solyc01g044390,Solyc01g044400	within_region					nominal	INTERCATEGORICAL PLEIOTROPY	INTERCATEGORICAL PLEIOTROPY	--------	8(-)/8	SL4.0ch01	38457869
L037	Distal_fruit_end_shape	Ribbing_at_calyx_end	1	SL2.50ch01	43098238	SL2.50ch01p43098238	42503238	43693238	43098006	43098260	Solyc01g044360	Importin beta-3 (AHRD V1 **-- Q16TN4_AEDAE)	IMB3-like		KETCH1, the homologue in A.thaliana is involved in female and male gametophyte development as well via interaction the HYL1 in leaf development				Zhang et al. 2017, Xiong et al. 2020	t	c	0.3222	0.1329	0.1085	0.6305	2494	4.574	4.796e-06	++++++++	0	3.297	7	0.8563	Solyc01g044240,Solyc01g044250,Solyc01g044270,Solyc01g044290,Solyc01g044300,Solyc01g044320,Solyc01g044330,Solyc01g044340,Solyc01g044350,Solyc01g044360,Solyc01g044370,Solyc01g044380,Solyc01g044390,Solyc01g044400	within_region					nominal	INTERCATEGORICAL PLEIOTROPY	INTERCATEGORICAL PLEIOTROPY	++++++++	8(+)/8	SL4.0ch01	38457869
L037	Plant_&_inflorescence_architecture	Total_number_of_inflorescences	1	SL2.50ch01	43098238	SL2.50ch01p43098238	42503238	43693238	43098006	43098260	Solyc01g044360	Importin beta-3 (AHRD V1 **-- Q16TN4_AEDAE)	IMB3-like		KETCH1, the homologue in A.thaliana is involved in female and male gametophyte development as well via interaction the HYL1 in leaf development				Zhang et al. 2017, Xiong et al. 2020	t	c	0.4	0.1878	0.1576	0.6239	655	-4.053	5.047e-05	----	47.8	5.743	3	0.1248	Solyc01g044240,Solyc01g044250,Solyc01g044270,Solyc01g044290,Solyc01g044300,Solyc01g044320,Solyc01g044330,Solyc01g044340,Solyc01g044350,Solyc01g044360,Solyc01g044370,Solyc01g044380,Solyc01g044390,Solyc01g044400	within_region					nominal	INTERCATEGORICAL PLEIOTROPY	INTERCATEGORICAL PLEIOTROPY	----	4(-)/4	SL4.0ch01	38457869
L038	Fruit_internal_structure	Puffiness_appearance	1	SL2.50ch01	47092359	SL2.50ch01p47092359	46497359	47687359	47092341	47092392	Solyc01g049840	BY-inesin-like protein	KISc-like		kinesin motor region	the closest is Solyc01g049840, but Solyc01g049830 also encode for other BY-inesin-like protein				t	c	0.8003	0.0721	0.654	0.9087	2351	4.648	3.353e-06	++++++++	0	5.029	7	0.6564	Solyc01g049790,Solyc01g049800,Solyc01g049810,Solyc01g049820,Solyc01g049830,Solyc01g049840,Solyc01g049850,Solyc01g049860,Solyc01g049880,Solyc01g049890,Solyc01g049900,Solyc01g049910,Solyc01g049920,Solyc01g049930	within_region					nominal	NO PLEIOTROPY	NO PLEIOTROPY	++++++++	8(+)/8	SL4.0ch01	42442944
L039	Fruit_external_color	Skin_color	1	SL2.50ch01	52818101	SL2.50ch01p52818101	52223101	53413101	52818080	53007699	Solyc01g056310	L-ascorbate oxidase homolog//Laccase-2	SKS12-like				Solyc01g056340,de-etiolated 1 (hp-2)	this gene is outside the region, but at 178025 pb of the upper margin of the range of this SNP		t	c	0.8154	0.065	0.6872	0.9217	2530	5.465	4.633e-08	++++++++	0	3.587	7	0.8259	Solyc01g056200,Solyc01g056210,Solyc01g056220,Solyc01g056230,Solyc01g056240,Solyc01g056250,Solyc01g056260,Solyc01g056270,Solyc01g056280,Solyc01g056290,Solyc01g056300,Solyc01g056310,Solyc01g056320,Solyc01g056330	within_region					significant	INTRACATEGORIAL PLEIOTROPY	INTRACATEGORICAL PLEIOTROPY	++++++++	8(+)/8	SL4.0ch01	46078838
L039	Fruit_external_color	EFC_pink	1	SL2.50ch01	52818101	SL2.50ch01p52818101	52223101	53413101	52818080	53007699	Solyc01g056310	L-ascorbate oxidase homolog//Laccase-2	SKS12-like				Solyc01g056340,de-etiolated 1 (hp-2)	this gene is outside the region, but at 178025 pb of the upper margin of the range of this SNP		t	c	0.8167	0.093	0.6872	0.9217	1241	-5.046	4.51e-07	-------	0	2.25	6	0.8953	Solyc01g056200,Solyc01g056210,Solyc01g056220,Solyc01g056230,Solyc01g056240,Solyc01g056250,Solyc01g056260,Solyc01g056270,Solyc01g056280,Solyc01g056290,Solyc01g056300,Solyc01g056310,Solyc01g056320,Solyc01g056330	within_region					nominal	INTRACATEGORIAL PLEIOTROPY	INTRACATEGORICAL PLEIOTROPY	-------	7(-)/7	SL4.0ch01	46078838
L039	Fruit_external_color	EFC_red	1	SL2.50ch01	52818101	SL2.50ch01p52818101	52223101	53413101	52818080	53007699	Solyc01g056310	L-ascorbate oxidase homolog//Laccase-2	SKS12-like				Solyc01g056340,de-etiolated 1 (hp-2)	this gene is outside the region, but at 178025 pb of the upper margin of the range of this SNP		t	c	0.8167	0.093	0.6872	0.9217	1241	4.599	4.24e-06	+++++++	0	2.191	6	0.9013	Solyc01g056200,Solyc01g056210,Solyc01g056220,Solyc01g056230,Solyc01g056240,Solyc01g056250,Solyc01g056260,Solyc01g056270,Solyc01g056280,Solyc01g056290,Solyc01g056300,Solyc01g056310,Solyc01g056320,Solyc01g056330	within_region					nominal	INTRACATEGORIAL PLEIOTROPY	INTRACATEGORICAL PLEIOTROPY	+++++++	7(+)/7	SL4.0ch01	46078838
L039	Fruit_external_color	External_fruit_color_b	1	SL2.50ch01	52818101	SL2.50ch01p52818101	52223101	53413101	52818080	53007699	Solyc01g056310	L-ascorbate oxidase homolog//Laccase-2	SKS12-like				Solyc01g056340,de-etiolated 1 (hp-2)	this gene is outside the region, but at 178025 pb of the upper margin of the range of this SNP		t	c	0.8195	0.0897	0.6872	0.9211	906	4.471	7.801e-06	+++++	0	3.215	4	0.5225	Solyc01g056200,Solyc01g056210,Solyc01g056220,Solyc01g056230,Solyc01g056240,Solyc01g056250,Solyc01g056260,Solyc01g056270,Solyc01g056280,Solyc01g056290,Solyc01g056300,Solyc01g056310,Solyc01g056320,Solyc01g056330	within_region					nominal	INTRACATEGORIAL PLEIOTROPY	INTRACATEGORICAL PLEIOTROPY	+++++	5(+)/5	SL4.0ch01	46078838
L040	Plant_&_inflorescence_architecture	Total_number_of_inflorescences	1	SL2.50ch01	58827911	SL2.50ch01p58827911	58232911	59422911	58827905	58827956	Solyc01g057080	Ethylene-responsive transcription factor 13	ERF		interacts with T6,HB-1, and some GRAS which form part of WUSCHEL network					t	c	0.6153	0.1915	0.387	0.8533	655	4.409	1.038e-05	++++	35.1	4.621	3	0.2018	Solyc01g057080,Solyc01g057090,Solyc01g057100,Solyc01g057110,Solyc01g057120,Solyc01g057130,Solyc01g057140,Solyc01g057150,Solyc01g057160	within_region					nominal	INTERCATEGORICAL PLEIOTROPY	INTERCATEGORICAL PLEIOTROPY	++++	4(+)/4	SL4.0ch01	52081070
L040	Fruit_shape	FPS_heart	1	SL2.50ch01	58827911	SL2.50ch01p58827911	58232911	59422911	58827905	58827956	Solyc01g057080	Ethylene-responsive transcription factor 13	ERF		interacts with T6,HB-1, and some GRAS which form part of WUSCHEL network					t	c	0.6835	0.1328	0.387	0.8897	2363	5.402	6.575e-08	++++++++	0	2.851	7	0.8985	Solyc01g057080,Solyc01g057090,Solyc01g057100,Solyc01g057110,Solyc01g057120,Solyc01g057130,Solyc01g057140,Solyc01g057150,Solyc01g057160	within_region					significant	INTERCATEGORICAL PLEIOTROPY	INTERCATEGORICAL PLEIOTROPY	++++++++	8(+)/8	SL4.0ch01	52081070
L040	Fruit_size	Area	1	SL2.50ch01	58827911	SL2.50ch01p58827911	58232911	59422911	58827905	58827956	Solyc01g057080	Ethylene-responsive transcription factor 13	ERF		interacts with T6,HB-1, and some GRAS which form part of WUSCHEL network					t	c	0.6712	0.1923	0.3904	0.8902	1107	-5.169	2.36e-07	--+---	60.5	12.644	5	0.02696	Solyc01g057080,Solyc01g057090,Solyc01g057100,Solyc01g057110,Solyc01g057120,Solyc01g057130,Solyc01g057140,Solyc01g057150,Solyc01g057160	within_region					nominal	INTERCATEGORICAL PLEIOTROPY	INTERCATEGORICAL PLEIOTROPY	--+---	6(-)/1(+)/7	SL4.0ch01	52081070
L040	Fruit_assymmetry	V_Asymmetry	1	SL2.50ch01	58827911	SL2.50ch01p58827911	58232911	59422911	58827905	58827956	Solyc01g057080	Ethylene-responsive transcription factor 13	ERF		interacts with T6,HB-1, and some GRAS which form part of WUSCHEL network					t	c	0.6768	0.1844	0.3904	0.8902	1216	-4.024	5.721e-05	-------	0	5.889	6	0.4357	Solyc01g057080,Solyc01g057090,Solyc01g057100,Solyc01g057110,Solyc01g057120,Solyc01g057130,Solyc01g057140,Solyc01g057150,Solyc01g057160	within_region					nominal	INTERCATEGORICAL PLEIOTROPY	INTERCATEGORICAL PLEIOTROPY	-------	7(-)/7	SL4.0ch01	52081070
L040	Fruit_size	curved_height	1	SL2.50ch01	58827911	SL2.50ch01p58827911	58232911	59422911	58827905	58827956	Solyc01g057080	Ethylene-responsive transcription factor 13	ERF		interacts with T6,HB-1, and some GRAS which form part of WUSCHEL network					t	c	0.6768	0.1844	0.3904	0.8902	1216	-4.713	2.44e-06	-------	0	5.232	6	0.5144	Solyc01g057080,Solyc01g057090,Solyc01g057100,Solyc01g057110,Solyc01g057120,Solyc01g057130,Solyc01g057140,Solyc01g057150,Solyc01g057160	within_region					nominal	INTERCATEGORICAL PLEIOTROPY	INTERCATEGORICAL PLEIOTROPY	-------	7(-)/7	SL4.0ch01	52081070
L040	Fruit_size	Height_Mid_width	1	SL2.50ch01	58827911	SL2.50ch01p58827911	58232911	59422911	58827905	58827956	Solyc01g057080	Ethylene-responsive transcription factor 13	ERF		interacts with T6,HB-1, and some GRAS which form part of WUSCHEL network					t	c	0.6768	0.1844	0.3904	0.8902	1216	-4.081	4.487e-05	-------	0	4.151	6	0.6562	Solyc01g057080,Solyc01g057090,Solyc01g057100,Solyc01g057110,Solyc01g057120,Solyc01g057130,Solyc01g057140,Solyc01g057150,Solyc01g057160	within_region					nominal	INTERCATEGORICAL PLEIOTROPY	INTERCATEGORICAL PLEIOTROPY	-------	7(-)/7	SL4.0ch01	52081070
L040	Fruit_size	Maximum_Height	1	SL2.50ch01	58827911	SL2.50ch01p58827911	58232911	59422911	58827905	58827956	Solyc01g057080	Ethylene-responsive transcription factor 13	ERF		interacts with T6,HB-1, and some GRAS which form part of WUSCHEL network					t	c	0.6768	0.1844	0.3904	0.8902	1216	-4.85	1.237e-06	-------	0	5.048	6	0.5376	Solyc01g057080,Solyc01g057090,Solyc01g057100,Solyc01g057110,Solyc01g057120,Solyc01g057130,Solyc01g057140,Solyc01g057150,Solyc01g057160	within_region					nominal	INTERCATEGORICAL PLEIOTROPY	INTERCATEGORICAL PLEIOTROPY	-------	7(-)/7	SL4.0ch01	52081070
L040	Fruit_internal_structure	Tomato_Pericarp_Area_Ratio	1	SL2.50ch01	58827911	SL2.50ch01p58827911	58232911	59422911	58827905	58827956	Solyc01g057080	Ethylene-responsive transcription factor 13	ERF		interacts with T6,HB-1, and some GRAS which form part of WUSCHEL network					t	c	0.6768	0.1844	0.3904	0.8902	1216	4.152	3.3e-05	+++++++	0	3.369	6	0.7613	Solyc01g057080,Solyc01g057090,Solyc01g057100,Solyc01g057110,Solyc01g057120,Solyc01g057130,Solyc01g057140,Solyc01g057150,Solyc01g057160	within_region					nominal	INTERCATEGORICAL PLEIOTROPY	INTERCATEGORICAL PLEIOTROPY	+++++++	7(+)/7	SL4.0ch01	52081070
L040	Distal_fruit_end_shape	Distal_Fruit_Bockiness	1	SL2.50ch01	58827911	SL2.50ch01p58827911	58232911	59422911	58827905	58827956	Solyc01g057080	Ethylene-responsive transcription factor 13	ERF		interacts with T6,HB-1, and some GRAS which form part of WUSCHEL network					t	c	0.6768	0.1844	0.3904	0.8902	1216	-4.306	1.66e-05	-------	7.6	6.494	6	0.3701	Solyc01g057080,Solyc01g057090,Solyc01g057100,Solyc01g057110,Solyc01g057120,Solyc01g057130,Solyc01g057140,Solyc01g057150,Solyc01g057160	within_region					nominal	INTERCATEGORICAL PLEIOTROPY	INTERCATEGORICAL PLEIOTROPY	-------	7(-)/7	SL4.0ch01	52081070
L040	Fruit_size	Width_Mid_height	1	SL2.50ch01	58827911	SL2.50ch01p58827911	58232911	59422911	58827905	58827956	Solyc01g057080	Ethylene-responsive transcription factor 13	ERF		interacts with T6,HB-1, and some GRAS which form part of WUSCHEL network					t	c	0.6768	0.1844	0.3904	0.8902	1216	-5.47	4.489e-08	-------	25.1	8.011	6	0.2373	Solyc01g057080,Solyc01g057090,Solyc01g057100,Solyc01g057110,Solyc01g057120,Solyc01g057130,Solyc01g057140,Solyc01g057150,Solyc01g057160	within_region					significant	INTERCATEGORICAL PLEIOTROPY	INTERCATEGORICAL PLEIOTROPY	-------	7(-)/7	SL4.0ch01	52081070
L040	Fruit_size	Perimeter	1	SL2.50ch01	58827911	SL2.50ch01p58827911	58232911	59422911	58827905	58827956	Solyc01g057080	Ethylene-responsive transcription factor 13	ERF		interacts with T6,HB-1, and some GRAS which form part of WUSCHEL network					t	c	0.6768	0.1844	0.3904	0.8902	1216	-5.651	1.6e-08	---+---	55.1	13.375	6	0.03746	Solyc01g057080,Solyc01g057090,Solyc01g057100,Solyc01g057110,Solyc01g057120,Solyc01g057130,Solyc01g057140,Solyc01g057150,Solyc01g057160	within_region					significant	INTERCATEGORICAL PLEIOTROPY	INTERCATEGORICAL PLEIOTROPY	---+---	6(-)/1(+)/7	SL4.0ch01	52081070
L040	Fruit_size	Maximum_Width	1	SL2.50ch01	58827911	SL2.50ch01p58827911	58232911	59422911	58827905	58827956	Solyc01g057080	Ethylene-responsive transcription factor 13	ERF		interacts with T6,HB-1, and some GRAS which form part of WUSCHEL network					t	c	0.6768	0.1844	0.3904	0.8902	1216	-5.032	4.848e-07	---+---	58.1	14.315	6	0.02631	Solyc01g057080,Solyc01g057090,Solyc01g057100,Solyc01g057110,Solyc01g057120,Solyc01g057130,Solyc01g057140,Solyc01g057150,Solyc01g057160	within_region					nominal	INTERCATEGORICAL PLEIOTROPY	INTERCATEGORICAL PLEIOTROPY	---+---	6(-)/1(+)/7	SL4.0ch01	52081070
L040	Fruit_shape	FPS_bell_pepper	1	SL2.50ch01	58827911	SL2.50ch01p58827911	58232911	59422911	58827905	58827956	Solyc01g057080	Ethylene-responsive transcription factor 13	ERF		interacts with T6,HB-1, and some GRAS which form part of WUSCHEL network					t	c	0.6628	0.0549	0.5312	0.6909	1468	-4.956	7.2e-07	---	0	1.418	2	0.4922	Solyc01g057080,Solyc01g057090,Solyc01g057100,Solyc01g057110,Solyc01g057120,Solyc01g057130,Solyc01g057140,Solyc01g057150,Solyc01g057160	within_region					nominal	INTERCATEGORICAL PLEIOTROPY	INTERCATEGORICAL PLEIOTROPY	---	3(-)/3	SL4.0ch01	52081070
L040	Fruit_shape	FPS_rectangular	1	SL2.50ch01	58898855	SL2.50ch01p58898855	58303855	59493855	58898853	59073401	Solyc01g057120	Unknown Protein		Expressed during fruit development						a	g	0.8964	0.0359	0.7969	0.9413	2133	4.156	3.239e-05	-++?++++	13.1	6.902	6	0.33	Solyc01g057090,Solyc01g057100,Solyc01g057110,Solyc01g057120,Solyc01g057130,Solyc01g057140,Solyc01g057150,Solyc01g057160,Solyc01g057170,Solyc01g057180	within_region					nominal	INTERCATEGORICAL PLEIOTROPY	INTERCATEGORICAL PLEIOTROPY	-++?++++	6(+)/1(-)/1(?)/8	SL4.0ch01	52152009
L040	Distal_fruit_end_shape	SPS_irregular	1	SL2.50ch01	58898855	SL2.50ch01p58898855	58303855	59493855	58898853	59073401	Solyc01g057120	Unknown Protein		Expressed during fruit development						a	g	0.8917	0.0341	0.8	0.9357	2059	-4.011	6.053e-05	--?----	0	2.431	5	0.7869	Solyc01g057090,Solyc01g057100,Solyc01g057110,Solyc01g057120,Solyc01g057130,Solyc01g057140,Solyc01g057150,Solyc01g057160,Solyc01g057170,Solyc01g057180	within_region					nominal	INTERCATEGORICAL PLEIOTROPY	INTERCATEGORICAL PLEIOTROPY	--?----	5(-)/1(?)/6	SL4.0ch01	52152009
L040	Distal_fruit_end_shape	SPS_stellate	1	SL2.50ch01	58898855	SL2.50ch01p58898855	58303855	59493855	58898853	59073401	Solyc01g057120	Unknown Protein		Expressed during fruit development						a	g	0.8963	0.0355	0.8	0.941	2271	5.939	2.867e-09	++-?++++	48.9	11.742	6	0.06799	Solyc01g057090,Solyc01g057100,Solyc01g057110,Solyc01g057120,Solyc01g057130,Solyc01g057140,Solyc01g057150,Solyc01g057160,Solyc01g057170,Solyc01g057180	within_region					significant	INTERCATEGORICAL PLEIOTROPY	INTERCATEGORICAL PLEIOTROPY	++-?++++	6(+)/1(-)/1(?)/8	SL4.0ch01	52152009
L041	Fruit_assymmetry	V_Asymmetry	1	SL2.50ch01	59637798	SL2.50ch01p59637798	59042798	60232798	59498343	59637821	Solyc01g057200	Pentatricopeptide repeat-containing protein	PPR	Expressed during fruit development	interacts with Aux/IAA and homeobox (String_DB)					t	c	0.3294	0.186	0.1098	0.614	1216	4.512	6.42e-06	+++++++	0	5.555	6	0.4748	Solyc01g057120,Solyc01g057130,Solyc01g057140,Solyc01g057150,Solyc01g057160,Solyc01g057170,Solyc01g057180,Solyc01g057190,Solyc01g057200,Solyc01g057210,Solyc01g057220,Solyc01g057240,Solyc01g057250	within_region					nominal	INTERCATEGORICAL PLEIOTROPY	INTERCATEGORICAL PLEIOTROPY	+++++++	7(+)/7	SL4.0ch01	52888962
L041	Fruit_internal_structure	Tomato_Pericarp_Area	1	SL2.50ch01	59637798	SL2.50ch01p59637798	59042798	60232798	59498343	59637821	Solyc01g057200	Pentatricopeptide repeat-containing protein	PPR	Expressed during fruit development	interacts with Aux/IAA and homeobox (String_DB)					t	c	0.3294	0.186	0.1098	0.614	1216	5.674	1.395e-08	+++++++	0	3.183	6	0.7856	Solyc01g057120,Solyc01g057130,Solyc01g057140,Solyc01g057150,Solyc01g057160,Solyc01g057170,Solyc01g057180,Solyc01g057190,Solyc01g057200,Solyc01g057210,Solyc01g057220,Solyc01g057240,Solyc01g057250	within_region					significant	INTERCATEGORICAL PLEIOTROPY	INTERCATEGORICAL PLEIOTROPY	+++++++	7(+)/7	SL4.0ch01	52888962
L041	Fruit_internal_structure	Tomato_Pericarp_Thickness	1	SL2.50ch01	59637798	SL2.50ch01p59637798	59042798	60232798	59498343	59637821	Solyc01g057200	Pentatricopeptide repeat-containing protein	PPR	Expressed during fruit development	interacts with Aux/IAA and homeobox (String_DB)					t	c	0.3294	0.186	0.1098	0.614	1216	5.002	5.664e-07	+++++++	0	5.337	6	0.5014	Solyc01g057120,Solyc01g057130,Solyc01g057140,Solyc01g057150,Solyc01g057160,Solyc01g057170,Solyc01g057180,Solyc01g057190,Solyc01g057200,Solyc01g057210,Solyc01g057220,Solyc01g057240,Solyc01g057250	within_region					nominal	INTERCATEGORICAL PLEIOTROPY	INTERCATEGORICAL PLEIOTROPY	+++++++	7(+)/7	SL4.0ch01	52888962
L041	Fruit_size	curved_height	1	SL2.50ch01	59637798	SL2.50ch01p59637798	59042798	60232798	59498343	59637821	Solyc01g057200	Pentatricopeptide repeat-containing protein	PPR	Expressed during fruit development	interacts with Aux/IAA and homeobox (String_DB)					t	c	0.3294	0.186	0.1098	0.614	1216	5.628	1.823e-08	+++++++	0	2.624	6	0.8543	Solyc01g057120,Solyc01g057130,Solyc01g057140,Solyc01g057150,Solyc01g057160,Solyc01g057170,Solyc01g057180,Solyc01g057190,Solyc01g057200,Solyc01g057210,Solyc01g057220,Solyc01g057240,Solyc01g057250	within_region					significant	INTERCATEGORICAL PLEIOTROPY	INTERCATEGORICAL PLEIOTROPY	+++++++	7(+)/7	SL4.0ch01	52888962
L041	Fruit_size	Height_Mid_width	1	SL2.50ch01	59637798	SL2.50ch01p59637798	59042798	60232798	59498343	59637821	Solyc01g057200	Pentatricopeptide repeat-containing protein	PPR	Expressed during fruit development	interacts with Aux/IAA and homeobox (String_DB)					t	c	0.3294	0.186	0.1098	0.614	1216	4.557	5.198e-06	+++++++	0	2.334	6	0.8866	Solyc01g057120,Solyc01g057130,Solyc01g057140,Solyc01g057150,Solyc01g057160,Solyc01g057170,Solyc01g057180,Solyc01g057190,Solyc01g057200,Solyc01g057210,Solyc01g057220,Solyc01g057240,Solyc01g057250	within_region					nominal	INTERCATEGORICAL PLEIOTROPY	INTERCATEGORICAL PLEIOTROPY	+++++++	7(+)/7	SL4.0ch01	52888962
L041	Fruit_size	Maximum_Height	1	SL2.50ch01	59637798	SL2.50ch01p59637798	59042798	60232798	59498343	59637821	Solyc01g057200	Pentatricopeptide repeat-containing protein	PPR	Expressed during fruit development	interacts with Aux/IAA and homeobox (String_DB)					t	c	0.3294	0.186	0.1098	0.614	1216	5.608	2.05e-08	+++++++	0	2.424	6	0.8769	Solyc01g057120,Solyc01g057130,Solyc01g057140,Solyc01g057150,Solyc01g057160,Solyc01g057170,Solyc01g057180,Solyc01g057190,Solyc01g057200,Solyc01g057210,Solyc01g057220,Solyc01g057240,Solyc01g057250	within_region					significant	INTERCATEGORICAL PLEIOTROPY	INTERCATEGORICAL PLEIOTROPY	+++++++	7(+)/7	SL4.0ch01	52888962
L041	Fruit_size	Width_Mid_height	1	SL2.50ch01	59637798	SL2.50ch01p59637798	59042798	60232798	59498343	59637821	Solyc01g057200	Pentatricopeptide repeat-containing protein	PPR	Expressed during fruit development	interacts with Aux/IAA and homeobox (String_DB)					t	c	0.3294	0.186	0.1098	0.614	1216	6.65	2.936e-11	+++++++	0	3.848	6	0.6973	Solyc01g057120,Solyc01g057130,Solyc01g057140,Solyc01g057150,Solyc01g057160,Solyc01g057170,Solyc01g057180,Solyc01g057190,Solyc01g057200,Solyc01g057210,Solyc01g057220,Solyc01g057240,Solyc01g057250	within_region					significant	INTERCATEGORICAL PLEIOTROPY	INTERCATEGORICAL PLEIOTROPY	+++++++	7(+)/7	SL4.0ch01	52888962
L041	Fruit_size	Perimeter	1	SL2.50ch01	59637798	SL2.50ch01p59637798	59042798	60232798	59498343	59637821	Solyc01g057200	Pentatricopeptide repeat-containing protein	PPR	Expressed during fruit development	interacts with Aux/IAA and homeobox (String_DB)					t	c	0.3294	0.186	0.1098	0.614	1216	6.869	6.463e-12	+++++++	8.9	6.586	6	0.3608	Solyc01g057120,Solyc01g057130,Solyc01g057140,Solyc01g057150,Solyc01g057160,Solyc01g057170,Solyc01g057180,Solyc01g057190,Solyc01g057200,Solyc01g057210,Solyc01g057220,Solyc01g057240,Solyc01g057250	within_region					significant	INTERCATEGORICAL PLEIOTROPY	INTERCATEGORICAL PLEIOTROPY	+++++++	7(+)/7	SL4.0ch01	52888962
L041	Fruit_size	Maximum_Width	1	SL2.50ch01	59637798	SL2.50ch01p59637798	59042798	60232798	59498343	59637821	Solyc01g057200	Pentatricopeptide repeat-containing protein	PPR	Expressed during fruit development	interacts with Aux/IAA and homeobox (String_DB)					t	c	0.3294	0.186	0.1098	0.614	1216	6.211	5.252e-10	+++++++	22.2	7.716	6	0.2597	Solyc01g057120,Solyc01g057130,Solyc01g057140,Solyc01g057150,Solyc01g057160,Solyc01g057170,Solyc01g057180,Solyc01g057190,Solyc01g057200,Solyc01g057210,Solyc01g057220,Solyc01g057240,Solyc01g057250	within_region					significant	INTERCATEGORICAL PLEIOTROPY	INTERCATEGORICAL PLEIOTROPY	+++++++	7(+)/7	SL4.0ch01	52888962
L041	Fruit_size	Area	1	SL2.50ch01	59637798	SL2.50ch01p59637798	59042798	60232798	59498343	59637821	Solyc01g057200	Pentatricopeptide repeat-containing protein	PPR	Expressed during fruit development	interacts with Aux/IAA and homeobox (String_DB)					t	c	0.3329	0.1946	0.1098	0.614	1107	6.807	9.938e-12	++++++	12.2	5.694	5	0.3372	Solyc01g057120,Solyc01g057130,Solyc01g057140,Solyc01g057150,Solyc01g057160,Solyc01g057170,Solyc01g057180,Solyc01g057190,Solyc01g057200,Solyc01g057210,Solyc01g057220,Solyc01g057240,Solyc01g057250	within_region					significant	INTERCATEGORICAL PLEIOTROPY	INTERCATEGORICAL PLEIOTROPY	++++++	6(+)/6	SL4.0ch01	52888962
L041	Fruit_shape	FPS_bell_pepper	1	SL2.50ch01	59637798	SL2.50ch01p59637798	59042798	60232798	59498343	59637821	Solyc01g057200	Pentatricopeptide repeat-containing protein	PPR	Expressed during fruit development	interacts with Aux/IAA and homeobox (String_DB)					t	c	0.3413	0.0585	0.3126	0.4886	1468	4.505	6.639e-06	+++	0	1.424	2	0.4905	Solyc01g057120,Solyc01g057130,Solyc01g057140,Solyc01g057150,Solyc01g057160,Solyc01g057170,Solyc01g057180,Solyc01g057190,Solyc01g057200,Solyc01g057210,Solyc01g057220,Solyc01g057240,Solyc01g057250	within_region					nominal	INTERCATEGORICAL PLEIOTROPY	INTERCATEGORICAL PLEIOTROPY	+++	3(+)/3	SL4.0ch01	52888962
L042	Fruit_size	Area	1	SL2.50ch01	70350238	SL2.50ch01p70350238	69755238	70945238	70350235	70415585	Solyc01g060410	TONNEAU1 Recruiting Motif 6/7/8a	SlTRM6/7/8a		organization of microtubule arrays, cell division patterns and cell growth	Solyc01g060420,SlC2H2.9			Wu, et al. 2018	t	c	0.6883	0.1954	0.3991	0.8995	1107	-4.603	4.167e-06	------	11.3	5.639	5	0.3429	Solyc01g060240,Solyc01g060250,Solyc01g060260,Solyc01g060270,Solyc01g060280,Solyc01g060290,Solyc01g060300,Solyc01g060310,Solyc01g060320,Solyc01g060330,Solyc01g060340,Solyc01g060350,Solyc01g060360,Solyc01g060370,Solyc01g060380,Solyc01g060390,Solyc01g060400,Solyc01g060410,Solyc01g060420,Solyc01g060430,Solyc01g060440,Solyc01g060450,Solyc01g060460	within_region					nominal	INTERCATEGORICAL PLEIOTROPY	INTERCATEGORICAL PLEIOTROPY	------	6(-)/6	SL4.0ch01	63627712
L042	Fruit_size	curved_height	1	SL2.50ch01	70350238	SL2.50ch01p70350238	69755238	70945238	70350235	70415585	Solyc01g060410	TONNEAU1 Recruiting Motif 6/7/8a	SlTRM6/7/8a		organization of microtubule arrays, cell division patterns and cell growth	Solyc01g060420,SlC2H2.9			Wu, et al. 2018	t	c	0.692	0.1868	0.3991	0.8995	1216	-5.07	3.971e-07	-------	0	2.021	6	0.9177	Solyc01g060240,Solyc01g060250,Solyc01g060260,Solyc01g060270,Solyc01g060280,Solyc01g060290,Solyc01g060300,Solyc01g060310,Solyc01g060320,Solyc01g060330,Solyc01g060340,Solyc01g060350,Solyc01g060360,Solyc01g060370,Solyc01g060380,Solyc01g060390,Solyc01g060400,Solyc01g060410,Solyc01g060420,Solyc01g060430,Solyc01g060440,Solyc01g060450,Solyc01g060460	within_region					nominal	INTERCATEGORICAL PLEIOTROPY	INTERCATEGORICAL PLEIOTROPY	-------	7(-)/7	SL4.0ch01	63627712
L042	Fruit_size	Height_Mid_width	1	SL2.50ch01	70350238	SL2.50ch01p70350238	69755238	70945238	70350235	70415585	Solyc01g060410	TONNEAU1 Recruiting Motif 6/7/8a	SlTRM6/7/8a		organization of microtubule arrays, cell division patterns and cell growth	Solyc01g060420,SlC2H2.9			Wu, et al. 2018	t	c	0.692	0.1868	0.3991	0.8995	1216	-5.177	2.255e-07	-------	0	2.406	6	0.8788	Solyc01g060240,Solyc01g060250,Solyc01g060260,Solyc01g060270,Solyc01g060280,Solyc01g060290,Solyc01g060300,Solyc01g060310,Solyc01g060320,Solyc01g060330,Solyc01g060340,Solyc01g060350,Solyc01g060360,Solyc01g060370,Solyc01g060380,Solyc01g060390,Solyc01g060400,Solyc01g060410,Solyc01g060420,Solyc01g060430,Solyc01g060440,Solyc01g060450,Solyc01g060460	within_region					nominal	INTERCATEGORICAL PLEIOTROPY	INTERCATEGORICAL PLEIOTROPY	-------	7(-)/7	SL4.0ch01	63627712
L042	Fruit_size	Maximum_Height	1	SL2.50ch01	70350238	SL2.50ch01p70350238	69755238	70945238	70350235	70415585	Solyc01g060410	TONNEAU1 Recruiting Motif 6/7/8a	SlTRM6/7/8a		organization of microtubule arrays, cell division patterns and cell growth	Solyc01g060420,SlC2H2.9			Wu, et al. 2018	t	c	0.692	0.1868	0.3991	0.8995	1216	-5.514	3.509e-08	-------	0	1.687	6	0.9461	Solyc01g060240,Solyc01g060250,Solyc01g060260,Solyc01g060270,Solyc01g060280,Solyc01g060290,Solyc01g060300,Solyc01g060310,Solyc01g060320,Solyc01g060330,Solyc01g060340,Solyc01g060350,Solyc01g060360,Solyc01g060370,Solyc01g060380,Solyc01g060390,Solyc01g060400,Solyc01g060410,Solyc01g060420,Solyc01g060430,Solyc01g060440,Solyc01g060450,Solyc01g060460	within_region					significant	INTERCATEGORICAL PLEIOTROPY	INTERCATEGORICAL PLEIOTROPY	-------	7(-)/7	SL4.0ch01	63627712
L042	Fruit_size	Perimeter	1	SL2.50ch01	70350238	SL2.50ch01p70350238	69755238	70945238	70350235	70415585	Solyc01g060410	TONNEAU1 Recruiting Motif 6/7/8a	SlTRM6/7/8a		organization of microtubule arrays, cell division patterns and cell growth	Solyc01g060420,SlC2H2.9			Wu, et al. 2018	t	c	0.692	0.1868	0.3991	0.8995	1216	-4.534	5.797e-06	-------	0	5.682	6	0.4597	Solyc01g060240,Solyc01g060250,Solyc01g060260,Solyc01g060270,Solyc01g060280,Solyc01g060290,Solyc01g060300,Solyc01g060310,Solyc01g060320,Solyc01g060330,Solyc01g060340,Solyc01g060350,Solyc01g060360,Solyc01g060370,Solyc01g060380,Solyc01g060390,Solyc01g060400,Solyc01g060410,Solyc01g060420,Solyc01g060430,Solyc01g060440,Solyc01g060450,Solyc01g060460	within_region					nominal	INTERCATEGORICAL PLEIOTROPY	INTERCATEGORICAL PLEIOTROPY	-------	7(-)/7	SL4.0ch01	63627712
L042	Fruit_external_color	EFC_brown	1	SL2.50ch01	70350238	SL2.50ch01p70350238	69755238	70945238	70350235	70415585	Solyc01g060420	Zinc finger protein 6 (AHRD V1 *-*- B6T066_MAIZE)	SlC2H2.9	differentially expressed between lc and fas	interacts with FUL and MC					t	c	0.706	0.0719	0.5199	0.8294	1835	5.051	4.396e-07	++++	19.6	3.73	3	0.2922	Solyc01g060240,Solyc01g060250,Solyc01g060260,Solyc01g060270,Solyc01g060280,Solyc01g060290,Solyc01g060300,Solyc01g060310,Solyc01g060320,Solyc01g060330,Solyc01g060340,Solyc01g060350,Solyc01g060360,Solyc01g060370,Solyc01g060380,Solyc01g060390,Solyc01g060400,Solyc01g060410,Solyc01g060420,Solyc01g060430,Solyc01g060440,Solyc01g060450,Solyc01g060460	within_region					nominal	INTERCATEGORICAL PLEIOTROPY	INTERCATEGORICAL PLEIOTROPY	++++	4(+)/4	SL4.0ch01	63627712
L042	Fruit_size	curved_height	1	SL2.50ch01	70415561	SL2.50ch01p70415561	69820561	71010561	70350235	70415585	Solyc01g060410	TONNEAU1 Recruiting Motif 6/7/8a	SlTRM6/7/8a		organization of microtubule arrays, cell division patterns and cell growth	Solyc01g060420,SlC2H2.9			Wu, et al. 2018	t	c	0.3174	0.1831	0.1075	0.5965	1216	6.013	1.824e-09	+++++++	0	2.349	6	0.8849	Solyc01g060240,Solyc01g060250,Solyc01g060260,Solyc01g060270,Solyc01g060280,Solyc01g060290,Solyc01g060300,Solyc01g060310,Solyc01g060320,Solyc01g060330,Solyc01g060340,Solyc01g060350,Solyc01g060360,Solyc01g060370,Solyc01g060380,Solyc01g060390,Solyc01g060400,Solyc01g060410,Solyc01g060420,Solyc01g060430,Solyc01g060440,Solyc01g060450,Solyc01g060460,Solyc01g060470	within_region					significant	INTERCATEGORICAL PLEIOTROPY	INTERCATEGORICAL PLEIOTROPY	+++++++	7(+)/7	SL4.0ch01	63692426
L042	Fruit_size	Height_Mid_width	1	SL2.50ch01	70415561	SL2.50ch01p70415561	69820561	71010561	70350235	70415585	Solyc01g060410	TONNEAU1 Recruiting Motif 6/7/8a	SlTRM6/7/8a		organization of microtubule arrays, cell division patterns and cell growth	Solyc01g060420,SlC2H2.9			Wu, et al. 2018	t	c	0.3174	0.1831	0.1075	0.5965	1216	6.15	7.736e-10	+++++++	0	3.231	6	0.7794	Solyc01g060240,Solyc01g060250,Solyc01g060260,Solyc01g060270,Solyc01g060280,Solyc01g060290,Solyc01g060300,Solyc01g060310,Solyc01g060320,Solyc01g060330,Solyc01g060340,Solyc01g060350,Solyc01g060360,Solyc01g060370,Solyc01g060380,Solyc01g060390,Solyc01g060400,Solyc01g060410,Solyc01g060420,Solyc01g060430,Solyc01g060440,Solyc01g060450,Solyc01g060460,Solyc01g060470	within_region					significant	INTERCATEGORICAL PLEIOTROPY	INTERCATEGORICAL PLEIOTROPY	+++++++	7(+)/7	SL4.0ch01	63692426
L042	Fruit_size	Maximum_Height	1	SL2.50ch01	70415561	SL2.50ch01p70415561	69820561	71010561	70350235	70415585	Solyc01g060410	TONNEAU1 Recruiting Motif 6/7/8a	SlTRM6/7/8a		organization of microtubule arrays, cell division patterns and cell growth	Solyc01g060420,SlC2H2.9			Wu, et al. 2018	t	c	0.3174	0.1831	0.1075	0.5965	1216	6.533	6.426e-11	+++++++	0	2.828	6	0.8302	Solyc01g060240,Solyc01g060250,Solyc01g060260,Solyc01g060270,Solyc01g060280,Solyc01g060290,Solyc01g060300,Solyc01g060310,Solyc01g060320,Solyc01g060330,Solyc01g060340,Solyc01g060350,Solyc01g060360,Solyc01g060370,Solyc01g060380,Solyc01g060390,Solyc01g060400,Solyc01g060410,Solyc01g060420,Solyc01g060430,Solyc01g060440,Solyc01g060450,Solyc01g060460,Solyc01g060470	within_region					significant	INTERCATEGORICAL PLEIOTROPY	INTERCATEGORICAL PLEIOTROPY	+++++++	7(+)/7	SL4.0ch01	63692426
L042	Fruit_size	Perimeter	1	SL2.50ch01	70415561	SL2.50ch01p70415561	69820561	71010561	70350235	70415585	Solyc01g060410	TONNEAU1 Recruiting Motif 6/7/8a	SlTRM6/7/8a		organization of microtubule arrays, cell division patterns and cell growth	Solyc01g060420,SlC2H2.9			Wu, et al. 2018	t	c	0.3174	0.1831	0.1075	0.5965	1216	5.845	5.068e-09	+++++++	12.8	6.884	6	0.3317	Solyc01g060240,Solyc01g060250,Solyc01g060260,Solyc01g060270,Solyc01g060280,Solyc01g060290,Solyc01g060300,Solyc01g060310,Solyc01g060320,Solyc01g060330,Solyc01g060340,Solyc01g060350,Solyc01g060360,Solyc01g060370,Solyc01g060380,Solyc01g060390,Solyc01g060400,Solyc01g060410,Solyc01g060420,Solyc01g060430,Solyc01g060440,Solyc01g060450,Solyc01g060460,Solyc01g060470	within_region					significant	INTERCATEGORICAL PLEIOTROPY	INTERCATEGORICAL PLEIOTROPY	+++++++	7(+)/7	SL4.0ch01	63692426
L042	Fruit_internal_structure	Tomato_Pericarp_Thickness	1	SL2.50ch01	70415561	SL2.50ch01p70415561	69820561	71010561	70350235	70415585	Solyc01g060410	TONNEAU1 Recruiting Motif 6/7/8a	SlTRM6/7/8a		organization of microtubule arrays, cell division patterns and cell growth	Solyc01g060420,SlC2H2.9			Wu, et al. 2018	t	c	0.3174	0.1831	0.1075	0.5965	1216	4.274	1.92e-05	-++++++	36	9.381	6	0.1533	Solyc01g060240,Solyc01g060250,Solyc01g060260,Solyc01g060270,Solyc01g060280,Solyc01g060290,Solyc01g060300,Solyc01g060310,Solyc01g060320,Solyc01g060330,Solyc01g060340,Solyc01g060350,Solyc01g060360,Solyc01g060370,Solyc01g060380,Solyc01g060390,Solyc01g060400,Solyc01g060410,Solyc01g060420,Solyc01g060430,Solyc01g060440,Solyc01g060450,Solyc01g060460,Solyc01g060470	within_region					nominal	INTERCATEGORICAL PLEIOTROPY	INTERCATEGORICAL PLEIOTROPY	-++++++	6(+)/1(-)/7	SL4.0ch01	63692426
L042	Fruit_size	Area	1	SL2.50ch01	70415561	SL2.50ch01p70415561	69820561	71010561	70350235	70415585	Solyc01g060410	TONNEAU1 Recruiting Motif 6/7/8a	SlTRM6/7/8a		organization of microtubule arrays, cell division patterns and cell growth	Solyc01g060420,SlC2H2.9			Wu, et al. 2018	t	c	0.3234	0.1909	0.1075	0.5965	1107	5.108	3.259e-07	++++++	10.2	5.566	5	0.3507	Solyc01g060240,Solyc01g060250,Solyc01g060260,Solyc01g060270,Solyc01g060280,Solyc01g060290,Solyc01g060300,Solyc01g060310,Solyc01g060320,Solyc01g060330,Solyc01g060340,Solyc01g060350,Solyc01g060360,Solyc01g060370,Solyc01g060380,Solyc01g060390,Solyc01g060400,Solyc01g060410,Solyc01g060420,Solyc01g060430,Solyc01g060440,Solyc01g060450,Solyc01g060460,Solyc01g060470	within_region					nominal	INTERCATEGORICAL PLEIOTROPY	INTERCATEGORICAL PLEIOTROPY	++++++	6(+)/6	SL4.0ch01	63692426
L042	Fruit_external_color	EFC_orAngle	1	SL2.50ch01	70415561	SL2.50ch01p70415561	69820561	71010561	70350235	70415585	Solyc01g060420	Zinc finger protein 6 (AHRD V1 *-*- B6T066_MAIZE)	SlC2H2.9	differentially expressed between lc and fas	interacts with FUL and MC					t	c	0.3047	0.1278	0.108	0.6	2530	-4.238	2.255e-05	+-------	20.2	8.767	7	0.2699	Solyc01g060240,Solyc01g060250,Solyc01g060260,Solyc01g060270,Solyc01g060280,Solyc01g060290,Solyc01g060300,Solyc01g060310,Solyc01g060320,Solyc01g060330,Solyc01g060340,Solyc01g060350,Solyc01g060360,Solyc01g060370,Solyc01g060380,Solyc01g060390,Solyc01g060400,Solyc01g060410,Solyc01g060420,Solyc01g060430,Solyc01g060440,Solyc01g060450,Solyc01g060460,Solyc01g060470	within_region					nominal	INTERCATEGORICAL PLEIOTROPY	INTERCATEGORICAL PLEIOTROPY	+-------	6(-)/1(+)/7	SL4.0ch01	63692426
L042	Distal_fruit_end_shape	Distal_Fruit_Bockiness	1	SL2.50ch01	70415582	SL2.50ch01p70415582	69820582	71010582	70350235	70415585	Solyc01g060410	TONNEAU1 Recruiting Motif 6/7/8a	SlTRM6/7/8a		organization of microtubule arrays, cell division patterns and cell growth	Solyc01g060420,SlC2H2.9			Wu, et al. 2018	a	g	0.6965	0.1832	0.4079	0.9042	1216	-4.002	6.275e-05	-------	0	3.996	6	0.6772	Solyc01g060240,Solyc01g060250,Solyc01g060260,Solyc01g060270,Solyc01g060280,Solyc01g060290,Solyc01g060300,Solyc01g060310,Solyc01g060320,Solyc01g060330,Solyc01g060340,Solyc01g060350,Solyc01g060360,Solyc01g060370,Solyc01g060380,Solyc01g060390,Solyc01g060400,Solyc01g060410,Solyc01g060420,Solyc01g060430,Solyc01g060440,Solyc01g060450,Solyc01g060460,Solyc01g060470	within_region					nominal	INTERCATEGORICAL PLEIOTROPY	INTERCATEGORICAL PLEIOTROPY	-------	7(-)/7	SL4.0ch01	63692447
L042	Fruit_size	curved_height	1	SL2.50ch01	70415582	SL2.50ch01p70415582	69820582	71010582	70350235	70415585	Solyc01g060410	TONNEAU1 Recruiting Motif 6/7/8a	SlTRM6/7/8a		organization of microtubule arrays, cell division patterns and cell growth	Solyc01g060420,SlC2H2.9			Wu, et al. 2018	a	g	0.6965	0.1832	0.4079	0.9042	1216	-4.535	5.766e-06	-------	0	2.529	6	0.8652	Solyc01g060240,Solyc01g060250,Solyc01g060260,Solyc01g060270,Solyc01g060280,Solyc01g060290,Solyc01g060300,Solyc01g060310,Solyc01g060320,Solyc01g060330,Solyc01g060340,Solyc01g060350,Solyc01g060360,Solyc01g060370,Solyc01g060380,Solyc01g060390,Solyc01g060400,Solyc01g060410,Solyc01g060420,Solyc01g060430,Solyc01g060440,Solyc01g060450,Solyc01g060460,Solyc01g060470	within_region					nominal	INTERCATEGORICAL PLEIOTROPY	INTERCATEGORICAL PLEIOTROPY	-------	7(-)/7	SL4.0ch01	63692447
L042	Fruit_size	Height_Mid_width	1	SL2.50ch01	70415582	SL2.50ch01p70415582	69820582	71010582	70350235	70415585	Solyc01g060410	TONNEAU1 Recruiting Motif 6/7/8a	SlTRM6/7/8a		organization of microtubule arrays, cell division patterns and cell growth	Solyc01g060420,SlC2H2.9			Wu, et al. 2018	a	g	0.6965	0.1832	0.4079	0.9042	1216	-4.717	2.397e-06	-------	0	3.117	6	0.794	Solyc01g060240,Solyc01g060250,Solyc01g060260,Solyc01g060270,Solyc01g060280,Solyc01g060290,Solyc01g060300,Solyc01g060310,Solyc01g060320,Solyc01g060330,Solyc01g060340,Solyc01g060350,Solyc01g060360,Solyc01g060370,Solyc01g060380,Solyc01g060390,Solyc01g060400,Solyc01g060410,Solyc01g060420,Solyc01g060430,Solyc01g060440,Solyc01g060450,Solyc01g060460,Solyc01g060470	within_region					nominal	INTERCATEGORICAL PLEIOTROPY	INTERCATEGORICAL PLEIOTROPY	-------	7(-)/7	SL4.0ch01	63692447
L042	Fruit_size	Maximum_Height	1	SL2.50ch01	70415582	SL2.50ch01p70415582	69820582	71010582	70350235	70415585	Solyc01g060410	TONNEAU1 Recruiting Motif 6/7/8a	SlTRM6/7/8a		organization of microtubule arrays, cell division patterns and cell growth	Solyc01g060420,SlC2H2.9			Wu, et al. 2018	a	g	0.6965	0.1832	0.4079	0.9042	1216	-4.997	5.81e-07	-------	0	2.165	6	0.904	Solyc01g060240,Solyc01g060250,Solyc01g060260,Solyc01g060270,Solyc01g060280,Solyc01g060290,Solyc01g060300,Solyc01g060310,Solyc01g060320,Solyc01g060330,Solyc01g060340,Solyc01g060350,Solyc01g060360,Solyc01g060370,Solyc01g060380,Solyc01g060390,Solyc01g060400,Solyc01g060410,Solyc01g060420,Solyc01g060430,Solyc01g060440,Solyc01g060450,Solyc01g060460,Solyc01g060470	within_region					nominal	INTERCATEGORICAL PLEIOTROPY	INTERCATEGORICAL PLEIOTROPY	-------	7(-)/7	SL4.0ch01	63692447
L042	Fruit_size	Perimeter	1	SL2.50ch01	70415582	SL2.50ch01p70415582	69820582	71010582	70350235	70415585	Solyc01g060410	TONNEAU1 Recruiting Motif 6/7/8a	SlTRM6/7/8a		organization of microtubule arrays, cell division patterns and cell growth	Solyc01g060420,SlC2H2.9			Wu, et al. 2018	a	g	0.6965	0.1832	0.4079	0.9042	1216	-4.175	2.984e-05	---+---	22.7	7.759	6	0.2563	Solyc01g060240,Solyc01g060250,Solyc01g060260,Solyc01g060270,Solyc01g060280,Solyc01g060290,Solyc01g060300,Solyc01g060310,Solyc01g060320,Solyc01g060330,Solyc01g060340,Solyc01g060350,Solyc01g060360,Solyc01g060370,Solyc01g060380,Solyc01g060390,Solyc01g060400,Solyc01g060410,Solyc01g060420,Solyc01g060430,Solyc01g060440,Solyc01g060450,Solyc01g060460,Solyc01g060470	within_region					nominal	INTERCATEGORICAL PLEIOTROPY	INTERCATEGORICAL PLEIOTROPY	---+---	6(-)/1(+)/7	SL4.0ch01	63692447
L042	Fruit_shape	FPS_bell_pepper	1	SL2.50ch01	70415582	SL2.50ch01p70415582	69820582	71010582	70350235	70415585	Solyc01g060410	TONNEAU1 Recruiting Motif 6/7/8a	SlTRM6/7/8a		organization of microtubule arrays, cell division patterns and cell growth	Solyc01g060420,SlC2H2.9			Wu, et al. 2018	a	g	0.6887	0.059	0.5312	0.7143	1468	-3.893	9.914e-05	---	0	1.7	2	0.4274	Solyc01g060240,Solyc01g060250,Solyc01g060260,Solyc01g060270,Solyc01g060280,Solyc01g060290,Solyc01g060300,Solyc01g060310,Solyc01g060320,Solyc01g060330,Solyc01g060340,Solyc01g060350,Solyc01g060360,Solyc01g060370,Solyc01g060380,Solyc01g060390,Solyc01g060400,Solyc01g060410,Solyc01g060420,Solyc01g060430,Solyc01g060440,Solyc01g060450,Solyc01g060460,Solyc01g060470	within_region					nominal	INTERCATEGORICAL PLEIOTROPY	INTERCATEGORICAL PLEIOTROPY	---	3(-)/3	SL4.0ch01	63692447
L043	Fruit_shape	FPS_rectangular	1	SL2.50ch01	70584662	SL2.50ch01p70584662	69989662	71179662	70584658	70584666	Solyc01g060310	MADS-box transcription factor	MADS-box			Solyc01g060420,SlC2H2.9				a	c	0.8077	0.0622	0.6641	0.8935	2363	4.14	3.475e-05	++++++++	0	4.022	7	0.7772	Solyc01g060310,Solyc01g060320,Solyc01g060330,Solyc01g060340,Solyc01g060350,Solyc01g060360,Solyc01g060370,Solyc01g060380,Solyc01g060390,Solyc01g060400,Solyc01g060410,Solyc01g060420,Solyc01g060430,Solyc01g060440,Solyc01g060450,Solyc01g060460,Solyc01g060470,Solyc01g060480	within_region					nominal	NO PLEIOTROPY	NO PLEIOTROPY	++++++++	8(+)/8	SL4.0ch01	63859720
L044	Fruit_external_color	Skin_color	1	SL2.50ch01	77267501	SL2.50ch01p77267501	76672501	77862501	77265524	77706405	Solyc01g067890	1-D-deoxyxylulose 5-phosphate synthase	DXS		It is suggested to regulate, in coordination with the Psy1 gene, carotenoid biosynthesis during fruit ripening in tomato.	Solyc01g068080,Dihydroflavonol 4-reductase family			Lois et al. 2000	a	g	0.0606	0.0085	0.0545	0.0728	487	4.609	4.055e-06	+????++?	34.5	3.052	2	0.2174	Solyc01g067730,Solyc01g067740,Solyc01g067750,Solyc01g067760,Solyc01g067770,Solyc01g067780,Solyc01g067790,Solyc01g067800,Solyc01g067810,Solyc01g067820,Solyc01g067830,Solyc01g067840,Solyc01g067850,Solyc01g067860,Solyc01g067870,Solyc01g067880,Solyc01g067890,Solyc01g067900,Solyc01g067910,Solyc01g067920,Solyc01g067930,Solyc01g067940,Solyc01g067950,Solyc01g067960,Solyc01g067970,Solyc01g067980,Solyc01g0…	within_region					nominal	NO PLEIOTROPY	NO PLEIOTROPY	+????++?	3(+)/5(?)/8	SL4.0ch01	70056519
L045	Fruit_external_color	Skin_color	1	SL2.50ch01	78514535	SL2.50ch01p78514535	77919535	79109535	78514532	78965721	Solyc01g079620	colorless epidermis	Sl_MYB12 (y)		Colorless fruit epidermis; Decreased naringenin chalcone				Ballester et al. 2010; Lin et al. 2014	t	c	0.2171	0.1508	0.1017	0.6197	1755	12.638	1.304e-36	+++?+???	73.2	11.183	3	0.01078	Solyc01g079060,Solyc01g079070,Solyc01g079080,Solyc01g079090,Solyc01g079100,Solyc01g079110,Solyc01g079120,Solyc01g079130,Solyc01g079140,Solyc01g079150,Solyc01g079160,Solyc01g079170,Solyc01g079180,Solyc01g079190,Solyc01g079200,Solyc01g079210,Solyc01g079220,Solyc01g079230,Solyc01g079240,Solyc01g079250,Solyc01g079260,Solyc01g079270,Solyc01g079280,Solyc01g079290,Solyc01g079300,Solyc01g079310,Solyc01g0…	within_region	Sl_MYB12 (y), pink mature fruit, color b, fruit color, fruit flesh color, geranial, geranylacetone, B-ionone	Ballester et al. 2010,Lin et al. 2014, Sacco et al. 2015,Albert et al. 2016, Bauchet et al. 2017, Zhao et al. 2019, Mata-Nicolas et al. 2020	Same trait association		significant	INTRACATEGORIAL PLEIOTROPY	INTRACATEGORICAL PLEIOTROPY	+++?+???	4(+)/4(?)/8	SL4.0ch01	71093379
L045	Fruit_external_color	EFC_pink	1	SL2.50ch01	78514535	SL2.50ch01p78514535	77919535	79109535	78514532	78965721	Solyc01g079620	colorless epidermis	Sl_MYB12 (y)		Colorless fruit epidermis; Decreased naringenin chalcone				Ballester et al. 2010; Lin et al. 2014	t	c	0.3484	0.2497	0.1017	0.6197	465	-8.302	1.02e-16	---????	73.3	7.493	2	0.0236	Solyc01g079060,Solyc01g079070,Solyc01g079080,Solyc01g079090,Solyc01g079100,Solyc01g079110,Solyc01g079120,Solyc01g079130,Solyc01g079140,Solyc01g079150,Solyc01g079160,Solyc01g079170,Solyc01g079180,Solyc01g079190,Solyc01g079200,Solyc01g079210,Solyc01g079220,Solyc01g079230,Solyc01g079240,Solyc01g079250,Solyc01g079260,Solyc01g079270,Solyc01g079280,Solyc01g079290,Solyc01g079300,Solyc01g079310,Solyc01g0…	within_region	Sl_MYB12 (y), pink mature fruit, color b, fruit color, fruit flesh color, geranial, geranylacetone, B-ionone	Ballester et al. 2010,Lin et al. 2014, Sacco et al. 2015,Albert et al. 2016, Bauchet et al. 2017, Zhao et al. 2019, Mata-Nicolas et al. 2020	Same trait association		significant	INTRACATEGORIAL PLEIOTROPY	INTRACATEGORICAL PLEIOTROPY	---????	3(-)/4(?)/7	SL4.0ch01	71093379
L045	Fruit_external_color	EFC_red	1	SL2.50ch01	78514535	SL2.50ch01p78514535	77919535	79109535	78514532	78965721	Solyc01g079620	colorless epidermis	Sl_MYB12 (y)		Colorless fruit epidermis; Decreased naringenin chalcone				Ballester et al. 2010; Lin et al. 2014	t	c	0.3484	0.2497	0.1017	0.6197	465	7.573	3.66e-14	+++????	74.1	7.71	2	0.02118	Solyc01g079060,Solyc01g079070,Solyc01g079080,Solyc01g079090,Solyc01g079100,Solyc01g079110,Solyc01g079120,Solyc01g079130,Solyc01g079140,Solyc01g079150,Solyc01g079160,Solyc01g079170,Solyc01g079180,Solyc01g079190,Solyc01g079200,Solyc01g079210,Solyc01g079220,Solyc01g079230,Solyc01g079240,Solyc01g079250,Solyc01g079260,Solyc01g079270,Solyc01g079280,Solyc01g079290,Solyc01g079300,Solyc01g079310,Solyc01g0…	within_region	Sl_MYB12 (y), pink mature fruit, color b, fruit color, fruit flesh color, geranial, geranylacetone, B-ionone	Ballester et al. 2010,Lin et al. 2014, Sacco et al. 2015,Albert et al. 2016, Bauchet et al. 2017, Zhao et al. 2019, Mata-Nicolas et al. 2020	Same trait association		significant	INTRACATEGORIAL PLEIOTROPY	INTRACATEGORICAL PLEIOTROPY	+++????	3(+)/4(?)/7	SL4.0ch01	71093379
L045	Fruit_external_color	External_fruit_color_b	1	SL2.50ch01	78514535	SL2.50ch01p78514535	77919535	79109535	78514532	78965721	Solyc01g079620	colorless epidermis	Sl_MYB12 (y)		Colorless fruit epidermis; Decreased naringenin chalcone				Ballester et al. 2010; Lin et al. 2014	t	c	0.466	0.2334	0.1158	0.6215	309	5.358	8.437e-08	++???	0	0.159	1	0.6898	Solyc01g079060,Solyc01g079070,Solyc01g079080,Solyc01g079090,Solyc01g079100,Solyc01g079110,Solyc01g079120,Solyc01g079130,Solyc01g079140,Solyc01g079150,Solyc01g079160,Solyc01g079170,Solyc01g079180,Solyc01g079190,Solyc01g079200,Solyc01g079210,Solyc01g079220,Solyc01g079230,Solyc01g079240,Solyc01g079250,Solyc01g079260,Solyc01g079270,Solyc01g079280,Solyc01g079290,Solyc01g079300,Solyc01g079310,Solyc01g0…	within_region	Sl_MYB12 (y), pink mature fruit, color b, fruit color, fruit flesh color, geranial, geranylacetone, B-ionone	Ballester et al. 2010,Lin et al. 2014, Sacco et al. 2015,Albert et al. 2016, Bauchet et al. 2017, Zhao et al. 2019, Mata-Nicolas et al. 2020	Same trait association		significant	INTRACATEGORIAL PLEIOTROPY	INTRACATEGORICAL PLEIOTROPY	++???	2(+)/3(?)/5	SL4.0ch01	71093379
L045	Fruit_external_color	Skin_color	1	SL2.50ch01	78823494	SL2.50ch01p78823494	78228494	79418494	78514532	78965721	Solyc01g079620	colorless epidermis	Sl_MYB12 (y)		Colorless fruit epidermis; Decreased naringenin chalcone				Ballester et al. 2010; Lin et al. 2014	a	g	0.4743	0.1243	0.1737	0.7065	2530	-7.387	1.502e-13	--------	23.2	9.116	7	0.2445	Solyc01g079150,Solyc01g079160,Solyc01g079170,Solyc01g079180,Solyc01g079190,Solyc01g079200,Solyc01g079210,Solyc01g079220,Solyc01g079230,Solyc01g079240,Solyc01g079250,Solyc01g079260,Solyc01g079270,Solyc01g079280,Solyc01g079290,Solyc01g079300,Solyc01g079310,Solyc01g079320,Solyc01g079330,Solyc01g079340,Solyc01g079350,Solyc01g079360,Solyc01g079370,Solyc01g079380,Solyc01g079390,Solyc01g079400,Solyc01g0…	within_region	Sl_MYB12 (y), pink mature fruit, color b, fruit color, fruit flesh color, geranial, geranylacetone, B-ionone	Ballester et al. 2010,Lin et al. 2014, Sacco et al. 2015,Albert et al. 2016, Bauchet et al. 2017, Zhao et al. 2019, Mata-Nicolas et al. 2020	Same trait association		significant	INTRACATEGORIAL PLEIOTROPY	INTERCATEGORICAL PLEIOTROPY	--------	8(-)/8	SL4.0ch01	71400327
L045	Fruit_external_color	EFC_pink	1	SL2.50ch01	78823494	SL2.50ch01p78823494	78228494	79418494	78514532	78965721	Solyc01g079620	colorless epidermis	Sl_MYB12 (y)		Colorless fruit epidermis; Decreased naringenin chalcone				Ballester et al. 2010; Lin et al. 2014	a	g	0.4823	0.1772	0.1737	0.7065	1241	6.228	4.73e-10	+++++++	8.9	6.587	6	0.3607	Solyc01g079150,Solyc01g079160,Solyc01g079170,Solyc01g079180,Solyc01g079190,Solyc01g079200,Solyc01g079210,Solyc01g079220,Solyc01g079230,Solyc01g079240,Solyc01g079250,Solyc01g079260,Solyc01g079270,Solyc01g079280,Solyc01g079290,Solyc01g079300,Solyc01g079310,Solyc01g079320,Solyc01g079330,Solyc01g079340,Solyc01g079350,Solyc01g079360,Solyc01g079370,Solyc01g079380,Solyc01g079390,Solyc01g079400,Solyc01g0…	within_region	Sl_MYB12 (y), pink mature fruit, color b, fruit color, fruit flesh color, geranial, geranylacetone, B-ionone	Ballester et al. 2010,Lin et al. 2014, Sacco et al. 2015,Albert et al. 2016, Bauchet et al. 2017, Zhao et al. 2019, Mata-Nicolas et al. 2020	Same trait association		significant	INTRACATEGORIAL PLEIOTROPY	INTERCATEGORICAL PLEIOTROPY	+++++++	7(+)/7	SL4.0ch01	71400327
L045	Fruit_external_color	EFC_red	1	SL2.50ch01	78823494	SL2.50ch01p78823494	78228494	79418494	78514532	78965721	Solyc01g079620	colorless epidermis	Sl_MYB12 (y)		Colorless fruit epidermis; Decreased naringenin chalcone				Ballester et al. 2010; Lin et al. 2014	a	g	0.4823	0.1772	0.1737	0.7065	1241	-5.236	1.65e-07	-------	31.9	8.804	6	0.1849	Solyc01g079150,Solyc01g079160,Solyc01g079170,Solyc01g079180,Solyc01g079190,Solyc01g079200,Solyc01g079210,Solyc01g079220,Solyc01g079230,Solyc01g079240,Solyc01g079250,Solyc01g079260,Solyc01g079270,Solyc01g079280,Solyc01g079290,Solyc01g079300,Solyc01g079310,Solyc01g079320,Solyc01g079330,Solyc01g079340,Solyc01g079350,Solyc01g079360,Solyc01g079370,Solyc01g079380,Solyc01g079390,Solyc01g079400,Solyc01g0…	within_region	Sl_MYB12 (y), pink mature fruit, color b, fruit color, fruit flesh color, geranial, geranylacetone, B-ionone	Ballester et al. 2010,Lin et al. 2014, Sacco et al. 2015,Albert et al. 2016, Bauchet et al. 2017, Zhao et al. 2019, Mata-Nicolas et al. 2020	Same trait association		nominal	INTRACATEGORIAL PLEIOTROPY	INTERCATEGORICAL PLEIOTROPY	-------	7(-)/7	SL4.0ch01	71400327
L045	Fruit_shape	FPS_round	1	SL2.50ch01	78823494	SL2.50ch01p78823494	78228494	79418494	78514532	78965721	Solyc01g079390	Enhancer of Zeste (E(z)) Polycomb group (PcG), proteins 1 (EZ1)SWINGER;AT4G02020	SlEZ1		alters fruit size and shape, leaves and flower morphology	Solyc01g079380, RGA-LIKE 2(AT3G03450);Solyc01g079720,KAPP;			kit et al. 2020, Bauchet et al. 2014, Fulop et al. 2016	a	g	0.4721	0.129	0.1737	0.7065	2363	4.872	1.102e-06	-+++++++	62.7	18.766	7	0.008953	Solyc01g079150,Solyc01g079160,Solyc01g079170,Solyc01g079180,Solyc01g079190,Solyc01g079200,Solyc01g079210,Solyc01g079220,Solyc01g079230,Solyc01g079240,Solyc01g079250,Solyc01g079260,Solyc01g079270,Solyc01g079280,Solyc01g079290,Solyc01g079300,Solyc01g079310,Solyc01g079320,Solyc01g079330,Solyc01g079340,Solyc01g079350,Solyc01g079360,Solyc01g079370,Solyc01g079380,Solyc01g079390,Solyc01g079400,Solyc01g0…	within_region	Eccentricity_L,Curved_FSH_Ind_L, fruit size and shape,SlEZ1	Rodriguez et al. 2020,How Kit et al. 2010, Fulop et al. 2016	Same trait association		nominal	INTRACATEGORIAL PLEIOTROPY	INTERCATEGORICAL PLEIOTROPY	-+++++++	7(+)/1(-)/8	SL4.0ch01	71400327
L045	Fruit_shape	FPS_bell_pepper	1	SL2.50ch01	78965718	SL2.50ch01p78965718	78370718	79560718	78514532	78965721	Solyc01g079720	KINASE ASSOCIATED PROTEIN PHOSPHATASE	KAPP		candidate genes meristem based in arabidopsis	Solyc01g079380, RGA-LIKE 2(AT3G03450);Solyc01g079390, SLEZ1			kit et al. 2020, Bauchet et al. 2014, Fulop et al. 2016	t	c	0.5422	0.0589	0.5141	0.6932	1468	4.659	3.175e-06	+++	22.5	2.582	2	0.275	Solyc01g079290,Solyc01g079300,Solyc01g079310,Solyc01g079320,Solyc01g079330,Solyc01g079340,Solyc01g079350,Solyc01g079360,Solyc01g079370,Solyc01g079380,Solyc01g079390,Solyc01g079400,Solyc01g079410,Solyc01g079420,Solyc01g079430,Solyc01g079440,Solyc01g079450,Solyc01g079460,Solyc01g079470,Solyc01g079480,Solyc01g079490,Solyc01g079500,Solyc01g079510,Solyc01g079520,Solyc01g079530,Solyc01g079540,Solyc01g0…	within_region					nominal	INTRACATEGORIAL PLEIOTROPY	NO PLEIOTROPY	+++	3(+)/3	SL4.0ch01	71548728
L046	Fruit_shape	FPS_bell_pepper	1	SL2.50ch01	79441946	SL2.50ch01p79441946	78846946	80036946	79441936	79700518	Solyc01g080250	BTB/POZ domain containing protein	BTB/POZ		BTB/POZ transcriptional regulators control inflorescence architecture	Solyc01g080670, SlSBP7			Xu et al. 2016	a	g	0.1165	0.011	0.0909	0.1361	1468	-4.864	1.148e-06	---	70.1	6.695	2	0.03518	Solyc01g079730,Solyc01g079740,Solyc01g079750,Solyc01g079760,Solyc01g079770,Solyc01g079780,Solyc01g079790,Solyc01g079800,Solyc01g079810,Solyc01g079820,Solyc01g079830,Solyc01g079840,Solyc01g079850,Solyc01g079860,Solyc01g079870,Solyc01g079880,Solyc01g079890,Solyc01g079900,Solyc01g079910,Solyc01g079920,Solyc01g079930,Solyc01g079940,Solyc01g079950,Solyc01g079960,Solyc01g079970,Solyc01g079980,Solyc01g0…	within_region					nominal	INTERCATEGORICAL PLEIOTROPY	INTERCATEGORICAL PLEIOTROPY	---	3(-)/3	SL4.0ch01	72020611
L046	Plant_&_inflorescence_architecture	Average_distance_between_inflorescences	1	SL2.50ch01	79441946	SL2.50ch01p79441946	78846946	80036946	79441936	79700518	Solyc01g080250	BTB/POZ domain containing protein	BTB/POZ		BTB/POZ transcriptional regulators control inflorescence architecture	Solyc01g080670, SlSBP7			Xu et al. 2016	a	g	0.1082	0.025	0.0565	0.1604	1746	-5.125	2.977e-07	------	36	7.814	5	0.1668	Solyc01g079730,Solyc01g079740,Solyc01g079750,Solyc01g079760,Solyc01g079770,Solyc01g079780,Solyc01g079790,Solyc01g079800,Solyc01g079810,Solyc01g079820,Solyc01g079830,Solyc01g079840,Solyc01g079850,Solyc01g079860,Solyc01g079870,Solyc01g079880,Solyc01g079890,Solyc01g079900,Solyc01g079910,Solyc01g079920,Solyc01g079930,Solyc01g079940,Solyc01g079950,Solyc01g079960,Solyc01g079970,Solyc01g079980,Solyc01g0…	within_region	truss implantation height	Sacco et al. 2015	Same trait association		nominal	INTERCATEGORICAL PLEIOTROPY	INTERCATEGORICAL PLEIOTROPY	------	6(-)/6	SL4.0ch01	72020611
L046	Distal_fruit_end_shape	SPS_linear	1	SL2.50ch01	79547216	SL2.50ch01p79547216	78952216	80142216	79441936	79700518	Solyc01g080530	Prolyl 4-hydroxylase alpha subunit-like protein	P4HA		absccision				Perrakis et al. 2019	a	t	0.1215	0.0149	0.0877	0.1324	2172	-4.678	2.896e-06	------	40.4	8.383	5	0.1364	Solyc01g079830,Solyc01g079840,Solyc01g079850,Solyc01g079860,Solyc01g079870,Solyc01g079880,Solyc01g079890,Solyc01g079900,Solyc01g079910,Solyc01g079920,Solyc01g079930,Solyc01g079940,Solyc01g079950,Solyc01g079960,Solyc01g079970,Solyc01g079980,Solyc01g079990,Solyc01g080000,Solyc01g080010,Solyc01g080020,Solyc01g080030,Solyc01g080040,Solyc01g080050,Solyc01g080060,Solyc01g080070,Solyc01g080080,Solyc01g0…	within_region					nominal	INTERCATEGORICAL PLEIOTROPY	INTERCATEGORICAL PLEIOTROPY	------	6(-)/6	SL4.0ch01	72125582
L046	Fruit_shape	FPS_bell_pepper	1	SL2.50ch01	79547216	SL2.50ch01p79547216	78952216	80142216	79441936	79700518	Solyc01g080250	BTB/POZ domain containing protein	BTB/POZ		BTB/POZ transcriptional regulators control inflorescence architecture	Solyc01g080670, SlSBP7			Xu et al. 2016	a	t	0.1216	0.013	0.0909	0.1283	1468	-3.974	7.059e-05	---	84	12.533	2	0.001898	Solyc01g079830,Solyc01g079840,Solyc01g079850,Solyc01g079860,Solyc01g079870,Solyc01g079880,Solyc01g079890,Solyc01g079900,Solyc01g079910,Solyc01g079920,Solyc01g079930,Solyc01g079940,Solyc01g079950,Solyc01g079960,Solyc01g079970,Solyc01g079980,Solyc01g079990,Solyc01g080000,Solyc01g080010,Solyc01g080020,Solyc01g080030,Solyc01g080040,Solyc01g080050,Solyc01g080060,Solyc01g080070,Solyc01g080080,Solyc01g0…	within_region					nominal	INTERCATEGORICAL PLEIOTROPY	INTERCATEGORICAL PLEIOTROPY	---	3(-)/3	SL4.0ch01	72125582
L046	Fruit_shape	FPS_bell_pepper	1	SL2.50ch01	79700514	SL2.50ch01p79700514	79105514	80295514	79441936	79700518	Solyc01g080250	BTB/POZ domain containing protein	BTB/POZ		BTB/POZ transcriptional regulators control inflorescence architecture	Solyc01g080670, SlSBP7			Xu et al. 2016	t	g	0.1468	0.0164	0.1136	0.1556	1468	-4.516	6.289e-06	---	82.6	11.463	2	0.003242	Solyc01g079960,Solyc01g079970,Solyc01g079980,Solyc01g079990,Solyc01g080000,Solyc01g080010,Solyc01g080020,Solyc01g080030,Solyc01g080040,Solyc01g080050,Solyc01g080060,Solyc01g080070,Solyc01g080080,Solyc01g080090,Solyc01g080100,Solyc01g080110,Solyc01g080120,Solyc01g080130,Solyc01g080140,Solyc01g080150,Solyc01g080160,Solyc01g080170,Solyc01g080180,Solyc01g080190,Solyc01g080200,Solyc01g080210,Solyc01g0…	within_region					nominal	INTERCATEGORICAL PLEIOTROPY	NO PLEIOTROPY	---	3(-)/3	SL4.0ch01	72278606
L047	Distal_fruit_end_shape	Ribbing_at_calyx_end	1	SL2.50ch01	80185248	SL2.50ch01p80185248	79590248	80780248	80185227	80185276	Solyc01g080770	Leucine rich repeat receptor protein kinase CLAVATA1	SlBAM3		plant stem cell proliferation	Solyc01g080670, SlSBP7			Rodriguez-Leal et al. 2019	a	g	0.2009	0.0606	0.0933	0.3165	2494	4	6.336e-05	++++++++	0	1.877	7	0.9664	Solyc01g080360,Solyc01g080370,Solyc01g080380,Solyc01g080390,Solyc01g080400,Solyc01g080410,Solyc01g080420,Solyc01g080430,Solyc01g080440,Solyc01g080450,Solyc01g080460,Solyc01g080470,Solyc01g080480,Solyc01g080490,Solyc01g080500,Solyc01g080510,Solyc01g080520,Solyc01g080530,Solyc01g080540,Solyc01g080550,Solyc01g080560,Solyc01g080570,Solyc01g080580,Solyc01g080590,Solyc01g080600,Solyc01g080610,Solyc01g0…	within_region					nominal	INTERCATEGORICAL PLEIOTROPY	INTERCATEGORICAL PLEIOTROPY	++++++++	8(+)/8	SL4.0ch01	72759872
L047	Fruit_internal_structure	Puffiness_appearance	1	SL2.50ch01	80185248	SL2.50ch01p80185248	79590248	80780248	80185227	80185276	Solyc01g080770	Leucine rich repeat receptor protein kinase CLAVATA1	SlBAM3		plant stem cell proliferation	Solyc01g080670, SlSBP7			Rodriguez-Leal et al. 2019	a	g	0.2027	0.0622	0.0947	0.3077	2351	4.3	1.71e-05	++++++++	0	3.91	7	0.79	Solyc01g080360,Solyc01g080370,Solyc01g080380,Solyc01g080390,Solyc01g080400,Solyc01g080410,Solyc01g080420,Solyc01g080430,Solyc01g080440,Solyc01g080450,Solyc01g080460,Solyc01g080470,Solyc01g080480,Solyc01g080490,Solyc01g080500,Solyc01g080510,Solyc01g080520,Solyc01g080530,Solyc01g080540,Solyc01g080550,Solyc01g080560,Solyc01g080570,Solyc01g080580,Solyc01g080590,Solyc01g080600,Solyc01g080610,Solyc01g0…	within_region					nominal	INTERCATEGORICAL PLEIOTROPY	INTERCATEGORICAL PLEIOTROPY	++++++++	8(+)/8	SL4.0ch01	72759872
L047	Fruit_shape	FPS_round	1	SL2.50ch01	80185248	SL2.50ch01p80185248	79590248	80780248	80185227	80185276	Solyc01g080770	Leucine rich repeat receptor protein kinase CLAVATA1	SlBAM3		plant stem cell proliferation	Solyc01g080670, SlSBP7			Rodriguez-Leal et al. 2019	a	g	0.2029	0.0619	0.0977	0.3101	2363	-5.323	1.021e-07	--------	0	2.77	7	0.9055	Solyc01g080360,Solyc01g080370,Solyc01g080380,Solyc01g080390,Solyc01g080400,Solyc01g080410,Solyc01g080420,Solyc01g080430,Solyc01g080440,Solyc01g080450,Solyc01g080460,Solyc01g080470,Solyc01g080480,Solyc01g080490,Solyc01g080500,Solyc01g080510,Solyc01g080520,Solyc01g080530,Solyc01g080540,Solyc01g080550,Solyc01g080560,Solyc01g080570,Solyc01g080580,Solyc01g080590,Solyc01g080600,Solyc01g080610,Solyc01g0…	within_region					nominal	INTERCATEGORICAL PLEIOTROPY	INTERCATEGORICAL PLEIOTROPY	--------	8(-)/8	SL4.0ch01	72759872
L047	Fruit_size	curved_height	1	SL2.50ch01	80185248	SL2.50ch01p80185248	79590248	80780248	80185227	80185276	Solyc01g080770	Leucine rich repeat receptor protein kinase CLAVATA1	SlBAM3		plant stem cell proliferation	Solyc01g080670, SlSBP7			Rodriguez-Leal et al. 2019	a	g	0.2068	0.0865	0.1	0.3235	1216	4.161	3.171e-05	+++++++	0	2.171	6	0.9033	Solyc01g080360,Solyc01g080370,Solyc01g080380,Solyc01g080390,Solyc01g080400,Solyc01g080410,Solyc01g080420,Solyc01g080430,Solyc01g080440,Solyc01g080450,Solyc01g080460,Solyc01g080470,Solyc01g080480,Solyc01g080490,Solyc01g080500,Solyc01g080510,Solyc01g080520,Solyc01g080530,Solyc01g080540,Solyc01g080550,Solyc01g080560,Solyc01g080570,Solyc01g080580,Solyc01g080590,Solyc01g080600,Solyc01g080610,Solyc01g0…	within_region					nominal	INTERCATEGORICAL PLEIOTROPY	INTERCATEGORICAL PLEIOTROPY	+++++++	7(+)/7	SL4.0ch01	72759872
L047	Fruit_size	Height_Mid_width	1	SL2.50ch01	80185248	SL2.50ch01p80185248	79590248	80780248	80185227	80185276	Solyc01g080770	Leucine rich repeat receptor protein kinase CLAVATA1	SlBAM3		plant stem cell proliferation	Solyc01g080670, SlSBP7			Rodriguez-Leal et al. 2019	a	g	0.2068	0.0865	0.1	0.3235	1216	4.077	4.553e-05	+++++++	0	2.476	6	0.8712	Solyc01g080360,Solyc01g080370,Solyc01g080380,Solyc01g080390,Solyc01g080400,Solyc01g080410,Solyc01g080420,Solyc01g080430,Solyc01g080440,Solyc01g080450,Solyc01g080460,Solyc01g080470,Solyc01g080480,Solyc01g080490,Solyc01g080500,Solyc01g080510,Solyc01g080520,Solyc01g080530,Solyc01g080540,Solyc01g080550,Solyc01g080560,Solyc01g080570,Solyc01g080580,Solyc01g080590,Solyc01g080600,Solyc01g080610,Solyc01g0…	within_region					nominal	INTERCATEGORICAL PLEIOTROPY	INTERCATEGORICAL PLEIOTROPY	+++++++	7(+)/7	SL4.0ch01	72759872
L047	Fruit_size	Maximum_Height	1	SL2.50ch01	80185248	SL2.50ch01p80185248	79590248	80780248	80185227	80185276	Solyc01g080770	Leucine rich repeat receptor protein kinase CLAVATA1	SlBAM3		plant stem cell proliferation	Solyc01g080670, SlSBP7			Rodriguez-Leal et al. 2019	a	g	0.2068	0.0865	0.1	0.3235	1216	4.383	1.173e-05	+++++++	0	2.435	6	0.8757	Solyc01g080360,Solyc01g080370,Solyc01g080380,Solyc01g080390,Solyc01g080400,Solyc01g080410,Solyc01g080420,Solyc01g080430,Solyc01g080440,Solyc01g080450,Solyc01g080460,Solyc01g080470,Solyc01g080480,Solyc01g080490,Solyc01g080500,Solyc01g080510,Solyc01g080520,Solyc01g080530,Solyc01g080540,Solyc01g080550,Solyc01g080560,Solyc01g080570,Solyc01g080580,Solyc01g080590,Solyc01g080600,Solyc01g080610,Solyc01g0…	within_region					nominal	INTERCATEGORICAL PLEIOTROPY	INTERCATEGORICAL PLEIOTROPY	+++++++	7(+)/7	SL4.0ch01	72759872
L048	Distal_fruit_end_shape	Distal_shape_area_index	1	SL2.50ch01	82721900	SL2.50ch01p82721900	82126900	83316900	82496754	82722020	Solyc01g088250	SlSUN3 is part of the 34 member SUN-like gene family	SlSUN3		Fruit shape/size				Huang et al. 2013	a	g	0.5173	0.0939	0.3257	0.6136	1216	4.298	1.72e-05	+-+++++	41.4	10.247	6	0.1146	Solyc01g087200,Solyc01g087210,Solyc01g087230,Solyc01g087240,Solyc01g087250,Solyc01g087260,Solyc01g087270,Solyc01g087280,Solyc01g087290,Solyc01g087320,Solyc01g087300,Solyc01g087310,Solyc01g087330,Solyc01g087340,Solyc01g087350,Solyc01g087360,Solyc01g087370,Solyc01g087380,Solyc01g087390,Solyc01g087400,Solyc01g087410,Solyc01g087420,Solyc01g087430,Solyc01g087440,Solyc01g087450,Solyc01g087460,Solyc01g0…	within_region	Fruit_length,Height_Mid.W_L, fruit weight, fw1.1	Albert et al. 2016,Rodriguez et al. 2020	Related	Fruit size and shape	nominal	INTERCATEGORICAL PLEIOTROPY	INTERCATEGORICAL PLEIOTROPY	+-+++++	6(+)/1(-)/7	SL4.0ch01	74966670
L048	Fruit_assymmetry	Fruit_Shape_Triangle	1	SL2.50ch01	82721900	SL2.50ch01p82721900	82126900	83316900	82496754	82722020	Solyc01g088250	SlSUN3 is part of the 34 member SUN-like gene family	SlSUN3		Fruit shape/size				Huang et al. 2013	a	g	0.5173	0.0939	0.3257	0.6136	1216	4.348	1.373e-05	+-+++++	41.9	10.32	6	0.1118	Solyc01g087200,Solyc01g087210,Solyc01g087230,Solyc01g087240,Solyc01g087250,Solyc01g087260,Solyc01g087270,Solyc01g087280,Solyc01g087290,Solyc01g087320,Solyc01g087300,Solyc01g087310,Solyc01g087330,Solyc01g087340,Solyc01g087350,Solyc01g087360,Solyc01g087370,Solyc01g087380,Solyc01g087390,Solyc01g087400,Solyc01g087410,Solyc01g087420,Solyc01g087430,Solyc01g087440,Solyc01g087450,Solyc01g087460,Solyc01g0…	within_region	Fruit_length,Height_Mid.W_L, fruit weight, fw1.1	Albert et al. 2016,Rodriguez et al. 2020	Related	Fruit size and shape	nominal	INTERCATEGORICAL PLEIOTROPY	INTERCATEGORICAL PLEIOTROPY	+-+++++	6(+)/1(-)/7	SL4.0ch01	74966670
L048	Distal_fruit_end_shape	Distal_Fruit_Bockiness	1	SL2.50ch01	82721900	SL2.50ch01p82721900	82126900	83316900	82496754	82722020	Solyc01g088250	SlSUN3 is part of the 34 member SUN-like gene family	SlSUN3		Fruit shape/size				Huang et al. 2013	a	g	0.5173	0.0939	0.3257	0.6136	1216	-4.34	1.425e-05	-+-----	40.3	10.043	6	0.1228	Solyc01g087200,Solyc01g087210,Solyc01g087230,Solyc01g087240,Solyc01g087250,Solyc01g087260,Solyc01g087270,Solyc01g087280,Solyc01g087290,Solyc01g087320,Solyc01g087300,Solyc01g087310,Solyc01g087330,Solyc01g087340,Solyc01g087350,Solyc01g087360,Solyc01g087370,Solyc01g087380,Solyc01g087390,Solyc01g087400,Solyc01g087410,Solyc01g087420,Solyc01g087430,Solyc01g087440,Solyc01g087450,Solyc01g087460,Solyc01g0…	within_region	Fruit_length,Height_Mid.W_L, fruit weight, fw1.1	Albert et al. 2016,Rodriguez et al. 2020, Barrantes et al. 2016	Related	Fruit size and shape	nominal	INTERCATEGORICAL PLEIOTROPY	INTERCATEGORICAL PLEIOTROPY	-+-----	5(-)/1(+)/6	SL4.0ch01	74966670
L049	Fruit_internal_structure	Tomato_Pericarp_Area	1	SL2.50ch01	83436088	SL2.50ch01p83436088	82841088	84031088	83425072	83877807	Solyc01g089850	cyclinU4_1	SlCycU4_1		cell division				Zhang et al. 2014b	t	g	0.1357	0.0546	0.0746	0.2431	1002	-4.07	4.696e-05	-?-----	0	1.605	5	0.9006	Solyc01g088000,Solyc01g088010,Solyc01g088020,Solyc01g088040,Solyc01g088030,Solyc01g088050,Solyc01g088060,Solyc01g088070,Solyc01g088080,Solyc01g088090,Solyc01g088100,Solyc01g088110,Solyc01g088120,Solyc01g088130,Solyc01g088140,Solyc01g088150,Solyc01g088160,Solyc01g088170,Solyc01g088180,Solyc01g088190,Solyc01g088200,Solyc01g088210,Solyc01g088230,Solyc01g088220,Solyc01g088240,Solyc01g088250,Solyc01g0…	within_region	FW,ovary transverse diameter, fw1.1	Albert et al. 2016,Ye et al. 2020, Barrantes et al. 2016	Related	Fruit size and shape	nominal	INTERCATEGORICAL PLEIOTROPY	NO PLEIOTROPY	-?-----	5(-)/1(?)/6	SL4.0ch01	75681682
L049	Fruit_shape_homogeneity	Rectangular	1	SL2.50ch01	83914999	SL2.50ch01p83914999	83319999	84509999	83663254	84615403	Solyc01g090730	Squamosa promoter binding protein 8b	SlySBP8b	Expressed in pericarp and septum	meristem maturation &inflorescence architecture				Park et al. 2012, Ezura et al. 2017	t	c	0.2253	0.1483	0.0616	0.4912	1216	-4.051	5.107e-05	-------	0	4.552	6	0.6024	Solyc01g088540,Solyc01g088550,Solyc01g088560,Solyc01g088570,Solyc01g088580,Solyc01g088590,Solyc01g088600,Solyc01g088610,Solyc01g088620,Solyc01g088630,Solyc01g088640,Solyc01g088650,Solyc01g088660,Solyc01g088670,Solyc01g088680,Solyc01g088690,Solyc01g088700,Solyc01g088710,Solyc01g088720,Solyc01g088730,Solyc01g088740,Solyc01g088750,Solyc01g088760,Solyc01g088770,Solyc01g088780,Solyc01g088790,Solyc01g0…	within_region	ovary transverse diameter,OTLD, fw1.1	Ye et al. 2020, Barrantes et al. 2016	Related	Fruit size and shape	nominal	INTERCATEGORICAL PLEIOTROPY	INTERCATEGORICAL PLEIOTROPY	-------	7(-)/7	SL4.0ch01	76151977
L049	Distal_fruit_end_shape	Distal_Fruit_Bockiness	1	SL2.50ch01	83914999	SL2.50ch01p83914999	83319999	84509999	83663254	84615403	Solyc01g090300	Ethylene responsive transcription factor 1b a pistil specific gene	ERF		pistil specific gene	Solyc01g090730, SlySBP8			Ezura et al. 2017	t	c	0.2253	0.1483	0.0616	0.4912	1216	-4.851	1.228e-06	-------	13.4	6.926	6	0.3278	Solyc01g088540,Solyc01g088550,Solyc01g088560,Solyc01g088570,Solyc01g088580,Solyc01g088590,Solyc01g088600,Solyc01g088610,Solyc01g088620,Solyc01g088630,Solyc01g088640,Solyc01g088650,Solyc01g088660,Solyc01g088670,Solyc01g088680,Solyc01g088690,Solyc01g088700,Solyc01g088710,Solyc01g088720,Solyc01g088730,Solyc01g088740,Solyc01g088750,Solyc01g088760,Solyc01g088770,Solyc01g088780,Solyc01g088790,Solyc01g0…	within_region	ovary transverse diameter,OTLD, fw1.1	Ye et al. 2020, Barrantes et al. 2016	Related	Fruit size and shape	nominal	INTERCATEGORICAL PLEIOTROPY	INTERCATEGORICAL PLEIOTROPY	-------	7(-)/7	SL4.0ch01	76151977
L049	Fruit_shape	FPS_bell_pepper	1	SL2.50ch01	83914999	SL2.50ch01p83914999	83319999	84509999	83663254	84615403	Solyc01g090730	Squamosa promoter binding protein 8b	SlySBP8b	Expressed in pericarp and septum	meristem maturation &inflorescence architecture	Solyc01g090300, Ethylene responsive transcription factor 1b a pistil specific gene			Park et al. 2012, Ezura et al. 2017	t	c	0.2299	0.0377	0.1329	0.2869	1468	-4.304	1.676e-05	---	70.7	6.829	2	0.0329	Solyc01g088540,Solyc01g088550,Solyc01g088560,Solyc01g088570,Solyc01g088580,Solyc01g088590,Solyc01g088600,Solyc01g088610,Solyc01g088620,Solyc01g088630,Solyc01g088640,Solyc01g088650,Solyc01g088660,Solyc01g088670,Solyc01g088680,Solyc01g088690,Solyc01g088700,Solyc01g088710,Solyc01g088720,Solyc01g088730,Solyc01g088740,Solyc01g088750,Solyc01g088760,Solyc01g088770,Solyc01g088780,Solyc01g088790,Solyc01g0…	within_region	ovary transverse diameter,OTLD, fw1.1	Ye et al. 2020, Barrantes et al. 2016	Related	Fruit size and shape	nominal	INTERCATEGORICAL PLEIOTROPY	INTERCATEGORICAL PLEIOTROPY	---	3(-)/3	SL4.0ch01	76151977
L049	Distal_fruit_end_shape	SPS_irregular	1	SL2.50ch01	84565960	SL2.50ch01p84565960	83970960	85160960	83914382	84615403	Solyc01g090820	Expansin B1	SlEXPB1		pistil specific gene	Solyc01g091010, SlYABBY1a (FILAMENTOUS FLOWER)			Ezura et al. 2017, Huang et al. 2013, Choi et al. 2018	t	c	0.1802	0.0928	0.0534	0.3872	2150	-4.232	2.319e-05	+?-----	24.4	6.614	5	0.251	Solyc01g090310,Solyc01g090320,Solyc01g090330,Solyc01g090340,Solyc01g090350,Solyc01g090360,Solyc01g090370,Solyc01g090380,Solyc01g090390,Solyc01g090400,Solyc01g090410,Solyc01g090420,Solyc01g090430,Solyc01g090440,Solyc01g090450,Solyc01g090460,Solyc01g090470,Solyc01g090480,Solyc01g090490,Solyc01g090500,Solyc01g090510,Solyc01g090520,Solyc01g090530,Solyc01g090540,Solyc01g090550,Solyc01g090560,Solyc01g0…	within_region	stigma shape	Ye et al. 2020	Related	stigma shape	nominal	INTERCATEGORICAL PLEIOTROPY	NO PLEIOTROPY	+?-----	5(-)/1(+)/1(?)/7	SL4.0ch01	76808045
L049	Distal_fruit_end_shape	SPS_irregular	1	SL2.50ch01	84569619	SL2.50ch01p84569619	83974619	85164619	84565954	84615403	Solyc01g090820	Expansin B1	SlEXPB1		pistil specific gene	Solyc01g091010, SlYABBY1a (FILAMENTOUS FLOWER)			Ezura et al. 2017, Huang et al. 2013, Choi et al. 2018	a	t	0.1604	0.0849	0.0487	0.3562	2285	-5.06	4.19e-07	+------	42.6	10.46	6	0.1066	Solyc01g090310,Solyc01g090320,Solyc01g090330,Solyc01g090340,Solyc01g090350,Solyc01g090360,Solyc01g090370,Solyc01g090380,Solyc01g090390,Solyc01g090400,Solyc01g090410,Solyc01g090420,Solyc01g090430,Solyc01g090440,Solyc01g090450,Solyc01g090460,Solyc01g090470,Solyc01g090480,Solyc01g090490,Solyc01g090500,Solyc01g090510,Solyc01g090520,Solyc01g090530,Solyc01g090540,Solyc01g090550,Solyc01g090560,Solyc01g0…	within_region	stigma shape	Ye et al. 2020	Related	stigma shape	nominal	INTERCATEGORICAL PLEIOTROPY	INTERCATEGORICAL PLEIOTROPY	+------	6(-)/1(+)/7	SL4.0ch01	76811655-76811753
L049	Fruit_shape	FPS_ellipsoid	1	SL2.50ch01	84569619	SL2.50ch01p84569619	83974619	85164619	84565954	84615403	Solyc01g091010	SlYABBY1a (FILAMENTOUS FLOWER)	SlYABBY1a		Floral organ identity				Bauchet et al. 2014	a	t	0.1678	0.0848	0.0592	0.3587	2250	4.173	3.012e-05	+++++++	0	2.738	6	0.841	Solyc01g090310,Solyc01g090320,Solyc01g090330,Solyc01g090340,Solyc01g090350,Solyc01g090360,Solyc01g090370,Solyc01g090380,Solyc01g090390,Solyc01g090400,Solyc01g090410,Solyc01g090420,Solyc01g090430,Solyc01g090440,Solyc01g090450,Solyc01g090460,Solyc01g090470,Solyc01g090480,Solyc01g090490,Solyc01g090500,Solyc01g090510,Solyc01g090520,Solyc01g090530,Solyc01g090540,Solyc01g090550,Solyc01g090560,Solyc01g0…	within_region	fw1.1	Ye et al. 2020	Related	Fruit size and shape	nominal	INTERCATEGORICAL PLEIOTROPY	INTERCATEGORICAL PLEIOTROPY	+++++++	7(+)/7	SL4.0ch01	76811655-76811753
L049	Plant_&_inflorescence_architecture	Growth_habit	1	SL2.50ch01	84615392	SL2.50ch01p84615392	84020392	85210392	84565954	84615403	Solyc01g091010	SlYABBY1a (FILAMENTOUS FLOWER)	SlYABBY1a		Floral organ identity				Bauchet et al. 2014	t	g	0.8987	0.073	0.713	0.9347	1717	-5.79	7.055e-09	???--??-	0	1.729	2	0.4212	Solyc01g090340,Solyc01g090350,Solyc01g090360,Solyc01g090370,Solyc01g090380,Solyc01g090390,Solyc01g090400,Solyc01g090410,Solyc01g090420,Solyc01g090430,Solyc01g090440,Solyc01g090450,Solyc01g090460,Solyc01g090470,Solyc01g090480,Solyc01g090490,Solyc01g090500,Solyc01g090510,Solyc01g090520,Solyc01g090530,Solyc01g090540,Solyc01g090550,Solyc01g090560,Solyc01g090570,Solyc01g090580,Solyc01g090590,Solyc01g0…	within_region					significant	INTERCATEGORICAL PLEIOTROPY	NO PLEIOTROPY	???--??-	3(-)/5(?)/8	SL4.0ch01	76857488
L050	Distal_fruit_end_shape	SPS_dot	1	SL2.50ch01	85064221	SL2.50ch01p85064221	84469221	85659221	85064057	85113986	Solyc01g093960	SlAGAMOUS-LIKE 6	SlAGL6		parthenocarpy	Solyc01g091830,SlTRM9			Klap et al. 2017, Wu et al. 2018	t	g	0.2517	0.0738	0.1287	0.4741	2497	4.2	2.669e-05	++++++++	48.1	13.494	7	0.06094	Solyc01g090790,Solyc01g090800,Solyc01g090810,Solyc01g090820,Solyc01g090830,Solyc01g090840,Solyc01g090850,Solyc01g090860,Solyc01g090870,Solyc01g090880,Solyc01g090890,Solyc01g090900,Solyc01g090910,Solyc01g090920,Solyc01g090940,Solyc01g090950,Solyc01g090960,Solyc01g090970,Solyc01g090980,Solyc01g090990,Solyc01g091000,Solyc01g091010,Solyc01g091020,Solyc01g091150,Solyc01g091030,Solyc01g091040,Solyc01g0…	within_region					nominal	INTERCATEGORICAL PLEIOTROPY	INTERCATEGORICAL PLEIOTROPY	++++++++	8(+)/8	SL4.0ch01	77307749
L050	Fruit_size	Area	1	SL2.50ch01	85064221	SL2.50ch01p85064221	84469221	85659221	85064057	85113986	Solyc01g093960	SlAGAMOUS-LIKE 6	SlAGL6		parthenocarpy	Solyc01g091830,SlTRM9			Klap et al. 2017, Wu et al. 2018	t	g	0.2331	0.1019	0.125	0.468	1107	-4.481	7.432e-06	------	0	4.479	5	0.4827	Solyc01g090790,Solyc01g090800,Solyc01g090810,Solyc01g090820,Solyc01g090830,Solyc01g090840,Solyc01g090850,Solyc01g090860,Solyc01g090870,Solyc01g090880,Solyc01g090890,Solyc01g090900,Solyc01g090910,Solyc01g090920,Solyc01g090940,Solyc01g090950,Solyc01g090960,Solyc01g090970,Solyc01g090980,Solyc01g090990,Solyc01g091000,Solyc01g091010,Solyc01g091020,Solyc01g091150,Solyc01g091030,Solyc01g091040,Solyc01g0…	within_region	fw1.1	Barrantes et al. 2016	Related	Fruit size and shape	nominal	INTERCATEGORICAL PLEIOTROPY	INTERCATEGORICAL PLEIOTROPY	------	6(-)/6	SL4.0ch01	77307749
L050	Fruit_size	Maximum_Width	1	SL2.50ch01	85064221	SL2.50ch01p85064221	84469221	85659221	85064057	85113986	Solyc01g093960	SlAGAMOUS-LIKE 6	SlAGL6		parthenocarpy	Solyc01g091830,SlTRM9			Klap et al. 2017, Wu et al. 2018	t	g	0.2434	0.1027	0.125	0.468	1216	-4.772	1.823e-06	+------	8.1	6.531	6	0.3664	Solyc01g090790,Solyc01g090800,Solyc01g090810,Solyc01g090820,Solyc01g090830,Solyc01g090840,Solyc01g090850,Solyc01g090860,Solyc01g090870,Solyc01g090880,Solyc01g090890,Solyc01g090900,Solyc01g090910,Solyc01g090920,Solyc01g090940,Solyc01g090950,Solyc01g090960,Solyc01g090970,Solyc01g090980,Solyc01g090990,Solyc01g091000,Solyc01g091010,Solyc01g091020,Solyc01g091150,Solyc01g091030,Solyc01g091040,Solyc01g0…	within_region	fw1.1	Barrantes et al. 2016	Related	Fruit size and shape	nominal	INTERCATEGORICAL PLEIOTROPY	INTERCATEGORICAL PLEIOTROPY	+------	6(-)/1(+)/7	SL4.0ch01	77307749
L050	Fruit_internal_structure	Tomato_Pericarp_Area	1	SL2.50ch01	85064221	SL2.50ch01p85064221	84469221	85659221	85064057	85113986	Solyc01g093960	SlAGAMOUS-LIKE 6	SlAGL6		parthenocarpy	Solyc01g091830,SlTRM9			Klap et al. 2017, Wu et al. 2018	t	g	0.2434	0.1027	0.125	0.468	1216	-4.257	2.074e-05	+------	11.7	6.792	6	0.3405	Solyc01g090790,Solyc01g090800,Solyc01g090810,Solyc01g090820,Solyc01g090830,Solyc01g090840,Solyc01g090850,Solyc01g090860,Solyc01g090870,Solyc01g090880,Solyc01g090890,Solyc01g090900,Solyc01g090910,Solyc01g090920,Solyc01g090940,Solyc01g090950,Solyc01g090960,Solyc01g090970,Solyc01g090980,Solyc01g090990,Solyc01g091000,Solyc01g091010,Solyc01g091020,Solyc01g091150,Solyc01g091030,Solyc01g091040,Solyc01g0…	within_region	fw1.1	Barrantes et al. 2016	Related	Fruit size and shape	nominal	INTERCATEGORICAL PLEIOTROPY	INTERCATEGORICAL PLEIOTROPY	+------	6(-)/1(+)/7	SL4.0ch01	77307749
L050	Fruit_size	Width_Mid_height	1	SL2.50ch01	85064221	SL2.50ch01p85064221	84469221	85659221	85064057	85113986	Solyc01g093960	SlAGAMOUS-LIKE 6	SlAGL6		parthenocarpy	Solyc01g091830,SlTRM9			Klap et al. 2017, Wu et al. 2018	t	g	0.2434	0.1027	0.125	0.468	1216	-4.977	6.448e-07	+------	28.6	8.406	6	0.2098	Solyc01g090790,Solyc01g090800,Solyc01g090810,Solyc01g090820,Solyc01g090830,Solyc01g090840,Solyc01g090850,Solyc01g090860,Solyc01g090870,Solyc01g090880,Solyc01g090890,Solyc01g090900,Solyc01g090910,Solyc01g090920,Solyc01g090940,Solyc01g090950,Solyc01g090960,Solyc01g090970,Solyc01g090980,Solyc01g090990,Solyc01g091000,Solyc01g091010,Solyc01g091020,Solyc01g091150,Solyc01g091030,Solyc01g091040,Solyc01g0…	within_region	fw1.1	Barrantes et al. 2016	Related	Fruit size and shape	nominal	INTERCATEGORICAL PLEIOTROPY	INTERCATEGORICAL PLEIOTROPY	+------	6(-)/1(+)/7	SL4.0ch01	77307749
L050	Fruit_shape_homogeneity	Fruit_fasciation	1	SL2.50ch01	85064221	SL2.50ch01p85064221	84469221	85659221	85064057	85113986	Solyc01g093960	SlAGAMOUS-LIKE 6	SlAGL6		parthenocarpy	Solyc01g091830,SlTRM9			Klap et al. 2017, Wu et al. 2018	t	g	0.2445	0.0746	0.125	0.4771	2258	-4.796	1.615e-06	-----++	62.1	15.851	6	0.01458	Solyc01g090790,Solyc01g090800,Solyc01g090810,Solyc01g090820,Solyc01g090830,Solyc01g090840,Solyc01g090850,Solyc01g090860,Solyc01g090870,Solyc01g090880,Solyc01g090890,Solyc01g090900,Solyc01g090910,Solyc01g090920,Solyc01g090940,Solyc01g090950,Solyc01g090960,Solyc01g090970,Solyc01g090980,Solyc01g090990,Solyc01g091000,Solyc01g091010,Solyc01g091020,Solyc01g091150,Solyc01g091030,Solyc01g091040,Solyc01g0…	within_region	fw1.1	Barrantes et al. 2016	Related	Fruit size and shape	nominal	INTERCATEGORICAL PLEIOTROPY	INTERCATEGORICAL PLEIOTROPY	-----++	5(-)/2(+)/7	SL4.0ch01	77307749
L050	Fruit_size	Fruit_weight	1	SL2.50ch01	85064221	SL2.50ch01p85064221	84469221	85659221	85064057	85113986	Solyc01g093960	SlAGAMOUS-LIKE 6	SlAGL6		parthenocarpy	Solyc01g091830,SlTRM9			Klap et al. 2017, Wu et al. 2018	t	g	0.2488	0.0742	0.125	0.4815	2468	-4.69	2.729e-06	+-------	36.7	11.053	7	0.1363	Solyc01g090790,Solyc01g090800,Solyc01g090810,Solyc01g090820,Solyc01g090830,Solyc01g090840,Solyc01g090850,Solyc01g090860,Solyc01g090870,Solyc01g090880,Solyc01g090890,Solyc01g090900,Solyc01g090910,Solyc01g090920,Solyc01g090940,Solyc01g090950,Solyc01g090960,Solyc01g090970,Solyc01g090980,Solyc01g090990,Solyc01g091000,Solyc01g091010,Solyc01g091020,Solyc01g091150,Solyc01g091030,Solyc01g091040,Solyc01g0…	within_region	fw1.1	Barrantes et al. 2016	Same trait association		nominal	INTERCATEGORICAL PLEIOTROPY	INTERCATEGORICAL PLEIOTROPY	+-------	6(-)/1(+)/7	SL4.0ch01	77307749
L050	Plant_&_inflorescence_architecture	Growth_habit	1	SL2.50ch01	85136490	SL2.50ch01p85136490	84541490	85731490	85113945	85136507	Solyc01g092950	MADS-box transcription factor 2	STM3		Interacts with jointless, FALSIFLORA, deficies and TDR6 among others (string DB)	Solyc01g093980 ,Gibberellin 20-oxidase 4			Alonge et al. 2020	t	c	0.4651	0.0626	0.3709	0.6568	2553	4.682	2.845e-06	+++++-++	44.5	12.62	7	0.08192	Solyc01g090840,Solyc01g090850,Solyc01g090860,Solyc01g090870,Solyc01g090880,Solyc01g090890,Solyc01g090900,Solyc01g090910,Solyc01g090920,Solyc01g090940,Solyc01g090950,Solyc01g090960,Solyc01g090970,Solyc01g090980,Solyc01g090990,Solyc01g091000,Solyc01g091010,Solyc01g091020,Solyc01g091150,Solyc01g091030,Solyc01g091040,Solyc01g091050,Solyc01g091060,Solyc01g091070,Solyc01g091080,Solyc01g091090,Solyc01g0…	within_region	Growth habit	Sacco et al. 2015	Same trait association		nominal	INTERCATEGORICAL PLEIOTROPY	NO PLEIOTROPY	+++++-++	7(+)/1(-)/8	SL4.0ch01	77380025
L051	Plant_&_inflorescence_architecture	LShdouble_feathered	1	SL2.50ch01	85948870	SL2.50ch01p85948870	85353870	86543870	85943137	85948885	Solyc01g093980	Gibberellin 20-oxidase 4	SlGA20ox4			Solyc01g092950, STM3				t	c	0.8851	0.0258	0.8239	0.8973	1584	4.627	3.707e-06	+++	0	1.398	2	0.4971	Solyc01g091780,Solyc01g091790,Solyc01g091800,Solyc01g091810,Solyc01g091820,Solyc01g091830,Solyc01g091840,Solyc01g091850,Solyc01g091860,Solyc01g091870,Solyc01g091880,Solyc01g091890,Solyc01g091900,Solyc01g091910,Solyc01g091920,Solyc01g091930,Solyc01g091940,Solyc01g091950,Solyc01g092950,Solyc01g093960,Solyc01g093970,Solyc01g093980,Solyc01g093990,Solyc01g094000,Solyc01g094010,Solyc01g094020,Solyc01g0…	within_region					nominal	NO PLEIOTROPY	NO PLEIOTROPY	+++	3(+)/3	SL4.0ch01	78210583
L052	Fruit_shape	FPS_long	1	SL2.50ch01	89029434	SL2.50ch01p89029434	88434434	89624434	88883071	89349434	Solyc01g098890	CLAVATA3/EMBRYO-SURROUNDING REGION-RELATED (CLV3/ESR, CLE)	SlCLE2		stem cell maintenance in shoot and floral meristems	Solyc01g098390 ,SlGID1a/qtph1.1;Solyc01g099380,MERISTEM-DEFECTIVE;AT5G16780			Zhang et al. 2014a	t	c	0.2727	0.0666	0.1854	0.4431	2363	3.98	6.884e-05	++++++++	45.8	12.919	7	0.0741	Solyc01g097670,Solyc01g097680,Solyc01g097690,Solyc01g097700,Solyc01g097710,Solyc01g097720,Solyc01g097730,Solyc01g097740,Solyc01g097750,Solyc01g097760,Solyc01g097770,Solyc01g097780,Solyc01g097790,Solyc01g097800,Solyc01g097810,Solyc01g097820,Solyc01g097830,Solyc01g097840,Solyc01g097850,Solyc01g097860,Solyc01g097870,Solyc01g097880,Solyc01g097890,Solyc01g097900,Solyc01g097910,Solyc01g097920,Solyc01g0…	within_region					nominal	INTERCATEGORICAL PLEIOTROPY	NO PLEIOTROPY	++++++++	8(+)/8	SL4.0ch01	81290117
L052	Distal_fruit_end_shape	SPS_stellate	1	SL2.50ch01	89244607	SL2.50ch01p89244607	88649607	89839607	89029432	89349434	Solyc01g098890	CLAVATA3/EMBRYO-SURROUNDING REGION-RELATED (CLV3/ESR, CLE)	SlCLE2		stem cell maintenance in shoot and floral meristems	Solyc01g098390 ,SlGID1a/qtph1.1;Solyc01g099380,MERISTEM-DEFECTIVE;AT5G16781			Zhang et al. 2014a	t	c	0.8633	0.0851	0.6092	0.9399	2384	6.084	1.173e-09	?+++++++	58	14.279	6	0.02668	Solyc01g098040,Solyc01g098050,Solyc01g098060,Solyc01g098070,Solyc01g098080,Solyc01g098090,Solyc01g098100,Solyc01g098110,Solyc01g098120,Solyc01g098130,Solyc01g098140,Solyc01g098150,Solyc01g098160,Solyc01g098170,Solyc01g098180,Solyc01g098190,Solyc01g098200,Solyc01g098210,Solyc01g098220,Solyc01g098230,Solyc01g098240,Solyc01g098250,Solyc01g098260,Solyc01g098270,Solyc01g098280,Solyc01g098290,Solyc01g0…	within_region					significant	INTERCATEGORICAL PLEIOTROPY	INTERCATEGORICAL PLEIOTROPY	?+++++++	7(+)/1(?)/8	SL4.0ch01	81508114
L052	Fruit_assymmetry	Fruit_Shape_Triangle	1	SL2.50ch01	89244607	SL2.50ch01p89244607	88649607	89839607	89029432	89349434	Solyc01g098890	CLAVATA3/EMBRYO-SURROUNDING REGION-RELATED (CLV3/ESR, CLE)	SlCLE2		stem cell maintenance in shoot and floral meristems	Solyc01g098390 ,SlGID1a/qtph1.1;Solyc01g099380,MERISTEM-DEFECTIVE;AT5G16782			Zhang et al. 2014a	t	c	0.8487	0.1216	0.6161	0.9379	1107	-4.087	4.366e-05	?------	0	4.087	5	0.537	Solyc01g098040,Solyc01g098050,Solyc01g098060,Solyc01g098070,Solyc01g098080,Solyc01g098090,Solyc01g098100,Solyc01g098110,Solyc01g098120,Solyc01g098130,Solyc01g098140,Solyc01g098150,Solyc01g098160,Solyc01g098170,Solyc01g098180,Solyc01g098190,Solyc01g098200,Solyc01g098210,Solyc01g098220,Solyc01g098230,Solyc01g098240,Solyc01g098250,Solyc01g098260,Solyc01g098270,Solyc01g098280,Solyc01g098290,Solyc01g0…	within_region					nominal	INTERCATEGORICAL PLEIOTROPY	INTERCATEGORICAL PLEIOTROPY	?------	6(-)/1(?)/7	SL4.0ch01	81508114
L052	Fruit_shape	FPS_rectangular	1	SL2.50ch01	89244607	SL2.50ch01p89244607	88649607	89839607	89029432	89349434	Solyc01g098890	CLAVATA3/EMBRYO-SURROUNDING REGION-RELATED (CLV3/ESR, CLE)	SlCLE2		stem cell maintenance in shoot and floral meristems	Solyc01g098390 ,SlGID1a/qtph1.1;Solyc01g099380,MERISTEM-DEFECTIVE;AT5G16783			Zhang et al. 2014a	t	c	0.8627	0.086	0.6161	0.9399	2250	4.411	1.029e-05	?+++++++	65.1	17.203	6	0.008565	Solyc01g098040,Solyc01g098050,Solyc01g098060,Solyc01g098070,Solyc01g098080,Solyc01g098090,Solyc01g098100,Solyc01g098110,Solyc01g098120,Solyc01g098130,Solyc01g098140,Solyc01g098150,Solyc01g098160,Solyc01g098170,Solyc01g098180,Solyc01g098190,Solyc01g098200,Solyc01g098210,Solyc01g098220,Solyc01g098230,Solyc01g098240,Solyc01g098250,Solyc01g098260,Solyc01g098270,Solyc01g098280,Solyc01g098290,Solyc01g0…	within_region					nominal	INTERCATEGORICAL PLEIOTROPY	INTERCATEGORICAL PLEIOTROPY	?+++++++	7(+)/1(?)/8	SL4.0ch01	81508114
L052	Distal_fruit_end_shape	Distal_Fruit_Bockiness	1	SL2.50ch01	89348895	SL2.50ch01p89348895	88753895	89943895	88883071	89349434	Solyc01g098890	CLAVATA3/EMBRYO-SURROUNDING REGION-RELATED (CLV3/ESR, CLE)	SlCLE2		stem cell maintenance in shoot and floral meristems	Solyc01g098390 ,SlGID1a/qtph1.1;Solyc01g099380,MERISTEM-DEFECTIVE;AT5G16784			Zhang et al. 2014a	a	c	0.7508	0.0885	0.5687	0.8202	1216	4.058	4.94e-05	-++++++	0	5.381	6	0.4959	Solyc01g098170,Solyc01g098180,Solyc01g098190,Solyc01g098200,Solyc01g098210,Solyc01g098220,Solyc01g098230,Solyc01g098240,Solyc01g098250,Solyc01g098260,Solyc01g098270,Solyc01g098280,Solyc01g098290,Solyc01g098300,Solyc01g098310,Solyc01g098320,Solyc01g098330,Solyc01g098340,Solyc01g098350,Solyc01g098360,Solyc01g098370,Solyc01g098380,Solyc01g098390,Solyc01g098400,Solyc01g098410,Solyc01g098420,Solyc01g0…	within_region					nominal	INTERCATEGORICAL PLEIOTROPY	INTERCATEGORICAL PLEIOTROPY	-++++++	6(+)/1(-)/7	SL4.0ch01	81612406
L052	Fruit_assymmetry	Fruit_Shape_Triangle	1	SL2.50ch01	89348895	SL2.50ch01p89348895	88753895	89943895	88883071	89349434	Solyc01g098890	CLAVATA3/EMBRYO-SURROUNDING REGION-RELATED (CLV3/ESR, CLE)	SlCLE2		stem cell maintenance in shoot and floral meristems	Solyc01g098390 ,SlGID1a/qtph1.1;Solyc01g099380,MERISTEM-DEFECTIVE;AT5G16785			Zhang et al. 2014a	a	c	0.7508	0.0885	0.5687	0.8202	1216	-3.943	8.059e-05	+------	52.6	12.652	6	0.0489	Solyc01g098170,Solyc01g098180,Solyc01g098190,Solyc01g098200,Solyc01g098210,Solyc01g098220,Solyc01g098230,Solyc01g098240,Solyc01g098250,Solyc01g098260,Solyc01g098270,Solyc01g098280,Solyc01g098290,Solyc01g098300,Solyc01g098310,Solyc01g098320,Solyc01g098330,Solyc01g098340,Solyc01g098350,Solyc01g098360,Solyc01g098370,Solyc01g098380,Solyc01g098390,Solyc01g098400,Solyc01g098410,Solyc01g098420,Solyc01g0…	within_region					nominal	INTERCATEGORICAL PLEIOTROPY	INTERCATEGORICAL PLEIOTROPY	+------	6(-)/1(+)/7	SL4.0ch01	81612406
L053	Fruit_shape_homogeneity	Rectangular	1	SL2.50ch01	90560310	SL2.50ch01p90560310	89965310	91155310	90560247	90560312	Solyc01g100290	TONNEAU1 Recruiting Motif SlTRM6/7/8b;TOPLESS 3 ;gras4	SlTRM6/7/8b		organization of microtubule arrays, cell division patterns and cell growth				Wu et al. 2018	t	c	0.8458	0.1052	0.6623	0.9495	1216	-5.778	7.561e-09	-------	0	5.157	6	0.5239	Solyc01g099840,Solyc01g099850,Solyc01g099860,Solyc01g099870,Solyc01g099880,Solyc01g099890,Solyc01g099900,Solyc01g099910,Solyc01g099920,Solyc01g099930,Solyc01g099940,Solyc01g099950,Solyc01g099960,Solyc01g099970,Solyc01g099980,Solyc01g099990,Solyc01g100000,Solyc01g100010,Solyc01g100020,Solyc01g100030,Solyc01g100040,Solyc01g100050,Solyc01g100060,Solyc01g100070,Solyc01g100080,Solyc01g100090,Solyc01g1…	within_region					significant	INTERCATEGORICAL PLEIOTROPY	INTERCATEGORICAL PLEIOTROPY	-------	7(-)/7	SL4.0ch01	82824074
L053	Proximal_fruit_end_shape	proximal_Angle_Macro	1	SL2.50ch01	90560310	SL2.50ch01p90560310	89965310	91155310	90560247	90560312	Solyc01g100510	homeodomain protein knotted 4	tkn4	high expression at the stem end of the fruit compared with the basal end and throughout development.	differentiation of meristems and vasculature	Solyc01g100290,SlTRM6/7/8b, Solyc01g100200, gras4;Solyc01g100050, TOPLESS3			Nguyen et al. 2014, Yan et al. 2015	t	c	0.8458	0.1052	0.6623	0.9495	1216	-4.677	2.905e-06	-------	0	2.856	6	0.8266	Solyc01g099840,Solyc01g099850,Solyc01g099860,Solyc01g099870,Solyc01g099880,Solyc01g099890,Solyc01g099900,Solyc01g099910,Solyc01g099920,Solyc01g099930,Solyc01g099940,Solyc01g099950,Solyc01g099960,Solyc01g099970,Solyc01g099980,Solyc01g099990,Solyc01g100000,Solyc01g100010,Solyc01g100020,Solyc01g100030,Solyc01g100040,Solyc01g100050,Solyc01g100060,Solyc01g100070,Solyc01g100080,Solyc01g100090,Solyc01g1…	within_region					nominal	INTERCATEGORICAL PLEIOTROPY	INTERCATEGORICAL PLEIOTROPY	-------	7(-)/7	SL4.0ch01	82824074
L053	Proximal_fruit_end_shape	proximal_Indentation_Area	1	SL2.50ch01	90560310	SL2.50ch01p90560310	89965310	91155310	90560247	90560312	Solyc01g100510	homeodomain protein knotted 4	tkn4	high expression at the stem end of the fruit compared with the basal end and throughout development.	differentiation of meristems and vasculature	Solyc01g100290,SlTRM6/7/8b, Solyc01g100200, gras4;Solyc01g100050, TOPLESS3			Nguyen et al. 2014, Yan et al. 2015	t	c	0.8458	0.1052	0.6623	0.9495	1216	-4.352	1.347e-05	-------	0	3.724	6	0.7139	Solyc01g099840,Solyc01g099850,Solyc01g099860,Solyc01g099870,Solyc01g099880,Solyc01g099890,Solyc01g099900,Solyc01g099910,Solyc01g099920,Solyc01g099930,Solyc01g099940,Solyc01g099950,Solyc01g099960,Solyc01g099970,Solyc01g099980,Solyc01g099990,Solyc01g100000,Solyc01g100010,Solyc01g100020,Solyc01g100030,Solyc01g100040,Solyc01g100050,Solyc01g100060,Solyc01g100070,Solyc01g100080,Solyc01g100090,Solyc01g1…	within_region					nominal	INTERCATEGORICAL PLEIOTROPY	INTERCATEGORICAL PLEIOTROPY	-------	7(-)/7	SL4.0ch01	82824074
L053	Proximal_fruit_end_shape	Shoulder_Height	1	SL2.50ch01	90560310	SL2.50ch01p90560310	89965310	91155310	90560247	90560312	Solyc01g100510	homeodomain protein knotted 4	tkn4	high expression at the stem end of the fruit compared with the basal end and throughout development.	differentiation of meristems and vasculature	Solyc01g100290,SlTRM6/7/8b, Solyc01g100200, gras4;Solyc01g100050, TOPLESS3			Nguyen et al. 2014, Yan et al. 2015	t	c	0.8458	0.1052	0.6623	0.9495	1216	-5.102	3.36e-07	-------	0	1.95	6	0.9243	Solyc01g099840,Solyc01g099850,Solyc01g099860,Solyc01g099870,Solyc01g099880,Solyc01g099890,Solyc01g099900,Solyc01g099910,Solyc01g099920,Solyc01g099930,Solyc01g099940,Solyc01g099950,Solyc01g099960,Solyc01g099970,Solyc01g099980,Solyc01g099990,Solyc01g100000,Solyc01g100010,Solyc01g100020,Solyc01g100030,Solyc01g100040,Solyc01g100050,Solyc01g100060,Solyc01g100070,Solyc01g100080,Solyc01g100090,Solyc01g1…	within_region					nominal	INTERCATEGORICAL PLEIOTROPY	INTERCATEGORICAL PLEIOTROPY	-------	7(-)/7	SL4.0ch01	82824074
L053	Distal_fruit_end_shape	Distal_shape_area_index	1	SL2.50ch01	90560310	SL2.50ch01p90560310	89965310	91155310	90560247	90560312	Solyc01g100510	homeodomain protein knotted 4	tkn4	high expression at the stem end of the fruit compared with the basal end and throughout development.	differentiation of meristems and vasculature	Solyc01g100290,SlTRM6/7/8b, Solyc01g100200, gras4;Solyc01g100050, TOPLESS3			Nguyen et al. 2014, Yan et al. 2015	t	c	0.8458	0.1052	0.6623	0.9495	1216	4.808	1.52e-06	+++++++	0	5.878	6	0.437	Solyc01g099840,Solyc01g099850,Solyc01g099860,Solyc01g099870,Solyc01g099880,Solyc01g099890,Solyc01g099900,Solyc01g099910,Solyc01g099920,Solyc01g099930,Solyc01g099940,Solyc01g099950,Solyc01g099960,Solyc01g099970,Solyc01g099980,Solyc01g099990,Solyc01g100000,Solyc01g100010,Solyc01g100020,Solyc01g100030,Solyc01g100040,Solyc01g100050,Solyc01g100060,Solyc01g100070,Solyc01g100080,Solyc01g100090,Solyc01g1…	within_region					nominal	INTERCATEGORICAL PLEIOTROPY	INTERCATEGORICAL PLEIOTROPY	+++++++	7(+)/7	SL4.0ch01	82824074
L053	Fruit_internal_structure	Tomato_Pericarp_Thickness	1	SL2.50ch01	90560310	SL2.50ch01p90560310	89965310	91155310	90560247	90560312	Solyc01g100290	TONNEAU1 Recruiting Motif SlTRM6/7/8b;TOPLESS 3 ;gras4	SlTRM6/7/8b		organization of microtubule arrays, cell division patterns and cell growth				Wu, et al. 2018	t	c	0.8458	0.1052	0.6623	0.9495	1216	-4.088	4.355e-05	---+---	42.7	10.476	6	0.106	Solyc01g099840,Solyc01g099850,Solyc01g099860,Solyc01g099870,Solyc01g099880,Solyc01g099890,Solyc01g099900,Solyc01g099910,Solyc01g099920,Solyc01g099930,Solyc01g099940,Solyc01g099950,Solyc01g099960,Solyc01g099970,Solyc01g099980,Solyc01g099990,Solyc01g100000,Solyc01g100010,Solyc01g100020,Solyc01g100030,Solyc01g100040,Solyc01g100050,Solyc01g100060,Solyc01g100070,Solyc01g100080,Solyc01g100090,Solyc01g1…	within_region					nominal	INTERCATEGORICAL PLEIOTROPY	INTERCATEGORICAL PLEIOTROPY	---+---	6(-)/1(+)/7	SL4.0ch01	82824074
L053	Distal_fruit_end_shape	Distal_Fruit_Bockiness	1	SL2.50ch01	90560310	SL2.50ch01p90560310	89965310	91155310	90560247	90560312	Solyc01g100510	homeodomain protein knotted 4	tkn4	high expression at the stem end of the fruit compared with the basal end and throughout development.	differentiation of meristems and vasculature	Solyc01g100290,SlTRM6/7/8b, Solyc01g100200, gras4;Solyc01g100050, TOPLESS3			Nguyen et al. 2014, Yan et al. 2015	t	c	0.8458	0.1052	0.6623	0.9495	1216	-5.905	3.523e-09	-------	64.5	16.91	6	0.009621	Solyc01g099840,Solyc01g099850,Solyc01g099860,Solyc01g099870,Solyc01g099880,Solyc01g099890,Solyc01g099900,Solyc01g099910,Solyc01g099920,Solyc01g099930,Solyc01g099940,Solyc01g099950,Solyc01g099960,Solyc01g099970,Solyc01g099980,Solyc01g099990,Solyc01g100000,Solyc01g100010,Solyc01g100020,Solyc01g100030,Solyc01g100040,Solyc01g100050,Solyc01g100060,Solyc01g100070,Solyc01g100080,Solyc01g100090,Solyc01g1…	within_region					significant	INTERCATEGORICAL PLEIOTROPY	INTERCATEGORICAL PLEIOTROPY	-------	7(-)/7	SL4.0ch01	82824074
L053	Fruit_assymmetry	Fruit_Shape_Triangle	1	SL2.50ch01	90560310	SL2.50ch01p90560310	89965310	91155310	90560247	90560312	Solyc01g100510	homeodomain protein knotted 4	tkn4	high expression at the stem end of the fruit compared with the basal end and throughout development.	differentiation of meristems and vasculature	Solyc01g100290,SlTRM6/7/8b, Solyc01g100200, gras4;Solyc01g100050, TOPLESS3			Nguyen et al. 2014, Yan et al. 2015	t	c	0.8458	0.1052	0.6623	0.9495	1216	5.674	1.396e-08	+++++++	64.5	16.915	6	0.009602	Solyc01g099840,Solyc01g099850,Solyc01g099860,Solyc01g099870,Solyc01g099880,Solyc01g099890,Solyc01g099900,Solyc01g099910,Solyc01g099920,Solyc01g099930,Solyc01g099940,Solyc01g099950,Solyc01g099960,Solyc01g099970,Solyc01g099980,Solyc01g099990,Solyc01g100000,Solyc01g100010,Solyc01g100020,Solyc01g100030,Solyc01g100040,Solyc01g100050,Solyc01g100060,Solyc01g100070,Solyc01g100080,Solyc01g100090,Solyc01g1…	within_region					significant	INTERCATEGORICAL PLEIOTROPY	INTERCATEGORICAL PLEIOTROPY	+++++++	7(+)/7	SL4.0ch01	82824074
L053	Fruit_shape	FPS_ellipsoid	1	SL2.50ch01	90560310	SL2.50ch01p90560310	89965310	91155310	90560247	90560312	Solyc01g100510	homeodomain protein knotted 4	tkn4	high expression at the stem end of the fruit compared with the basal end and throughout development.	differentiation of meristems and vasculature	Solyc01g100290,SlTRM6/7/8b, Solyc01g100200, gras4;Solyc01g100050, TOPLESS3			Nguyen et al. 2014, Yan et al. 2015	t	c	0.8462	0.0743	0.6652	0.9479	2250	4.56	5.109e-06	-++++++	38.4	9.74	6	0.136	Solyc01g099840,Solyc01g099850,Solyc01g099860,Solyc01g099870,Solyc01g099880,Solyc01g099890,Solyc01g099900,Solyc01g099910,Solyc01g099920,Solyc01g099930,Solyc01g099940,Solyc01g099950,Solyc01g099960,Solyc01g099970,Solyc01g099980,Solyc01g099990,Solyc01g100000,Solyc01g100010,Solyc01g100020,Solyc01g100030,Solyc01g100040,Solyc01g100050,Solyc01g100060,Solyc01g100070,Solyc01g100080,Solyc01g100090,Solyc01g1…	within_region					nominal	INTERCATEGORICAL PLEIOTROPY	INTERCATEGORICAL PLEIOTROPY	-++++++	6(+)/1(-)/7	SL4.0ch01	82824074
L053	Fruit_shape	FPS_heart	1	SL2.50ch01	90560310	SL2.50ch01p90560310	89965310	91155310	90560247	90560312	Solyc01g100510	homeodomain protein knotted 4	tkn4	high expression at the stem end of the fruit compared with the basal end and throughout development.	differentiation of meristems and vasculature	Solyc01g100290,SlTRM6/7/8b, Solyc01g100200, gras4;Solyc01g100050, TOPLESS3			Nguyen et al. 2014, Yan et al. 2015	t	c	0.851	0.0756	0.6652	0.9479	2363	4.166	3.106e-05	-+++++++	43.7	12.439	7	0.08701	Solyc01g099840,Solyc01g099850,Solyc01g099860,Solyc01g099870,Solyc01g099880,Solyc01g099890,Solyc01g099900,Solyc01g099910,Solyc01g099920,Solyc01g099930,Solyc01g099940,Solyc01g099950,Solyc01g099960,Solyc01g099970,Solyc01g099980,Solyc01g099990,Solyc01g100000,Solyc01g100010,Solyc01g100020,Solyc01g100030,Solyc01g100040,Solyc01g100050,Solyc01g100060,Solyc01g100070,Solyc01g100080,Solyc01g100090,Solyc01g1…	within_region					nominal	INTERCATEGORICAL PLEIOTROPY	INTERCATEGORICAL PLEIOTROPY	-+++++++	7(+)/1(-)/8	SL4.0ch01	82824074
L053	Proximal_fruit_end_shape	Fruit_shoulder_shape	1	SL2.50ch01	90560310	SL2.50ch01p90560310	89965310	91155310	90560247	90560312	Solyc01g100510	homeodomain protein knotted 4	tkn4	high expression at the stem end of the fruit compared with the basal end and throughout development.	differentiation of meristems and vasculature	Solyc01g100290,SlTRM6/7/8b, Solyc01g100200, gras4;Solyc01g100050, TOPLESS3			Nguyen et al. 2014, Yan et al. 2015	t	c	0.8517	0.0756	0.6652	0.9483	2381	-4.024	5.718e-05	--------	0	5.742	7	0.5702	Solyc01g099840,Solyc01g099850,Solyc01g099860,Solyc01g099870,Solyc01g099880,Solyc01g099890,Solyc01g099900,Solyc01g099910,Solyc01g099920,Solyc01g099930,Solyc01g099940,Solyc01g099950,Solyc01g099960,Solyc01g099970,Solyc01g099980,Solyc01g099990,Solyc01g100000,Solyc01g100010,Solyc01g100020,Solyc01g100030,Solyc01g100040,Solyc01g100050,Solyc01g100060,Solyc01g100070,Solyc01g100080,Solyc01g100090,Solyc01g1…	within_region					nominal	INTERCATEGORICAL PLEIOTROPY	INTERCATEGORICAL PLEIOTROPY	--------	8(-)/8	SL4.0ch01	82824074
L053	Fruit_internal_structure	Tomato_Pericarp_Area	1	SL2.50ch01	90560310	SL2.50ch01p90560310	89965310	91155310	90560247	90560312	Solyc01g100290	TONNEAU1 Recruiting Motif SlTRM6/7/8b;TOPLESS 3 ;gras4	SlTRM6/7/8b		organization of microtubule arrays, cell division patterns and cell growth				Wu et al. 2018	t	c	0.8458	0.1052	0.6623	0.9495	1216	-4.03	5.573e-05	-------	0	3.065	6	0.8007	Solyc01g099840,Solyc01g099850,Solyc01g099860,Solyc01g099870,Solyc01g099880,Solyc01g099890,Solyc01g099900,Solyc01g099910,Solyc01g099920,Solyc01g099930,Solyc01g099940,Solyc01g099950,Solyc01g099960,Solyc01g099970,Solyc01g099980,Solyc01g099990,Solyc01g100000,Solyc01g100010,Solyc01g100020,Solyc01g100030,Solyc01g100040,Solyc01g100050,Solyc01g100060,Solyc01g100070,Solyc01g100080,Solyc01g100090,Solyc01g1…	within_region	fw1.1	Barrantes et al. 2016	Same trait association		nominal	INTERCATEGORICAL PLEIOTROPY	INTERCATEGORICAL PLEIOTROPY	-------	7(-)/7	SL4.0ch01	82824074
L054	Distal_fruit_end_shape	Distal_Fruit_Bockiness	1	SL2.50ch01	91290202	SL2.50ch01p91290202	90695202	91885202	91263518	91296882	Solyc01g102580	endo-1,4-beta-glucanase (KORRIGAN1)	cel3/KOR1		Cytokinesis	Solyc01g103050 ,SlARF1	Solyc01g103530,SlBAM4		Bauchet et al. 2014	a	c	0.1258	0.0849	0.0514	0.2522	771	5.408	6.387e-08	?+?++?+	43.9	5.344	3	0.1483	Solyc01g100730,Solyc01g100740,Solyc01g100750,Solyc01g100760,Solyc01g100770,Solyc01g100780,Solyc01g100790,Solyc01g100800,Solyc01g100810,Solyc01g100820,Solyc01g100830,Solyc01g100840,Solyc01g100850,Solyc01g100860,Solyc01g100870,Solyc01g100880,Solyc01g100890,Solyc01g100900,Solyc01g100910,Solyc01g100920,Solyc01g100930,Solyc01g100940,Solyc01g100950,Solyc01g100960,Solyc01g100970,Solyc01g100980,Solyc01g1…	within_region					significant	INTRACATEGORIAL PLEIOTROPY	INTRACATEGORICAL PLEIOTROPY	?+?++?+	4(+)/3(?)/7	SL4.0ch01	83563028
L054	Distal_fruit_end_shape	Distal_shape_area_index	1	SL2.50ch01	91290202	SL2.50ch01p91290202	90695202	91885202	91263518	91296882	Solyc01g102580	endo-1,4-beta-glucanase (KORRIGAN1)	cel3/KOR1		Cytokinesis	Solyc01g103050 ,SlARF1	Solyc01g103530,SlBAM4		Bauchet et al. 2014	a	c	0.1258	0.0849	0.0514	0.2522	771	-5.572	2.52e-08	?-?--?-	57.9	7.129	3	0.0679	Solyc01g100730,Solyc01g100740,Solyc01g100750,Solyc01g100760,Solyc01g100770,Solyc01g100780,Solyc01g100790,Solyc01g100800,Solyc01g100810,Solyc01g100820,Solyc01g100830,Solyc01g100840,Solyc01g100850,Solyc01g100860,Solyc01g100870,Solyc01g100880,Solyc01g100890,Solyc01g100900,Solyc01g100910,Solyc01g100920,Solyc01g100930,Solyc01g100940,Solyc01g100950,Solyc01g100960,Solyc01g100970,Solyc01g100980,Solyc01g1…	within_region					significant	INTRACATEGORIAL PLEIOTROPY	INTRACATEGORICAL PLEIOTROPY	?-?--?-	4(-)/3(?)/7	SL4.0ch01	83563028
L055	Distal_fruit_end_shape	SPS_dot	1	SL2.50ch01	93192418	SL2.50ch01p93192418	92597418	93787418	93076555	93192420	Solyc01g104900	NAC domain protein	SNAC006		homologous to XND1, a key regulator in cell wall, secondary cell death and abscision. Interacts with homeobox genes (String_DB)					a	c	0.3314	0.0324	0.2597	0.4204	2497	-4.025	5.701e-05	--------	0	0.984	7	0.9951	Solyc01g104130,Solyc01g104140,Solyc01g104150,Solyc01g104160,Solyc01g104170,Solyc01g104180,Solyc01g104190,Solyc01g104200,Solyc01g104210,Solyc01g104220,Solyc01g104230,Solyc01g104240,Solyc01g104250,Solyc01g104260,Solyc01g104270,Solyc01g104280,Solyc01g104290,Solyc01g104300,Solyc01g104310,Solyc01g104320,Solyc01g104330,Solyc01g104340,Solyc01g104350,Solyc01g104360,Solyc01g104370,Solyc01g104380,Solyc01g1…	within_region					nominal	INTERCATEGORICAL PLEIOTROPY	INTERCATEGORICAL PLEIOTROPY	--------	8(-)/8	SL4.0ch01	85500045
L055	Plant_&_inflorescence_architecture	Jointless_pedicel	1	SL2.50ch01	93192418	SL2.50ch01p93192418	92597418	93787418	93076555	93192420	Solyc01g104340	green ripe	gr		Delayed floral abscission; decreased fruit lycopene; delayed petal senescence; fruit softening inhibited; green fruit flesh; reduced ethylene sensitivity in fruits	Solyc01g104900, SNAC006 (homologous to XND1, a key regulator in cell wall, secondary cell death and abscision. Interacts with homeobox genes (String_DB))			Barry and Giovannoni et al. 2006	a	c	0.3272	0.0342	0.2607	0.4145	2211	-3.98	6.89e-05	+------	10.9	6.734	6	0.3461	Solyc01g104130,Solyc01g104140,Solyc01g104150,Solyc01g104160,Solyc01g104170,Solyc01g104180,Solyc01g104190,Solyc01g104200,Solyc01g104210,Solyc01g104220,Solyc01g104230,Solyc01g104240,Solyc01g104250,Solyc01g104260,Solyc01g104270,Solyc01g104280,Solyc01g104290,Solyc01g104300,Solyc01g104310,Solyc01g104320,Solyc01g104330,Solyc01g104340,Solyc01g104350,Solyc01g104360,Solyc01g104370,Solyc01g104380,Solyc01g1…	within_region	gr	Barry and Giovannoni et al. 2006	Same trait association		nominal	INTERCATEGORICAL PLEIOTROPY	INTERCATEGORICAL PLEIOTROPY	+------	6(-)/1(+)/7	SL4.0ch01	85500045
L056	Fruit_quality	Brix	1	SL2.50ch01	94038783	SL2.50ch01p94038783	93443783	94633783	94038630	94053591	Solyc01g106010	Fructose-1 6-bisphosphatase class 1	fbp		primary metabolism					t	g	0.4585	0.0624	0.3507	0.5963	2494	-5.495	3.907e-08	--------	13.6	8.103	7	0.3236	Solyc01g105170,Solyc01g105180,Solyc01g105190,Solyc01g105200,Solyc01g105210,Solyc01g105220,Solyc01g105230,Solyc01g105240,Solyc01g105250,Solyc01g105260,Solyc01g105270,Solyc01g105280,Solyc01g105290,Solyc01g105300,Solyc01g105310,Solyc01g105320,Solyc01g105330,Solyc01g105340,Solyc01g105350,Solyc01g105360,Solyc01g105370,Solyc01g105380,Solyc01g105390,Solyc01g105400,Solyc01g105410,Solyc01g105420,Solyc01g1…	within_region					significant	INTERCATEGORICAL PLEIOTROPY	INTERCATEGORICAL PLEIOTROPY	--------	8(-)/8	SL4.0ch01	86366833
L056	Distal_fruit_end_shape	Distal_shape_area_index	1	SL2.50ch01	94038783	SL2.50ch01p94038783	93443783	94633783	94038630	94053591	Solyc01g105180	LIM zinc-binding protein , homologous to DA (LARGE IN CHINESE) 1;AT1G19271	DA-like		homologous to DA (LARGE IN CHINESE) 1;AT1G19271. in Arabidopsis thaliana and B.napus limit organ size by promoting the end of the cell proliferation stage and starting cell expansion. In tomato endoreduplication in leaf epidermal tissue and leaf morphology	Solyc01g105800, MADs box (SlMBP24/SlAGL24) intreacts with falsiflora (StringDB);Solyc01g106030 Pseudo response regulator (SlTIFY2b/SlZIM2), interacts with floral homeotic genes such as TDR6(StringDB);Solyc01g106040 SlTIFY1;Solyc01g106770 homologous Target of Rapamycin (TOR), enhances shoot and root growth through increased cell size and functions through regulating RNA translation			Li et al. 2008, Wang et al. 2017,Deprost et al. 2007,Fulop et al. 2016	t	g	0.4519	0.0904	0.3507	0.6	1216	-4.375	1.21e-05	-------	0	0.593	6	0.9965	Solyc01g105170,Solyc01g105180,Solyc01g105190,Solyc01g105200,Solyc01g105210,Solyc01g105220,Solyc01g105230,Solyc01g105240,Solyc01g105250,Solyc01g105260,Solyc01g105270,Solyc01g105280,Solyc01g105290,Solyc01g105300,Solyc01g105310,Solyc01g105320,Solyc01g105330,Solyc01g105340,Solyc01g105350,Solyc01g105360,Solyc01g105370,Solyc01g105380,Solyc01g105390,Solyc01g105400,Solyc01g105410,Solyc01g105420,Solyc01g1…	within_region	FS	Sacco et al. 2015	Related	Fruit shape	nominal	INTERCATEGORICAL PLEIOTROPY	INTERCATEGORICAL PLEIOTROPY	-------	7(-)/7	SL4.0ch01	86366833
L056	Fruit_shape	Curved_Fruit_Shape_Index	1	SL2.50ch01	94038783	SL2.50ch01p94038783	93443783	94633783	94038630	94053591	Solyc01g105180	LIM zinc-binding protein , homologous to DA (LARGE IN CHINESE) 1;AT1G19270	DA-like		homologous to DA (LARGE IN CHINESE) 1;AT1G19271. in Arabidopsis thaliana and B.napus limit organ size by promoting the end of the cell proliferation stage and starting cell expansion. In tomato endoreduplication in leaf epidermal tissue and leaf morphology	Solyc01g105800, MADs box (SlMBP24/SlAGL24) intreacts with falsiflora (StringDB);Solyc01g106030 Pseudo response regulator (SlTIFY2b/SlZIM2), interacts with floral homeotic genes such as TDR6(StringDB);Solyc01g106040 SlTIFY1;Solyc01g106770 homologous Target of Rapamycin (TOR), enhances shoot and root growth through increased cell size and functions through regulating RNA translation			Li et al. 2008, Wang et al. 2017,Deprost et al. 2007,Fulop et al. 2016	t	g	0.4519	0.0904	0.3507	0.6	1216	-4.822	1.419e-06	-------	0	1.443	6	0.9632	Solyc01g105170,Solyc01g105180,Solyc01g105190,Solyc01g105200,Solyc01g105210,Solyc01g105220,Solyc01g105230,Solyc01g105240,Solyc01g105250,Solyc01g105260,Solyc01g105270,Solyc01g105280,Solyc01g105290,Solyc01g105300,Solyc01g105310,Solyc01g105320,Solyc01g105330,Solyc01g105340,Solyc01g105350,Solyc01g105360,Solyc01g105370,Solyc01g105380,Solyc01g105390,Solyc01g105400,Solyc01g105410,Solyc01g105420,Solyc01g1…	within_region	FS	Sacco et al. 2015	Same trait association		nominal	INTERCATEGORICAL PLEIOTROPY	INTERCATEGORICAL PLEIOTROPY	-------	7(-)/7	SL4.0ch01	86366833
L056	Fruit_Shape	Fruit_Shape_Index_External_I	1	SL2.50ch01	94038783	SL2.50ch01p94038783	93443783	94633783	94038630	94053591	Solyc01g105180	LIM zinc-binding protein , homologous to DA (LARGE IN CHINESE) 1;AT1G19275	DA-like		homologous to DA (LARGE IN CHINESE) 1;AT1G19271. in Arabidopsis thaliana and B.napus limit organ size by promoting the end of the cell proliferation stage and starting cell expansion	Solyc01g105800, MADs box (SlMBP24/SlAGL24) intreacts with falsiflora (StringDB);Solyc01g106030 Pseudo response regulator (SlTIFY2b/SlZIM2), interacts with floral homeotic genes such as TDR6(StringDB);Solyc01g106040 SlTIFY1;Solyc01g106770 homologous Target of Rapamycin (TOR), enhances shoot and root growth through increased cell size and functions through regulating RNA translation			Li et al. 2008, Wang et al. 2017,Deprost et al. 2007,Fulop et al. 2016	t	g	0.4519	0.0904	0.3507	0.6	1216	-4.765	1.891e-06	-------	0	2.23	6	0.8974	Solyc01g105170,Solyc01g105180,Solyc01g105190,Solyc01g105200,Solyc01g105210,Solyc01g105220,Solyc01g105230,Solyc01g105240,Solyc01g105250,Solyc01g105260,Solyc01g105270,Solyc01g105280,Solyc01g105290,Solyc01g105300,Solyc01g105310,Solyc01g105320,Solyc01g105330,Solyc01g105340,Solyc01g105350,Solyc01g105360,Solyc01g105370,Solyc01g105380,Solyc01g105390,Solyc01g105400,Solyc01g105410,Solyc01g105420,Solyc01g1…	within_region	FS	Sacco et al. 2015	Same trait association		nominal	INTERCATEGORICAL PLEIOTROPY	INTERCATEGORICAL PLEIOTROPY	-------	7(-)/7	SL4.0ch01	86366833
L056	Fruit_Shape	Fruit_Shape_Index_External_II	1	SL2.50ch01	94038783	SL2.50ch01p94038783	93443783	94633783	94038630	94053591	Solyc01g105180	LIM zinc-binding protein , homologous to DA (LARGE IN CHINESE) 1;AT1G19276	DA-like		homologous to DA (LARGE IN CHINESE) 1;AT1G19271. in Arabidopsis thaliana and B.napus limit organ size by promoting the end of the cell proliferation stage and starting cell expansion	Solyc01g105800, MADs box (SlMBP24/SlAGL24) intreacts with falsiflora (StringDB);Solyc01g106030 Pseudo response regulator (SlTIFY2b/SlZIM2), interacts with floral homeotic genes such as TDR6(StringDB);Solyc01g106040 SlTIFY1;Solyc01g106770 homologous Target of Rapamycin (TOR), enhances shoot and root growth through increased cell size and functions through regulating RNA translation			Li et al. 2008, Wang et al. 2017,Deprost et al. 2007,Fulop et al. 2016	t	g	0.4519	0.0904	0.3507	0.6	1216	-4.623	3.783e-06	-------	0	1.992	6	0.9204	Solyc01g105170,Solyc01g105180,Solyc01g105190,Solyc01g105200,Solyc01g105210,Solyc01g105220,Solyc01g105230,Solyc01g105240,Solyc01g105250,Solyc01g105260,Solyc01g105270,Solyc01g105280,Solyc01g105290,Solyc01g105300,Solyc01g105310,Solyc01g105320,Solyc01g105330,Solyc01g105340,Solyc01g105350,Solyc01g105360,Solyc01g105370,Solyc01g105380,Solyc01g105390,Solyc01g105400,Solyc01g105410,Solyc01g105420,Solyc01g1…	within_region	FS	Sacco et al. 2015	Same trait association		nominal	INTERCATEGORICAL PLEIOTROPY	INTERCATEGORICAL PLEIOTROPY	-------	7(-)/7	SL4.0ch01	86366833
L056	Fruit_Shape	Fruit_Shape_Index_Internal	1	SL2.50ch01	94038783	SL2.50ch01p94038783	93443783	94633783	94038630	94053591	Solyc01g105180	LIM zinc-binding protein , homologous to DA (LARGE IN CHINESE) 1;AT1G19277	DA-like		homologous to DA (LARGE IN CHINESE) 1;AT1G19271. in Arabidopsis thaliana and B.napus limit organ size by promoting the end of the cell proliferation stage and starting cell expansion	Solyc01g105800, MADs box (SlMBP24/SlAGL24) intreacts with falsiflora (StringDB);Solyc01g106030 Pseudo response regulator (SlTIFY2b/SlZIM2), interacts with floral homeotic genes such as TDR6(StringDB);Solyc01g106040 SlTIFY1;Solyc01g106770 homologous Target of Rapamycin (TOR), enhances shoot and root growth through increased cell size and functions through regulating RNA translation			Li et al. 2008, Wang et al. 2017,Deprost et al. 2007,Fulop et al. 2016	t	g	0.4519	0.0904	0.3507	0.6	1216	-4.526	6e-06	-------	0	1.882	6	0.9302	Solyc01g105170,Solyc01g105180,Solyc01g105190,Solyc01g105200,Solyc01g105210,Solyc01g105220,Solyc01g105230,Solyc01g105240,Solyc01g105250,Solyc01g105260,Solyc01g105270,Solyc01g105280,Solyc01g105290,Solyc01g105300,Solyc01g105310,Solyc01g105320,Solyc01g105330,Solyc01g105340,Solyc01g105350,Solyc01g105360,Solyc01g105370,Solyc01g105380,Solyc01g105390,Solyc01g105400,Solyc01g105410,Solyc01g105420,Solyc01g1…	within_region	FS	Sacco et al. 2015	Same trait association		nominal	INTERCATEGORICAL PLEIOTROPY	INTERCATEGORICAL PLEIOTROPY	-------	7(-)/7	SL4.0ch01	86366833
L056	Fruit_shape	FPS_ovoboid	1	SL2.50ch01	94038783	SL2.50ch01p94038783	93443783	94633783	94038630	94053591	Solyc01g105180	LIM zinc-binding protein , homologous to DA (LARGE IN CHINESE) 1;AT1G19272	DA-like		homologous to DA (LARGE IN CHINESE) 1;AT1G19271. in Arabidopsis thaliana and B.napus limit organ size by promoting the end of the cell proliferation stage and starting cell expansion. In tomato endoreduplication in leaf epidermal tissue and leaf morphology	Solyc01g105800, MADs box (SlMBP24/SlAGL24) intreacts with falsiflora (StringDB);Solyc01g106030 Pseudo response regulator (SlTIFY2b/SlZIM2), interacts with floral homeotic genes such as TDR6(StringDB);Solyc01g106040 SlTIFY1;Solyc01g106770 homologous Target of Rapamycin (TOR), enhances shoot and root growth through increased cell size and functions through regulating RNA translation			Li et al. 2008, Wang et al. 2017,Deprost et al. 2007,Fulop et al. 2016	t	g	0.4524	0.063	0.3507	0.5938	2363	-3.925	8.667e-05	--------	0	5.945	7	0.5462	Solyc01g105170,Solyc01g105180,Solyc01g105190,Solyc01g105200,Solyc01g105210,Solyc01g105220,Solyc01g105230,Solyc01g105240,Solyc01g105250,Solyc01g105260,Solyc01g105270,Solyc01g105280,Solyc01g105290,Solyc01g105300,Solyc01g105310,Solyc01g105320,Solyc01g105330,Solyc01g105340,Solyc01g105350,Solyc01g105360,Solyc01g105370,Solyc01g105380,Solyc01g105390,Solyc01g105400,Solyc01g105410,Solyc01g105420,Solyc01g1…	within_region	FS	Sacco et al. 2015	Related	Fruit shape	nominal	INTERCATEGORICAL PLEIOTROPY	INTERCATEGORICAL PLEIOTROPY	--------	8(-)/8	SL4.0ch01	86366833
L056	Fruit_shape	FPS_round	1	SL2.50ch01	94038783	SL2.50ch01p94038783	93443783	94633783	94038630	94053591	Solyc01g105180	LIM zinc-binding protein , homologous to DA (LARGE IN CHINESE) 1;AT1G19274	DA-like		homologous to DA (LARGE IN CHINESE) 1;AT1G19271. in Arabidopsis thaliana and B.napus limit organ size by promoting the end of the cell proliferation stage and starting cell expansion	Solyc01g105800, MADs box (SlMBP24/SlAGL24) intreacts with falsiflora (StringDB);Solyc01g106030 Pseudo response regulator (SlTIFY2b/SlZIM2), interacts with floral homeotic genes such as TDR6(StringDB);Solyc01g106040 SlTIFY1;Solyc01g106770 homologous Target of Rapamycin (TOR), enhances shoot and root growth through increased cell size and functions through regulating RNA translation			Li et al. 2008, Wang et al. 2017,Deprost et al. 2007,Fulop et al. 2016	t	g	0.4524	0.063	0.3507	0.5938	2363	4.029	5.603e-05	-+++++++	0	5.82	7	0.5609	Solyc01g105170,Solyc01g105180,Solyc01g105190,Solyc01g105200,Solyc01g105210,Solyc01g105220,Solyc01g105230,Solyc01g105240,Solyc01g105250,Solyc01g105260,Solyc01g105270,Solyc01g105280,Solyc01g105290,Solyc01g105300,Solyc01g105310,Solyc01g105320,Solyc01g105330,Solyc01g105340,Solyc01g105350,Solyc01g105360,Solyc01g105370,Solyc01g105380,Solyc01g105390,Solyc01g105400,Solyc01g105410,Solyc01g105420,Solyc01g1…	within_region	FS	Sacco et al. 2015	Related	Fruit shape	nominal	INTERCATEGORICAL PLEIOTROPY	INTERCATEGORICAL PLEIOTROPY	-+++++++	7(+)/1(-)/8	SL4.0ch01	86366833
L056	Fruit_shape	FPS_oxheart	1	SL2.50ch01	94038783	SL2.50ch01p94038783	93443783	94633783	94038630	94053591	Solyc01g105180	LIM zinc-binding protein , homologous to DA (LARGE IN CHINESE) 1;AT1G19273	DA-like		homologous to DA (LARGE IN CHINESE) 1;AT1G19271. in Arabidopsis thaliana and B.napus limit organ size by promoting the end of the cell proliferation stage and starting cell expansion	Solyc01g105800, MADs box (SlMBP24/SlAGL24) intreacts with falsiflora (StringDB);Solyc01g106030 Pseudo response regulator (SlTIFY2b/SlZIM2), interacts with floral homeotic genes such as TDR6(StringDB);Solyc01g106040 SlTIFY1;Solyc01g106770 homologous Target of Rapamycin (TOR), enhances shoot and root growth through increased cell size and functions through regulating RNA translation			Li et al. 2008, Wang et al. 2017,Deprost et al. 2007,Fulop et al. 2016	t	g	0.4524	0.063	0.3507	0.5938	2363	4.112	3.929e-05	++++++++	0	2.877	7	0.8961	Solyc01g105170,Solyc01g105180,Solyc01g105190,Solyc01g105200,Solyc01g105210,Solyc01g105220,Solyc01g105230,Solyc01g105240,Solyc01g105250,Solyc01g105260,Solyc01g105270,Solyc01g105280,Solyc01g105290,Solyc01g105300,Solyc01g105310,Solyc01g105320,Solyc01g105330,Solyc01g105340,Solyc01g105350,Solyc01g105360,Solyc01g105370,Solyc01g105380,Solyc01g105390,Solyc01g105400,Solyc01g105410,Solyc01g105420,Solyc01g1…	within_region	FS	Sacco et al. 2015	Related	Fruit shape	nominal	INTERCATEGORICAL PLEIOTROPY	INTERCATEGORICAL PLEIOTROPY	++++++++	8(+)/8	SL4.0ch01	86366833
L057	Distal_fruit_end_shape	SPS_linear	1	SL2.50ch01	94376961	SL2.50ch01p94376961	93781961	94971961	94376937	94650833	Solyc01g106250	Transcriptional factor B3	TF-B3	up-regulated in the tomato pedicel distal region (Dis) compared with the proximal region (Prox)	abscission	Solyc01g106650 , Xyloglucan endotransglucosylase/hydrolase 6 and several other cell wall enzymes			Nakano et al. 2013	t	c	0.9365	0.0125	0.8956	0.9491	2172	5.507	3.66e-08	+++++-	86.9	38.062	5	3.667e-07	Solyc01g105720,Solyc01g105730,Solyc01g105740,Solyc01g105750,Solyc01g105760,Solyc01g105770,Solyc01g105780,Solyc01g105790,Solyc01g105800,Solyc01g105810,Solyc01g105830,Solyc01g105820,Solyc01g105840,Solyc01g105850,Solyc01g105860,Solyc01g105870,Solyc01g105880,Solyc01g105890,Solyc01g105900,Solyc01g105910,Solyc01g105920,Solyc01g105930,Solyc01g105940,Solyc01g105950,Solyc01g105960,Solyc01g105970,Solyc01g1…	within_region					significant	INTERCATEGORICAL PLEIOTROPY	INTERCATEGORICAL PLEIOTROPY	+++++-	5(+)/1(-)/6	SL4.0ch01	86684402
L057	Fruit_shape	FPS_oxheart	1	SL2.50ch01	94376961	SL2.50ch01p94376961	93781961	94971961	94376937	94650833	Solyc01g106770	homologous Target of Rapamycin (TOR)	TOR		enhances shoot and root growth through increased cell size and functions through regulating RNA	Solyc01g105800, MADs box (SlMBP24/SlAGL24) intreacts with falsiflora (StringDB);Solyc01g106030 Pseudo response regulator (SlTIFY2b/SlZIM2), interacts with floral homeotic genes such as TDR6(StringDB);Solyc01g106040 SlTIFY1; translation			Deprost et al. 2007	t	c	0.9338	0.0123	0.8956	0.9478	2250	4.132	3.591e-05	?++++++-	78.9	28.448	6	7.736e-05	Solyc01g105720,Solyc01g105730,Solyc01g105740,Solyc01g105750,Solyc01g105760,Solyc01g105770,Solyc01g105780,Solyc01g105790,Solyc01g105800,Solyc01g105810,Solyc01g105830,Solyc01g105820,Solyc01g105840,Solyc01g105850,Solyc01g105860,Solyc01g105870,Solyc01g105880,Solyc01g105890,Solyc01g105900,Solyc01g105910,Solyc01g105920,Solyc01g105930,Solyc01g105940,Solyc01g105950,Solyc01g105960,Solyc01g105970,Solyc01g1…	within_region	FS	Sacco et al. 2015	Related	Fruit shape	nominal	INTERCATEGORICAL PLEIOTROPY	INTERCATEGORICAL PLEIOTROPY	?++++++-	6(+)/1(-)/1(?)/8	SL4.0ch01	86684402
L058	Fruit_shape	FPS_oxheart	1	SL2.50ch01	95147717	SL2.50ch01p95147717	94552717	95742717	95140285	95147718	Solyc01g107730	D-type cyclin-2	cycd3c2		cell division					t	c	0.7296	0.0691	0.5493	0.8543	2363	-3.946	7.956e-05	--------	0	2.796	7	0.9032	Solyc01g106860,Solyc01g106780,Solyc01g106790,Solyc01g106800,Solyc01g106810,Solyc01g106820,Solyc01g106830,Solyc01g106840,Solyc01g106850,Solyc01g106870,Solyc01g106880,Solyc01g106890,Solyc01g106900,Solyc01g106910,Solyc01g106940,Solyc01g106920,Solyc01g106930,Solyc01g106950,Solyc01g106960,Solyc01g106970,Solyc01g106980,Solyc01g106990,Solyc01g107000,Solyc01g107010,Solyc01g107020,Solyc01g107030,Solyc01g1…	within_region	FS	Sacco et al. 2015	Related	Fruit shape	nominal	NO PLEIOTROPY	NO PLEIOTROPY	--------	8(-)/8	SL4.0ch01	87456377
L059	Fruit_Shape	Fruit_Shape_Index_External_I	1	SL2.50ch01	95362297	SL2.50ch01p95362297	94767297	95957297	95362243	95512679	Solyc01g108610	Kip-related (KRP) family Cyclin-dependent kinase inhibitor 12	KRP7		homolog to AtKRP2, involved in cell elongation and endoreplication (also in tomato)				Verkest et al. 2005, Bisbis et al. 2006	a	t	0.1428	0.0815	0.0642	0.2719	1005	-5.149	2.615e-07	-----?-	0	1.903	5	0.8624	Solyc01g107150,Solyc01g107160,Solyc01g107170,Solyc01g107180,Solyc01g107190,Solyc01g107200,Solyc01g107210,Solyc01g107220,Solyc01g107230,Solyc01g107240,Solyc01g107250,Solyc01g107260,Solyc01g107270,Solyc01g107280,Solyc01g107290,Solyc01g107300,Solyc01g107310,Solyc01g107320,Solyc01g107330,Solyc01g107340,Solyc01g107350,Solyc01g107360,Solyc01g107370,Solyc01g107380,Solyc01g107390,Solyc01g107400,Solyc01g1…	within_region					nominal	INTERCATEGORICAL PLEIOTROPY	INTERCATEGORICAL PLEIOTROPY	-----?-	6(-)/1(?)/7	SL4.0ch01	87671049
L059	Fruit_Shape	Fruit_Shape_Index_External_II	1	SL2.50ch01	95362297	SL2.50ch01p95362297	94767297	95957297	95362243	95512679	Solyc01g108610	Kip-related (KRP) family Cyclin-dependent kinase inhibitor 12	KRP7		homolog to AtKRP2, involved in cell elongation and endoreplication (also in tomato)				Verkest et al. 2005, Bisbis et al. 2006	a	t	0.1428	0.0815	0.0642	0.2719	1005	-4.984	6.235e-07	-----?-	0	2.544	5	0.7698	Solyc01g107150,Solyc01g107160,Solyc01g107170,Solyc01g107180,Solyc01g107190,Solyc01g107200,Solyc01g107210,Solyc01g107220,Solyc01g107230,Solyc01g107240,Solyc01g107250,Solyc01g107260,Solyc01g107270,Solyc01g107280,Solyc01g107290,Solyc01g107300,Solyc01g107310,Solyc01g107320,Solyc01g107330,Solyc01g107340,Solyc01g107350,Solyc01g107360,Solyc01g107370,Solyc01g107380,Solyc01g107390,Solyc01g107400,Solyc01g1…	within_region					nominal	INTERCATEGORICAL PLEIOTROPY	INTERCATEGORICAL PLEIOTROPY	-----?-	6(-)/1(?)/7	SL4.0ch01	87671049
L059	Fruit_Shape	Fruit_Shape_Index_Internal	1	SL2.50ch01	95362297	SL2.50ch01p95362297	94767297	95957297	95362243	95512679	Solyc01g108610	Kip-related (KRP) family Cyclin-dependent kinase inhibitor 12	KRP7		homolog to AtKRP2, involved in cell elongation and endoreplication (also in tomato)				Verkest et al. 2005, Bisbis et al. 2006	a	t	0.1428	0.0815	0.0642	0.2719	1005	-5.127	2.947e-07	-----?-	0	2.577	5	0.7648	Solyc01g107150,Solyc01g107160,Solyc01g107170,Solyc01g107180,Solyc01g107190,Solyc01g107200,Solyc01g107210,Solyc01g107220,Solyc01g107230,Solyc01g107240,Solyc01g107250,Solyc01g107260,Solyc01g107270,Solyc01g107280,Solyc01g107290,Solyc01g107300,Solyc01g107310,Solyc01g107320,Solyc01g107330,Solyc01g107340,Solyc01g107350,Solyc01g107360,Solyc01g107370,Solyc01g107380,Solyc01g107390,Solyc01g107400,Solyc01g1…	within_region					nominal	INTERCATEGORICAL PLEIOTROPY	INTERCATEGORICAL PLEIOTROPY	-----?-	6(-)/1(?)/7	SL4.0ch01	87671049
L059	Fruit_shape	Curved_Fruit_Shape_Index	1	SL2.50ch01	95362297	SL2.50ch01p95362297	94767297	95957297	95362243	95512679	Solyc01g108610	Kip-related (KRP) family Cyclin-dependent kinase inhibitor 12	KRP7		homolog to AtKRP2, involved in cell elongation and endoreplication (also in tomato)				Verkest et al. 2005, Bisbis et al. 2006	a	t	0.1428	0.0815	0.0642	0.2719	1005	-4.52	6.177e-06	+----?-	0	4.741	5	0.4483	Solyc01g107150,Solyc01g107160,Solyc01g107170,Solyc01g107180,Solyc01g107190,Solyc01g107200,Solyc01g107210,Solyc01g107220,Solyc01g107230,Solyc01g107240,Solyc01g107250,Solyc01g107260,Solyc01g107270,Solyc01g107280,Solyc01g107290,Solyc01g107300,Solyc01g107310,Solyc01g107320,Solyc01g107330,Solyc01g107340,Solyc01g107350,Solyc01g107360,Solyc01g107370,Solyc01g107380,Solyc01g107390,Solyc01g107400,Solyc01g1…	within_region					nominal	INTERCATEGORICAL PLEIOTROPY	INTERCATEGORICAL PLEIOTROPY	+----?-	5(-)/1(+)/1(?)/7	SL4.0ch01	87671049
L059	Distal_fruit_end_shape	Distal_Angle_Macro	1	SL2.50ch01	95362297	SL2.50ch01p95362297	94767297	95957297	95362243	95512679	Solyc01g108610	Kip-related (KRP) family Cyclin-dependent kinase inhibitor 12	KRP7		homolog to AtKRP2, involved in cell elongation and endoreplication (also in tomato)				Verkest et al. 2005, Bisbis et al. 2006	a	t	0.1428	0.0815	0.0642	0.2719	1005	4.954	7.289e-07	+++++?+	0	4.794	5	0.4415	Solyc01g107150,Solyc01g107160,Solyc01g107170,Solyc01g107180,Solyc01g107190,Solyc01g107200,Solyc01g107210,Solyc01g107220,Solyc01g107230,Solyc01g107240,Solyc01g107250,Solyc01g107260,Solyc01g107270,Solyc01g107280,Solyc01g107290,Solyc01g107300,Solyc01g107310,Solyc01g107320,Solyc01g107330,Solyc01g107340,Solyc01g107350,Solyc01g107360,Solyc01g107370,Solyc01g107380,Solyc01g107390,Solyc01g107400,Solyc01g1…	within_region					nominal	INTERCATEGORICAL PLEIOTROPY	INTERCATEGORICAL PLEIOTROPY	+++++?+	6(+)/1(?)/7	SL4.0ch01	87671049
L059	Fruit_shape	FPS_bell_pepper	1	SL2.50ch01	95362297	SL2.50ch01p95362297	94767297	95957297	95362243	95512679	Solyc01g108610	Kip-related (KRP) family Cyclin-dependent kinase inhibitor 12	KRP7		homolog to AtKRP2, involved in cell elongation and endoreplication (also in tomato)				Verkest et al. 2005, Bisbis et al. 2006	a	t	0.1185	0.0295	0.0665	0.1875	1468	-4.742	2.112e-06	---	72.8	7.35	2	0.02535	Solyc01g107150,Solyc01g107160,Solyc01g107170,Solyc01g107180,Solyc01g107190,Solyc01g107200,Solyc01g107210,Solyc01g107220,Solyc01g107230,Solyc01g107240,Solyc01g107250,Solyc01g107260,Solyc01g107270,Solyc01g107280,Solyc01g107290,Solyc01g107300,Solyc01g107310,Solyc01g107320,Solyc01g107330,Solyc01g107340,Solyc01g107350,Solyc01g107360,Solyc01g107370,Solyc01g107380,Solyc01g107390,Solyc01g107400,Solyc01g1…	within_region					nominal	INTERCATEGORICAL PLEIOTROPY	INTERCATEGORICAL PLEIOTROPY	---	3(-)/3	SL4.0ch01	87671049
L059	Fruit_shape	FPS_heart	1	SL2.50ch01	95806956	SL2.50ch01p95806956	95211956	96401956	95559015	96122802	Solyc01g106770	homologous Target of Rapamycin (TOR)	TOR		sugar and auxin signaling					a	t	0.9146	0.0626	0.7652	0.946	1540	6.088	1.141e-09	???++??+	87.9	16.575	2	0.0002516	Solyc01g107790,Solyc01g107800,Solyc01g107810,Solyc01g107820,Solyc01g107830,Solyc01g107840,Solyc01g107850,Solyc01g107860,Solyc01g107870,Solyc01g107880,Solyc01g107890,Solyc01g107900,Solyc01g107910,Solyc01g107920,Solyc01g107930,Solyc01g107940,Solyc01g107950,Solyc01g107960,Solyc01g107970,Solyc01g107980,Solyc01g107990,Solyc01g108000,Solyc01g108010,Solyc01g108020,Solyc01g108030,Solyc01g108040,Solyc01g1…	within_region					significant	INTERCATEGORICAL PLEIOTROPY	NO PLEIOTROPY	???++??+	3(+)/5(?)/8	SL4.0ch01	88121876
L059	Fruit_shape	FPS_heart	1	SL2.50ch01	96122800	SL2.50ch01p96122800	95527800	96717800	95559015	96122802	Solyc01g106770	homologous Target of Rapamycin (TOR)	TOR		sugar and auxin signaling					a	t	0.0906	0.0556	0.0639	0.2217	1540	-5.874	4.254e-09	???--??-	73.3	7.5	2	0.02352	Solyc01g108160,Solyc01g108170,Solyc01g108180,Solyc01g108190,Solyc01g108200,Solyc01g108210,Solyc01g108220,Solyc01g108230,Solyc01g108240,Solyc01g108250,Solyc01g108260,Solyc01g108270,Solyc01g108280,Solyc01g108290,Solyc01g108300,Solyc01g108310,Solyc01g108320,Solyc01g108330,Solyc01g108340,Solyc01g108350,Solyc01g108360,Solyc01g108380,Solyc01g108390,Solyc01g108400,Solyc01g108410,Solyc01g108420,Solyc01g1…	within_region					significant	INTERCATEGORICAL PLEIOTROPY	NO PLEIOTROPY	???--??-	3(-)/5(?)/8	SL4.0ch01	88467583
L060	Fruit_shape	FPS_oxheart	1	SL2.50ch01	98185340	SL2.50ch01p98185340	97590340	98780340	97766819	98438794	Solyc01g111310	Auxin Efflux Facilitator	SlLAX2	SlLAX2 is high expressed in sun mutant	interacts with ARF5, involved in partenocarpy, fruit size and locular tissue development. SlLAX1 and atLAX2 are required for simetry stablishment in leaf.				Liu et al. 2018, Pulungan et al. 2018	a	t	0.0734	0.0271	0.0543	0.1646	2037	-6.878	6.088e-12	??------	50.2	10.049	5	0.07386	Solyc01g111310,Solyc01g111320,Solyc01g111330,Solyc01g111340,Solyc01g111350,Solyc01g111360,Solyc01g111370,Solyc01g111380,Solyc01g111390,Solyc01g111400,Solyc01g111410,Solyc01g111420,Solyc01g111430,Solyc01g111440,Solyc01g111450,Solyc01g111460,Solyc01g111470,Solyc01g111480,Solyc01g111490,Solyc01g111500,Solyc01g111510,Solyc01g111520,Solyc01g111530,Solyc01g111540,Solyc01g111550,Solyc01g111560,Solyc01g1…	within_region					significant	INTERCATEGORICAL PLEIOTROPY	INTERCATEGORICAL PLEIOTROPY	??------	6(-)/2(?)/8	SL4.0ch01	90537377
L060	Fruit_shape_homogeneity	Rectangular	1	SL2.50ch01	98185340	SL2.50ch01p98185340	97590340	98780340	97766819	98438794	Solyc01g111310	Auxin Efflux Facilitator	SlLAX2	SlLAX2 is high expressed in sun mutant	interacts with ARF5, involved in partenocarpy, fruit size and locular tissue development. SlLAX1 and atLAX2 are required for simetry stablishment in leaf.				Liu et al. 2018, Pulungan et al. 2018	a	t	0.0857	0.0393	0.0548	0.1699	893	4.194	2.735e-05	??+++++	22.7	5.178	4	0.2695	Solyc01g111310,Solyc01g111320,Solyc01g111330,Solyc01g111340,Solyc01g111350,Solyc01g111360,Solyc01g111370,Solyc01g111380,Solyc01g111390,Solyc01g111400,Solyc01g111410,Solyc01g111420,Solyc01g111430,Solyc01g111440,Solyc01g111450,Solyc01g111460,Solyc01g111470,Solyc01g111480,Solyc01g111490,Solyc01g111500,Solyc01g111510,Solyc01g111520,Solyc01g111530,Solyc01g111540,Solyc01g111550,Solyc01g111560,Solyc01g1…	within_region					nominal	INTERCATEGORICAL PLEIOTROPY	INTERCATEGORICAL PLEIOTROPY	??+++++	5(+)/2(?)/7	SL4.0ch01	90537377
L060	Distal_fruit_end_shape	SPS_linear	1	SL2.50ch01	98185340	SL2.50ch01p98185340	97590340	98780340	97766819	98438794	Solyc01g111310	Auxin Efflux Facilitator	SlLAX2	SlLAX2 is high expressed in sun mutant	interacts with ARF5, involved in partenocarpy, fruit size and locular tissue development. SlLAX1 and atLAX2 are required for simetry stablishment in leaf.				Liu et al. 2018, Pulungan et al. 2018	a	t	0.0741	0.0259	0.0553	0.1646	2172	-7.395	1.417e-13	------	57.8	11.857	5	0.0368	Solyc01g111310,Solyc01g111320,Solyc01g111330,Solyc01g111340,Solyc01g111350,Solyc01g111360,Solyc01g111370,Solyc01g111380,Solyc01g111390,Solyc01g111400,Solyc01g111410,Solyc01g111420,Solyc01g111430,Solyc01g111440,Solyc01g111450,Solyc01g111460,Solyc01g111470,Solyc01g111480,Solyc01g111490,Solyc01g111500,Solyc01g111510,Solyc01g111520,Solyc01g111530,Solyc01g111540,Solyc01g111550,Solyc01g111560,Solyc01g1…	within_region					significant	INTERCATEGORICAL PLEIOTROPY	INTERCATEGORICAL PLEIOTROPY	------	6(-)/6	SL4.0ch01	90537377
L061	Distal_fruit_end_shape	Distal_Angle_Macro	2	SL2.50ch02	1525154	SL2.50ch02p1525154	1156154	1894154	1525146	1525155	Solyc02g043810	Phosphatidylinositol binding clathrin assembly protein like	PICALM2A-like		interacts with cell division cycle 5					t	c	0.8351	0.094	0.6798	0.92	1216	-4.572	4.83e-06	------+	35	9.233	6	0.1609	Solyc02g043870,Solyc02g043860,Solyc02g043850,Solyc02g043840,Solyc02g043830,Solyc02g043820,Solyc02g043810	within_region	FSH,FL/W,				nominal	INTERCATEGORICAL PLEIOTROPY	INTERCATEGORICAL PLEIOTROPY	------+	6(-)/1(+)/7	SL4.0ch02	1535867
L061	Fruit_shape	FPS_long	2	SL2.50ch02	1525154	SL2.50ch02p1525154	1156154	1894154	1525146	1525155	Solyc02g043810	Phosphatidylinositol binding clathrin assembly protein like	PICALM2A-like		interacts with cell division cycle 5					t	c	0.8341	0.0693	0.6739	0.9219	2363	5.612	1.996e-08	++++++++	63.7	19.26	7	0.00741	Solyc02g043870,Solyc02g043860,Solyc02g043850,Solyc02g043840,Solyc02g043830,Solyc02g043820,Solyc02g043810	within_region	FSH,FL/W,	Rodriguez et al. 2020	Same trait association		significant	INTERCATEGORICAL PLEIOTROPY	INTERCATEGORICAL PLEIOTROPY	++++++++	8(+)/8	SL4.0ch02	1535867
L061	Fruit_shape	Curved_Fruit_Shape_Index	2	SL2.50ch02	1525154	SL2.50ch02p1525154	1156154	1894154	1525146	1525155	Solyc02g043810	Phosphatidylinositol binding clathrin assembly protein like	PICALM2A-like		interacts with cell division cycle 5					t	c	0.8351	0.094	0.6798	0.92	1216	6.29	3.171e-10	+++++++	29.8	8.551	6	0.2004	Solyc02g043870,Solyc02g043860,Solyc02g043850,Solyc02g043840,Solyc02g043830,Solyc02g043820,Solyc02g043810	within_region	FSH,FL/W,	Rodriguez et al. 2020	Related	Fruit shape	significant	INTERCATEGORICAL PLEIOTROPY	INTERCATEGORICAL PLEIOTROPY	+++++++	7(+)/7	SL4.0ch02	1535867
L061	Fruit_Shape	Fruit_Shape_Index_External_I	2	SL2.50ch02	1525154	SL2.50ch02p1525154	1156154	1894154	1525146	1525155	Solyc02g043810	Phosphatidylinositol binding clathrin assembly protein like	PICALM2A-like		interacts with cell division cycle 5					t	c	0.8351	0.094	0.6798	0.92	1216	5.886	3.968e-09	+++++++	36.9	9.502	6	0.1472	Solyc02g043870,Solyc02g043860,Solyc02g043850,Solyc02g043840,Solyc02g043830,Solyc02g043820,Solyc02g043810	within_region	FSH,FL/W,	Rodriguez et al. 2020	Same trait association		significant	INTERCATEGORICAL PLEIOTROPY	INTERCATEGORICAL PLEIOTROPY	+++++++	7(+)/7	SL4.0ch02	1535867
L061	Fruit_Shape	Fruit_Shape_Index_Internal	2	SL2.50ch02	1525154	SL2.50ch02p1525154	1156154	1894154	1525146	1525155	Solyc02g043810	Phosphatidylinositol binding clathrin assembly protein like	PICALM2A-like		interacts with cell division cycle 5					t	c	0.8351	0.094	0.6798	0.92	1216	5.472	4.438e-08	+++++++	37.7	9.634	6	0.1409	Solyc02g043870,Solyc02g043860,Solyc02g043850,Solyc02g043840,Solyc02g043830,Solyc02g043820,Solyc02g043810	within_region	FSH,FL/W,	Rodriguez et al. 2020	Same trait association		significant	INTERCATEGORICAL PLEIOTROPY	INTERCATEGORICAL PLEIOTROPY	+++++++	7(+)/7	SL4.0ch02	1535867
L061	Fruit_Shape	Fruit_Shape_Index_External_II	2	SL2.50ch02	1525154	SL2.50ch02p1525154	1156154	1894154	1525146	1525155	Solyc02g043810	Phosphatidylinositol binding clathrin assembly protein like	PICALM2A-like		interacts with cell division cycle 5					t	c	0.8351	0.094	0.6798	0.92	1216	5.513	3.531e-08	+++++++	39.4	9.9	6	0.1289	Solyc02g043870,Solyc02g043860,Solyc02g043850,Solyc02g043840,Solyc02g043830,Solyc02g043820,Solyc02g043810	within_region	FSH,FL/W,	Rodriguez et al. 2020	Same trait association		significant	INTERCATEGORICAL PLEIOTROPY	INTERCATEGORICAL PLEIOTROPY	+++++++	7(+)/7	SL4.0ch02	1535867
L062	Fruit_shape	FPS_long	2	SL2.50ch02	3220943	SL2.50ch02p3220943	2851943	3589943	3220932	3225388	Solyc02g055370	Transcriptional factor B3 family protein	TF-B3	expressed in ovary wall/pericarp at anthesis until 2dpa			Solyc02g024070,PHB		Zhang et al. 2016	a	g	0.9095	0.0267	0.8466	0.9453	1994	4.544	5.53e-06	+++++??+	36.5	7.879	5	0.163	Solyc02g055390,Solyc02g055380,Solyc02g055370,Solyc02g055360,Solyc02g055350,Solyc02g055340,Solyc02g055330	within_region					nominal	INTRACATEGORIAL PLEIOTROPY	INTRACATEGORICAL PLEIOTROPY	+++++??+	6(+)/2(?)/8	SL4.0ch02	2949286
L062	Fruit_shape	FPS_bell_pepper	2	SL2.50ch02	3220943	SL2.50ch02p3220943	2851943	3589943	3220932	3225388	Solyc02g055370	Transcriptional factor B3 family protein	TF-B3	expressed in ovary wall/pericarp at anthesis until 2dpa			Solyc02g024070,PHB		Zhang et al. 2016	a	g	0.9118	0.0257	0.8466	0.922	1310	5.25	1.518e-07	+?+	0	0.537	1	0.4637	Solyc02g055390,Solyc02g055380,Solyc02g055370,Solyc02g055360,Solyc02g055350,Solyc02g055340,Solyc02g055330	within_region					nominal	INTRACATEGORIAL PLEIOTROPY	INTRACATEGORICAL PLEIOTROPY	+?+	2(+)/1(?)/3	SL4.0ch02	2949286
L063	Fruit_shape	FPS_long	2	SL2.50ch02	3920179	SL2.50ch02p3920179	3551179	4289179	3919706	3920180	Solyc02g049120	Unknown Protein								t	c	0.1712	0.0729	0.082	0.3435	2363	-5.214	1.843e-07	--------	80.9	36.646	7	5.473e-06	Solyc02g049070,Solyc02g049080,Solyc02g049090,Solyc02g049100,Solyc02g049110,Solyc02g049120,Solyc02g050120,Solyc02g050130,Solyc02g050140,Solyc02g050150,Solyc02g050160,Solyc02g050170,Solyc02g050180,Solyc02g050190	within_region					nominal	INTERCATEGORICAL PLEIOTROPY	INTERCATEGORICAL PLEIOTROPY	--------	8(-)/8	SL4.0ch02	3573591
L063	Distal_fruit_end_shape	Distal_Angle_Macro	2	SL2.50ch02	3920179	SL2.50ch02p3920179	3551179	4289179	3919706	3920180	Solyc02g049120	Unknown Protein								t	c	0.1711	0.0987	0.084	0.3377	1216	4.76	1.934e-06	+++++++	29.9	8.564	6	0.1996	Solyc02g049070,Solyc02g049080,Solyc02g049090,Solyc02g049100,Solyc02g049110,Solyc02g049120,Solyc02g050120,Solyc02g050130,Solyc02g050140,Solyc02g050150,Solyc02g050160,Solyc02g050170,Solyc02g050180,Solyc02g050190	within_region					nominal	INTERCATEGORICAL PLEIOTROPY	INTERCATEGORICAL PLEIOTROPY	+++++++	7(+)/7	SL4.0ch02	3573591
L063	Fruit_Shape	Fruit_Shape_Index_External_II	2	SL2.50ch02	3920179	SL2.50ch02p3920179	3551179	4289179	3919706	3920180	Solyc02g049120	Unknown Protein								t	c	0.1711	0.0987	0.084	0.3377	1216	-5.452	4.993e-08	-------	54.1	13.066	6	0.042	Solyc02g049070,Solyc02g049080,Solyc02g049090,Solyc02g049100,Solyc02g049110,Solyc02g049120,Solyc02g050120,Solyc02g050130,Solyc02g050140,Solyc02g050150,Solyc02g050160,Solyc02g050170,Solyc02g050180,Solyc02g050190	within_region					significant	INTERCATEGORICAL PLEIOTROPY	INTERCATEGORICAL PLEIOTROPY	-------	7(-)/7	SL4.0ch02	3573591
L063	Fruit_Shape	Fruit_Shape_Index_Internal	2	SL2.50ch02	3920179	SL2.50ch02p3920179	3551179	4289179	3919706	3920180	Solyc02g049120	Unknown Protein								t	c	0.1711	0.0987	0.084	0.3377	1216	-5.397	6.788e-08	-------	54.4	13.16	6	0.04057	Solyc02g049070,Solyc02g049080,Solyc02g049090,Solyc02g049100,Solyc02g049110,Solyc02g049120,Solyc02g050120,Solyc02g050130,Solyc02g050140,Solyc02g050150,Solyc02g050160,Solyc02g050170,Solyc02g050180,Solyc02g050190	within_region					significant	INTERCATEGORICAL PLEIOTROPY	INTERCATEGORICAL PLEIOTROPY	-------	7(-)/7	SL4.0ch02	3573591
L063	Fruit_Shape	Fruit_Shape_Index_External_I	2	SL2.50ch02	3920179	SL2.50ch02p3920179	3551179	4289179	3919706	3920180	Solyc02g049120	Unknown Protein								t	c	0.1711	0.0987	0.084	0.3377	1216	-5.75	8.905e-09	-------	54.8	13.272	6	0.03891	Solyc02g049070,Solyc02g049080,Solyc02g049090,Solyc02g049100,Solyc02g049110,Solyc02g049120,Solyc02g050120,Solyc02g050130,Solyc02g050140,Solyc02g050150,Solyc02g050160,Solyc02g050170,Solyc02g050180,Solyc02g050190	within_region					significant	INTERCATEGORICAL PLEIOTROPY	INTERCATEGORICAL PLEIOTROPY	-------	7(-)/7	SL4.0ch02	3573591
L063	Fruit_shape	Curved_Fruit_Shape_Index	2	SL2.50ch02	3920179	SL2.50ch02p3920179	3551179	4289179	3919706	3920180	Solyc02g049120	Unknown Protein								t	c	0.1711	0.0987	0.084	0.3377	1216	-5.75	8.924e-09	------+	59	14.619	6	0.02344	Solyc02g049070,Solyc02g049080,Solyc02g049090,Solyc02g049100,Solyc02g049110,Solyc02g049120,Solyc02g050120,Solyc02g050130,Solyc02g050140,Solyc02g050150,Solyc02g050160,Solyc02g050170,Solyc02g050180,Solyc02g050190	within_region					significant	INTERCATEGORICAL PLEIOTROPY	INTERCATEGORICAL PLEIOTROPY	------+	6(-)/1(+)/7	SL4.0ch02	3573591
L064	Fruit_shape_homogeneity	Rectangular	2	SL2.50ch02	13647724	SL2.50ch02p13647724	13278724	14016724	13640455	13709875	Solyc02g011710	NADH dehydrogenase subunit	NDHF							a	g	0.7315	0.1111	0.5187	0.8649	1216	4.081	4.491e-05	+++++++	0	4.611	6	0.5946	Solyc02g011680,Solyc02g011690,Solyc02g011700,Solyc02g011710,Solyc02g011720,Solyc02g011730,Solyc02g011740,Solyc02g011750,Solyc02g011760,Solyc02g011770,Solyc02g011780,Solyc02g011790,Solyc02g011800,Solyc02g011810,Solyc02g011820,Solyc02g011830,Solyc02g011840,Solyc02g011850,Solyc02g011860,Solyc02g011870,Solyc02g011880,Solyc02g011890,Solyc02g011900,Solyc02g011910,Solyc02g011920,Solyc02g011930,Solyc02g0…	within_region					nominal	NO PLEIOTROPY	NO PLEIOTROPY	+++++++	7(+)/7	SL4.0ch02	12485720
L065	Fruit_assymmetry	Fruit_Shape_Triangle	2	SL2.50ch02	24530589	SL2.50ch02p24530589	24161589	24899589	24530580	24530592	Solyc02g023930	Unknown Protein								t	c	0.0723	0.0111	0.0625	0.096	740	4.025	5.697e-05	??++?++	0	0.852	3	0.8369	Solyc02g022850,Solyc02g022860,Solyc02g022870,Solyc02g022880,Solyc02g022890,Solyc02g022900,Solyc02g022910,Solyc02g022920,Solyc02g022930,Solyc02g023930,Solyc02g023940,Solyc02g023950,Solyc02g023960,Solyc02g023970,Solyc02g023980,Solyc02g023990,Solyc02g024000,Solyc02g024010,Solyc02g024020,Solyc02g024040,Solyc02g024050	within_region					nominal	NO PLEIOTROPY	NO PLEIOTROPY	??++?++	4(+)/3(?)/7	SL4.0ch02	23059896
L066	Distal_fruit_end_shape	Distal_shape_area_index	2	SL2.50ch02	35030477	SL2.50ch02p35030477	34661477	35399477	35030469	35030479	Solyc02g063010	BES1/BZR1 homolog protein 2	BES1-like		Promote Phloem and Xylem Differentiation in Arabidopsis	Solyc02g062960,Homeobox-leucine zipper protein;Solyc02g063060,Cell division cycle associated 7			Saito et al. 2018	c	g	0.8968	0.0286	0.8596	0.936	1216	5.316	1.06e-07	+++++++	35	9.23	6	0.1611	Solyc02g062830,Solyc02g062840,Solyc02g062850,Solyc02g062860,Solyc02g062870,Solyc02g062880,Solyc02g062890,Solyc02g062900,Solyc02g062910,Solyc02g062920,Solyc02g062930,Solyc02g062940,Solyc02g062950,Solyc02g062960,Solyc02g062970,Solyc02g062980,Solyc02g062990,Solyc02g063000,Solyc02g063010,Solyc02g063020,Solyc02g063030,Solyc02g063040,Solyc02g063050,Solyc02g063060,Solyc02g063070,Solyc02g063080,Solyc02g0…	within_region	Distal_An_M_L,	Rodriguez et al. 2020	Same trait association		nominal	NO PLEIOTROPY	NO PLEIOTROPY	+++++++	7(+)/7	SL4.0ch02	33058587
L067	Fruit_shape_homogeneity	Fruit_fasciation	2	SL2.50ch02	35539680	SL2.50ch02p35539680	35170680	35908680	35539663	35607433	Solyc02g063430	bHLH transcription factor 078	SlbHLH078	expressed early during fruit development (TEA)		Solyc02g063500 ,MADS-box protein;Solyc02g063520,Homeobox-leucine zipper protein	Solyc02g064960,AP2b			a	g	0.4705	0.0544	0.3662	0.5795	2258	-3.926	8.638e-05	-------	0	2.232	6	0.8972	Solyc02g063130,Solyc02g063140,Solyc02g063150,Solyc02g063160,Solyc02g063170,Solyc02g063180,Solyc02g063190,Solyc02g063200,Solyc02g063210,Solyc02g063220,Solyc02g063230,Solyc02g063240,Solyc02g063250,Solyc02g063260,Solyc02g063270,Solyc02g063280,Solyc02g063290,Solyc02g063300,Solyc02g063310,Solyc02g063320,Solyc02g063330,Solyc02g063340,Solyc02g063350,Solyc02g063360,Solyc02g063370,Solyc02g063380,Solyc02g0…	within_region					nominal	INTERCATEGORICAL PLEIOTROPY	INTRACATEGORICAL PLEIOTROPY	-------	7(-)/7	SL4.0ch02	33565096
L067	Fruit_shape_homogeneity	circular	2	SL2.50ch02	35539680	SL2.50ch02p35539680	35170680	35908680	35539663	35607433	Solyc02g063430	bHLH transcription factor 078	SlbHLH078	expressed early during fruit development (TEA)		Solyc02g063500 ,MADS-box protein;Solyc02g063520,Homeobox-leucine zipper protein	Solyc02g064960,AP2b			a	g	0.47	0.076	0.3645	0.58	1216	-3.933	8.391e-05	+------	40.3	10.05	6	0.1226	Solyc02g063130,Solyc02g063140,Solyc02g063150,Solyc02g063160,Solyc02g063170,Solyc02g063180,Solyc02g063190,Solyc02g063200,Solyc02g063210,Solyc02g063220,Solyc02g063230,Solyc02g063240,Solyc02g063250,Solyc02g063260,Solyc02g063270,Solyc02g063280,Solyc02g063290,Solyc02g063300,Solyc02g063310,Solyc02g063320,Solyc02g063330,Solyc02g063340,Solyc02g063350,Solyc02g063360,Solyc02g063370,Solyc02g063380,Solyc02g0…	within_region	ovary transverse diameter	Ye et al. 2020	Related	Fruit size and shape	nominal	INTERCATEGORICAL PLEIOTROPY	INTRACATEGORICAL PLEIOTROPY	+------	6(-)/1(+)/7	SL4.0ch02	33565096
L067	Fruit_shape	FPS_oxheart	2	SL2.50ch02	35607433	SL2.50ch02p35607433	35238433	35976433	35539663	35607433	Solyc02g063430	bHLH transcription factor 078	SlbHLH078	expressed early during fruit development (TEA)		Solyc02g063500 ,MADS-box protein;Solyc02g063520,Homeobox-leucine zipper protein	Solyc02g064960,AP2b			t	c	0.3034	0.0844	0.2124	0.5478	2363	-4.162	3.149e-05	+-------	27.2	9.621	7	0.2111	Solyc02g063160,Solyc02g063170,Solyc02g063180,Solyc02g063190,Solyc02g063200,Solyc02g063210,Solyc02g063220,Solyc02g063230,Solyc02g063240,Solyc02g063250,Solyc02g063260,Solyc02g063270,Solyc02g063280,Solyc02g063290,Solyc02g063300,Solyc02g063310,Solyc02g063320,Solyc02g063330,Solyc02g063340,Solyc02g063350,Solyc02g063360,Solyc02g063370,Solyc02g063380,Solyc02g063390,Solyc02g063400,Solyc02g063410,Solyc02g0…	within_region	ovary transverse diameter	Ye et al. 2020	Related	Fruit size and shape	nominal	INTERCATEGORICAL PLEIOTROPY	NO PLEIOTROPY	+-------	6(-)/1(+)/7	SL4.0ch02	33632109
L068	Fruit_Shape	Fruit_Shape_Index_External_I	2	SL2.50ch02	36236732	SL2.50ch02p36236732	35867732	36605732	36236588	36236771	Solyc02g064960	APETELA2b	SlAP2b		leaf morphology;ripening		Solyc02g065490,BEL1-like homeodomain protein (acoridng to String_DB interacts with ovate SlOFP5;Solyc02g065730, interacts with sp and KN1 (StringDB)		Fulop et al. 2016	a	g	0.0714	0.0004	0.0711	0.0719	364	-4.344	1.401e-05	????--?	0	0.687	1	0.407	Solyc02g064770,Solyc02g064780,Solyc02g064790,Solyc02g064800,Solyc02g064810,Solyc02g064830,Solyc02g064840,Solyc02g064850,Solyc02g064860,Solyc02g064870,Solyc02g064880,Solyc02g064890,Solyc02g064900,Solyc02g064910,Solyc02g064920,Solyc02g064930,Solyc02g064940,Solyc02g064950,Solyc02g064960,Solyc02g064970,Solyc02g064980,Solyc02g064990,Solyc02g065000,Solyc02g065010,Solyc02g065020,Solyc02g065030,Solyc02g0…	within_region					nominal	INTRACATEGORIAL PLEIOTROPY	INTRACATEGORICAL PLEIOTROPY	????--?	2(-)/5(?)/7	SL4.0ch02	34262439
L068	Fruit_Shape	Fruit_Shape_Index_Internal	2	SL2.50ch02	36236732	SL2.50ch02p36236732	35867732	36605732	36236588	36236771	Solyc02g064960	APETELA2b	SlAP2b		leaf morphology;ripening		Solyc02g065490,BEL1-like homeodomain protein (acoridng to String_DB interacts with ovate SlOFP5;Solyc02g065730, interacts with sp and KN1 (StringDB)		Fulop et al. 2016	a	g	0.0714	0.0004	0.0711	0.0719	364	-4.241	2.224e-05	????--?	0	0.268	1	0.6047	Solyc02g064770,Solyc02g064780,Solyc02g064790,Solyc02g064800,Solyc02g064810,Solyc02g064830,Solyc02g064840,Solyc02g064850,Solyc02g064860,Solyc02g064870,Solyc02g064880,Solyc02g064890,Solyc02g064900,Solyc02g064910,Solyc02g064920,Solyc02g064930,Solyc02g064940,Solyc02g064950,Solyc02g064960,Solyc02g064970,Solyc02g064980,Solyc02g064990,Solyc02g065000,Solyc02g065010,Solyc02g065020,Solyc02g065030,Solyc02g0…	within_region					nominal	INTRACATEGORIAL PLEIOTROPY	INTRACATEGORICAL PLEIOTROPY	????--?	2(-)/5(?)/7	SL4.0ch02	34262439
L068	Fruit_shape	Curved_Fruit_Shape_Index	2	SL2.50ch02	36236732	SL2.50ch02p36236732	35867732	36605732	36236588	36236771	Solyc02g064960	APETELA2b	SlAP2b		leaf morphology;ripening		Solyc02g065490,BEL1-like homeodomain protein (acoridng to String_DB interacts with ovate SlOFP5;Solyc02g065730, interacts with sp and KN1 (StringDB)		Fulop et al. 2016	a	g	0.0714	0.0004	0.0711	0.0719	364	-4.413	1.02e-05	????--?	28.2	1.393	1	0.2379	Solyc02g064770,Solyc02g064780,Solyc02g064790,Solyc02g064800,Solyc02g064810,Solyc02g064830,Solyc02g064840,Solyc02g064850,Solyc02g064860,Solyc02g064870,Solyc02g064880,Solyc02g064890,Solyc02g064900,Solyc02g064910,Solyc02g064920,Solyc02g064930,Solyc02g064940,Solyc02g064950,Solyc02g064960,Solyc02g064970,Solyc02g064980,Solyc02g064990,Solyc02g065000,Solyc02g065010,Solyc02g065020,Solyc02g065030,Solyc02g0…	within_region					nominal	INTRACATEGORIAL PLEIOTROPY	INTRACATEGORICAL PLEIOTROPY	????--?	2(-)/5(?)/7	SL4.0ch02	34262439
L068	Fruit_Shape	Fruit_Shape_Index_External_II	2	SL2.50ch02	36236732	SL2.50ch02p36236732	35867732	36605732	36236588	36236771	Solyc02g064960	APETELA2b	SlAP2b		leaf morphology;ripening		Solyc02g065490,BEL1-like homeodomain protein (acoridng to String_DB interacts with ovate SlOFP5;Solyc02g065730, interacts with sp and KN1 (StringDB)		Fulop et al. 2016	t	g	0.8562	0.1126	0.6557	0.956	1005	4.124	3.716e-05	+++++?+	37.6	8.014	5	0.1555	Solyc02g064770,Solyc02g064780,Solyc02g064790,Solyc02g064800,Solyc02g064810,Solyc02g064830,Solyc02g064840,Solyc02g064850,Solyc02g064860,Solyc02g064870,Solyc02g064880,Solyc02g064890,Solyc02g064900,Solyc02g064910,Solyc02g064920,Solyc02g064930,Solyc02g064940,Solyc02g064950,Solyc02g064960,Solyc02g064970,Solyc02g064980,Solyc02g064990,Solyc02g065000,Solyc02g065010,Solyc02g065020,Solyc02g065030,Solyc02g0…	within_region					nominal	INTRACATEGORIAL PLEIOTROPY	INTRACATEGORICAL PLEIOTROPY	+++++?+	6(+)/1(?)/7	SL4.0ch02	34262439
L069	Fruit_shape	FPS_heart	2	SL2.50ch02	36790187	SL2.50ch02p36790187	36421187	37159187	36789712	36806327	Solyc02g065800	TCP transcription factor	SlTCP28		SlTCP gene family which is involved in leaf development and axillary shoots formation	Solyc02g065490,BEL1-like homeodomain protein (acoridng to String_DB interacts with ovate SlOFP5;Solyc02g065730, interacts with sp and KN1 (StringDB)			Parapunova et al. 2014	t	c	0.1269	0.0537	0.0625	0.2609	1939	-3.913	9.104e-05	+?----?-	70.5	16.922	5	0.004651	Solyc02g065250,Solyc02g065260,Solyc02g065270,Solyc02g065280,Solyc02g065290,Solyc02g065300,Solyc02g065310,Solyc02g065320,Solyc02g065330,Solyc02g065340,Solyc02g065350,Solyc02g065360,Solyc02g065370,Solyc02g065380,Solyc02g065390,Solyc02g065400,Solyc02g065410,Solyc02g065420,Solyc02g065430,Solyc02g065440,Solyc02g065460,Solyc02g065470,Solyc02g065480,Solyc02g065490,Solyc02g065500,Solyc02g065510,Solyc02g0…	within_region					nominal	INTERCATEGORICAL PLEIOTROPY	NO PLEIOTROPY	+?----?-	5(-)/1(+)/2(?)/8	SL4.0ch02	34818197
L069	Fruit_shape	FPS_heart	2	SL2.50ch02	36790206	SL2.50ch02p36790206	36421206	37159206	36789712	36806327	Solyc02g065800	TCP transcription factor	SlTCP28		SlTCP gene family which is involved in leaf development and axillary shoots formation	Solyc02g065490,BEL1-like homeodomain protein (acoridng to String_DB interacts with ovate SlOFP5;Solyc02g065730, interacts with sp and KN1 (StringDB)			Parapunova et al. 2014	t	c	0.1264	0.0536	0.0625	0.2609	1939	-3.925	8.657e-05	+?----?-	70.5	16.93	5	0.004635	Solyc02g065250,Solyc02g065260,Solyc02g065270,Solyc02g065280,Solyc02g065290,Solyc02g065300,Solyc02g065310,Solyc02g065320,Solyc02g065330,Solyc02g065340,Solyc02g065350,Solyc02g065360,Solyc02g065370,Solyc02g065380,Solyc02g065390,Solyc02g065400,Solyc02g065410,Solyc02g065420,Solyc02g065430,Solyc02g065440,Solyc02g065460,Solyc02g065470,Solyc02g065480,Solyc02g065490,Solyc02g065500,Solyc02g065510,Solyc02g0…	within_region					nominal	INTERCATEGORICAL PLEIOTROPY	INTERCATEGORICAL PLEIOTROPY	+?----?-	5(-)/1(+)/2(?)/8	SL4.0ch02	34818216
L069	Proximal_fruit_end_shape	Fruit_shoulder_shape	2	SL2.50ch02	36790206	SL2.50ch02p36790206	36421206	37159206	36789712	36806327	Solyc02g065800	TCP transcription factor	SlTCP28		SlTCP gene family which is involved in leaf development and axillary shoots formation	Solyc02g065490,BEL1-like homeodomain protein (acoridng to String_DB interacts with ovate SlOFP5;Solyc02g065730, interacts with sp and KN1 (StringDB)			Parapunova et al. 2014	t	c	0.1267	0.0529	0.0709	0.2609	1957	4.011	6.047e-05	+?++++?+	0	1.542	5	0.9082	Solyc02g065250,Solyc02g065260,Solyc02g065270,Solyc02g065280,Solyc02g065290,Solyc02g065300,Solyc02g065310,Solyc02g065320,Solyc02g065330,Solyc02g065340,Solyc02g065350,Solyc02g065360,Solyc02g065370,Solyc02g065380,Solyc02g065390,Solyc02g065400,Solyc02g065410,Solyc02g065420,Solyc02g065430,Solyc02g065440,Solyc02g065460,Solyc02g065470,Solyc02g065480,Solyc02g065490,Solyc02g065500,Solyc02g065510,Solyc02g0…	within_region					nominal	INTERCATEGORICAL PLEIOTROPY	INTERCATEGORICAL PLEIOTROPY	+?++++?+	6(+)/2(?)/8	SL4.0ch02	34818216
L069	Fruit_external_color	Skin_color	2	SL2.50ch02	36806297	SL2.50ch02p36806297	36437297	37175297	36789712	36809278	Solyc02g065770	COBRA-like protein	SlCOBRA-like		overexpression of SlCOBRA-like resulted in increased wall thickness of fruit epidermal cells, more collenchymatous cells beneath the epidermis, elevated levels of cellulose and reduced pectin solubilization in the pericarp cells of red ripe fruits		Solyc02g064960,AP2b		Cao et al. 2012	c	g	0.449	0.0977	0.2324	0.6174	2530	-4.841	1.291e-06	--------	0	6.157	7	0.5216	Solyc02g065270,Solyc02g065280,Solyc02g065290,Solyc02g065300,Solyc02g065310,Solyc02g065320,Solyc02g065330,Solyc02g065340,Solyc02g065350,Solyc02g065360,Solyc02g065370,Solyc02g065380,Solyc02g065390,Solyc02g065400,Solyc02g065410,Solyc02g065420,Solyc02g065430,Solyc02g065440,Solyc02g065460,Solyc02g065470,Solyc02g065480,Solyc02g065490,Solyc02g065500,Solyc02g065510,Solyc02g065520,Solyc02g065530,Solyc02g0…	within_region	ec_a∗2.1,B-ionone, 6-methyl-5-hepten-2-one	Barrantes et al. 2016, Bauchet et al. 2017,Tieman et al. 2017	Same trait association and related	Carotene derivate volatile	nominal	INTERCATEGORICAL PLEIOTROPY	INTRACATEGORICAL PLEIOTROPY	--------	8(-)/8	SL4.0ch02	34834308
L069	Fruit_external_color	EFC_pink	2	SL2.50ch02	36806297	SL2.50ch02p36806297	36437297	37175297	36789712	36809278	Solyc02g065770	COBRA-like protein	SlCOBRA-like		overexpression of SlCOBRA-like resulted in increased wall thickness of fruit epidermal cells, more collenchymatous cells beneath the epidermis, elevated levels of cellulose and reduced pectin solubilization in the pericarp cells of red ripe fruits		Solyc02g064960,AP2b		Cao et al. 2012	c	g	0.4662	0.1378	0.2324	0.6174	1241	4.32	1.56e-05	+++++++	0	2.47	6	0.8718	Solyc02g065270,Solyc02g065280,Solyc02g065290,Solyc02g065300,Solyc02g065310,Solyc02g065320,Solyc02g065330,Solyc02g065340,Solyc02g065350,Solyc02g065360,Solyc02g065370,Solyc02g065380,Solyc02g065390,Solyc02g065400,Solyc02g065410,Solyc02g065420,Solyc02g065430,Solyc02g065440,Solyc02g065460,Solyc02g065470,Solyc02g065480,Solyc02g065490,Solyc02g065500,Solyc02g065510,Solyc02g065520,Solyc02g065530,Solyc02g0…	within_region	ec_a∗2.1,B-ionone, 6-methyl-5-hepten-2-one	Barrantes et al. 2016, Bauchet et al. 2017,Tieman et al. 2017	Same trait association and related	Carotene derivate volatile	nominal	INTERCATEGORICAL PLEIOTROPY	INTRACATEGORICAL PLEIOTROPY	+++++++	7(+)/7	SL4.0ch02	34834308
L069	Fruit_external_color	Skin_color	2	SL2.50ch02	36809258	SL2.50ch02p36809258	36440258	37178258	36806246	36809278	Solyc02g065770	COBRA-like protein	SlCOBRA-like		overexpression of SlCOBRA-like resulted in increased wall thickness of fruit epidermal cells, more collenchymatous cells beneath the epidermis, elevated levels of cellulose and reduced pectin solubilization in the pericarp cells of red ripe fruits		Solyc02g064960,AP2b		Cao et al. 2012	a	g	0.3389	0.0932	0.1901	0.59	2530	-4.632	3.622e-06	--------	0	6.975	7	0.4315	Solyc02g065270,Solyc02g065280,Solyc02g065290,Solyc02g065300,Solyc02g065310,Solyc02g065320,Solyc02g065330,Solyc02g065340,Solyc02g065350,Solyc02g065360,Solyc02g065370,Solyc02g065380,Solyc02g065390,Solyc02g065400,Solyc02g065410,Solyc02g065420,Solyc02g065430,Solyc02g065440,Solyc02g065460,Solyc02g065470,Solyc02g065480,Solyc02g065490,Solyc02g065500,Solyc02g065510,Solyc02g065520,Solyc02g065530,Solyc02g0…	within_region	ec_a∗2.1,B-ionone, 6-methyl-5-hepten-2-one	Barrantes et al. 2016, Bauchet et al. 2017,Tieman et al. 2017	Same trait association and related	Carotene derivate volatile	nominal	INTERCATEGORICAL PLEIOTROPY	INTRACATEGORICAL PLEIOTROPY	--------	8(-)/8	SL4.0ch02	34837269
L069	Fruit_external_color	EFC_red	2	SL2.50ch02	36809258	SL2.50ch02p36809258	36440258	37178258	36806246	36809278	Solyc02g065770	COBRA-like protein	SlCOBRA-like		overexpression of SlCOBRA-like resulted in increased wall thickness of fruit epidermal cells, more collenchymatous cells beneath the epidermis, elevated levels of cellulose and reduced pectin solubilization in the pericarp cells of red ripe fruits		Solyc02g064960,AP2b		Cao et al. 2012	a	g	0.3554	0.1313	0.1901	0.59	1241	-3.896	9.78e-05	-------	0	4.492	6	0.6104	Solyc02g065270,Solyc02g065280,Solyc02g065290,Solyc02g065300,Solyc02g065310,Solyc02g065320,Solyc02g065330,Solyc02g065340,Solyc02g065350,Solyc02g065360,Solyc02g065370,Solyc02g065380,Solyc02g065390,Solyc02g065400,Solyc02g065410,Solyc02g065420,Solyc02g065430,Solyc02g065440,Solyc02g065460,Solyc02g065470,Solyc02g065480,Solyc02g065490,Solyc02g065500,Solyc02g065510,Solyc02g065520,Solyc02g065530,Solyc02g0…	within_region	ec_a∗2.1,B-ionone, 6-methyl-5-hepten-2-one	Barrantes et al. 2016, Bauchet et al. 2017,Tieman et al. 2017	Same trait association and related	Carotene derivate volatile	nominal	INTERCATEGORICAL PLEIOTROPY	INTRACATEGORICAL PLEIOTROPY	-------	7(-)/7	SL4.0ch02	34837269
L070	Fruit_Shape	Fruit_Shape_Index_External_II	2	SL2.50ch02	37190357	SL2.50ch02p37190357	36821357	37559357	37190268	37406820	Solyc02g065800	TCP transcription factor	SlTCP28		SlTCP gene family which is involved in leaf development and axillary shoots formation	Solyc02g065490,BEL1-like homeodomain protein (acoridng to String_DB interacts with ovate SlOFP5;Solyc02g065730, interacts with sp and KN1 (StringDB)			Parapunova et al. 2014	a	g	0.0714	0.0004	0.0711	0.0719	364	-4.431	9.361e-06	????--?	0	0.597	1	0.4397	Solyc02g065670,Solyc02g065680,Solyc02g065690,Solyc02g065700,Solyc02g065710,Solyc02g065720,Solyc02g065730,Solyc02g065740,Solyc02g065750,Solyc02g065760,Solyc02g065770,Solyc02g065780,Solyc02g065790,Solyc02g065800,Solyc02g066800,Solyc02g066810,Solyc02g066820,Solyc02g066830,Solyc02g066840,Solyc02g066850,Solyc02g066860,Solyc02g066870,Solyc02g066880,Solyc02g066890,Solyc02g066900,Solyc02g066910,Solyc02g0…	within_region	Diam	Albert et al. 2016	Related	Fruit size and shape	nominal	INTERCATEGORICAL PLEIOTROPY	INTERCATEGORICAL PLEIOTROPY	????--?	2(-)/5(?)/7	SL4.0ch02	35206877
L070	Fruit_shape_homogeneity	circular	2	SL2.50ch02	37190357	SL2.50ch02p37190357	36821357	37559357	37190268	37406820	Solyc02g065800	TCP transcription factor	SlTCP28		SlTCP gene family which is involved in leaf development and axillary shoots formation	Solyc02g065490,BEL1-like homeodomain protein (acoridng to String_DB interacts with ovate SlOFP5;Solyc02g065730, interacts with sp and KN1 (StringDB)			Parapunova et al. 2014	a	t	0.8573	0.0737	0.7102	0.936	1002	3.929	8.546e-05	+?++++-	23.1	6.499	5	0.2607	Solyc02g065670,Solyc02g065680,Solyc02g065690,Solyc02g065700,Solyc02g065710,Solyc02g065720,Solyc02g065730,Solyc02g065740,Solyc02g065750,Solyc02g065760,Solyc02g065770,Solyc02g065780,Solyc02g065790,Solyc02g065800,Solyc02g066800,Solyc02g066810,Solyc02g066820,Solyc02g066830,Solyc02g066840,Solyc02g066850,Solyc02g066860,Solyc02g066870,Solyc02g066880,Solyc02g066890,Solyc02g066900,Solyc02g066910,Solyc02g0…	within_region	Diam	Albert et al. 2016	Related	Fruit size and shape	nominal	INTERCATEGORICAL PLEIOTROPY	INTERCATEGORICAL PLEIOTROPY	+?++++-	5(+)/1(-)/1(?)/7	SL4.0ch02	35206877
L070	Fruit_size	Height_Mid_width	2	SL2.50ch02	37190357	SL2.50ch02p37190357	36821357	37559357	37190268	37406820	Solyc02g065800	TCP transcription factor	SlTCP28		SlTCP gene family which is involved in leaf development and axillary shoots formation	Solyc02g065490,BEL1-like homeodomain protein (acoridng to String_DB interacts with ovate SlOFP5;Solyc02g065730, interacts with sp and KN1 (StringDB)			Parapunova et al. 2014	a	t	0.8573	0.0737	0.7102	0.936	1002	4.176	2.966e-05	+?++++-	30.1	7.149	5	0.2098	Solyc02g065670,Solyc02g065680,Solyc02g065690,Solyc02g065700,Solyc02g065710,Solyc02g065720,Solyc02g065730,Solyc02g065740,Solyc02g065750,Solyc02g065760,Solyc02g065770,Solyc02g065780,Solyc02g065790,Solyc02g065800,Solyc02g066800,Solyc02g066810,Solyc02g066820,Solyc02g066830,Solyc02g066840,Solyc02g066850,Solyc02g066860,Solyc02g066870,Solyc02g066880,Solyc02g066890,Solyc02g066900,Solyc02g066910,Solyc02g0…	within_region	Diam	Albert et al. 2016	Related	Fruit size and shape	nominal	INTERCATEGORICAL PLEIOTROPY	INTERCATEGORICAL PLEIOTROPY	+?++++-	5(+)/1(-)/1(?)/7	SL4.0ch02	35206877
L070	Fruit_size	curved_height	2	SL2.50ch02	37190357	SL2.50ch02p37190357	36821357	37559357	37190268	37406820	Solyc02g065800	TCP transcription factor	SlTCP28		SlTCP gene family which is involved in leaf development and axillary shoots formation	Solyc02g065490,BEL1-like homeodomain protein (acoridng to String_DB interacts with ovate SlOFP5;Solyc02g065730, interacts with sp and KN1 (StringDB)			Parapunova et al. 2014	a	t	0.8573	0.0737	0.7102	0.936	1002	4.118	3.821e-05	+?++++-	35.7	7.776	5	0.169	Solyc02g065670,Solyc02g065680,Solyc02g065690,Solyc02g065700,Solyc02g065710,Solyc02g065720,Solyc02g065730,Solyc02g065740,Solyc02g065750,Solyc02g065760,Solyc02g065770,Solyc02g065780,Solyc02g065790,Solyc02g065800,Solyc02g066800,Solyc02g066810,Solyc02g066820,Solyc02g066830,Solyc02g066840,Solyc02g066850,Solyc02g066860,Solyc02g066870,Solyc02g066880,Solyc02g066890,Solyc02g066900,Solyc02g066910,Solyc02g0…	within_region	Diam	Albert et al. 2016	Related	Fruit size and shape	nominal	INTERCATEGORICAL PLEIOTROPY	INTERCATEGORICAL PLEIOTROPY	+?++++-	5(+)/1(-)/1(?)/7	SL4.0ch02	35206877
L070	Fruit_size	Maximum_Height	2	SL2.50ch02	37190357	SL2.50ch02p37190357	36821357	37559357	37190268	37406820	Solyc02g065800	TCP transcription factor	SlTCP28		SlTCP gene family which is involved in leaf development and axillary shoots formation	Solyc02g065490,BEL1-like homeodomain protein (acoridng to String_DB interacts with ovate SlOFP5;Solyc02g065730, interacts with sp and KN1 (StringDB)			Parapunova et al. 2014	a	t	0.8573	0.0737	0.7102	0.936	1002	4.211	2.539e-05	+?++++-	35.7	7.777	5	0.169	Solyc02g065670,Solyc02g065680,Solyc02g065690,Solyc02g065700,Solyc02g065710,Solyc02g065720,Solyc02g065730,Solyc02g065740,Solyc02g065750,Solyc02g065760,Solyc02g065770,Solyc02g065780,Solyc02g065790,Solyc02g065800,Solyc02g066800,Solyc02g066810,Solyc02g066820,Solyc02g066830,Solyc02g066840,Solyc02g066850,Solyc02g066860,Solyc02g066870,Solyc02g066880,Solyc02g066890,Solyc02g066900,Solyc02g066910,Solyc02g0…	within_region	Diam	Albert et al. 2016	Related	Fruit size and shape	nominal	INTERCATEGORICAL PLEIOTROPY	INTERCATEGORICAL PLEIOTROPY	+?++++-	5(+)/1(-)/1(?)/7	SL4.0ch02	35206877
L070	Fruit_Shape	Fruit_Shape_Index_Internal	2	SL2.50ch02	37190357	SL2.50ch02p37190357	36821357	37559357	37190268	37406820	Solyc02g065800	TCP transcription factor	SlTCP28		SlTCP gene family which is involved in leaf development and axillary shoots formation	Solyc02g065490,BEL1-like homeodomain protein (acoridng to String_DB interacts with ovate SlOFP5;Solyc02g065730, interacts with sp and KN1 (StringDB)			Parapunova et al. 2014	a	t	0.8573	0.0737	0.7102	0.936	1002	4.422	9.768e-06	-?++++-	49.2	9.844	5	0.07979	Solyc02g065670,Solyc02g065680,Solyc02g065690,Solyc02g065700,Solyc02g065710,Solyc02g065720,Solyc02g065730,Solyc02g065740,Solyc02g065750,Solyc02g065760,Solyc02g065770,Solyc02g065780,Solyc02g065790,Solyc02g065800,Solyc02g066800,Solyc02g066810,Solyc02g066820,Solyc02g066830,Solyc02g066840,Solyc02g066850,Solyc02g066860,Solyc02g066870,Solyc02g066880,Solyc02g066890,Solyc02g066900,Solyc02g066910,Solyc02g0…	within_region	Diam	Albert et al. 2016	Related	Fruit size and shape	nominal	INTERCATEGORICAL PLEIOTROPY	INTERCATEGORICAL PLEIOTROPY	-?++++-	4(+)/2(-)/1(?)/7	SL4.0ch02	35206877
L070	Fruit_Shape	Fruit_Shape_Index_External_I	2	SL2.50ch02	37190357	SL2.50ch02p37190357	36821357	37559357	37190268	37406820	Solyc02g065800	TCP transcription factor	SlTCP28		SlTCP gene family which is involved in leaf development and axillary shoots formation	Solyc02g065490,BEL1-like homeodomain protein (acoridng to String_DB interacts with ovate SlOFP5;Solyc02g065730, interacts with sp and KN1 (StringDB)			Parapunova et al. 2014	a	t	0.8573	0.0737	0.7102	0.936	1002	4.636	3.548e-06	-?++++-	50.9	10.184	5	0.07019	Solyc02g065670,Solyc02g065680,Solyc02g065690,Solyc02g065700,Solyc02g065710,Solyc02g065720,Solyc02g065730,Solyc02g065740,Solyc02g065750,Solyc02g065760,Solyc02g065770,Solyc02g065780,Solyc02g065790,Solyc02g065800,Solyc02g066800,Solyc02g066810,Solyc02g066820,Solyc02g066830,Solyc02g066840,Solyc02g066850,Solyc02g066860,Solyc02g066870,Solyc02g066880,Solyc02g066890,Solyc02g066900,Solyc02g066910,Solyc02g0…	within_region	Diam	Albert et al. 2016	Related	Fruit size and shape	nominal	INTERCATEGORICAL PLEIOTROPY	INTERCATEGORICAL PLEIOTROPY	-?++++-	4(+)/2(-)/1(?)/7	SL4.0ch02	35206877
L070	Fruit_shape	Curved_Fruit_Shape_Index	2	SL2.50ch02	37190357	SL2.50ch02p37190357	36821357	37559357	37190268	37406820	Solyc02g065800	TCP transcription factor	SlTCP28		SlTCP gene family which is involved in leaf development and axillary shoots formation	Solyc02g065490,BEL1-like homeodomain protein (acoridng to String_DB interacts with ovate SlOFP5;Solyc02g065730, interacts with sp and KN1 (StringDB)			Parapunova et al. 2014	a	t	0.8573	0.0737	0.7102	0.936	1002	4.645	3.402e-06	-?++++-	62.9	13.482	5	0.01926	Solyc02g065670,Solyc02g065680,Solyc02g065690,Solyc02g065700,Solyc02g065710,Solyc02g065720,Solyc02g065730,Solyc02g065740,Solyc02g065750,Solyc02g065760,Solyc02g065770,Solyc02g065780,Solyc02g065790,Solyc02g065800,Solyc02g066800,Solyc02g066810,Solyc02g066820,Solyc02g066830,Solyc02g066840,Solyc02g066850,Solyc02g066860,Solyc02g066870,Solyc02g066880,Solyc02g066890,Solyc02g066900,Solyc02g066910,Solyc02g0…	within_region	Diam	Albert et al. 2016	Related	Fruit size and shape	nominal	INTERCATEGORICAL PLEIOTROPY	INTERCATEGORICAL PLEIOTROPY	-?++++-	4(+)/2(-)/1(?)/7	SL4.0ch02	35206877
L070	Fruit_shape	FPS_long	2	SL2.50ch02	37190357	SL2.50ch02p37190357	36821357	37559357	37190268	37406820	Solyc02g065800	TCP transcription factor	SlTCP28		SlTCP gene family which is involved in leaf development and axillary shoots formation	Solyc02g065490,BEL1-like homeodomain protein (acoridng to String_DB interacts with ovate SlOFP5;Solyc02g065730, interacts with sp and KN1 (StringDB)			Parapunova et al. 2014	a	t	0.8684	0.0518	0.7102	0.9381	2150	6.169	6.868e-10	-?+++++-	78.9	28.444	6	7.748e-05	Solyc02g065670,Solyc02g065680,Solyc02g065690,Solyc02g065700,Solyc02g065710,Solyc02g065720,Solyc02g065730,Solyc02g065740,Solyc02g065750,Solyc02g065760,Solyc02g065770,Solyc02g065780,Solyc02g065790,Solyc02g065800,Solyc02g066800,Solyc02g066810,Solyc02g066820,Solyc02g066830,Solyc02g066840,Solyc02g066850,Solyc02g066860,Solyc02g066870,Solyc02g066880,Solyc02g066890,Solyc02g066900,Solyc02g066910,Solyc02g0…	within_region	Diam	Albert et al. 2016	Related	Fruit size and shape	significant	INTERCATEGORICAL PLEIOTROPY	INTERCATEGORICAL PLEIOTROPY	-?+++++-	5(+)/1(-)/1(?)/7	SL4.0ch02	35206877
L070	Fruit_internal_structure	Puffiness_appearance	2	SL2.50ch02	37190357	SL2.50ch02p37190357	36821357	37559357	37190268	37406820	Solyc02g065800	TCP transcription factor	SlTCP28		SlTCP gene family which is involved in leaf development and axillary shoots formation	Solyc02g065490,BEL1-like homeodomain protein (acoridng to String_DB interacts with ovate SlOFP5;Solyc02g065730, interacts with sp and KN1 (StringDB)			Parapunova et al. 2014	a	t	0.8676	0.0517	0.7102	0.9394	2138	5.092	3.549e-07	+?++++++	49.3	11.833	6	0.06579	Solyc02g065670,Solyc02g065680,Solyc02g065690,Solyc02g065700,Solyc02g065710,Solyc02g065720,Solyc02g065730,Solyc02g065740,Solyc02g065750,Solyc02g065760,Solyc02g065770,Solyc02g065780,Solyc02g065790,Solyc02g065800,Solyc02g066800,Solyc02g066810,Solyc02g066820,Solyc02g066830,Solyc02g066840,Solyc02g066850,Solyc02g066860,Solyc02g066870,Solyc02g066880,Solyc02g066890,Solyc02g066900,Solyc02g066910,Solyc02g0…	within_region					nominal	INTERCATEGORICAL PLEIOTROPY	INTERCATEGORICAL PLEIOTROPY	+?++++++	7(+)/1(?)/8	SL4.0ch02	35206877
L070	Fruit_shape	FPS_long	2	SL2.50ch02	37193574	SL2.50ch02p37193574	36824574	37562574	37190268	37406820	Solyc02g065800	TCP transcription factor	SlTCP28		SlTCP gene family which is involved in leaf development and axillary shoots formation	Solyc02g065490,BEL1-like homeodomain protein (acoridng to String_DB interacts with ovate SlOFP5;Solyc02g065730, interacts with sp and KN1 (StringDB)			Parapunova et al. 2014	a	t	0.1314	0.0492	0.0619	0.2812	2150	-4.908	9.19e-07	+?+----+	81.2	31.904	6	1.702e-05	Solyc02g065670,Solyc02g065680,Solyc02g065690,Solyc02g065700,Solyc02g065710,Solyc02g065720,Solyc02g065730,Solyc02g065740,Solyc02g065750,Solyc02g065760,Solyc02g065770,Solyc02g065780,Solyc02g065790,Solyc02g065800,Solyc02g066800,Solyc02g066810,Solyc02g066820,Solyc02g066830,Solyc02g066840,Solyc02g066850,Solyc02g066860,Solyc02g066870,Solyc02g066880,Solyc02g066890,Solyc02g066900,Solyc02g066910,Solyc02g0…	within_region					nominal	INTERCATEGORICAL PLEIOTROPY	NO PLEIOTROPY	+?+----+	4(-)/3(+)/1(?)/8	SL4.0ch02	35210094
L070	Fruit_shape_homogeneity	Rectangular	2	SL2.50ch02	37399921	SL2.50ch02p37399921	37030921	37768921	37190268	37749450	Solyc02g067550	CLAVATA3/EMBRYO-SURROUNDING REGION-RELATED (CLV3/ESR, CLE)	SlCLE3		enlarged meristems, fasciated stems and increased floral organ and fruit locule number	Solyc02g067760, SLMYB21	pblk2.2		Rodriguez-Leal et al. 2019	a	t	0.8561	0.0614	0.7699	0.936	893	-4.266	1.99e-05	??-----	0	3.463	4	0.4835	Solyc02g066840,Solyc02g066850,Solyc02g066860,Solyc02g066870,Solyc02g066880,Solyc02g066890,Solyc02g066900,Solyc02g066910,Solyc02g066920,Solyc02g066930,Solyc02g066940,Solyc02g066950,Solyc02g066960,Solyc02g066970,Solyc02g066980,Solyc02g066990,Solyc02g067000,Solyc02g067010,Solyc02g067020,Solyc02g067030,Solyc02g067040,Solyc02g067050,Solyc02g067060,Solyc02g067070,Solyc02g067080,Solyc02g067090,Solyc02g0…	within_region	Diam	Albert et al. 2016	Related	Fruit size and shape	nominal	INTERCATEGORICAL PLEIOTROPY	INTERCATEGORICAL PLEIOTROPY	??-----	5(-)/2(?)/7	SL4.0ch02	35418727
L070	Fruit_shape	FPS_oxheart	2	SL2.50ch02	37399921	SL2.50ch02p37399921	37030921	37768921	37190268	37749450	Solyc02g067550	CLAVATA3/EMBRYO-SURROUNDING REGION-RELATED (CLV3/ESR, CLE)	SlCLE3		enlarged meristems, fasciated stems and increased floral organ and fruit locule number	Solyc02g067760, SLMYB21	pblk2.2		Rodriguez-Leal et al. 2019	a	t	0.8704	0.043	0.7699	0.9375	2037	4.884	1.04e-06	??++++++	41.9	8.604	5	0.1259	Solyc02g066840,Solyc02g066850,Solyc02g066860,Solyc02g066870,Solyc02g066880,Solyc02g066890,Solyc02g066900,Solyc02g066910,Solyc02g066920,Solyc02g066930,Solyc02g066940,Solyc02g066950,Solyc02g066960,Solyc02g066970,Solyc02g066980,Solyc02g066990,Solyc02g067000,Solyc02g067010,Solyc02g067020,Solyc02g067030,Solyc02g067040,Solyc02g067050,Solyc02g067060,Solyc02g067070,Solyc02g067080,Solyc02g067090,Solyc02g0…	within_region	Diam	Albert et al. 2016	Related	Fruit size and shape	nominal	INTERCATEGORICAL PLEIOTROPY	INTERCATEGORICAL PLEIOTROPY	??++++++	6(+)/2(?)/8	SL4.0ch02	35418727
L070	Distal_fruit_end_shape	SPS_linear	2	SL2.50ch02	37399921	SL2.50ch02p37399921	37030921	37768921	37190268	37749450	Solyc02g067630	polygalacturonase	TAPG1		abscission zone pistil (separation layer)	Solyc02g067760, SLMYB21 (mediate JA function in carpel and ovule development, Schubert, 2019)			Hong et al. 2000,Schubert et al. 2019	a	t	0.8736	0.041	0.7749	0.9407	2172	6.676	2.455e-11	++++++	60	12.486	5	0.0287	Solyc02g066840,Solyc02g066850,Solyc02g066860,Solyc02g066870,Solyc02g066880,Solyc02g066890,Solyc02g066900,Solyc02g066910,Solyc02g066920,Solyc02g066930,Solyc02g066940,Solyc02g066950,Solyc02g066960,Solyc02g066970,Solyc02g066980,Solyc02g066990,Solyc02g067000,Solyc02g067010,Solyc02g067020,Solyc02g067030,Solyc02g067040,Solyc02g067050,Solyc02g067060,Solyc02g067070,Solyc02g067080,Solyc02g067090,Solyc02g0…	within_region	stigma shape	Ye et al. 2020	Related	stigma shape	significant	INTERCATEGORICAL PLEIOTROPY	INTERCATEGORICAL PLEIOTROPY	++++++	6(+)/6	SL4.0ch02	35418727
L070	Distal_fruit_end_shape	SPS_linear	2	SL2.50ch02	37749444	SL2.50ch02p37749444	37380444	38118444	37399919	37749450	Solyc02g067630	polygalacturonase	TAPG1		abscission zone pistil (separation layer)	Solyc02g067760, SLMYB21 (mediate JA function in carpel and ovule development, Schubert, 2019)			Hong et al. 2000,Schubert et al. 2019	a	g	0.1206	0.0447	0.0519	0.2573	2172	-5.907	3.485e-09	------	33.6	7.529	5	0.1841	Solyc02g067190,Solyc02g067200,Solyc02g067210,Solyc02g067220,Solyc02g067230,Solyc02g067240,Solyc02g067250,Solyc02g067260,Solyc02g067270,Solyc02g067280,Solyc02g067290,Solyc02g067300,Solyc02g067310,Solyc02g067320,Solyc02g067330,Solyc02g067340,Solyc02g067350,Solyc02g067360,Solyc02g067370,Solyc02g067380,Solyc02g067390,Solyc02g067400,Solyc02g067410,Solyc02g067420,Solyc02g067430,Solyc02g067440,Solyc02g0…	within_region	stigma shape	Ye et al. 2020	Related	stigma shape	significant	INTERCATEGORICAL PLEIOTROPY	NO PLEIOTROPY	------	6(-)/6	SL4.0ch02	35765147
L071	Fruit_external_color	EFC_brown	2	SL2.50ch02	38068639	SL2.50ch02p38068639	37699639	38437639	38068582	38149315	Solyc02g067870	chalcone isomerase	CHI		anthocyanin biosynthesis activated in flesh of purple tomatoes				Gonzali et al. 2009	t	c	0.9277	0.0177	0.8839	0.9348	1500	7.051	1.774e-12	+?+?	72.3	3.611	1	0.05739	Solyc02g067530,Solyc02g067540,Solyc02g067550,Solyc02g067560,Solyc02g067570,Solyc02g067580,Solyc02g067590,Solyc02g067600,Solyc02g067610,Solyc02g067620,Solyc02g067630,Solyc02g067640,Solyc02g067650,Solyc02g067660,Solyc02g067670,Solyc02g067680,Solyc02g067690,Solyc02g067700,Solyc02g067710,Solyc02g067720,Solyc02g067730,Solyc02g067740,Solyc02g067750,Solyc02g067760,Solyc02g067770,Solyc02g067780,Solyc02g0…	within_region					significant	NO PLEIOTROPY	NO PLEIOTROPY	+?+?	2(+)/2(?)/4	SL4.0ch02	36084882
L071	Fruit_external_color	EFC_brown	2	SL2.50ch02	38149264	SL2.50ch02p38149264	37780264	38518264	38068582	38266352	Solyc02g067870	chalcone isomerase	CHI		anthocyanin biosynthesis activated in flesh of purple tomatoes				Gonzali et al. 2009	a	g	0.0763	0.0113	0.0718	0.1043	1500	-6.013	1.822e-09	-?-?	76.7	4.296	1	0.03819	Solyc02g067660,Solyc02g067670,Solyc02g067680,Solyc02g067690,Solyc02g067700,Solyc02g067710,Solyc02g067720,Solyc02g067730,Solyc02g067740,Solyc02g067750,Solyc02g067760,Solyc02g067770,Solyc02g067780,Solyc02g067790,Solyc02g067800,Solyc02g067810,Solyc02g067820,Solyc02g067830,Solyc02g067840,Solyc02g067850,Solyc02g067860,Solyc02g067870,Solyc02g067880,Solyc02g067890,Solyc02g067900,Solyc02g067910,Solyc02g0…	within_region					significant	NO PLEIOTROPY	NO PLEIOTROPY	-?-?	2(-)/2(?)/4	SL4.0ch02	36164505
L072	Fruit_shape	FPS_ovoboid	2	SL2.50ch02	40068079	SL2.50ch02p40068079	39699079	40437079	40066067	40071727	Solyc02g069830	PHAVOLUTA	SLPHV		leaf morphology	Solyc02g067760, SLMYB21 (mediate JA function in carpel and ovule development, Schubert, 2019)			Fulop et al. 2016,Schubert et al. 2019	t	g	0.8711	0.0792	0.6543	0.957	2152	7.747	9.421e-15	++-+++?+	68.8	19.221	6	0.003807	Solyc02g069920,Solyc02g069930,Solyc02g069940,Solyc02g069950,Solyc02g069960,Solyc02g069970,Solyc02g069980,Solyc02g069990,Solyc02g070000,Solyc02g070010,Solyc02g070020,Solyc02g070030,Solyc02g070040,Solyc02g070050,Solyc02g070060,Solyc02g070070,Solyc02g070080,Solyc02g070090,Solyc02g070100,Solyc02g070110,Solyc02g070120,Solyc02g070130,Solyc02g070140,Solyc02g070150,Solyc02g070160,Solyc02g070170,Solyc02g0…	within_region	Equatorial diameter,Curved_FSH_Ind_L,Distal_An_M_L,Eccentricity_L,Ellipsoid_L,FL.W,Fruit_length,FSH_In_Ext_I_L,FSH_In_Ext_II_L,FSH_Ind_Int_L,Shape of fruit section,Height_Mid.W_T,Maximum_Height_T,Maximum_Width_T,Maximum_Width_L,Prox_Angle_M_L ,Proximal_Indentation_Area_L,Shoulder_Height_L,SPS,V.Asymmetry_L,Width_Mid.height_T,Width_Mid_height_L,Fruit width	Sacco et al. 2015,Rodriguez et al. 2020	Related	Fruit size and shape	significant	INTERCATEGORICAL PLEIOTROPY	INTERCATEGORICAL PLEIOTROPY	++-+++?+	6(+)/1(-)/1(?)/8	SL4.0ch02	38082398
L072	Fruit_shape	FPS_heart	2	SL2.50ch02	40068079	SL2.50ch02p40068079	39699079	40437079	40066067	40071727	Solyc02g069830	PHAVOLUTA	SLPHV		leaf morphology	Solyc02g067760, SLMYB21 (mediate JA function in carpel and ovule development, Schubert, 2019)			Fulop et al. 2016,Schubert et al. 2019	t	g	0.8711	0.0792	0.6543	0.957	2152	5.7	1.197e-08	-+++++?+	82.8	34.815	6	4.681e-06	Solyc02g069920,Solyc02g069930,Solyc02g069940,Solyc02g069950,Solyc02g069960,Solyc02g069970,Solyc02g069980,Solyc02g069990,Solyc02g070000,Solyc02g070010,Solyc02g070020,Solyc02g070030,Solyc02g070040,Solyc02g070050,Solyc02g070060,Solyc02g070070,Solyc02g070080,Solyc02g070090,Solyc02g070100,Solyc02g070110,Solyc02g070120,Solyc02g070130,Solyc02g070140,Solyc02g070150,Solyc02g070160,Solyc02g070170,Solyc02g0…	within_region	Equatorial diameter,Curved_FSH_Ind_L,Distal_An_M_L,Eccentricity_L,Ellipsoid_L,FL.W,Fruit_length,FSH_In_Ext_I_L,FSH_In_Ext_II_L,FSH_Ind_Int_L,Shape of fruit section,Height_Mid.W_T,Maximum_Height_T,Maximum_Width_T,Maximum_Width_L,Prox_Angle_M_L ,Proximal_Indentation_Area_L,Shoulder_Height_L,SPS,V.Asymmetry_L,Width_Mid.height_T,Width_Mid_height_L,Fruit width	Sacco et al. 2015,Rodriguez et al. 2020	Related	Fruit size and shape	significant	INTERCATEGORICAL PLEIOTROPY	INTERCATEGORICAL PLEIOTROPY	-+++++?+	6(+)/1(-)/1(?)/8	SL4.0ch02	38082398
L072	Seed_possition	Eccentricity_Area_Index	2	SL2.50ch02	40068079	SL2.50ch02p40068079	39699079	40437079	40066067	40071727	Solyc02g069830	PHAVOLUTA	SLPHV		leaf morphology	Solyc02g067760, SLMYB21 (mediate JA function in carpel and ovule development, Schubert, 2019)			Fulop et al. 2016,Schubert et al. 2019	t	g	0.8562	0.1126	0.6557	0.956	1005	-4.076	4.588e-05	-----?-	0	1.535	5	0.909	Solyc02g069920,Solyc02g069930,Solyc02g069940,Solyc02g069950,Solyc02g069960,Solyc02g069970,Solyc02g069980,Solyc02g069990,Solyc02g070000,Solyc02g070010,Solyc02g070020,Solyc02g070030,Solyc02g070040,Solyc02g070050,Solyc02g070060,Solyc02g070070,Solyc02g070080,Solyc02g070090,Solyc02g070100,Solyc02g070110,Solyc02g070120,Solyc02g070130,Solyc02g070140,Solyc02g070150,Solyc02g070160,Solyc02g070170,Solyc02g0…	within_region	Equatorial diameter,Curved_FSH_Ind_L,Distal_An_M_L,Eccentricity_L,Ellipsoid_L,FL.W,Fruit_length,FSH_In_Ext_I_L,FSH_In_Ext_II_L,FSH_Ind_Int_L,Shape of fruit section,Height_Mid.W_T,Maximum_Height_T,Maximum_Width_T,Maximum_Width_L,Prox_Angle_M_L ,Proximal_Indentation_Area_L,Shoulder_Height_L,SPS,V.Asymmetry_L,Width_Mid.height_T,Width_Mid_height_L,Fruit width	Sacco et al. 2015,Rodriguez et al. 2020	Same trait association		nominal	INTERCATEGORICAL PLEIOTROPY	INTERCATEGORICAL PLEIOTROPY	-----?-	6(-)/1(?)/7	SL4.0ch02	38082398
L072	Fruit_Shape	Fruit_Shape_Index_External_I	2	SL2.50ch02	40068079	SL2.50ch02p40068079	39699079	40437079	40066067	40071727	Solyc02g069830	PHAVOLUTA	SLPHV		leaf morphology	Solyc02g067760, SLMYB21 (mediate JA function in carpel and ovule development, Schubert, 2019)			Fulop et al. 2016,Schubert et al. 2019	t	g	0.8562	0.1126	0.6557	0.956	1005	4.017	5.892e-05	+++++?+	29.5	7.089	5	0.2141	Solyc02g069920,Solyc02g069930,Solyc02g069940,Solyc02g069950,Solyc02g069960,Solyc02g069970,Solyc02g069980,Solyc02g069990,Solyc02g070000,Solyc02g070010,Solyc02g070020,Solyc02g070030,Solyc02g070040,Solyc02g070050,Solyc02g070060,Solyc02g070070,Solyc02g070080,Solyc02g070090,Solyc02g070100,Solyc02g070110,Solyc02g070120,Solyc02g070130,Solyc02g070140,Solyc02g070150,Solyc02g070160,Solyc02g070170,Solyc02g0…	within_region	Equatorial diameter,Curved_FSH_Ind_L,Distal_An_M_L,Eccentricity_L,Ellipsoid_L,FL.W,Fruit_length,FSH_In_Ext_I_L,FSH_In_Ext_II_L,FSH_Ind_Int_L,Shape of fruit section,Height_Mid.W_T,Maximum_Height_T,Maximum_Width_T,Maximum_Width_L,Prox_Angle_M_L ,Proximal_Indentation_Area_L,Shoulder_Height_L,SPS,V.Asymmetry_L,Width_Mid.height_T,Width_Mid_height_L,Fruit width	Sacco et al. 2015,Rodriguez et al. 2020	Same trait association		nominal	INTERCATEGORICAL PLEIOTROPY	INTERCATEGORICAL PLEIOTROPY	+++++?+	6(+)/1(?)/7	SL4.0ch02	38082398
L072	Fruit_Shape	Fruit_Shape_Index_Internal	2	SL2.50ch02	40068079	SL2.50ch02p40068079	39699079	40437079	40066067	40071727	Solyc02g069830	PHAVOLUTA	SLPHV		leaf morphology	Solyc02g067760, SLMYB21 (mediate JA function in carpel and ovule development, Schubert, 2019)			Fulop et al. 2016,Schubert et al. 2019	t	g	0.8562	0.1126	0.6557	0.956	1005	4.048	5.16e-05	+++++?+	36	7.811	5	0.167	Solyc02g069920,Solyc02g069930,Solyc02g069940,Solyc02g069950,Solyc02g069960,Solyc02g069970,Solyc02g069980,Solyc02g069990,Solyc02g070000,Solyc02g070010,Solyc02g070020,Solyc02g070030,Solyc02g070040,Solyc02g070050,Solyc02g070060,Solyc02g070070,Solyc02g070080,Solyc02g070090,Solyc02g070100,Solyc02g070110,Solyc02g070120,Solyc02g070130,Solyc02g070140,Solyc02g070150,Solyc02g070160,Solyc02g070170,Solyc02g0…	within_region	Equatorial diameter,Curved_FSH_Ind_L,Distal_An_M_L,Eccentricity_L,Ellipsoid_L,FL.W,Fruit_length,FSH_In_Ext_I_L,FSH_In_Ext_II_L,FSH_Ind_Int_L,Shape of fruit section,Height_Mid.W_T,Maximum_Height_T,Maximum_Width_T,Maximum_Width_L,Prox_Angle_M_L ,Proximal_Indentation_Area_L,Shoulder_Height_L,SPS,V.Asymmetry_L,Width_Mid.height_T,Width_Mid_height_L,Fruit width	Sacco et al. 2015,Rodriguez et al. 2020	Same trait association		nominal	INTERCATEGORICAL PLEIOTROPY	INTERCATEGORICAL PLEIOTROPY	+++++?+	6(+)/1(?)/7	SL4.0ch02	38082398
L072	Fruit_Shape	Fruit_Shape_Index_External_II	2	SL2.50ch02	40068079	SL2.50ch02p40068079	39699079	40437079	40066067	40071727	Solyc02g069830	PHAVOLUTA	SLPHV		leaf morphology	Solyc02g067760, SLMYB21 (mediate JA function in carpel and ovule development, Schubert, 2019)			Fulop et al. 2016,Schubert et al. 2019	a	t	0.8573	0.0737	0.7102	0.936	1002	4.382	1.177e-05	-?++++-	47.1	9.446	5	0.09253	Solyc02g069920,Solyc02g069930,Solyc02g069940,Solyc02g069950,Solyc02g069960,Solyc02g069970,Solyc02g069980,Solyc02g069990,Solyc02g070000,Solyc02g070010,Solyc02g070020,Solyc02g070030,Solyc02g070040,Solyc02g070050,Solyc02g070060,Solyc02g070070,Solyc02g070080,Solyc02g070090,Solyc02g070100,Solyc02g070110,Solyc02g070120,Solyc02g070130,Solyc02g070140,Solyc02g070150,Solyc02g070160,Solyc02g070170,Solyc02g0…	within_region	Equatorial diameter,Curved_FSH_Ind_L,Distal_An_M_L,Eccentricity_L,Ellipsoid_L,FL.W,Fruit_length,FSH_In_Ext_I_L,FSH_In_Ext_II_L,FSH_Ind_Int_L,Shape of fruit section,Height_Mid.W_T,Maximum_Height_T,Maximum_Width_T,Maximum_Width_L,Prox_Angle_M_L ,Proximal_Indentation_Area_L,Shoulder_Height_L,SPS,V.Asymmetry_L,Width_Mid.height_T,Width_Mid_height_L,Fruit width	Sacco et al. 2015,Rodriguez et al. 2020	Same trait association		nominal	INTERCATEGORICAL PLEIOTROPY	INTERCATEGORICAL PLEIOTROPY	-?++++-	4(+)/2(-)/1(?)/7	SL4.0ch02	38082398
L072	Fruit_shape	FPS_bell_pepper	2	SL2.50ch02	40068079	SL2.50ch02p40068079	39699079	40437079	40066067	40071727	Solyc02g069830	PHAVOLUTA	SLPHV		leaf morphology	Solyc02g067760, SLMYB21 (mediate JA function in carpel and ovule development, Schubert, 2019)			Fulop et al. 2016,Schubert et al. 2019	t	g	0.8828	0.0085	0.8636	0.8987	1468	-4.181	2.898e-05	---	64.9	5.696	2	0.05797	Solyc02g069920,Solyc02g069930,Solyc02g069940,Solyc02g069950,Solyc02g069960,Solyc02g069970,Solyc02g069980,Solyc02g069990,Solyc02g070000,Solyc02g070010,Solyc02g070020,Solyc02g070030,Solyc02g070040,Solyc02g070050,Solyc02g070060,Solyc02g070070,Solyc02g070080,Solyc02g070090,Solyc02g070100,Solyc02g070110,Solyc02g070120,Solyc02g070130,Solyc02g070140,Solyc02g070150,Solyc02g070160,Solyc02g070170,Solyc02g0…	within_region	Equatorial diameter,Curved_FSH_Ind_L,Distal_An_M_L,Eccentricity_L,Ellipsoid_L,FL.W,Fruit_length,FSH_In_Ext_I_L,FSH_In_Ext_II_L,FSH_Ind_Int_L,Shape of fruit section,Height_Mid.W_T,Maximum_Height_T,Maximum_Width_T,Maximum_Width_L,Prox_Angle_M_L ,Proximal_Indentation_Area_L,Shoulder_Height_L,SPS,V.Asymmetry_L,Width_Mid.height_T,Width_Mid_height_L,Fruit width	Sacco et al. 2015,Rodriguez et al. 2020	Related	Fruit size and shape	nominal	INTERCATEGORICAL PLEIOTROPY	INTERCATEGORICAL PLEIOTROPY	---	3(-)/3	SL4.0ch02	38082398
L072	Fruit_shape	FPS_ovoboid	2	SL2.50ch02	40136280	SL2.50ch02p40136280	39767280	40505280	40136100	40136391	Solyc02g070430	Gibberellin 2-oxidase 1	GA2OX	DEG between sun/ovate/fs8.1and WT			tri2.2,Solyc02g072030, OFP5		Wu et al. 2015, dissertation	a	c	0.4465	0.0559	0.3783	0.6133	2363	4.127	3.668e-05	++++++-+	0	6.841	7	0.4456	Solyc02g069980,Solyc02g069990,Solyc02g070000,Solyc02g070010,Solyc02g070020,Solyc02g070030,Solyc02g070040,Solyc02g070050,Solyc02g070060,Solyc02g070070,Solyc02g070080,Solyc02g070090,Solyc02g070100,Solyc02g070110,Solyc02g070120,Solyc02g070130,Solyc02g070140,Solyc02g070150,Solyc02g070160,Solyc02g070170,Solyc02g070180,Solyc02g070190,Solyc02g070200,Solyc02g070210,Solyc02g070220,Solyc02g070230,Solyc02g0…	within_region	Equatorial diameter,Curved_FSH_Ind_L,Distal_An_M_L,Eccentricity_L,Ellipsoid_L,FL.W,Fruit_length,FSH_In_Ext_I_L,FSH_In_Ext_II_L,FSH_Ind_Int_L,Shape of fruit section,Height_Mid.W_T,Maximum_Height_T,Maximum_Width_T,Maximum_Width_L,Perimeter_L,Perimeter_T,Prox_Angle_M_L ,Proximal_Indentation_Area_L,Shoulder_Height_L,SPS,V.Asymmetry_L,Width_Mid.height_T,Width_Mid_height_L,Fruit width	Sacco et al. 2015,Rodriguez et al. 2020	Related	Fruit size and shape	nominal	INTERCATEGORICAL PLEIOTROPY	NO PLEIOTROPY	++++++-+	7(+)/1(-)/8	SL4.0ch02	38150590
L072	Fruit_external_color	EFC_pink	2	SL2.50ch02	40375452	SL2.50ch02p40375452	40006452	40744452	40006856	40720590	Solyc02g070880	Helix-loop-helix DNA-binding	BHLH1,SlJAF13, SlGL3		anthocyanin regulation				Tominaga-Wada et al. 2013; Kiferle et al. 2015	a	g	0.0665	0.0114	0.0565	0.0795	406	-3.973	7.1e-05	???-??-	0	0.278	1	0.5981	Solyc02g070250,Solyc02g070260,Solyc02g070270,Solyc02g070280,Solyc02g070290,Solyc02g070300,Solyc02g070310,Solyc02g070320,Solyc02g070330,Solyc02g070340,Solyc02g070350,Solyc02g070360,Solyc02g070370,Solyc02g070380,Solyc02g070390,Solyc02g070400,Solyc02g070410,Solyc02g070420,Solyc02g070430,Solyc02g070440,Solyc02g070450,Solyc02g070460,Solyc02g070470,Solyc02g070480,Solyc02g070490,Solyc02g070500,Solyc02g0…	within_region	ec_a∗2.1,6-methyl-5-hepten-2-one,geranylacetone	Barrantes et al. 2016, Zhao et al. 2019, Tieman et al. 2017	Same trait association and related	Carotene derivate volatile	nominal	INTERCATEGORICAL PLEIOTROPY	NO PLEIOTROPY	???-??-	2(-)/5(?)/7	SL4.0ch02	38389514
L073	Fruit_shape	FPS_bell_pepper	2	SL2.50ch02	42202884	SL2.50ch02p42202884	41833884	42571884	42202865	42209192	Solyc02g077250	TCP transcription factor 1	SlTCP1		leaf morphology	Solyc02g077260,SlSUN5;Solyc02g077390, s; Solyc02g077560,Sl-ARF3	tri2.2,Solyc02g072030, OFP5		Fulop et al. 2016	t	c	0.9179	0.0073	0.9149	0.9375	1468	7.421	1.162e-13	+++	89.5	19.125	2	7.033e-05	Solyc02g076690,Solyc02g076700,Solyc02g076710,Solyc02g076720,Solyc02g076730,Solyc02g076740,Solyc02g076750,Solyc02g076760,Solyc02g076770,Solyc02g076780,Solyc02g076790,Solyc02g076800,Solyc02g076810,Solyc02g076820,Solyc02g076830,Solyc02g076840,Solyc02g076850,Solyc02g076860,Solyc02g076870,Solyc02g076880,Solyc02g076890,Solyc02g076900,Solyc02g076910,Solyc02g076920,Solyc02g076930,Solyc02g076940,Solyc02g0…	within_region					significant	NO PLEIOTROPY	NO PLEIOTROPY	+++	3(+)/3	SL4.0ch02	40192319
L074	Fruit_size	Height_Mid_width	2	SL2.50ch02	42796989	SL2.50ch02p42796989	42427989	43165989	42796798	42803247	Solyc02g077560	AUXIN RESPONSE FACTOR 3 / ETTIN;AT2G33860	Sl-ARF3		anthocyanin regulation, leaf morphology	Solyc02g070880,SlSTCP1;Solyc02g077390, s; Solyc02g077560,Sl-ARF3			Fulop et al. 2016,Parapunova et al. 2014	a	c	0.1168	0.0455	0.0592	0.1881	1002	-4.276	1.902e-05	-?+----	53.1	10.67	5	0.05833	Solyc02g077530,Solyc02g077540,Solyc02g077550,Solyc02g077560,Solyc02g077570,Solyc02g077580,Solyc02g077590,Solyc02g077600,Solyc02g077610,Solyc02g077620,Solyc02g077630,Solyc02g077640,Solyc02g077650,Solyc02g077660,Solyc02g077670,Solyc02g077680,Solyc02g077690,Solyc02g077700,Solyc02g077710,Solyc02g077720,Solyc02g077730,Solyc02g077740,Solyc02g077750,Solyc02g077760,Solyc02g077770,Solyc02g077780,Solyc02g0…	within_region					nominal	INTERCATEGORICAL PLEIOTROPY	INTERCATEGORICAL PLEIOTROPY	-?+----	5(-)/1(+)/1(?)/7	SL4.0ch02	40781806
L074	Distal_fruit_end_shape	SPS_linear	2	SL2.50ch02	42796989	SL2.50ch02p42796989	42427989	43165989	42796798	42803247	Solyc02g078100	pistil extensin-like protein	SlTTS	accumulated specifically in pistils					Müller et al. 2016	a	c	0.113	0.0272	0.0597	0.1614	2172	-4.25	2.142e-05	------	74.5	19.611	5	0.001478	Solyc02g077530,Solyc02g077540,Solyc02g077550,Solyc02g077560,Solyc02g077570,Solyc02g077580,Solyc02g077590,Solyc02g077600,Solyc02g077610,Solyc02g077620,Solyc02g077630,Solyc02g077640,Solyc02g077650,Solyc02g077660,Solyc02g077670,Solyc02g077680,Solyc02g077690,Solyc02g077700,Solyc02g077710,Solyc02g077720,Solyc02g077730,Solyc02g077740,Solyc02g077750,Solyc02g077760,Solyc02g077770,Solyc02g077780,Solyc02g0…	within_region					nominal	INTERCATEGORICAL PLEIOTROPY	INTERCATEGORICAL PLEIOTROPY	------	6(-)/6	SL4.0ch02	40781806
L074	Distal_fruit_end_shape	SPS_linear	2	SL2.50ch02	42803141	SL2.50ch02p42803141	42434141	43172141	42796798	42803247	Solyc02g078100	pistil extensin-like protein	SlTTS	accumulated specifically in pistils					Müller et al. 2016	a	g	0.892	0.0278	0.8354	0.9469	2172	4.561	5.103e-06	++++++	73.1	18.567	5	0.002313	Solyc02g077540,Solyc02g077550,Solyc02g077560,Solyc02g077570,Solyc02g077580,Solyc02g077590,Solyc02g077600,Solyc02g077610,Solyc02g077620,Solyc02g077630,Solyc02g077640,Solyc02g077650,Solyc02g077660,Solyc02g077670,Solyc02g077680,Solyc02g077690,Solyc02g077700,Solyc02g077710,Solyc02g077720,Solyc02g077730,Solyc02g077740,Solyc02g077750,Solyc02g077760,Solyc02g077770,Solyc02g077780,Solyc02g077790,Solyc02g0…	within_region					nominal	INTERCATEGORICAL PLEIOTROPY	NO PLEIOTROPY	++++++	6(+)/6	SL4.0ch02	40787958
L074	Distal_fruit_end_shape	SPS_linear	2	SL2.50ch02	42803241	SL2.50ch02p42803241	42434241	43172241	42796798	42803247	Solyc02g078100	pistil extensin-like protein	SlTTS	accumulated specifically in pistils					Müller et al. 2016	t	c	0.1091	0.0274	0.0531	0.1646	2172	-4.603	4.168e-06	------	74.1	19.295	5	0.001694	Solyc02g077540,Solyc02g077550,Solyc02g077560,Solyc02g077570,Solyc02g077580,Solyc02g077590,Solyc02g077600,Solyc02g077610,Solyc02g077620,Solyc02g077630,Solyc02g077640,Solyc02g077650,Solyc02g077660,Solyc02g077670,Solyc02g077680,Solyc02g077690,Solyc02g077700,Solyc02g077710,Solyc02g077720,Solyc02g077730,Solyc02g077740,Solyc02g077750,Solyc02g077760,Solyc02g077770,Solyc02g077780,Solyc02g077790,Solyc02g0…	within_region					nominal	INTERCATEGORICAL PLEIOTROPY	NO PLEIOTROPY	------	6(-)/6	SL4.0ch02	40788058
L075	Fruit_size	Maximum_Width	2	SL2.50ch02	44240613	SL2.50ch02p44240613	43871613	44609613	44207023	44240800	Solyc02g080120	Gibberellin 2-beta-dioxygenase 7 (tomato internode elongated ‐1)	SlGA2ox7/tie‐1		internode elongation, leaf morphology and cell elongation				Fulop et al. 2016, Schrager‐Lavelle et al. 2018	a	t	0.1883	0.0769	0.0794	0.3097	1216	4.008	6.119e-05	+++++++	0	0.955	6	0.9873	Solyc02g079270,Solyc02g079280,Solyc02g079290,Solyc02g079300,Solyc02g079310,Solyc02g079320,Solyc02g079330,Solyc02g079340,Solyc02g079350,Solyc02g079360,Solyc02g079370,Solyc02g079380,Solyc02g079390,Solyc02g079400,Solyc02g079410,Solyc02g079430,Solyc02g079440,Solyc02g079450,Solyc02g079460,Solyc02g079470,Solyc02g079480,Solyc02g079490,Solyc02g079500,Solyc02g079510,Solyc02g079520,Solyc02g079530,Solyc02g0…	within_region					nominal	INTRACATEGORIAL PLEIOTROPY	INTRACATEGORICAL PLEIOTROPY	+++++++	7(+)/7	SL4.0ch02	42223370
L075	Fruit_size	Width_Mid_height	2	SL2.50ch02	44240613	SL2.50ch02p44240613	43871613	44609613	44207023	44240800	Solyc02g080120	Gibberellin 2-beta-dioxygenase 7 (tomato internode elongated ‐1)	SlGA2ox7/tie‐1		internode elongation, leaf morphology and cell elongation				Fulop et al. 2016, Schrager‐Lavelle et al. 2018	a	t	0.1883	0.0769	0.0794	0.3097	1216	4.023	5.743e-05	+++++++	0	0.88	6	0.9898	Solyc02g079270,Solyc02g079280,Solyc02g079290,Solyc02g079300,Solyc02g079310,Solyc02g079320,Solyc02g079330,Solyc02g079340,Solyc02g079350,Solyc02g079360,Solyc02g079370,Solyc02g079380,Solyc02g079390,Solyc02g079400,Solyc02g079410,Solyc02g079430,Solyc02g079440,Solyc02g079450,Solyc02g079460,Solyc02g079470,Solyc02g079480,Solyc02g079490,Solyc02g079500,Solyc02g079510,Solyc02g079520,Solyc02g079530,Solyc02g0…	within_region					nominal	INTRACATEGORIAL PLEIOTROPY	INTRACATEGORICAL PLEIOTROPY	+++++++	7(+)/7	SL4.0ch02	42223370
L076	Proximal_fruit_end_shape	proximal_Angle_Macro	2	SL2.50ch02	44364097	SL2.50ch02p44364097	43995097	44733097	44364075	44364123	Solyc02g080250	homeobox-Wooly	Wo		high trichome density, embryo development, lateral root differentiation,				Yang et al. 2011	t	c	0.7027	0.0515	0.6351	0.804	1216	3.896	9.765e-05	+++++++	0	3.064	6	0.8008	Solyc02g079430,Solyc02g079440,Solyc02g079450,Solyc02g079460,Solyc02g079470,Solyc02g079480,Solyc02g079490,Solyc02g079500,Solyc02g079510,Solyc02g079520,Solyc02g079530,Solyc02g079540,Solyc02g079550,Solyc02g079560,Solyc02g079570,Solyc02g079580,Solyc02g079590,Solyc02g079600,Solyc02g079610,Solyc02g079620,Solyc02g079630,Solyc02g079640,Solyc02g079650,Solyc02g079660,Solyc02g079670,Solyc02g079680,Solyc02g0…	within_region	bblk2.1	Van der Knaap, et al. 2003	Related	Fruit shape	nominal	NO PLEIOTROPY	NO PLEIOTROPY	+++++++	7(+)/7	SL4.0ch02	42348004
L077	Fruit_external_color	EFC_orAngle	2	SL2.50ch02	45319670	SL2.50ch02p45319670	44950670	45688670	45283264	45319676	Solyc02g081330	Phytoene synthase 2	PSY2		carotenes					a	t	0.0495	0.0007	0.0485	0.05	364	-4.101	4.117e-05	??+-????	90.6	10.627	1	0.001114	Solyc02g080830,Solyc02g080840,Solyc02g080850,Solyc02g080860,Solyc02g080870,Solyc02g080880,Solyc02g080890,Solyc02g080900,Solyc02g080910,Solyc02g080920,Solyc02g080930,Solyc02g080940,Solyc02g080950,Solyc02g080960,Solyc02g080970,Solyc02g080980,Solyc02g080990,Solyc02g081000,Solyc02g081010,Solyc02g081020,Solyc02g081030,Solyc02g081040,Solyc02g081050,Solyc02g081060,Solyc02g081070,Solyc02g081080,Solyc02g0…	within_region	color b	Mata-Nicolas et al. 2020	Same trait association		nominal	INTERCATEGORICAL PLEIOTROPY	NO PLEIOTROPY	??+-????	1(+)/1(-)/6(?)/8	SL4.0ch02	43305861
L077	Fruit_shape	FPS_bell_pepper	2	SL2.50ch02	45322729	SL2.50ch02p45322729	44953729	45691729	45325010	45328203	Solyc02g081120	knotted 2 (SHOOT MERISTEMLESS;AT1G62360)	Me/STM/LeT6		Leaves 3-4 pinnately compound with clavate segments; Shortened internodes; crumpled leaf; lateral vein foreshortened; midvein foreshortened; petiole foreshortened	Solyc02g081670,an (UFO);Solyc02g081680, RBL			Parnis et al. 1997;Fulop et al. 2016	a	g	0.796	0.0234	0.7405	0.8082	1468	4.492	7.062e-06	+++	67.3	6.108	2	0.04718	Solyc02g080840,Solyc02g080850,Solyc02g080860,Solyc02g080870,Solyc02g080880,Solyc02g080890,Solyc02g080900,Solyc02g080910,Solyc02g080920,Solyc02g080930,Solyc02g080940,Solyc02g080950,Solyc02g080960,Solyc02g080970,Solyc02g080980,Solyc02g080990,Solyc02g081000,Solyc02g081010,Solyc02g081020,Solyc02g081030,Solyc02g081040,Solyc02g081050,Solyc02g081060,Solyc02g081070,Solyc02g081080,Solyc02g081090,Solyc02g0…	within_region	Equatorial diameter,Fruit cross section shape,OTLD,ovary transverse diameter	Sacco et al. 2015, Ye et al. 2020	Related	Fruit size and shape	nominal	INTERCATEGORICAL PLEIOTROPY	NO PLEIOTROPY	+++	3(+)/3	SL4.0ch02	43308920
L077	Fruit_shape	FPS_bell_pepper	2	SL2.50ch02	45330337	SL2.50ch02p45330337	44961337	45699337	45325010	45332007	Solyc02g081120	knotted 2 (SHOOT MERISTEMLESS;AT1G62360)	Me/STM/LeT6		Leaves 3-4 pinnately compound with clavate segments; Shortened internodes; crumpled leaf; lateral vein foreshortened; midvein foreshortened; petiole foreshortened	Solyc02g081670,an (UFO);Solyc02g081680, RBL			Parnis et al. 1997;Fulop et al. 2016	a	g	0.8042	0.0267	0.7437	0.8183	1468	4.69	2.732e-06	+++	61.4	5.18	2	0.07501	Solyc02g080840,Solyc02g080850,Solyc02g080860,Solyc02g080870,Solyc02g080880,Solyc02g080890,Solyc02g080900,Solyc02g080910,Solyc02g080920,Solyc02g080930,Solyc02g080940,Solyc02g080950,Solyc02g080960,Solyc02g080970,Solyc02g080980,Solyc02g080990,Solyc02g081000,Solyc02g081010,Solyc02g081020,Solyc02g081030,Solyc02g081040,Solyc02g081050,Solyc02g081060,Solyc02g081070,Solyc02g081080,Solyc02g081090,Solyc02g0…	within_region	Equatorial diameter,Fruit cross section shape,OTLD,ovary transverse diameter	Sacco et al. 2015, Ye et al. 2020	Related	Fruit size and shape	nominal	INTERCATEGORICAL PLEIOTROPY	NO PLEIOTROPY	+++	3(+)/3	SL4.0ch02	43316528
L078	Fruit_external_color	EFC_purple	2	SL2.50ch02	45766931	SL2.50ch02p45766931	45397931	46135931	45766929	45780915	Solyc02g082040	R2R3MYB transcription factor 56	SlMYB56							t	c	0.9441	0.0157	0.8994	0.9496	1448	3.963	7.389e-05	++	20.1	1.251	1	0.2633	Solyc02g081420,Solyc02g081430,Solyc02g081440,Solyc02g081450,Solyc02g081460,Solyc02g081470,Solyc02g081480,Solyc02g081490,Solyc02g081500,Solyc02g081510,Solyc02g081520,Solyc02g081530,Solyc02g081540,Solyc02g081550,Solyc02g081560,Solyc02g081570,Solyc02g081580,Solyc02g081590,Solyc02g081600,Solyc02g081610,Solyc02g081620,Solyc02g081630,Solyc02g081640,Solyc02g081650,Solyc02g081660,Solyc02g081670,Solyc02g0…	within_region					nominal	INTERCATEGORICAL PLEIOTROPY	NO PLEIOTROPY	++	2(+)/2	SL4.0ch03	58617005
L079	Fruit_shape	FPS_oxheart	2	SL2.50ch02	45997204	SL2.50ch02p45997204	45628204	46366204	45997195	46002625	Solyc02g081680	REBELOTE	RBL		Floral meristem identity	Solyc02g081120, Me/STM/LeT6; Solyc02g081670,an (UFO),Solyc02g082450, AEC			Bauchet et al. 2014	a	g	0.8646	0.0505	0.7393	0.9318	2363	3.933	8.379e-05	++++++++	0	5.911	7	0.5502	Solyc02g081840,Solyc02g081850,Solyc02g081860,Solyc02g081870,Solyc02g081880,Solyc02g081890,Solyc02g081900,Solyc02g081910,Solyc02g081920,Solyc02g081930,Solyc02g081940,Solyc02g081950,Solyc02g081960,Solyc02g081970,Solyc02g081980,Solyc02g081990,Solyc02g082000,Solyc02g082010,Solyc02g082020,Solyc02g082030,Solyc02g082040,Solyc02g082050,Solyc02g082060,Solyc02g082070,Solyc02g082080,Solyc02g082090,Solyc02g0…	within_region	Diam	Albert et al. 2016	Related	Fruit size and shape	nominal	INTERCATEGORICAL PLEIOTROPY	NO PLEIOTROPY	++++++++	8(+)/8	SL4.0ch02	43985302
L080	Fruit_assymmetry	Obovoid_ovoid_index	2	SL2.50ch02	46137648	SL2.50ch02p46137648	45768648	46506648	46137647	46137829	Solyc02g082680	TONNEAU1 Recruiting Motif	SlTRM26a		organization of microtubule arrays, cell division patterns and cell growth,OPF20 interacting				Wu, et al. 2018	a	g	0.7817	0.1507	0.5023	0.9265	1063	3.957	7.584e-05	++++?++	0	1.52	5	0.9107	Solyc02g082040,Solyc02g082050,Solyc02g082060,Solyc02g082070,Solyc02g082080,Solyc02g082090,Solyc02g082100,Solyc02g082110,Solyc02g082120,Solyc02g082130,Solyc02g082140,Solyc02g082150,Solyc02g082160,Solyc02g082170,Solyc02g082180,Solyc02g082190,Solyc02g082200,Solyc02g082210,Solyc02g082220,Solyc02g082230,Solyc02g082240,Solyc02g082250,Solyc02g082260,Solyc02g082270,Solyc02g082280,Solyc02g082290,Solyc02g0…	within_region					nominal	INTERCATEGORICAL PLEIOTROPY	NO PLEIOTROPY	++++?++	6(+)/1(?)/7	SL4.0ch02	44134434
L081	Distal_fruit_end_shape	SPS_irregular	2	SL2.50ch02	47224195	SL2.50ch02p47224195	46855195	47593195	47224178	47224200	Solyc02g083950	WUSCHEL Homeobox domain protein.	lc/SlWUS		locule number(shape and size)		Solyc02g085500, Solyc02g085510 ovate		Mayer et al. 1998;Muños et al. 2011	a	g	0.6661	0.108	0.3628	0.801	2285	-6.366	1.944e-10	-------	0	3.869	6	0.6944	Solyc02g083450,Solyc02g083460,Solyc02g083470,Solyc02g083480,Solyc02g083490,Solyc02g083500,Solyc02g083510,Solyc02g083520,Solyc02g083530,Solyc02g083540,Solyc02g083550,Solyc02g083560,Solyc02g083570,Solyc02g083580,Solyc02g083590,Solyc02g083600,Solyc02g083610,Solyc02g083620,Solyc02g083630,Solyc02g083640,Solyc02g083650,Solyc02g083660,Solyc02g083670,Solyc02g083680,Solyc02g083690,Solyc02g083700,Solyc02g0…	within_region	lc(lcn2.1)*,fw2.1, fw2.2,BES, Equatorial diameter, FS, Fruit cross section shape, FSL, FW, LN, SES,ovary transverse diameter,OTLD,stigma shape, fw2.1, fw2.2	Mayer et al. 1998,Munos ,2011,Sacco et al. 2015,Ye et al. 2020, Barrantes et al. 2016	Same trait association		significant	INTERCATEGORICAL PLEIOTROPY	INTERCATEGORICAL PLEIOTROPY	-------	7(-)/7	SL4.0ch02	45225081
L081	Distal_fruit_end_shape	Ribbing_at_calyx_end	2	SL2.50ch02	47224195	SL2.50ch02p47224195	46855195	47593195	47224178	47224200	Solyc02g083950	WUSCHEL Homeobox domain protein.	lc/SlWUS		locule number(shape and size)		Solyc02g085500, Solyc02g085510 ovate		Mayer et al. 1998;Muños et al. 2011	a	g	0.6708	0.1047	0.3628	0.801	2494	-9.559	1.194e-21	--------	20.5	8.809	7	0.2666	Solyc02g083450,Solyc02g083460,Solyc02g083470,Solyc02g083480,Solyc02g083490,Solyc02g083500,Solyc02g083510,Solyc02g083520,Solyc02g083530,Solyc02g083540,Solyc02g083550,Solyc02g083560,Solyc02g083570,Solyc02g083580,Solyc02g083590,Solyc02g083600,Solyc02g083610,Solyc02g083620,Solyc02g083630,Solyc02g083640,Solyc02g083650,Solyc02g083660,Solyc02g083670,Solyc02g083680,Solyc02g083690,Solyc02g083700,Solyc02g0…	within_region	lc(lcn2.1)*,fw2.1, fw2.2,BES, Equatorial diameter, FS, Fruit cross section shape, FSL, FW, LN, SES,ovary transverse diameter,OTLD,stigma shape, fw2.1, fw2.2	Mayer et al. 1998,Munos ,2011,Sacco et al. 2015,Ye et al. 2020, Barrantes et al. 2016	Same trait association		significant	INTERCATEGORICAL PLEIOTROPY	INTERCATEGORICAL PLEIOTROPY	--------	8(-)/8	SL4.0ch02	45225081
L081	Distal_fruit_end_shape	SPS_stellate	2	SL2.50ch02	47224195	SL2.50ch02p47224195	46855195	47593195	47224178	47224200	Solyc02g083950	WUSCHEL Homeobox domain protein.	lc/SlWUS		locule number(shape and size)		Solyc02g085500, Solyc02g085510 ovate		Mayer et al. 1998;Muños et al. 2011	a	g	0.6712	0.1047	0.3628	0.801	2497	-3.895	9.812e-05	--------	0	3.695	7	0.8142	Solyc02g083450,Solyc02g083460,Solyc02g083470,Solyc02g083480,Solyc02g083490,Solyc02g083500,Solyc02g083510,Solyc02g083520,Solyc02g083530,Solyc02g083540,Solyc02g083550,Solyc02g083560,Solyc02g083570,Solyc02g083580,Solyc02g083590,Solyc02g083600,Solyc02g083610,Solyc02g083620,Solyc02g083630,Solyc02g083640,Solyc02g083650,Solyc02g083660,Solyc02g083670,Solyc02g083680,Solyc02g083690,Solyc02g083700,Solyc02g0…	within_region	lc(lcn2.1)*,fw2.1, fw2.2,BES, Equatorial diameter, FS, Fruit cross section shape, FSL, FW, LN, SES,ovary transverse diameter,OTLD,stigma shape, fw2.1, fw2.2	Mayer et al. 1998,Munos ,2011,Sacco et al. 2015,Ye et al. 2020, Barrantes et al. 2016	Same trait association		nominal	INTERCATEGORICAL PLEIOTROPY	INTERCATEGORICAL PLEIOTROPY	--------	8(-)/8	SL4.0ch02	45225081
L081	Distal_fruit_end_shape	SPS_dot	2	SL2.50ch02	47224195	SL2.50ch02p47224195	46855195	47593195	47224178	47224200	Solyc02g083950	WUSCHEL Homeobox domain protein.	lc/SlWUS		locule number(shape and size)		Solyc02g085500, Solyc02g085510 ovate		Mayer et al. 1998;Muños et al. 2011	a	g	0.6712	0.1047	0.3628	0.801	2497	8.726	2.628e-18	++++++++	0	3.413	7	0.8444	Solyc02g083450,Solyc02g083460,Solyc02g083470,Solyc02g083480,Solyc02g083490,Solyc02g083500,Solyc02g083510,Solyc02g083520,Solyc02g083530,Solyc02g083540,Solyc02g083550,Solyc02g083560,Solyc02g083570,Solyc02g083580,Solyc02g083590,Solyc02g083600,Solyc02g083610,Solyc02g083620,Solyc02g083630,Solyc02g083640,Solyc02g083650,Solyc02g083660,Solyc02g083670,Solyc02g083680,Solyc02g083690,Solyc02g083700,Solyc02g0…	within_region	lc(lcn2.1)*,fw2.1, fw2.2,BES, Equatorial diameter, FS, Fruit cross section shape, FSL, FW, LN, SES,ovary transverse diameter,OTLD,stigma shape, fw2.1, fw2.2	Mayer et al. 1998,Munos ,2011,Sacco et al. 2015,Ye et al. 2020, Barrantes et al. 2016	Same trait association		significant	INTERCATEGORICAL PLEIOTROPY	INTERCATEGORICAL PLEIOTROPY	++++++++	8(+)/8	SL4.0ch02	45225081
L081	Fruit_size	Area	2	SL2.50ch02	47224195	SL2.50ch02p47224195	46855195	47593195	47224178	47224200	Solyc02g083950	WUSCHEL Homeobox domain protein.	lc/SlWUS		locule number(shape and size)		Solyc02g085500, Solyc02g085510 ovate		Mayer et al. 1998;Muños et al. 2011	a	g	0.6549	0.1547	0.3662	0.8009	1107	-5.413	6.186e-08	------	0	3.743	5	0.587	Solyc02g083450,Solyc02g083460,Solyc02g083470,Solyc02g083480,Solyc02g083490,Solyc02g083500,Solyc02g083510,Solyc02g083520,Solyc02g083530,Solyc02g083540,Solyc02g083550,Solyc02g083560,Solyc02g083570,Solyc02g083580,Solyc02g083590,Solyc02g083600,Solyc02g083610,Solyc02g083620,Solyc02g083630,Solyc02g083640,Solyc02g083650,Solyc02g083660,Solyc02g083670,Solyc02g083680,Solyc02g083690,Solyc02g083700,Solyc02g0…	within_region	lc(lcn2.1)*,fw2.1, fw2.2,BES, Equatorial diameter, FS, Fruit cross section shape, FSL, FW, LN, SES,ovary transverse diameter,OTLD,stigma shape, fw2.1, fw2.2	Mayer et al. 1998,Munos ,2011,Sacco et al. 2015,Ye et al. 2020, Barrantes et al. 2016	Same trait association		significant	INTERCATEGORICAL PLEIOTROPY	INTERCATEGORICAL PLEIOTROPY	------	6(-)/6	SL4.0ch02	45225081
L081	Fruit_assymmetry	V_Asymmetry	2	SL2.50ch02	47224195	SL2.50ch02p47224195	46855195	47593195	47224178	47224200	Solyc02g085500	ovate	o		fruit shape regulatory gene				Liu et al.2002	a	g	0.6595	0.1483	0.3662	0.8009	1216	-7.535	4.898e-14	-------	0	1.973	6	0.9222	Solyc02g083450,Solyc02g083460,Solyc02g083470,Solyc02g083480,Solyc02g083490,Solyc02g083500,Solyc02g083510,Solyc02g083520,Solyc02g083530,Solyc02g083540,Solyc02g083550,Solyc02g083560,Solyc02g083570,Solyc02g083580,Solyc02g083590,Solyc02g083600,Solyc02g083610,Solyc02g083620,Solyc02g083630,Solyc02g083640,Solyc02g083650,Solyc02g083660,Solyc02g083670,Solyc02g083680,Solyc02g083690,Solyc02g083700,Solyc02g0…	within_region	lc(lcn2.1)*,fw2.1, fw2.2,BES, Equatorial diameter, FS, Fruit cross section shape, FSL, FW, LN, SES,ovary transverse diameter,OTLD,stigma shape, fw2.1, fw2.2	Mayer et al. 1998,Munos ,2011,Sacco et al. 2015,Ye et al. 2020, Barrantes et al. 2016	Related	Fruit size and shape	significant	INTERCATEGORICAL PLEIOTROPY	INTERCATEGORICAL PLEIOTROPY	-------	7(-)/7	SL4.0ch02	45225081
L081	Proximal_fruit_end_shape	proximal_Indentation_Area	2	SL2.50ch02	47224195	SL2.50ch02p47224195	46855195	47593195	47224178	47224200	Solyc02g083950	WUSCHEL Homeobox domain protein.	lc/SlWUS		locule number(shape and size)		Solyc02g085500, Solyc02g085510 ovate		Mayer et al. 1998;Muños et al. 2011	a	g	0.6595	0.1483	0.3662	0.8009	1216	-8.563	1.101e-17	-------	0	3.884	6	0.6923	Solyc02g083450,Solyc02g083460,Solyc02g083470,Solyc02g083480,Solyc02g083490,Solyc02g083500,Solyc02g083510,Solyc02g083520,Solyc02g083530,Solyc02g083540,Solyc02g083550,Solyc02g083560,Solyc02g083570,Solyc02g083580,Solyc02g083590,Solyc02g083600,Solyc02g083610,Solyc02g083620,Solyc02g083630,Solyc02g083640,Solyc02g083650,Solyc02g083660,Solyc02g083670,Solyc02g083680,Solyc02g083690,Solyc02g083700,Solyc02g0…	within_region	lc(lcn2.1)*,fw2.1, fw2.2,BES, Equatorial diameter, FS, Fruit cross section shape, FSL, FW, LN, SES,ovary transverse diameter,OTLD,stigma shape, fw2.1, fw2.2	Mayer et al. 1998,Munos ,2011,Sacco et al. 2015,Ye et al. 2020, Barrantes et al. 2016	Related	Fruit size and shape	significant	INTERCATEGORICAL PLEIOTROPY	INTERCATEGORICAL PLEIOTROPY	-------	7(-)/7	SL4.0ch02	45225081
L081	Proximal_fruit_end_shape	Shoulder_Height	2	SL2.50ch02	47224195	SL2.50ch02p47224195	46855195	47593195	47224178	47224200	Solyc02g083950	WUSCHEL Homeobox domain protein.	lc/SlWUS		locule number(shape and size)		Solyc02g085500, Solyc02g085510 ovate		Mayer et al. 1998;Muños et al. 2011	a	g	0.6595	0.1483	0.3662	0.8009	1216	-9.104	8.744e-20	-------	2.8	6.171	6	0.4044	Solyc02g083450,Solyc02g083460,Solyc02g083470,Solyc02g083480,Solyc02g083490,Solyc02g083500,Solyc02g083510,Solyc02g083520,Solyc02g083530,Solyc02g083540,Solyc02g083550,Solyc02g083560,Solyc02g083570,Solyc02g083580,Solyc02g083590,Solyc02g083600,Solyc02g083610,Solyc02g083620,Solyc02g083630,Solyc02g083640,Solyc02g083650,Solyc02g083660,Solyc02g083670,Solyc02g083680,Solyc02g083690,Solyc02g083700,Solyc02g0…	within_region	lc(lcn2.1)*,fw2.1, fw2.2,BES, Equatorial diameter, FS, Fruit cross section shape, FSL, FW, LN, SES,ovary transverse diameter,OTLD,stigma shape, fw2.1, fw2.2	Mayer et al. 1998,Munos ,2011,Sacco et al. 2015,Ye et al. 2020, Barrantes et al. 2016	Related	Fruit size and shape	significant	INTERCATEGORICAL PLEIOTROPY	INTERCATEGORICAL PLEIOTROPY	-------	7(-)/7	SL4.0ch02	45225081
L081	Seed_possition	Eccentricity	2	SL2.50ch02	47224195	SL2.50ch02p47224195	46855195	47593195	47224178	47224200	Solyc02g083950	WUSCHEL Homeobox domain protein.	lc/SlWUS		locule number(shape and size)		Solyc02g085500, Solyc02g085510 ovate		Mayer et al. 1998;Muños et al. 2011	a	g	0.6595	0.1483	0.3662	0.8009	1216	9.764	1.599e-22	+++++++	22.3	7.726	6	0.2589	Solyc02g083450,Solyc02g083460,Solyc02g083470,Solyc02g083480,Solyc02g083490,Solyc02g083500,Solyc02g083510,Solyc02g083520,Solyc02g083530,Solyc02g083540,Solyc02g083550,Solyc02g083560,Solyc02g083570,Solyc02g083580,Solyc02g083590,Solyc02g083600,Solyc02g083610,Solyc02g083620,Solyc02g083630,Solyc02g083640,Solyc02g083650,Solyc02g083660,Solyc02g083670,Solyc02g083680,Solyc02g083690,Solyc02g083700,Solyc02g0…	within_region	lc(lcn2.1)*,fw2.1, fw2.2,BES, Equatorial diameter, FS, Fruit cross section shape, FSL, FW, LN, SES,ovary transverse diameter,OTLD,stigma shape, fw2.1, fw2.2	Mayer et al. 1998,Munos ,2011,Sacco et al. 2015,Ye et al. 2020, Barrantes et al. 2016	Related	Fruit size and shape	significant	INTERCATEGORICAL PLEIOTROPY	INTERCATEGORICAL PLEIOTROPY	+++++++	7(+)/7	SL4.0ch02	45225081
L081	Seed_possition	Eccentricity_Area_Index	2	SL2.50ch02	47224195	SL2.50ch02p47224195	46855195	47593195	47224178	47224200	Solyc02g083950	WUSCHEL Homeobox domain protein.	lc/SlWUS		locule number(shape and size)		Solyc02g085500, Solyc02g085510 ovate		Mayer et al. 1998;Muños et al. 2011	a	g	0.6595	0.1483	0.3662	0.8009	1216	-9.354	8.446e-21	-------	45	10.902	6	0.09146	Solyc02g083450,Solyc02g083460,Solyc02g083470,Solyc02g083480,Solyc02g083490,Solyc02g083500,Solyc02g083510,Solyc02g083520,Solyc02g083530,Solyc02g083540,Solyc02g083550,Solyc02g083560,Solyc02g083570,Solyc02g083580,Solyc02g083590,Solyc02g083600,Solyc02g083610,Solyc02g083620,Solyc02g083630,Solyc02g083640,Solyc02g083650,Solyc02g083660,Solyc02g083670,Solyc02g083680,Solyc02g083690,Solyc02g083700,Solyc02g0…	within_region	lc(lcn2.1)*,fw2.1, fw2.2,BES, Equatorial diameter, FS, Fruit cross section shape, FSL, FW, LN, SES,ovary transverse diameter,OTLD,stigma shape, fw2.1, fw2.2	Mayer et al. 1998,Munos ,2011,Sacco et al. 2015,Ye et al. 2020, Barrantes et al. 2016	Related	Fruit size and shape	significant	INTERCATEGORICAL PLEIOTROPY	INTERCATEGORICAL PLEIOTROPY	-------	7(-)/7	SL4.0ch02	45225081
L081	Proximal_fruit_end_shape	proximal_Angle_Macro	2	SL2.50ch02	47224195	SL2.50ch02p47224195	46855195	47593195	47224178	47224200	Solyc02g083950	WUSCHEL Homeobox domain protein.	lc/SlWUS		locule number(shape and size)		Solyc02g085500, Solyc02g085510 ovate		Mayer et al. 1998;Muños et al. 2011	a	g	0.6595	0.1483	0.3662	0.8009	1216	-8.95	3.565e-19	-------	51.4	12.352	6	0.05456	Solyc02g083450,Solyc02g083460,Solyc02g083470,Solyc02g083480,Solyc02g083490,Solyc02g083500,Solyc02g083510,Solyc02g083520,Solyc02g083530,Solyc02g083540,Solyc02g083550,Solyc02g083560,Solyc02g083570,Solyc02g083580,Solyc02g083590,Solyc02g083600,Solyc02g083610,Solyc02g083620,Solyc02g083630,Solyc02g083640,Solyc02g083650,Solyc02g083660,Solyc02g083670,Solyc02g083680,Solyc02g083690,Solyc02g083700,Solyc02g0…	within_region	lc(lcn2.1)*,fw2.1, fw2.2,BES, Equatorial diameter, FS, Fruit cross section shape, FSL, FW, LN, SES,ovary transverse diameter,OTLD,stigma shape, fw2.1, fw2.2	Mayer et al. 1998,Munos ,2011,Sacco et al. 2015,Ye et al. 2020, Barrantes et al. 2016	Related	Fruit size and shape	significant	INTERCATEGORICAL PLEIOTROPY	INTERCATEGORICAL PLEIOTROPY	-------	7(-)/7	SL4.0ch02	45225081
L081	Fruit_internal_structure	Tomato_Pericarp_Area	2	SL2.50ch02	47224195	SL2.50ch02p47224195	46855195	47593195	47224178	47224200	Solyc02g083950	WUSCHEL Homeobox domain protein.	lc/SlWUS		locule number(shape and size)		Solyc02g085500, Solyc02g085510 ovate		Mayer et al. 1998;Muños et al. 2011	a	g	0.6595	0.1483	0.3662	0.8009	1216	-6.66	2.734e-11	-------	0	3.382	6	0.7597	Solyc02g083450,Solyc02g083460,Solyc02g083470,Solyc02g083480,Solyc02g083490,Solyc02g083500,Solyc02g083510,Solyc02g083520,Solyc02g083530,Solyc02g083540,Solyc02g083550,Solyc02g083560,Solyc02g083570,Solyc02g083580,Solyc02g083590,Solyc02g083600,Solyc02g083610,Solyc02g083620,Solyc02g083630,Solyc02g083640,Solyc02g083650,Solyc02g083660,Solyc02g083670,Solyc02g083680,Solyc02g083690,Solyc02g083700,Solyc02g0…	within_region	lc(lcn2.1)*,fw2.1, fw2.2,BES, Equatorial diameter, FS, Fruit cross section shape, FSL, FW, LN, SES,ovary transverse diameter,OTLD,stigma shape, fw2.1, fw2.2	Mayer et al. 1998,Munos ,2011,Sacco et al. 2015,Ye et al. 2020, Barrantes et al. 2016	Same trait association		significant	INTERCATEGORICAL PLEIOTROPY	INTERCATEGORICAL PLEIOTROPY	-------	7(-)/7	SL4.0ch02	45225081
L081	Fruit_shape_homogeneity	circular	2	SL2.50ch02	47224195	SL2.50ch02p47224195	46855195	47593195	47224178	47224200	Solyc02g083950	WUSCHEL Homeobox domain protein.	lc/SlWUS		locule number(shape and size)		Solyc02g085500, Solyc02g085510 ovate		Mayer et al. 1998;Muños et al. 2011	a	g	0.6595	0.1483	0.3662	0.8009	1216	-4.482	7.379e-06	-------	0	5.979	6	0.4256	Solyc02g083450,Solyc02g083460,Solyc02g083470,Solyc02g083480,Solyc02g083490,Solyc02g083500,Solyc02g083510,Solyc02g083520,Solyc02g083530,Solyc02g083540,Solyc02g083550,Solyc02g083560,Solyc02g083570,Solyc02g083580,Solyc02g083590,Solyc02g083600,Solyc02g083610,Solyc02g083620,Solyc02g083630,Solyc02g083640,Solyc02g083650,Solyc02g083660,Solyc02g083670,Solyc02g083680,Solyc02g083690,Solyc02g083700,Solyc02g0…	within_region	lc(lcn2.1)*,fw2.1, fw2.2,BES, Equatorial diameter, FS, Fruit cross section shape, FSL, FW, LN, SES,ovary transverse diameter,OTLD,stigma shape, fw2.1, fw2.2	Mayer et al. 1998,Munos ,2011,Sacco et al. 2015,Ye et al. 2020, Barrantes et al. 2016	Same trait association		nominal	INTERCATEGORICAL PLEIOTROPY	INTERCATEGORICAL PLEIOTROPY	-------	7(-)/7	SL4.0ch02	45225081
L081	Fruit_shape_homogeneity	Ellipsoid	2	SL2.50ch02	47224195	SL2.50ch02p47224195	46855195	47593195	47224178	47224200	Solyc02g083950	WUSCHEL Homeobox domain protein.	lc/SlWUS		locule number(shape and size)		Solyc02g085500, Solyc02g085510 ovate		Mayer et al. 1998;Muños et al. 2011	a	g	0.6595	0.1483	0.3662	0.8009	1216	-6.942	3.865e-12	-------	0	2.493	6	0.8692	Solyc02g083450,Solyc02g083460,Solyc02g083470,Solyc02g083480,Solyc02g083490,Solyc02g083500,Solyc02g083510,Solyc02g083520,Solyc02g083530,Solyc02g083540,Solyc02g083550,Solyc02g083560,Solyc02g083570,Solyc02g083580,Solyc02g083590,Solyc02g083600,Solyc02g083610,Solyc02g083620,Solyc02g083630,Solyc02g083640,Solyc02g083650,Solyc02g083660,Solyc02g083670,Solyc02g083680,Solyc02g083690,Solyc02g083700,Solyc02g0…	within_region	lc(lcn2.1)*,fw2.1, fw2.2,BES, Equatorial diameter, FS, Fruit cross section shape, FSL, FW, LN, SES,ovary transverse diameter,OTLD,stigma shape, fw2.1, fw2.2	Mayer et al. 1998,Munos ,2011,Sacco et al. 2015,Ye et al. 2020, Barrantes et al. 2016	Same trait association		significant	INTERCATEGORICAL PLEIOTROPY	INTERCATEGORICAL PLEIOTROPY	-------	7(-)/7	SL4.0ch02	45225081
L081	Fruit_size	Perimeter	2	SL2.50ch02	47224195	SL2.50ch02p47224195	46855195	47593195	47224178	47224200	Solyc02g083950	WUSCHEL Homeobox domain protein.	lc/SlWUS		locule number(shape and size)		Solyc02g085500, Solyc02g085510 ovate		Mayer et al. 1998;Muños et al. 2011	a	g	0.6595	0.1483	0.3662	0.8009	1216	-5.663	1.488e-08	-------	0	5.394	6	0.4943	Solyc02g083450,Solyc02g083460,Solyc02g083470,Solyc02g083480,Solyc02g083490,Solyc02g083500,Solyc02g083510,Solyc02g083520,Solyc02g083530,Solyc02g083540,Solyc02g083550,Solyc02g083560,Solyc02g083570,Solyc02g083580,Solyc02g083590,Solyc02g083600,Solyc02g083610,Solyc02g083620,Solyc02g083630,Solyc02g083640,Solyc02g083650,Solyc02g083660,Solyc02g083670,Solyc02g083680,Solyc02g083690,Solyc02g083700,Solyc02g0…	within_region	lc(lcn2.1)*,fw2.1, fw2.2,BES, Equatorial diameter, FS, Fruit cross section shape, FSL, FW, LN, SES,ovary transverse diameter,OTLD,stigma shape, fw2.1, fw2.2	Mayer et al. 1998,Munos ,2011,Sacco et al. 2015,Ye et al. 2020, Barrantes et al. 2016	Same trait association		significant	INTERCATEGORICAL PLEIOTROPY	INTERCATEGORICAL PLEIOTROPY	-------	7(-)/7	SL4.0ch02	45225081
L081	Fruit_size	Maximum_Width	2	SL2.50ch02	47224195	SL2.50ch02p47224195	46855195	47593195	47224178	47224200	Solyc02g083950	WUSCHEL Homeobox domain protein.	lc/SlWUS		locule number(shape and size)		Solyc02g085500, Solyc02g085510 ovate		Mayer et al. 1998;Muños et al. 2011	a	g	0.6595	0.1483	0.3662	0.8009	1216	-8.884	6.455e-19	-------	18.2	7.332	6	0.2913	Solyc02g083450,Solyc02g083460,Solyc02g083470,Solyc02g083480,Solyc02g083490,Solyc02g083500,Solyc02g083510,Solyc02g083520,Solyc02g083530,Solyc02g083540,Solyc02g083550,Solyc02g083560,Solyc02g083570,Solyc02g083580,Solyc02g083590,Solyc02g083600,Solyc02g083610,Solyc02g083620,Solyc02g083630,Solyc02g083640,Solyc02g083650,Solyc02g083660,Solyc02g083670,Solyc02g083680,Solyc02g083690,Solyc02g083700,Solyc02g0…	within_region	lc(lcn2.1)*,fw2.1, fw2.2,BES, Equatorial diameter, FS, Fruit cross section shape, FSL, FW, LN, SES,ovary transverse diameter,OTLD,stigma shape, fw2.1, fw2.2	Mayer et al. 1998,Munos ,2011,Sacco et al. 2015,Ye et al. 2020, Barrantes et al. 2016	Same trait association		significant	INTERCATEGORICAL PLEIOTROPY	INTERCATEGORICAL PLEIOTROPY	-------	7(-)/7	SL4.0ch02	45225081
L081	Fruit_size	Width_Mid_height	2	SL2.50ch02	47224195	SL2.50ch02p47224195	46855195	47593195	47224178	47224200	Solyc02g083950	WUSCHEL Homeobox domain protein.	lc/SlWUS		locule number(shape and size)		Solyc02g085500, Solyc02g085510 ovate		Mayer et al. 1998;Muños et al. 2011	a	g	0.6595	0.1483	0.3662	0.8009	1216	-9.187	4.043e-20	-------	28.9	8.441	6	0.2076	Solyc02g083450,Solyc02g083460,Solyc02g083470,Solyc02g083480,Solyc02g083490,Solyc02g083500,Solyc02g083510,Solyc02g083520,Solyc02g083530,Solyc02g083540,Solyc02g083550,Solyc02g083560,Solyc02g083570,Solyc02g083580,Solyc02g083590,Solyc02g083600,Solyc02g083610,Solyc02g083620,Solyc02g083630,Solyc02g083640,Solyc02g083650,Solyc02g083660,Solyc02g083670,Solyc02g083680,Solyc02g083690,Solyc02g083700,Solyc02g0…	within_region	lc(lcn2.1)*,fw2.1, fw2.2,BES, Equatorial diameter, FS, Fruit cross section shape, FSL, FW, LN, SES,ovary transverse diameter,OTLD,stigma shape, fw2.1, fw2.2	Mayer et al. 1998,Munos ,2011,Sacco et al. 2015,Ye et al. 2020, Barrantes et al. 2016	Same trait association		significant	INTERCATEGORICAL PLEIOTROPY	INTERCATEGORICAL PLEIOTROPY	-------	7(-)/7	SL4.0ch02	45225081
L081	Fruit_internal_structure	Tomato_Pericarp_Area_Ratio	2	SL2.50ch02	47224195	SL2.50ch02p47224195	46855195	47593195	47224178	47224200	Solyc02g083950	WUSCHEL Homeobox domain protein.	lc/SlWUS		locule number(shape and size)		Solyc02g085500, Solyc02g085510 ovate		Mayer et al. 1998;Muños et al. 2011	a	g	0.6595	0.1483	0.3662	0.8009	1216	8.664	4.568e-18	+++++++	32.5	8.888	6	0.18	Solyc02g083450,Solyc02g083460,Solyc02g083470,Solyc02g083480,Solyc02g083490,Solyc02g083500,Solyc02g083510,Solyc02g083520,Solyc02g083530,Solyc02g083540,Solyc02g083550,Solyc02g083560,Solyc02g083570,Solyc02g083580,Solyc02g083590,Solyc02g083600,Solyc02g083610,Solyc02g083620,Solyc02g083630,Solyc02g083640,Solyc02g083650,Solyc02g083660,Solyc02g083670,Solyc02g083680,Solyc02g083690,Solyc02g083700,Solyc02g0…	within_region	lc(lcn2.1)*,fw2.1, fw2.2,BES, Equatorial diameter, FS, Fruit cross section shape, FSL, FW, LN, SES,ovary transverse diameter,OTLD,stigma shape, fw2.1, fw2.2	Mayer et al. 1998,Munos ,2011,Sacco et al. 2015,Ye et al. 2020, Barrantes et al. 2016	Same trait association		significant	INTERCATEGORICAL PLEIOTROPY	INTERCATEGORICAL PLEIOTROPY	+++++++	7(+)/7	SL4.0ch02	45225081
L081	Fruit_shape	Curved_Fruit_Shape_Index	2	SL2.50ch02	47224195	SL2.50ch02p47224195	46855195	47593195	47224178	47224200	Solyc02g085500	ovate	o		fruit shape regulatory gene				Liu et al.2002	a	g	0.6595	0.1483	0.3662	0.8009	1216	7.444	9.762e-14	+++++++	32.5	8.892	6	0.1797	Solyc02g083450,Solyc02g083460,Solyc02g083470,Solyc02g083480,Solyc02g083490,Solyc02g083500,Solyc02g083510,Solyc02g083520,Solyc02g083530,Solyc02g083540,Solyc02g083550,Solyc02g083560,Solyc02g083570,Solyc02g083580,Solyc02g083590,Solyc02g083600,Solyc02g083610,Solyc02g083620,Solyc02g083630,Solyc02g083640,Solyc02g083650,Solyc02g083660,Solyc02g083670,Solyc02g083680,Solyc02g083690,Solyc02g083700,Solyc02g0…	within_region	lc(lcn2.1)*,fw2.1, fw2.2,BES, Equatorial diameter, FS, Fruit cross section shape, FSL, FW, LN, SES,ovary transverse diameter,OTLD,stigma shape, fw2.1, fw2.2	Mayer et al. 1998,Munos ,2011,Sacco et al. 2015,Ye et al. 2020, Barrantes et al. 2016	Same trait association		significant	INTERCATEGORICAL PLEIOTROPY	INTERCATEGORICAL PLEIOTROPY	+++++++	7(+)/7	SL4.0ch02	45225081
L081	Fruit_Shape	Fruit_Shape_Index_Internal	2	SL2.50ch02	47224195	SL2.50ch02p47224195	46855195	47593195	47224178	47224200	Solyc02g085500	ovate	o		fruit shape regulatory gene				Liu et al.2002	a	g	0.6595	0.1483	0.3662	0.8009	1216	8.653	5.027e-18	+++++++	44.5	10.804	6	0.09464	Solyc02g083450,Solyc02g083460,Solyc02g083470,Solyc02g083480,Solyc02g083490,Solyc02g083500,Solyc02g083510,Solyc02g083520,Solyc02g083530,Solyc02g083540,Solyc02g083550,Solyc02g083560,Solyc02g083570,Solyc02g083580,Solyc02g083590,Solyc02g083600,Solyc02g083610,Solyc02g083620,Solyc02g083630,Solyc02g083640,Solyc02g083650,Solyc02g083660,Solyc02g083670,Solyc02g083680,Solyc02g083690,Solyc02g083700,Solyc02g0…	within_region	lc(lcn2.1)*,fw2.1, fw2.2,BES, Equatorial diameter, FS, Fruit cross section shape, FSL, FW, LN, SES,ovary transverse diameter,OTLD,stigma shape, fw2.1, fw2.2	Mayer et al. 1998,Munos ,2011,Sacco et al. 2015,Ye et al. 2020, Barrantes et al. 2016	Same trait association		significant	INTERCATEGORICAL PLEIOTROPY	INTERCATEGORICAL PLEIOTROPY	+++++++	7(+)/7	SL4.0ch02	45225081
L081	Fruit_Shape	Fruit_Shape_Index_External_I	2	SL2.50ch02	47224195	SL2.50ch02p47224195	46855195	47593195	47224178	47224200	Solyc02g085500	ovate	o		fruit shape regulatory gene				Liu et al.2002	a	g	0.6595	0.1483	0.3662	0.8009	1216	8.109	5.098e-16	+++++++	45	10.908	6	0.09125	Solyc02g083450,Solyc02g083460,Solyc02g083470,Solyc02g083480,Solyc02g083490,Solyc02g083500,Solyc02g083510,Solyc02g083520,Solyc02g083530,Solyc02g083540,Solyc02g083550,Solyc02g083560,Solyc02g083570,Solyc02g083580,Solyc02g083590,Solyc02g083600,Solyc02g083610,Solyc02g083620,Solyc02g083630,Solyc02g083640,Solyc02g083650,Solyc02g083660,Solyc02g083670,Solyc02g083680,Solyc02g083690,Solyc02g083700,Solyc02g0…	within_region	lc(lcn2.1)*,fw2.1, fw2.2,BES, Equatorial diameter, FS, Fruit cross section shape, FSL, FW, LN, SES,ovary transverse diameter,OTLD,stigma shape, fw2.1, fw2.2	Mayer et al. 1998,Munos ,2011,Sacco et al. 2015,Ye et al. 2020, Barrantes et al. 2016	Same trait association		significant	INTERCATEGORICAL PLEIOTROPY	INTERCATEGORICAL PLEIOTROPY	+++++++	7(+)/7	SL4.0ch02	45225081
L081	Fruit_Shape	Fruit_Shape_Index_External_II	2	SL2.50ch02	47224195	SL2.50ch02p47224195	46855195	47593195	47224178	47224200	Solyc02g085500	ovate	o		fruit shape regulatory gene				Liu et al.2002	a	g	0.6595	0.1483	0.3662	0.8009	1216	8.685	3.794e-18	+++++++	46.2	11.161	6	0.08352	Solyc02g083450,Solyc02g083460,Solyc02g083470,Solyc02g083480,Solyc02g083490,Solyc02g083500,Solyc02g083510,Solyc02g083520,Solyc02g083530,Solyc02g083540,Solyc02g083550,Solyc02g083560,Solyc02g083570,Solyc02g083580,Solyc02g083590,Solyc02g083600,Solyc02g083610,Solyc02g083620,Solyc02g083630,Solyc02g083640,Solyc02g083650,Solyc02g083660,Solyc02g083670,Solyc02g083680,Solyc02g083690,Solyc02g083700,Solyc02g0…	within_region	lc(lcn2.1)*,fw2.1, fw2.2,BES, Equatorial diameter, FS, Fruit cross section shape, FSL, FW, LN, SES,ovary transverse diameter,OTLD,stigma shape, fw2.1, fw2.2	Mayer et al. 1998,Munos ,2011,Sacco et al. 2015,Ye et al. 2020, Barrantes et al. 2016	Same trait association		significant	INTERCATEGORICAL PLEIOTROPY	INTERCATEGORICAL PLEIOTROPY	+++++++	7(+)/7	SL4.0ch02	45225081
L081	Fruit_shape_homogeneity	Rectangular	2	SL2.50ch02	47224195	SL2.50ch02p47224195	46855195	47593195	47224178	47224200	Solyc02g083950	WUSCHEL Homeobox domain protein.	lc/SlWUS		locule number(shape and size)		Solyc02g085500, Solyc02g085510 ovate		Mayer et al. 1998;Muños et al. 2011	a	g	0.6595	0.1483	0.3662	0.8009	1216	-5.746	9.112e-09	--+----	56.1	13.668	6	0.03357	Solyc02g083450,Solyc02g083460,Solyc02g083470,Solyc02g083480,Solyc02g083490,Solyc02g083500,Solyc02g083510,Solyc02g083520,Solyc02g083530,Solyc02g083540,Solyc02g083550,Solyc02g083560,Solyc02g083570,Solyc02g083580,Solyc02g083590,Solyc02g083600,Solyc02g083610,Solyc02g083620,Solyc02g083630,Solyc02g083640,Solyc02g083650,Solyc02g083660,Solyc02g083670,Solyc02g083680,Solyc02g083690,Solyc02g083700,Solyc02g0…	within_region	lc(lcn2.1)*,fw2.1, fw2.2,BES, Equatorial diameter, FS, Fruit cross section shape, FSL, FW, LN, SES,ovary transverse diameter,OTLD,stigma shape, fw2.1, fw2.2	Mayer et al. 1998,Munos ,2011,Sacco et al. 2015,Ye et al. 2020, Barrantes et al. 2016	Same trait association		significant	INTERCATEGORICAL PLEIOTROPY	INTERCATEGORICAL PLEIOTROPY	--+----	6(-)/1(+)/7	SL4.0ch02	45225081
L081	Distal_fruit_end_shape	Distal_Angle_Macro	2	SL2.50ch02	47224195	SL2.50ch02p47224195	46855195	47593195	47224178	47224200	Solyc02g083950	WUSCHEL Homeobox domain protein.	lc/SlWUS		locule number(shape and size)		Solyc02g085500, Solyc02g085510 ovate		Mayer et al. 1998;Muños et al. 2011	a	g	0.6595	0.1483	0.3662	0.8009	1216	-5.439	5.364e-08	-------	74.6	23.65	6	0.0006055	Solyc02g083450,Solyc02g083460,Solyc02g083470,Solyc02g083480,Solyc02g083490,Solyc02g083500,Solyc02g083510,Solyc02g083520,Solyc02g083530,Solyc02g083540,Solyc02g083550,Solyc02g083560,Solyc02g083570,Solyc02g083580,Solyc02g083590,Solyc02g083600,Solyc02g083610,Solyc02g083620,Solyc02g083630,Solyc02g083640,Solyc02g083650,Solyc02g083660,Solyc02g083670,Solyc02g083680,Solyc02g083690,Solyc02g083700,Solyc02g0…	within_region	lc(lcn2.1)*,fw2.1, fw2.2,BES, Equatorial diameter, FS, Fruit cross section shape, FSL, FW, LN, SES,ovary transverse diameter,OTLD,stigma shape, fw2.1, fw2.2	Mayer et al. 1998,Munos ,2011,Sacco et al. 2015,Ye et al. 2020, Barrantes et al. 2016	Same trait association		significant	INTERCATEGORICAL PLEIOTROPY	INTERCATEGORICAL PLEIOTROPY	-------	7(-)/7	SL4.0ch02	45225081
L081	Fruit_size	locule_number	2	SL2.50ch02	47224195	SL2.50ch02p47224195	46855195	47593195	47224178	47224200	Solyc02g083950	WUSCHEL Homeobox domain protein.	lc/SlWUS		locule number(shape and size)		Solyc02g085500, Solyc02g085510 ovate		Mayer et al. 1998;Muños et al. 2011	a	g	0.6597	0.1475	0.3662	0.8009	1237	-9.07	1.188e-19	-------	0	1.994	6	0.9202	Solyc02g083450,Solyc02g083460,Solyc02g083470,Solyc02g083480,Solyc02g083490,Solyc02g083500,Solyc02g083510,Solyc02g083520,Solyc02g083530,Solyc02g083540,Solyc02g083550,Solyc02g083560,Solyc02g083570,Solyc02g083580,Solyc02g083590,Solyc02g083600,Solyc02g083610,Solyc02g083620,Solyc02g083630,Solyc02g083640,Solyc02g083650,Solyc02g083660,Solyc02g083670,Solyc02g083680,Solyc02g083690,Solyc02g083700,Solyc02g0…	within_region	lc(lcn2.1)*,fw2.1, fw2.2,BES, Equatorial diameter, FS, Fruit cross section shape, FSL, FW, LN, SES,ovary transverse diameter,OTLD,stigma shape, fw2.1, fw2.2	Mayer et al. 1998,Munos ,2011,Sacco et al. 2015,Ye et al. 2020, Barrantes et al. 2016	Same trait association		significant	INTERCATEGORICAL PLEIOTROPY	INTERCATEGORICAL PLEIOTROPY	-------	7(-)/7	SL4.0ch02	45225081
L081	Fruit_size	Fruit_weight	2	SL2.50ch02	47224195	SL2.50ch02p47224195	46855195	47593195	47224178	47224200	Solyc02g083950	WUSCHEL Homeobox domain protein.	lc/SlWUS		locule number(shape and size)		Solyc02g085500, Solyc02g085510 ovate		Mayer et al. 1998;Muños et al. 2011	a	g	0.6665	0.1048	0.3662	0.8009	2468	-7.612	2.699e-14	--------	51.4	14.417	7	0.04424	Solyc02g083450,Solyc02g083460,Solyc02g083470,Solyc02g083480,Solyc02g083490,Solyc02g083500,Solyc02g083510,Solyc02g083520,Solyc02g083530,Solyc02g083540,Solyc02g083550,Solyc02g083560,Solyc02g083570,Solyc02g083580,Solyc02g083590,Solyc02g083600,Solyc02g083610,Solyc02g083620,Solyc02g083630,Solyc02g083640,Solyc02g083650,Solyc02g083660,Solyc02g083670,Solyc02g083680,Solyc02g083690,Solyc02g083700,Solyc02g0…	within_region	lc(lcn2.1)*,fw2.1, fw2.2,BES, Equatorial diameter, FS, Fruit cross section shape, FSL, FW, LN, SES,ovary transverse diameter,OTLD,stigma shape, fw2.1, fw2.2	Mayer et al. 1998,Munos ,2011,Sacco et al. 2015,Ye et al. 2020, Barrantes et al. 2016	Same trait association		significant	INTERCATEGORICAL PLEIOTROPY	INTERCATEGORICAL PLEIOTROPY	--------	8(-)/8	SL4.0ch02	45225081
L081	Fruit_shape_homogeneity	Fruit_fasciation	2	SL2.50ch02	47224195	SL2.50ch02p47224195	46855195	47593195	47224178	47224200	Solyc02g083950	WUSCHEL Homeobox domain protein.	lc/SlWUS		locule number(shape and size)		Solyc02g085500, Solyc02g085510 ovate		Mayer et al. 1998;Muños et al. 2011	a	g	0.6707	0.1086	0.3717	0.8009	2258	-6.947	3.738e-12	-------	0	3.326	6	0.767	Solyc02g083450,Solyc02g083460,Solyc02g083470,Solyc02g083480,Solyc02g083490,Solyc02g083500,Solyc02g083510,Solyc02g083520,Solyc02g083530,Solyc02g083540,Solyc02g083550,Solyc02g083560,Solyc02g083570,Solyc02g083580,Solyc02g083590,Solyc02g083600,Solyc02g083610,Solyc02g083620,Solyc02g083630,Solyc02g083640,Solyc02g083650,Solyc02g083660,Solyc02g083670,Solyc02g083680,Solyc02g083690,Solyc02g083700,Solyc02g0…	within_region	cir2.1,lc(lcn2.1)*,fw2.1, fw2.2,BES, Equatorial diameter, FS, Fruit cross section shape, FSL, FW, LN, SES,ovary transverse diameter,OTLD,stigma shape, fw2.1, fw2.2	Mayer et al. 1998,Munos ,2011,Sacco et al. 2015,Ye et al. 2020, Barrantes et al. 2016	Same trait association		significant	INTERCATEGORICAL PLEIOTROPY	INTERCATEGORICAL PLEIOTROPY	-------	7(-)/7	SL4.0ch02	45225081
L081	Fruit_shape	FPS_ellipsoid	2	SL2.50ch02	47224195	SL2.50ch02p47224195	46855195	47593195	47224178	47224200	Solyc02g085500	ovate	o		fruit shape regulatory gene				Liu et al.2002	a	g	0.6716	0.1089	0.3717	0.8009	2250	5.542	2.983e-08	+++++++	20	7.497	6	0.2773	Solyc02g083450,Solyc02g083460,Solyc02g083470,Solyc02g083480,Solyc02g083490,Solyc02g083500,Solyc02g083510,Solyc02g083520,Solyc02g083530,Solyc02g083540,Solyc02g083550,Solyc02g083560,Solyc02g083570,Solyc02g083580,Solyc02g083590,Solyc02g083600,Solyc02g083610,Solyc02g083620,Solyc02g083630,Solyc02g083640,Solyc02g083650,Solyc02g083660,Solyc02g083670,Solyc02g083680,Solyc02g083690,Solyc02g083700,Solyc02g0…	within_region	lc(lcn2.1)*,fw2.1, fw2.2,BES, Equatorial diameter, FS, Fruit cross section shape, FSL, FW, LN, SES,ovary transverse diameter,OTLD,stigma shape, fw2.1, fw2.2	Mayer et al. 1998,Munos ,2011,Sacco et al. 2015,Ye et al. 2020, Barrantes et al. 2016	Same trait association		significant	INTERCATEGORICAL PLEIOTROPY	INTERCATEGORICAL PLEIOTROPY	+++++++	7(+)/7	SL4.0ch02	45225081
L081	Fruit_shape	FPS_heart	2	SL2.50ch02	47224195	SL2.50ch02p47224195	46855195	47593195	47224178	47224200	Solyc02g085500	ovate	o		fruit shape regulatory gene				Liu et al.2002	a	g	0.6722	0.1063	0.3717	0.8009	2363	5.66	1.513e-08	++++++++	0	4.536	7	0.7164	Solyc02g083450,Solyc02g083460,Solyc02g083470,Solyc02g083480,Solyc02g083490,Solyc02g083500,Solyc02g083510,Solyc02g083520,Solyc02g083530,Solyc02g083540,Solyc02g083550,Solyc02g083560,Solyc02g083570,Solyc02g083580,Solyc02g083590,Solyc02g083600,Solyc02g083610,Solyc02g083620,Solyc02g083630,Solyc02g083640,Solyc02g083650,Solyc02g083660,Solyc02g083670,Solyc02g083680,Solyc02g083690,Solyc02g083700,Solyc02g0…	within_region	lc(lcn2.1)*,fw2.1, fw2.2,BES, Equatorial diameter, FS, Fruit cross section shape, FSL, FW, LN, SES,ovary transverse diameter,OTLD,stigma shape, fw2.1, fw2.2	Mayer et al. 1998,Munos ,2011,Sacco et al. 2015,Ye et al. 2020, Barrantes et al. 2016	Same trait association		significant	INTERCATEGORICAL PLEIOTROPY	INTERCATEGORICAL PLEIOTROPY	++++++++	8(+)/8	SL4.0ch02	45225081
L081	Fruit_shape	FPS_ovoboid	2	SL2.50ch02	47224195	SL2.50ch02p47224195	46855195	47593195	47224178	47224200	Solyc02g085500	ovate	o		fruit shape regulatory gene				Liu et al.2002	a	g	0.6722	0.1063	0.3717	0.8009	2363	6.293	3.114e-10	++++++++	16.4	8.371	7	0.3011	Solyc02g083450,Solyc02g083460,Solyc02g083470,Solyc02g083480,Solyc02g083490,Solyc02g083500,Solyc02g083510,Solyc02g083520,Solyc02g083530,Solyc02g083540,Solyc02g083550,Solyc02g083560,Solyc02g083570,Solyc02g083580,Solyc02g083590,Solyc02g083600,Solyc02g083610,Solyc02g083620,Solyc02g083630,Solyc02g083640,Solyc02g083650,Solyc02g083660,Solyc02g083670,Solyc02g083680,Solyc02g083690,Solyc02g083700,Solyc02g0…	within_region	lc(lcn2.1)*,fw2.1, fw2.2,BES, Equatorial diameter, FS, Fruit cross section shape, FSL, FW, LN, SES,ovary transverse diameter,OTLD,stigma shape, fw2.1, fw2.2	Mayer et al. 1998,Munos ,2011,Sacco et al. 2015,Ye et al. 2020, Barrantes et al. 2016	Same trait association		significant	INTERCATEGORICAL PLEIOTROPY	INTERCATEGORICAL PLEIOTROPY	++++++++	8(+)/8	SL4.0ch02	45225081
L081	Fruit_shape	FPS_flat	2	SL2.50ch02	47224195	SL2.50ch02p47224195	46855195	47593195	47224178	47224200	Solyc02g085500	ovate	o		fruit shape regulatory gene				Liu et al.2002	a	g	0.6722	0.1063	0.3717	0.8009	2363	-8.911	5.063e-19	--------	39.7	11.601	7	0.1145	Solyc02g083450,Solyc02g083460,Solyc02g083470,Solyc02g083480,Solyc02g083490,Solyc02g083500,Solyc02g083510,Solyc02g083520,Solyc02g083530,Solyc02g083540,Solyc02g083550,Solyc02g083560,Solyc02g083570,Solyc02g083580,Solyc02g083590,Solyc02g083600,Solyc02g083610,Solyc02g083620,Solyc02g083630,Solyc02g083640,Solyc02g083650,Solyc02g083660,Solyc02g083670,Solyc02g083680,Solyc02g083690,Solyc02g083700,Solyc02g0…	within_region	lc(lcn2.1)*,fw2.1, fw2.2,BES, Equatorial diameter, FS, Fruit cross section shape, FSL, FW, LN, SES,ovary transverse diameter,OTLD,stigma shape, fw2.1, fw2.2	Mayer et al. 1998,Munos ,2011,Sacco et al. 2015,Ye et al. 2020, Barrantes et al. 2016	Same trait association		significant	INTERCATEGORICAL PLEIOTROPY	INTERCATEGORICAL PLEIOTROPY	--------	8(-)/8	SL4.0ch02	45225081
L081	Proximal_fruit_end_shape	Fruit_shoulder_shape	2	SL2.50ch02	47224195	SL2.50ch02p47224195	46855195	47593195	47224178	47224200	Solyc02g083950	WUSCHEL Homeobox domain protein.	lc/SlWUS		locule number(shape and size)		Solyc02g085500, Solyc02g085510 ovate		Mayer et al. 1998;Muños et al. 2011	a	g	0.6726	0.106	0.3717	0.8009	2381	-11.166	5.988e-29	--------	22.6	9.041	7	0.2498	Solyc02g083450,Solyc02g083460,Solyc02g083470,Solyc02g083480,Solyc02g083490,Solyc02g083500,Solyc02g083510,Solyc02g083520,Solyc02g083530,Solyc02g083540,Solyc02g083550,Solyc02g083560,Solyc02g083570,Solyc02g083580,Solyc02g083590,Solyc02g083600,Solyc02g083610,Solyc02g083620,Solyc02g083630,Solyc02g083640,Solyc02g083650,Solyc02g083660,Solyc02g083670,Solyc02g083680,Solyc02g083690,Solyc02g083700,Solyc02g0…	within_region	lc(lcn2.1)*,fw2.1, fw2.2,BES, Equatorial diameter, FS, Fruit cross section shape, FSL, FW, LN, SES,ovary transverse diameter,OTLD,stigma shape, fw2.1, fw2.2	Mayer et al. 1998,Munos ,2011,Sacco et al. 2015,Ye et al. 2020, Barrantes et al. 2016	Related	Fruit size and shape	significant	INTERCATEGORICAL PLEIOTROPY	INTERCATEGORICAL PLEIOTROPY	--------	8(-)/8	SL4.0ch02	45225081
L082	Plant_&_inflorescence_architecture	Growth_habit	2	SL2.50ch02	53208872	SL2.50ch02p53208872	52839872	53577872	53208859	53217387	Solyc02g091840	BARELY ANY MERISTEM 1;AT5G65700	SlBAM1		Meristem maintenance,leaf morphology plant architecture		Solyc02g092050, AP2-like (interacts with WUS, T6 olyc02g092070,SlGRF6, KLUH (STringDB); Solyc02g093150 AP2c		Fulop et al. 2016,Rodriguez-Leal et al. 2019	t	c	0.1598	0.0568	0.0678	0.3109	2553	4.388	1.144e-05	+--++-++	54.3	15.327	7	0.03203	Solyc02g091580,Solyc02g091590,Solyc02g091600,Solyc02g091610,Solyc02g091620,Solyc02g091630,Solyc02g091640,Solyc02g091650,Solyc02g091660,Solyc02g091670,Solyc02g091680,Solyc02g091690,Solyc02g091700,Solyc02g091710,Solyc02g091720,Solyc02g091730,Solyc02g091740,Solyc02g091750,Solyc02g091760,Solyc02g091770,Solyc02g091780,Solyc02g091790,Solyc02g091800,Solyc02g091810,Solyc02g091820,Solyc02g091830,Solyc02g0…	within_region	FLNT,SlBAM1	Fulop et al. 2016,Rodriguez-Leal et al. 2019, Ye et al. 2020	Same trait association		nominal	NO PLEIOTROPY	NO PLEIOTROPY	+--++-++	5(+)/3(-)/8	SL4.0ch02	51243309
L083	Fruit_quality	Brix	2	SL2.50ch02	53391932	SL2.50ch02p53391932	53022932	53760932	53391929	53400124	Solyc02g091830	Hexokinase	HXK							c	g	0.1574	0.0473	0.0833	0.269	2494	-4.487	7.214e-06	+-------	0	5.775	7	0.5662	Solyc02g091810,Solyc02g091820,Solyc02g091830,Solyc02g091840,Solyc02g091850,Solyc02g091860,Solyc02g091870,Solyc02g091880,Solyc02g091890,Solyc02g091900,Solyc02g091910,Solyc02g091920,Solyc02g091930,Solyc02g091940,Solyc02g091950,Solyc02g091960,Solyc02g091970,Solyc02g091980,Solyc02g091990,Solyc02g092000,Solyc02g092010,Solyc02g092020,Solyc02g092030,Solyc02g092040,Solyc02g092050,Solyc02g092060,Solyc02g0…	within_region	ssc2.2, 1-octen-3-one	Barrantes et al. 2016,Tieman et al. 2017	Same trait association and related	Sweetness	nominal	INTERCATEGORICAL PLEIOTROPY	INTERCATEGORICAL PLEIOTROPY	+-------	6(-)/1(+)/7	SL4.0ch02	51426292
L083	Fruit_shape	FPS_rectangular	2	SL2.50ch02	53391932	SL2.50ch02p53391932	53022932	53760932	53391929	53400124	Solyc02g092050	AP2-like ethylene-responsive transcription factor	AP2/ERF		Homologus to AINTEGUMENTA,quired for control of cell proliferation Loss of function alleles have reduced fertility, abnormal ovules and abnormal lateral organs. Expressed in the chalaza, floral organ primordia, and lateral shoot organ primordia. Regulates growth and cell numbers during organogenesis.TAIR interacts with WUS, T6 olyc02g092070,SlGRF6, KLUH (STringDB)		Solyc02g093150 AP2c		Fulop et al. 2016,Rodriguez-Leal et al. 2019	c	g	0.1557	0.0489	0.0845	0.269	2363	-3.955	7.638e-05	+-------	0	6.693	7	0.4616	Solyc02g091810,Solyc02g091820,Solyc02g091830,Solyc02g091840,Solyc02g091850,Solyc02g091860,Solyc02g091870,Solyc02g091880,Solyc02g091890,Solyc02g091900,Solyc02g091910,Solyc02g091920,Solyc02g091930,Solyc02g091940,Solyc02g091950,Solyc02g091960,Solyc02g091970,Solyc02g091980,Solyc02g091990,Solyc02g092000,Solyc02g092010,Solyc02g092020,Solyc02g092030,Solyc02g092040,Solyc02g092050,Solyc02g092060,Solyc02g0…	within_region	dan2.1,fw2.1,psh2.1	Brewer et al. 2007,Ashrafi et al. 2012	Related	Fruit shape	nominal	INTERCATEGORICAL PLEIOTROPY	INTERCATEGORICAL PLEIOTROPY	+-------	6(-)/1(+)/7	SL4.0ch02	51426292
L083	Fruit_external_color	EFC_purple	2	SL2.50ch02	53400104	SL2.50ch02p53400104	53031104	53769104	53391929	53400124	Solyc02g092250	Cytochrome P450	CYP							t	c	0.8432	0.0355	0.7421	0.8557	1448	4.345	1.396e-05	++	47.5	1.903	1	0.1677	Solyc02g091820,Solyc02g091830,Solyc02g091840,Solyc02g091850,Solyc02g091860,Solyc02g091870,Solyc02g091880,Solyc02g091890,Solyc02g091900,Solyc02g091910,Solyc02g091920,Solyc02g091930,Solyc02g091940,Solyc02g091950,Solyc02g091960,Solyc02g091970,Solyc02g091980,Solyc02g091990,Solyc02g092000,Solyc02g092010,Solyc02g092020,Solyc02g092030,Solyc02g092040,Solyc02g092050,Solyc02g092060,Solyc02g092070,Solyc02g0…	within_region					nominal	INTERCATEGORICAL PLEIOTROPY	NO PLEIOTROPY	++	2(+)/2	SL4.0ch02	51434464
L084	Fruit_shape	FPS_round	3	SL2.50ch03	119838	SL2.50ch03p119838	0	765449	119802	121700	Solyc03g005960	protein kinase LESK1	lesk1		morphogenetic marker		Solyc03g006840;SlTRM25		Torelli et al. 2004	c	g	0.5635	0.1033	0.2785	0.7109	2363	3.937	8.251e-05	-+++++++	0	6.525	7	0.48	Solyc03g005000,Solyc03g005010,Solyc03g005020,Solyc03g005030,Solyc03g005040,Solyc03g005050,Solyc03g005060,Solyc03g005070,Solyc03g005080,Solyc03g005090,Solyc03g005100,Solyc03g005110,Solyc03g005120,Solyc03g005130,Solyc03g005140,Solyc03g005150,Solyc03g005160,Solyc03g005170,Solyc03g005180,Solyc03g005190,Solyc03g005200,Solyc03g005210,Solyc03g005220,Solyc03g005230,Solyc03g005240,Solyc03g005250,Solyc03g0…	within_region	Fruit width	Rodriguez et al. 2020	Related	Fruit size and shape	nominal	INTRACATEGORIAL PLEIOTROPY	INTRACATEGORICAL PLEIOTROPY	-+++++++	7(+)/1(-)/8	SL4.0ch03	131518
L084	Fruit_shape	FPS_oxheart	3	SL2.50ch03	119838	SL2.50ch03p119838	0	765449	119802	121700	Solyc03g005960	protein kinase LESK1	lesk1		morphogenetic marker		Solyc03g006840;SlTRM25		Torelli et al. 2004	c	g	0.5635	0.1033	0.2785	0.7109	2363	-4.9	9.587e-07	+-------	40.8	11.815	7	0.1068	Solyc03g005000,Solyc03g005010,Solyc03g005020,Solyc03g005030,Solyc03g005040,Solyc03g005050,Solyc03g005060,Solyc03g005070,Solyc03g005080,Solyc03g005090,Solyc03g005100,Solyc03g005110,Solyc03g005120,Solyc03g005130,Solyc03g005140,Solyc03g005150,Solyc03g005160,Solyc03g005170,Solyc03g005180,Solyc03g005190,Solyc03g005200,Solyc03g005210,Solyc03g005220,Solyc03g005230,Solyc03g005240,Solyc03g005250,Solyc03g0…	within_region	Fruit width	Rodriguez et al. 2020	Related	Fruit size and shape	nominal	INTRACATEGORIAL PLEIOTROPY	INTRACATEGORICAL PLEIOTROPY	+-------	6(-)/1(+)/7	SL4.0ch03	131518
L085	Fruit_external_color	EFC_pink	3	SL2.50ch03	1061333	SL2.50ch03p1061333	415722	1706944	1061333	1061338	Solyc03g006550	(-)-ent-kaurene synthase	TPS46/GLS		high GA levels increase cuticle deposition on tomato fruit				Knoche and Peschel et al. 2007,Falara et al. 2014	a	g	0.7889	0.0483	0.7085	0.847	1241	3.915	9.04e-05	-++++++	72	21.43	6	0.001535	Solyc03g005570,Solyc03g005580,Solyc03g005590,Solyc03g005600,Solyc03g005610,Solyc03g005620,Solyc03g005630,Solyc03g005640,Solyc03g005650,Solyc03g005660,Solyc03g005670,Solyc03g005680,Solyc03g005690,Solyc03g005700,Solyc03g005710,Solyc03g005720,Solyc03g005730,Solyc03g005740,Solyc03g005750,Solyc03g005760,Solyc03g005770,Solyc03g005780,Solyc03g005790,Solyc03g005800,Solyc03g005810,Solyc03g005820,Solyc03g0…	within_region					nominal	NO PLEIOTROPY	NO PLEIOTROPY	-++++++	6(+)/1(-)/7	SL4.0ch03	1100069
L086	Fruit_shape_homogeneity	lobedness_Degree	3	SL2.50ch03	1578846	SL2.50ch03p1578846	933235	2224457	1567606	1578852	Solyc03g006900	Trihelix transcription factor	SlGT11/slf		stamenless like flower (slf) mutant,tomato fruits has increased lobdeness,floral organ patterning and maintenance of floral determinacy in tomato.	Solyc03g006840, SlTRM25;Solyc03g006880,SlGA20ox1			Yang et al. 2020	a	c	0.6706	0.1776	0.3294	0.8768	1216	4.223	2.416e-05	+++++++	10.3	6.687	6	0.3507	Solyc03g006330,Solyc03g006340,Solyc03g006350,Solyc03g006360,Solyc03g006370,Solyc03g006380,Solyc03g006390,Solyc03g006400,Solyc03g006410,Solyc03g006420,Solyc03g006430,Solyc03g006440,Solyc03g006450,Solyc03g006460,Solyc03g006470,Solyc03g006480,Solyc03g006490,Solyc03g006500,Solyc03g006510,Solyc03g006520,Solyc03g006530,Solyc03g006540,Solyc03g006550,Solyc03g006560,Solyc03g006570,Solyc03g006580,Solyc03g0…	within_region					nominal	NO PLEIOTROPY	NO PLEIOTROPY	+++++++	7(+)/7	SL4.0ch03	1611251
L087	Distal_fruit_end_shape	SPS_dot	3	SL2.50ch03	3733445	SL2.50ch03p3733445	3087834	4379056	3733341	3733460	Solyc03g025960	CLAVATA3/EMBRYO-SURROUNDING REGION-RELATED (CLV3/ESR, CLE)	SlCLE5		stem cell maintenance in shoot and floral meristems	Solyc03g026110,SlSUN8,			Zhang et al. 2014	a	g	0.7038	0.0773	0.4882	0.8097	2497	-4.822	1.419e-06	--------	0	5.186	7	0.6372	Solyc03g025660,Solyc03g025670,Solyc03g025680,Solyc03g025690,Solyc03g025700,Solyc03g025710,Solyc03g025720,Solyc03g025730,Solyc03g025740,Solyc03g025750,Solyc03g025760,Solyc03g025770,Solyc03g025780,Solyc03g025790,Solyc03g025800,Solyc03g025810,Solyc03g025820,Solyc03g025830,Solyc03g025840,Solyc03g025850,Solyc03g025860,Solyc03g025870,Solyc03g025880,Solyc03g025890,Solyc03g025900,Solyc03g025910,Solyc03g0…	within_region					nominal	NO PLEIOTROPY	NO PLEIOTROPY	--------	8(-)/8	SL4.0ch03	3721111
L088	Fruit_internal_structure	Tomato_Pericarp_Area	3	SL2.50ch03	4426965	SL2.50ch03p4426965	3781354	5072576	4399855	5048083	Solyc03g032190	cyclinB2_7	SlCycB2_7		high expressed in gbp1-c Mutant	Solyc03g031990, PILS-type auxin transporter; Solyc03g031970,SlTRM26b ;Solyc03g032110,SlOFP6;Solyc03g032080,PILS-type auxin transporter (co-regulated with CSR Mu 2017)			Musseau et al. 2020, Mu et al. 2017	a	c	0.3993	0.1719	0.1425	0.596	1216	-4.008	6.116e-05	-------	0	2.59	6	0.8582	Solyc03g026350,Solyc03g026360,Solyc03g026370,Solyc03g026400,Solyc03g026410,Solyc03g031410,Solyc03g031420,Solyc03g031430,Solyc03g031440,Solyc03g031450,Solyc03g031460,Solyc03g031470,Solyc03g031480,Solyc03g031490,Solyc03g031500,Solyc03g031510,Solyc03g031520,Solyc03g031530,Solyc03g031540,Solyc03g031550,Solyc03g031560,Solyc03g031570,Solyc03g031580,Solyc03g031590,Solyc03g031600,Solyc03g031610,Solyc03g0…	within_region	FW	Albert et al. 2016	Related	Fruit size	nominal	INTERCATEGORICAL PLEIOTROPY	INTERCATEGORICAL PLEIOTROPY	-------	7(-)/7	SL4.0ch03	4331080
L088	Fruit_size	Maximum_Width	3	SL2.50ch03	4426965	SL2.50ch03p4426965	3781354	5072576	4399855	5048083	Solyc03g032190	cyclinB2_7	SlCycB2_7		high expressed in gbp1-c Mutant	Solyc03g031990, PILS-type auxin transporter; Solyc03g031970,SlTRM26b ;Solyc03g032110,SlOFP6;Solyc03g032080,PILS-type auxin transporter (co-regulated with CSR Mu 2017)			Musseau et al. 2020, Mu et al. 2017	a	c	0.3993	0.1719	0.1425	0.596	1216	-4.223	2.416e-05	-------	0	1.684	6	0.9463	Solyc03g026350,Solyc03g026360,Solyc03g026370,Solyc03g026400,Solyc03g026410,Solyc03g031410,Solyc03g031420,Solyc03g031430,Solyc03g031440,Solyc03g031450,Solyc03g031460,Solyc03g031470,Solyc03g031480,Solyc03g031490,Solyc03g031500,Solyc03g031510,Solyc03g031520,Solyc03g031530,Solyc03g031540,Solyc03g031550,Solyc03g031560,Solyc03g031570,Solyc03g031580,Solyc03g031590,Solyc03g031600,Solyc03g031610,Solyc03g0…	within_region	FW	Albert et al. 2016	Related	Fruit size	nominal	INTERCATEGORICAL PLEIOTROPY	INTERCATEGORICAL PLEIOTROPY	-------	7(-)/7	SL4.0ch03	4331080
L088	Fruit_size	Width_Mid_height	3	SL2.50ch03	4426965	SL2.50ch03p4426965	3781354	5072576	4399855	5048083	Solyc03g032190	cyclinB2_7	SlCycB2_7		high expressed in gbp1-c Mutant	Solyc03g031990, PILS-type auxin transporter; Solyc03g031970,SlTRM26b ;Solyc03g032110,SlOFP6;Solyc03g032080,PILS-type auxin transporter (co-regulated with CSR Mu 2017)			Musseau et al. 2020, Mu et al. 2017	a	c	0.3993	0.1719	0.1425	0.596	1216	-4.407	1.048e-05	-------	0	1.528	6	0.9576	Solyc03g026350,Solyc03g026360,Solyc03g026370,Solyc03g026400,Solyc03g026410,Solyc03g031410,Solyc03g031420,Solyc03g031430,Solyc03g031440,Solyc03g031450,Solyc03g031460,Solyc03g031470,Solyc03g031480,Solyc03g031490,Solyc03g031500,Solyc03g031510,Solyc03g031520,Solyc03g031530,Solyc03g031540,Solyc03g031550,Solyc03g031560,Solyc03g031570,Solyc03g031580,Solyc03g031590,Solyc03g031600,Solyc03g031610,Solyc03g0…	within_region	FW	Albert et al. 2016	Related	Fruit size	nominal	INTERCATEGORICAL PLEIOTROPY	INTERCATEGORICAL PLEIOTROPY	-------	7(-)/7	SL4.0ch03	4331080
L088	Distal_fruit_end_shape	SPS_linear	3	SL2.50ch03	4426965	SL2.50ch03p4426965	3781354	5072576	4399855	5048083	Solyc03g031970	Auxin response factor8	SlARF8		fruit shape	Solyc03g031990, PILS-type auxin transporter; Solyc03g031970,SlTRM26b ;Solyc03g032110,SlOFP6;Solyc03g032080,PILS-type auxin transporter (co-regulated with CSR Mu 2017)			Liu et al. 2014, Mu et al. 2017	a	c	0.3881	0.1064	0.1394	0.5852	2172	4.669	3.021e-06	++++++	0	2.796	5	0.7314	Solyc03g026350,Solyc03g026360,Solyc03g026370,Solyc03g026400,Solyc03g026410,Solyc03g031410,Solyc03g031420,Solyc03g031430,Solyc03g031440,Solyc03g031450,Solyc03g031460,Solyc03g031470,Solyc03g031480,Solyc03g031490,Solyc03g031500,Solyc03g031510,Solyc03g031520,Solyc03g031530,Solyc03g031540,Solyc03g031550,Solyc03g031560,Solyc03g031570,Solyc03g031580,Solyc03g031590,Solyc03g031600,Solyc03g031610,Solyc03g0…	within_region					nominal	INTERCATEGORICAL PLEIOTROPY	INTERCATEGORICAL PLEIOTROPY	++++++	6(+)/6	SL4.0ch03	4331080
L088	Fruit_size	Maximum_Width	3	SL2.50ch03	4426971	SL2.50ch03p4426971	3781360	5072582	4399855	5048083	Solyc03g032190	cyclinB2_7	SlCycB2_7		high expressed in gbp1-c Mutant	Solyc03g031990, PILS-type auxin transporter; Solyc03g031970,SlTRM26b ;Solyc03g032110,SlOFP6;Solyc03g032080,PILS-type auxin transporter (co-regulated with CSR Mu 2017)			Musseau et al. 2020, Mu et al. 2017	a	g	0.6012	0.1709	0.404	0.8553	1216	4.207	2.593e-05	+++++++	0	1.587	6	0.9535	Solyc03g026350,Solyc03g026360,Solyc03g026370,Solyc03g026400,Solyc03g026410,Solyc03g031410,Solyc03g031420,Solyc03g031430,Solyc03g031440,Solyc03g031450,Solyc03g031460,Solyc03g031470,Solyc03g031480,Solyc03g031490,Solyc03g031500,Solyc03g031510,Solyc03g031520,Solyc03g031530,Solyc03g031540,Solyc03g031550,Solyc03g031560,Solyc03g031570,Solyc03g031580,Solyc03g031590,Solyc03g031600,Solyc03g031610,Solyc03g0…	within_region	FW	Albert et al. 2016	Related	Fruit size	nominal	INTERCATEGORICAL PLEIOTROPY	INTERCATEGORICAL PLEIOTROPY	+++++++	7(+)/7	SL4.0ch03	4331086
L088	Fruit_size	Width_Mid_height	3	SL2.50ch03	4426971	SL2.50ch03p4426971	3781360	5072582	4399855	5048083	Solyc03g032190	cyclinB2_7	SlCycB2_7			Solyc03g031990, PILS-type auxin transporter; Solyc03g031970,SlTRM26b ;Solyc03g032110,SlOFP6;Solyc03g032080,PILS-type auxin transporter (co-regulated with CSR Mu 2017)			Musseau et al. 2020, Mu et al. 2017	a	g	0.6012	0.1709	0.404	0.8553	1216	4.391	1.126e-05	+++++++	0	1.6	6	0.9526	Solyc03g026350,Solyc03g026360,Solyc03g026370,Solyc03g026400,Solyc03g026410,Solyc03g031410,Solyc03g031420,Solyc03g031430,Solyc03g031440,Solyc03g031450,Solyc03g031460,Solyc03g031470,Solyc03g031480,Solyc03g031490,Solyc03g031500,Solyc03g031510,Solyc03g031520,Solyc03g031530,Solyc03g031540,Solyc03g031550,Solyc03g031560,Solyc03g031570,Solyc03g031580,Solyc03g031590,Solyc03g031600,Solyc03g031610,Solyc03g0…	within_region	FW	Albert et al. 2016	Related	Fruit size	nominal	INTERCATEGORICAL PLEIOTROPY	INTERCATEGORICAL PLEIOTROPY	+++++++	7(+)/7	SL4.0ch03	4331086
L088	Distal_fruit_end_shape	SPS_linear	3	SL2.50ch03	4426971	SL2.50ch03p4426971	3781360	5072582	4399855	5048083	Solyc03g031970	Auxin response factor8	SlARF8		fruit shape	Solyc03g031990, PILS-type auxin transporter; Solyc03g031970,SlTRM26b ;Solyc03g032110,SlOFP6;Solyc03g032080,PILS-type auxin transporter (co-regulated with CSR Mu 2017)			Liu et al. 2014, Mu et al. 2017	a	g	0.6121	0.1058	0.4148	0.8584	2172	-4.67	3.007e-06	------	0	2.793	5	0.7318	Solyc03g026350,Solyc03g026360,Solyc03g026370,Solyc03g026400,Solyc03g026410,Solyc03g031410,Solyc03g031420,Solyc03g031430,Solyc03g031440,Solyc03g031450,Solyc03g031460,Solyc03g031470,Solyc03g031480,Solyc03g031490,Solyc03g031500,Solyc03g031510,Solyc03g031520,Solyc03g031530,Solyc03g031540,Solyc03g031550,Solyc03g031560,Solyc03g031570,Solyc03g031580,Solyc03g031590,Solyc03g031600,Solyc03g031610,Solyc03g0…	within_region					nominal	INTERCATEGORICAL PLEIOTROPY	INTERCATEGORICAL PLEIOTROPY	------	6(-)/6	SL4.0ch03	4331086
L088	Distal_fruit_end_shape	SPS_linear	3	SL2.50ch03	4937507	SL2.50ch03p4937507	4291896	5583118	4399855	5171330	Solyc03g033290	Tracheary element differentiation-related	TED		secondary cell wall and PDC	Solyc03g033280,Solyc03g033250 both tracheary elements; Solyc03g031970,SlARF8			Groover et al. 1999	c	g	0.6632	0.071	0.5556	0.8363	2172	-4.637	3.541e-06	------	0	4.802	5	0.4405	Solyc03g031820,Solyc03g031830,Solyc03g031840,Solyc03g031850,Solyc03g031860,Solyc03g031870,Solyc03g031880,Solyc03g031890,Solyc03g031900,Solyc03g031910,Solyc03g031920,Solyc03g031930,Solyc03g031940,Solyc03g031950,Solyc03g031960,Solyc03g031970,Solyc03g031980,Solyc03g031990,Solyc03g032000,Solyc03g032010,Solyc03g032020,Solyc03g032030,Solyc03g032040,Solyc03g032050,Solyc03g032060,Solyc03g032070,Solyc03g0…	within_region					nominal	INTERCATEGORICAL PLEIOTROPY	NO PLEIOTROPY	------	6(-)/6	SL4.0ch03	4804402
L088	Distal_fruit_end_shape	SPS_linear	3	SL2.50ch03	5048075	SL2.50ch03p5048075	4402464	5693686	4399855	5171330	Solyc03g033290	Tracheary element differentiation-related	TED		secondary cell wall and PDC	Solyc03g033280,Solyc03g033250 both tracheary elements; Solyc03g031970,SlARF8			Groover et al. 1999	a	g	0.6862	0.067	0.5791	0.8385	2172	-4.228	2.361e-05	------	0	4.59	5	0.4679	Solyc03g031940,Solyc03g031950,Solyc03g031960,Solyc03g031970,Solyc03g031980,Solyc03g031990,Solyc03g032000,Solyc03g032010,Solyc03g032020,Solyc03g032030,Solyc03g032040,Solyc03g032050,Solyc03g032060,Solyc03g032070,Solyc03g032080,Solyc03g032090,Solyc03g032100,Solyc03g032110,Solyc03g032120,Solyc03g032130,Solyc03g032140,Solyc03g032150,Solyc03g032160,Solyc03g032170,Solyc03g032180,Solyc03g032190,Solyc03g0…	within_region					nominal	INTERCATEGORICAL PLEIOTROPY	NO PLEIOTROPY	------	6(-)/6	SL4.0ch03	4915262
L088	Fruit_shape	FPS_oxheart	3	SL2.50ch03	5141230	SL2.50ch03p5141230	4495619	5786841	5048056	5171330	Solyc03g032110	TONNEAU1 Recruiting Motif	SlTRM26b		organization of microtubule arrays, cell division patterns and cell growth	Solyc03g032110,SlOFP6			Wu et al. 2018	t	c	0.4981	0.1103	0.2113	0.677	2363	-4.887	1.025e-06	--------	38.6	11.398	7	0.1222	Solyc03g032000,Solyc03g032010,Solyc03g032020,Solyc03g032030,Solyc03g032040,Solyc03g032050,Solyc03g032060,Solyc03g032070,Solyc03g032080,Solyc03g032090,Solyc03g032100,Solyc03g032110,Solyc03g032120,Solyc03g032130,Solyc03g032140,Solyc03g032150,Solyc03g032160,Solyc03g032170,Solyc03g032180,Solyc03g032190,Solyc03g032200,Solyc03g032210,Solyc03g032220,Solyc03g032230,Solyc03g032240,Solyc03g033240,Solyc03g0…	within_region	ovary transverse diameter	Ye et al. 2020	Related	Fruit size and shape	nominal	INTERCATEGORICAL PLEIOTROPY	NO PLEIOTROPY	--------	8(-)/8	SL4.0ch03	5008327
L088	Fruit_external_color	External_fruit_color_a	3	SL2.50ch03	5231807	SL2.50ch03p5231807	4586196	5877418	5231790	5231829	Solyc03g033660	GATA transcription factor 9	SlGATA11		phytoene synthase is outside region, at 256068.9pb. But the best candidate		Solyc03g031860,Phytoene synthase 1			a	g	0.1091	0.0661	0.0504	0.2062	692	4.081	4.486e-05	+?+++	52.6	6.333			Solyc03g032080,Solyc03g032090,Solyc03g032100,Solyc03g032110,Solyc03g032120,Solyc03g032130,Solyc03g032140,Solyc03g032150,Solyc03g032160,Solyc03g032170,Solyc03g032180,Solyc03g032190,Solyc03g032200,Solyc03g032210,Solyc03g032220,Solyc03g032230,Solyc03g032240,Solyc03g033240,Solyc03g033250,Solyc03g033260,Solyc03g033270,Solyc03g033280,Solyc03g033290,Solyc03g033300,Solyc03g033310,Solyc03g033320,Solyc03g0…	within_region	6-methyl-5-hepten-2-one	Tieman et al. 2017	Related	Carotene derivate volatile	nominal	INTERCATEGORICAL PLEIOTROPY	NO PLEIOTROPY	+?+++	4(+)/1(?)/5	SL4.0ch03	5098369
L089	Fruit_shape	FPS_long	3	SL2.50ch03	8227856	SL2.50ch03p8227856	7582245	8873467	8227835	8227869	Solyc03g044380	histone methyl transferases/Enhancer of zeste (SlEZ2)	SlEZ2		leaf, flower and fruit morpholgy				Boureau et al. 2016	t	c	0.7376	0.0603	0.5978	0.8223	2363	-3.932	8.407e-05	--------	0	3.057	7	0.8797	Solyc03g043900,Solyc03g043910,Solyc03g043920,Solyc03g043930,Solyc03g043940,Solyc03g043950,Solyc03g043960,Solyc03g043970,Solyc03g043980,Solyc03g043990,Solyc03g044000,Solyc03g044010,Solyc03g044020,Solyc03g044030,Solyc03g044040,Solyc03g044050,Solyc03g044060,Solyc03g044070,Solyc03g044080,Solyc03g044090,Solyc03g044100,Solyc03g044110,Solyc03g044120,Solyc03g044140,Solyc03g044150,Solyc03g044160,Solyc03g0…	within_region					nominal	NO PLEIOTROPY	NO PLEIOTROPY	--------	8(-)/8	SL4.0ch03	7517306
L090	Fruit_shape_homogeneity	circular	3	SL2.50ch03	13358079	SL2.50ch03p13358079	12712468	14003690	13358077	13358136	Solyc03g046470	Auxin-independent growth promoter protein-like	AXI-like			Solyc03g046450,Cell morphogenesis protein				a	g	0.7475	0.1239	0.5046	0.8902	1216	4.733	2.211e-06	+++++++	0	3.031	6	0.8049	Solyc03g046440,Solyc03g046450,Solyc03g046460,Solyc03g046470,Solyc03g046480,Solyc03g046490,Solyc03g046510,Solyc03g046540,Solyc03g046570,Solyc03g046580,Solyc03g046590	within_region					nominal	INTERCATEGORICAL PLEIOTROPY	INTERCATEGORICAL PLEIOTROPY	+++++++	7(+)/7	SL4.0ch03	12557329
L090	Fruit_shape_homogeneity	Ellipsoid	3	SL2.50ch03	13358079	SL2.50ch03p13358079	12712468	14003690	13358077	13358136	Solyc03g046470	Auxin-independent growth promoter protein-like	AXI-like			Solyc03g046450,Cell morphogenesis protein				a	g	0.7475	0.1239	0.5046	0.8902	1216	4.396	1.103e-05	+++++++	0	2.373	6	0.8824	Solyc03g046440,Solyc03g046450,Solyc03g046460,Solyc03g046470,Solyc03g046480,Solyc03g046490,Solyc03g046510,Solyc03g046540,Solyc03g046570,Solyc03g046580,Solyc03g046590	within_region					nominal	INTERCATEGORICAL PLEIOTROPY	INTERCATEGORICAL PLEIOTROPY	+++++++	7(+)/7	SL4.0ch03	12557329
L090	Fruit_size	curved_height	3	SL2.50ch03	13358079	SL2.50ch03p13358079	12712468	14003690	13358077	13358136	Solyc03g046470	Auxin-independent growth promoter protein-like	AXI-like			Solyc03g046450,Cell morphogenesis protein				a	g	0.7475	0.1239	0.5046	0.8902	1216	4.55	5.358e-06	+++++++	0	4.442	6	0.6171	Solyc03g046440,Solyc03g046450,Solyc03g046460,Solyc03g046470,Solyc03g046480,Solyc03g046490,Solyc03g046510,Solyc03g046540,Solyc03g046570,Solyc03g046580,Solyc03g046590	within_region					nominal	INTERCATEGORICAL PLEIOTROPY	INTERCATEGORICAL PLEIOTROPY	+++++++	7(+)/7	SL4.0ch03	12557329
L090	Fruit_size	Maximum_Height	3	SL2.50ch03	13358079	SL2.50ch03p13358079	12712468	14003690	13358077	13358136	Solyc03g046470	Auxin-independent growth promoter protein-like	AXI-like			Solyc03g046450,Cell morphogenesis protein				a	g	0.7475	0.1239	0.5046	0.8902	1216	4.493	7.033e-06	+++++++	0	5.706	6	0.457	Solyc03g046440,Solyc03g046450,Solyc03g046460,Solyc03g046470,Solyc03g046480,Solyc03g046490,Solyc03g046510,Solyc03g046540,Solyc03g046570,Solyc03g046580,Solyc03g046590	within_region					nominal	INTERCATEGORICAL PLEIOTROPY	INTERCATEGORICAL PLEIOTROPY	+++++++	7(+)/7	SL4.0ch03	12557329
L090	Fruit_shape	FPS_long	3	SL2.50ch03	13358079	SL2.50ch03p13358079	12712468	14003690	13358077	13358136	Solyc03g046470	Auxin-independent growth promoter protein-like	AXI-like			Solyc03g046450,Cell morphogenesis protein				a	g	0.7385	0.0908	0.5088	0.8897	2363	5.061	4.163e-07	++++++++	0	2.821	7	0.9011	Solyc03g046440,Solyc03g046450,Solyc03g046460,Solyc03g046470,Solyc03g046480,Solyc03g046490,Solyc03g046510,Solyc03g046540,Solyc03g046570,Solyc03g046580,Solyc03g046590	within_region					nominal	INTERCATEGORICAL PLEIOTROPY	INTERCATEGORICAL PLEIOTROPY	++++++++	8(+)/8	SL4.0ch03	12557329
L091	Plant_&_inflorescence_architecture	Leaf_border	3	SL2.50ch03	15960847	SL2.50ch03p15960847	15315236	16606458	15960829	15969094	Solyc03g070440	COBRA-like protein	SlCOBL10		COBRA genes functioning in fruit development and ripening,interacts with krp1 and krp2, cyclin inhibitors involved in leaf margin development (String_DB)				Cao et al. 2012, Verkest et al. 2005, Ferjani et al. 2013	c	g	0.8097	0.019	0.7802	0.8734	2399	-4.021	5.794e-05	+-------	0	4.424	7	0.7298	Solyc03g070370,Solyc03g070380,Solyc03g070390,Solyc03g070400,Solyc03g070410,Solyc03g070420,Solyc03g070430,Solyc03g070440,Solyc03g070450,Solyc03g070460,Solyc03g070470,Solyc03g070480,Solyc03g071480,Solyc03g071490	within_region					nominal	NO PLEIOTROPY	NO PLEIOTROPY	+-------	6(-)/1(+)/7	SL4.0ch03	12766535-12766634
L092	Fruit_shape	FPS_long	3	SL2.50ch03	16321217	SL2.50ch03p16321217	15675606	16966828	16321211	16321225	Solyc03g070460	COBRA-like protein	SlCOBL11		COBRA genes functioning in fruit development and ripening				Cao et al. 2012	t	g	0.0888	0.0136	0.0739	0.125	1920	5.188	2.126e-07	-?+?++++	39.4	8.245	5	0.1433	Solyc03g070370,Solyc03g070380,Solyc03g070390,Solyc03g070400,Solyc03g070410,Solyc03g070420,Solyc03g070430,Solyc03g070440,Solyc03g070450,Solyc03g070460,Solyc03g070470,Solyc03g070480,Solyc03g071480,Solyc03g071490,Solyc03g071500,Solyc03g071510	within_region					nominal	INTERCATEGORICAL PLEIOTROPY	NO PLEIOTROPY	-?+?++++	5(+)/1(-)/2(?)/8	SL4.0ch03	13125351
L092	Fruit_shape_homogeneity	Fruit_fasciation	3	SL2.50ch03	16321252	SL2.50ch03p16321252	15675641	16966863	16321250	16321258	Solyc03g070460	COBRA-like protein	SlCOBL11		COBRA genes functioning in fruit development and ripening				Cao et al. 2012	a	g	0.6132	0.0058	0.5966	0.6168	2258	-3.912	9.136e-05	-+-----	0	3.77	6	0.7078	Solyc03g070370,Solyc03g070380,Solyc03g070390,Solyc03g070400,Solyc03g070410,Solyc03g070420,Solyc03g070430,Solyc03g070440,Solyc03g070450,Solyc03g070460,Solyc03g070470,Solyc03g070480,Solyc03g071480,Solyc03g071490,Solyc03g071500,Solyc03g071510	within_region					nominal	INTERCATEGORICAL PLEIOTROPY	NO PLEIOTROPY	-+-----	5(-)/1(+)/6	SL4.0ch03	13125386
L093	Fruit_shape	Curved_Fruit_Shape_Index	3	SL2.50ch03	20434702	SL2.50ch03p20434702	19789091	21080313	20428237	20434705	Solyc03g051700	Phosphatidylinositol 3-kinase tor2	TOR						Deprost et al. 2007	a	c	0.2648	0.1274	0.1168	0.5183	1216	-4.337	1.443e-05	-------	0	0.561	6	0.997	Solyc03g051630,Solyc03g051640,Solyc03g051650,Solyc03g051660,Solyc03g051670,Solyc03g051680,Solyc03g051690,Solyc03g051700,Solyc03g051710,Solyc03g051720,Solyc03g051730,Solyc03g051740,Solyc03g051750,Solyc03g051760,Solyc03g051770,Solyc03g051780,Solyc03g051790,Solyc03g051800,Solyc03g051810,Solyc03g051820,Solyc03g051880,Solyc03g051890	within_region					nominal	INTRACATEGORIAL PLEIOTROPY	INTRACATEGORICAL PLEIOTROPY	-------	7(-)/7	SL4.0ch03	17165481
L093	Fruit_Shape	Fruit_Shape_Index_External_I	3	SL2.50ch03	20434702	SL2.50ch03p20434702	19789091	21080313	20428237	20434705	Solyc03g051700	Phosphatidylinositol 3-kinase tor2	TOR						Deprost et al. 2007	a	c	0.2648	0.1274	0.1168	0.5183	1216	-4.014	5.978e-05	-------	0	1.049	6	0.9837	Solyc03g051630,Solyc03g051640,Solyc03g051650,Solyc03g051660,Solyc03g051670,Solyc03g051680,Solyc03g051690,Solyc03g051700,Solyc03g051710,Solyc03g051720,Solyc03g051730,Solyc03g051740,Solyc03g051750,Solyc03g051760,Solyc03g051770,Solyc03g051780,Solyc03g051790,Solyc03g051800,Solyc03g051810,Solyc03g051820,Solyc03g051880,Solyc03g051890	within_region					nominal	INTRACATEGORIAL PLEIOTROPY	INTRACATEGORICAL PLEIOTROPY	-------	7(-)/7	SL4.0ch03	17165481
L093	Fruit_shape	FPS_long	3	SL2.50ch03	20434702	SL2.50ch03p20434702	19789091	21080313	20428237	20434705	Solyc03g051700	Phosphatidylinositol 3-kinase tor2	TOR						Deprost et al. 2007	a	c	0.2708	0.0919	0.1174	0.5044	2363	-4.505	6.631e-06	--------	18.7	8.606	7	0.2822	Solyc03g051630,Solyc03g051640,Solyc03g051650,Solyc03g051660,Solyc03g051670,Solyc03g051680,Solyc03g051690,Solyc03g051700,Solyc03g051710,Solyc03g051720,Solyc03g051730,Solyc03g051740,Solyc03g051750,Solyc03g051760,Solyc03g051770,Solyc03g051780,Solyc03g051790,Solyc03g051800,Solyc03g051810,Solyc03g051820,Solyc03g051880,Solyc03g051890	within_region					nominal	INTRACATEGORIAL PLEIOTROPY	INTRACATEGORICAL PLEIOTROPY	--------	8(-)/8	SL4.0ch03	17165481
L094	Fruit_size	curved_height	3	SL2.50ch03	30555673	SL2.50ch03p30555673	29910062	31201284	30555673	30555680	Solyc03g059490	RECEPTOR-LIKE PROTEIN KINASE 2;AT3G02130	SlmRPK2		leaf morphology				Fulop et al. 2016	c	g	0.2553	0.1208	0.1051	0.4817	1216	-4.044	5.256e-05	-------	0	2.173	6	0.9031	Solyc03g059480,Solyc03g059490,Solyc03g059500,Solyc03g060500,Solyc03g060510,Solyc03g060520,Solyc03g060530,Solyc03g061540,Solyc03g061550,Solyc03g061560,Solyc03g061570,Solyc03g061580,Solyc03g061590,Solyc03g061600,Solyc03g061610	within_region					nominal	INTERCATEGORICAL PLEIOTROPY	INTERCATEGORICAL PLEIOTROPY	-------	7(-)/7	SL4.0ch03	26567534
L094	Fruit_size	Maximum_Height	3	SL2.50ch03	30555673	SL2.50ch03p30555673	29910062	31201284	30555673	30555680	Solyc03g059490	RECEPTOR-LIKE PROTEIN KINASE 2;AT3G02130	SlmRPK2		leaf morphology				Fulop et al. 2016	c	g	0.2553	0.1208	0.1051	0.4817	1216	-3.95	7.821e-05	-------	0	2.095	6	0.9108	Solyc03g059480,Solyc03g059490,Solyc03g059500,Solyc03g060500,Solyc03g060510,Solyc03g060520,Solyc03g060530,Solyc03g061540,Solyc03g061550,Solyc03g061560,Solyc03g061570,Solyc03g061580,Solyc03g061590,Solyc03g061600,Solyc03g061610	within_region					nominal	INTERCATEGORICAL PLEIOTROPY	INTERCATEGORICAL PLEIOTROPY	-------	7(-)/7	SL4.0ch03	26567534
L094	Distal_fruit_end_shape	Distal_shape_area_index	3	SL2.50ch03	30555673	SL2.50ch03p30555673	29910062	31201284	30555673	30555680	Solyc03g059490	RECEPTOR-LIKE PROTEIN KINASE 2;AT3G02130	SlmRPK2		leaf morphology	Solyc03g061590, Solyc03g061600, encoding both Cell division cycle protein			Fulop et al. 2016	c	g	0.2553	0.1208	0.1051	0.4817	1216	-5.164	2.42e-07	+------	15.1	7.068	6	0.3146	Solyc03g059480,Solyc03g059490,Solyc03g059500,Solyc03g060500,Solyc03g060510,Solyc03g060520,Solyc03g060530,Solyc03g061540,Solyc03g061550,Solyc03g061560,Solyc03g061570,Solyc03g061580,Solyc03g061590,Solyc03g061600,Solyc03g061610	within_region					nominal	INTERCATEGORICAL PLEIOTROPY	INTERCATEGORICAL PLEIOTROPY	+------	6(-)/1(+)/7	SL4.0ch03	26567534
L094	Fruit_assymmetry	Fruit_Shape_Triangle	3	SL2.50ch03	30555673	SL2.50ch03p30555673	29910062	31201284	30555673	30555680	Solyc03g059490	RECEPTOR-LIKE PROTEIN KINASE 2;AT3G02130	SlmRPK2		leaf morphology				Fulop et al. 2016	c	g	0.2553	0.1208	0.1051	0.4817	1216	-4.513	6.4e-06	+------	18.5	7.364	6	0.2885	Solyc03g059480,Solyc03g059490,Solyc03g059500,Solyc03g060500,Solyc03g060510,Solyc03g060520,Solyc03g060530,Solyc03g061540,Solyc03g061550,Solyc03g061560,Solyc03g061570,Solyc03g061580,Solyc03g061590,Solyc03g061600,Solyc03g061610	within_region					nominal	INTERCATEGORICAL PLEIOTROPY	INTERCATEGORICAL PLEIOTROPY	+------	6(-)/1(+)/7	SL4.0ch03	26567534
L094	Fruit_internal_color	Average_Red	3	SL2.50ch03	30555673	SL2.50ch03p30555673	29910062	31201284	30555673	30555680	Solyc03g061580	NADH-quinone oxidoreductase subunit L	NdhL		choroplast development				Shimizu et al. 2008	c	g	0.2581	0.1217	0.1051	0.4744	1232	-3.948	7.888e-05	-------	0	1.212	6	0.9763	Solyc03g059480,Solyc03g059490,Solyc03g059500,Solyc03g060500,Solyc03g060510,Solyc03g060520,Solyc03g060530,Solyc03g061540,Solyc03g061550,Solyc03g061560,Solyc03g061570,Solyc03g061580,Solyc03g061590,Solyc03g061600,Solyc03g061610	within_region					nominal	INTERCATEGORICAL PLEIOTROPY	INTERCATEGORICAL PLEIOTROPY	-------	7(-)/7	SL4.0ch03	26567534
L095	Fruit_shape	FPS_long	3	SL2.50ch03	40577327	SL2.50ch03p40577327	39931716	41222938	40577298	40577342	Solyc03g065190	Protein phosphatase 2C 35	POL-like		homologous to A.thaliana poltergeist (pol) that are rate-limiting modulators of stem cell specification and POL has been hypothesized to modulate CLV1 signaling.				Yu et al. 2000a, Yu et al. 2003, Song et al. 2005	t	g	0.741	0.0937	0.5221	0.8991	2363	6.232	4.594e-10	++++++++	0	2.3	7	0.9414	Solyc03g065180,Solyc03g065190,Solyc03g065200,Solyc03g065220,Solyc03g065230,Solyc03g065240,Solyc03g065250,Solyc03g065260,Solyc03g065300,Solyc03g065310	within_region					significant	INTERCATEGORICAL PLEIOTROPY	INTERCATEGORICAL PLEIOTROPY	++++++++	8(+)/8	SL4.0ch03	36659959
L095	Fruit_shape	Curved_Fruit_Shape_Index	3	SL2.50ch03	40577327	SL2.50ch03p40577327	39931716	41222938	40577298	40577342	Solyc03g065190	Protein phosphatase 2C 35	POL-like		homologous to A.thaliana poltergeist (pol) that are rate-limiting modulators of stem cell specification and POL has been hypothesized to modulate CLV1 signaling.				Yu et al. 2000a, Yu et al. 2003, Song et al. 2005	t	g	0.75	0.1262	0.5275	0.8995	1216	3.91	9.214e-05	-++++++	0	3.685	6	0.7192	Solyc03g065180,Solyc03g065190,Solyc03g065200,Solyc03g065220,Solyc03g065230,Solyc03g065240,Solyc03g065250,Solyc03g065260,Solyc03g065300,Solyc03g065310	within_region					nominal	INTERCATEGORICAL PLEIOTROPY	INTERCATEGORICAL PLEIOTROPY	-++++++	6(+)/1(-)/7	SL4.0ch03	36659959
L095	Fruit_Shape	Fruit_Shape_Index_External_I	3	SL2.50ch03	40577327	SL2.50ch03p40577327	39931716	41222938	40577298	40577342	Solyc03g065190	Protein phosphatase 2C 35	POL-like		homologous to A.thaliana poltergeist (pol) that are rate-limiting modulators of stem cell specification and POL has been hypothesized to modulate CLV1 signaling.				Yu et al. 2000a, Yu et al. 2003, Song et al. 2005	t	g	0.75	0.1262	0.5275	0.8995	1216	4.279	1.873e-05	+++++++	0	1.804	6	0.9368	Solyc03g065180,Solyc03g065190,Solyc03g065200,Solyc03g065220,Solyc03g065230,Solyc03g065240,Solyc03g065250,Solyc03g065260,Solyc03g065300,Solyc03g065310	within_region					nominal	INTERCATEGORICAL PLEIOTROPY	INTERCATEGORICAL PLEIOTROPY	+++++++	7(+)/7	SL4.0ch03	36659959
L095	Fruit_Shape	Fruit_Shape_Index_Internal	3	SL2.50ch03	40577327	SL2.50ch03p40577327	39931716	41222938	40577298	40577342	Solyc03g065190	Protein phosphatase 2C 35	POL-like		homologous to A.thaliana poltergeist (pol) that are rate-limiting modulators of stem cell specification and POL has been hypothesized to modulate CLV1 signaling.				Yu et al. 2000a, Yu et al. 2003, Song et al. 2005	t	g	0.75	0.1262	0.5275	0.8995	1216	3.901	9.582e-05	+++++++	0	1.944	6	0.9248	Solyc03g065180,Solyc03g065190,Solyc03g065200,Solyc03g065220,Solyc03g065230,Solyc03g065240,Solyc03g065250,Solyc03g065260,Solyc03g065300,Solyc03g065310	within_region					nominal	INTERCATEGORICAL PLEIOTROPY	INTERCATEGORICAL PLEIOTROPY	+++++++	7(+)/7	SL4.0ch03	36659959
L095	Fruit_size	curved_height	3	SL2.50ch03	40577327	SL2.50ch03p40577327	39931716	41222938	40577298	40577342	Solyc03g065190	Protein phosphatase 2C 35	POL-like		homologous to A.thaliana poltergeist (pol) that are rate-limiting modulators of stem cell specification and POL has been hypothesized to modulate CLV1 signaling.				Yu et al. 2000a, Yu et al. 2003, Song et al. 2005	t	g	0.75	0.1262	0.5275	0.8995	1216	5.773	7.766e-09	+++++++	0	4.039	6	0.6714	Solyc03g065180,Solyc03g065190,Solyc03g065200,Solyc03g065220,Solyc03g065230,Solyc03g065240,Solyc03g065250,Solyc03g065260,Solyc03g065300,Solyc03g065310	within_region					significant	INTERCATEGORICAL PLEIOTROPY	INTERCATEGORICAL PLEIOTROPY	+++++++	7(+)/7	SL4.0ch03	36659959
L095	Fruit_size	Height_Mid_width	3	SL2.50ch03	40577327	SL2.50ch03p40577327	39931716	41222938	40577298	40577342	Solyc03g065190	Protein phosphatase 2C 35	POL-like		homologous to A.thaliana poltergeist (pol) that are rate-limiting modulators of stem cell specification and POL has been hypothesized to modulate CLV1 signaling.				Yu et al. 2000a, Yu et al. 2003, Song et al. 2005	t	g	0.75	0.1262	0.5275	0.8995	1216	5.446	5.143e-08	+++++++	0	5.207	6	0.5176	Solyc03g065180,Solyc03g065190,Solyc03g065200,Solyc03g065220,Solyc03g065230,Solyc03g065240,Solyc03g065250,Solyc03g065260,Solyc03g065300,Solyc03g065310	within_region					significant	INTERCATEGORICAL PLEIOTROPY	INTERCATEGORICAL PLEIOTROPY	+++++++	7(+)/7	SL4.0ch03	36659959
L095	Fruit_size	Maximum_Height	3	SL2.50ch03	40577327	SL2.50ch03p40577327	39931716	41222938	40577298	40577342	Solyc03g065190	Protein phosphatase 2C 35	POL-like		homologous to A.thaliana poltergeist (pol) that are rate-limiting modulators of stem cell specification and POL has been hypothesized to modulate CLV1 signaling.				Yu et al. 2000a, Yu et al. 2003, Song et al. 2005	t	g	0.75	0.1262	0.5275	0.8995	1216	5.993	2.058e-09	+++++++	0	4.667	6	0.5872	Solyc03g065180,Solyc03g065190,Solyc03g065200,Solyc03g065220,Solyc03g065230,Solyc03g065240,Solyc03g065250,Solyc03g065260,Solyc03g065300,Solyc03g065310	within_region					significant	INTERCATEGORICAL PLEIOTROPY	INTERCATEGORICAL PLEIOTROPY	+++++++	7(+)/7	SL4.0ch03	36659959
L095	Fruit_size	Perimeter	3	SL2.50ch03	40577327	SL2.50ch03p40577327	39931716	41222938	40577298	40577342	Solyc03g065190	Protein phosphatase 2C 35	POL-like		homologous to A.thaliana poltergeist (pol) that are rate-limiting modulators of stem cell specification and POL has been hypothesized to modulate CLV1 signaling.				Yu et al. 2000a, Yu et al. 2003, Song et al. 2005	t	g	0.75	0.1262	0.5275	0.8995	1216	3.986	6.732e-05	+++++++	0	2.891	6	0.8224	Solyc03g065180,Solyc03g065190,Solyc03g065200,Solyc03g065220,Solyc03g065230,Solyc03g065240,Solyc03g065250,Solyc03g065260,Solyc03g065300,Solyc03g065310	within_region					nominal	INTERCATEGORICAL PLEIOTROPY	INTERCATEGORICAL PLEIOTROPY	+++++++	7(+)/7	SL4.0ch03	36659959
L095	Fruit_internal_color	Average_Red	3	SL2.50ch03	40577327	SL2.50ch03p40577327	39931716	41222938	40577298	40577342	Solyc03g065250	Fatty acid hydroxylase	CER1		cuticle - wax		close is found r/PSY1		Aarts et al. 1995	t	g	0.7488	0.126	0.5299	0.8995	1232	4.147	3.372e-05	+++++++	0	3.204	6	0.7828	Solyc03g065180,Solyc03g065190,Solyc03g065200,Solyc03g065220,Solyc03g065230,Solyc03g065240,Solyc03g065250,Solyc03g065260,Solyc03g065300,Solyc03g065310	within_region	geranylacetone	Zhao et al. 2019	Related	Carotene derivate volatile	nominal	INTERCATEGORICAL PLEIOTROPY	INTERCATEGORICAL PLEIOTROPY	+++++++	7(+)/7	SL4.0ch03	36659959
L096	Fruit_shape_homogeneity	circular	3	SL2.50ch03	51768248	SL2.50ch03p51768248	51122637	52413859	51768219	52052033	Solyc03g082430	GROWTH-REGULATING FACTOR 8	SlGRF8		leaf morphology				Fulop et al. 2016	t	c	0.2537	0.1271	0.1075	0.4908	1216	-3.931	8.449e-05	-------	0	1.838	6	0.934	Solyc03g078540,Solyc03g078550,Solyc03g078560,Solyc03g078570,Solyc03g078580,Solyc03g078590,Solyc03g078600,Solyc03g078610,Solyc03g078620,Solyc03g078630,Solyc03g078640,Solyc03g078650,Solyc03g078670,Solyc03g078680,Solyc03g078690,Solyc03g078700,Solyc03g078710,Solyc03g078720,Solyc03g078730,Solyc03g078740,Solyc03g078750,Solyc03g078770,Solyc03g078780,Solyc03g078790,Solyc03g078800,Solyc03g078810,Solyc03g0…	within_region					nominal	INTERCATEGORICAL PLEIOTROPY	INTERCATEGORICAL PLEIOTROPY	-------	7(-)/7	SL4.0ch03	46298271
L096	Fruit_shape	FPS_long	3	SL2.50ch03	51768248	SL2.50ch03p51768248	51122637	52413859	51768219	52052033	Solyc03g082430	GROWTH-REGULATING FACTOR 8	SlGRF8		leaf morphology				Fulop et al. 2016	t	c	0.2647	0.0937	0.108	0.4867	2363	-5.053	4.355e-07	--------	0	3.939	7	0.7868	Solyc03g078540,Solyc03g078550,Solyc03g078560,Solyc03g078570,Solyc03g078580,Solyc03g078590,Solyc03g078600,Solyc03g078610,Solyc03g078620,Solyc03g078630,Solyc03g078640,Solyc03g078650,Solyc03g078670,Solyc03g078680,Solyc03g078690,Solyc03g078700,Solyc03g078710,Solyc03g078720,Solyc03g078730,Solyc03g078740,Solyc03g078750,Solyc03g078770,Solyc03g078780,Solyc03g078790,Solyc03g078800,Solyc03g078810,Solyc03g0…	within_region					nominal	INTERCATEGORICAL PLEIOTROPY	INTERCATEGORICAL PLEIOTROPY	--------	8(-)/8	SL4.0ch03	46298271
L097	Fruit_shape	FPS_bell_pepper	3	SL2.50ch03	53296355	SL2.50ch03p53296355	52650744	53941966	53296349	53345748	Solyc03g083100	SlSUN10 is part of the 34 member SUN-like gene family	SlSUN10		Fruit shape/size				Huang et al. 2013	a	g	0.7592	0.0814	0.7152	0.9241	1468	-4.19	2.789e-05	---	0	0.233	2	0.8902	Solyc03g082800,Solyc03g082810,Solyc03g082820,Solyc03g082830,Solyc03g082840,Solyc03g082850,Solyc03g082860,Solyc03g082870,Solyc03g082880,Solyc03g082890,Solyc03g082900,Solyc03g082910,Solyc03g082920,Solyc03g082930,Solyc03g082940,Solyc03g082950,Solyc03g082960,Solyc03g082970,Solyc03g082980,Solyc03g082990,Solyc03g083000,Solyc03g083010,Solyc03g083020,Solyc03g083030,Solyc03g083040,Solyc03g083050,Solyc03g0…	within_region					nominal	NO PLEIOTROPY	NO PLEIOTROPY	---	3(-)/3	SL4.0ch03	47876259
L098	Fruit_shape	FPS_bell_pepper	3	SL2.50ch03	54349721	SL2.50ch03p54349721	53704110	54995332	54349719	54790913	Solyc03g093330	LRR receptor-like serine/threonine-protein kinase FEI 1	CORE		interacts with WUS (String_DB)					a	g	0.1851	0.0282	0.1136	0.1962	1310	-5.038	4.706e-07	-?-	81.5	5.418	1	0.01993	Solyc03g083770,Solyc03g083780,Solyc03g083790,Solyc03g083800,Solyc03g083810,Solyc03g083820,Solyc03g083830,Solyc03g083840,Solyc03g083850,Solyc03g083860,Solyc03g083870,Solyc03g083880,Solyc03g083890,Solyc03g083900,Solyc03g083910,Solyc03g083920,Solyc03g083930,Solyc03g083940,Solyc03g083950,Solyc03g083960,Solyc03g083970,Solyc03g083980,Solyc03g083990,Solyc03g090990,Solyc03g091000,Solyc03g091010,Solyc03g0…	within_region					nominal	INTRACATEGORIAL PLEIOTROPY	NO PLEIOTROPY	-?-	2(-)/1(?)/3	SL4.0ch03	48907568
L098	Distal_fruit_end_shape	SPS_irregular	3	SL2.50ch03	54369217	SL2.50ch03p54369217	53723606	55014828	54369212	54369219	Solyc03g093330	LRR receptor-like serine/threonine-protein kinase FEI 1	CORE		interacts with WUS (String_DB)					a	t	0.06	0.0192	0.0502	0.1023	1924	-4.256	2.079e-05	-??----	54.5	8.801	4	0.06628	Solyc03g083830,Solyc03g083840,Solyc03g083850,Solyc03g083860,Solyc03g083870,Solyc03g083880,Solyc03g083890,Solyc03g083900,Solyc03g083910,Solyc03g083920,Solyc03g083930,Solyc03g083940,Solyc03g083950,Solyc03g083960,Solyc03g083970,Solyc03g083980,Solyc03g083990,Solyc03g090990,Solyc03g091000,Solyc03g091010,Solyc03g091020,Solyc03g091030,Solyc03g091040,Solyc03g093040,Solyc03g093050,Solyc03g093060,Solyc03g0…	within_region					nominal	INTRACATEGORIAL PLEIOTROPY	INTRACATEGORICAL PLEIOTROPY	-??----	5(-)/2(?)/7	SL4.0ch03	48927068
L098	Distal_fruit_end_shape	Ribbing_at_calyx_end	3	SL2.50ch03	54369217	SL2.50ch03p54369217	53723606	55014828	54369212	54369219	Solyc03g093330	LRR receptor-like serine/threonine-protein kinase FEI 1	CORE		interacts with WUS (String_DB)					a	t	0.0601	0.0192	0.0502	0.1023	1922	-4.246	2.173e-05	-???--+-	26.8	5.462	4	0.2431	Solyc03g083830,Solyc03g083840,Solyc03g083850,Solyc03g083860,Solyc03g083870,Solyc03g083880,Solyc03g083890,Solyc03g083900,Solyc03g083910,Solyc03g083920,Solyc03g083930,Solyc03g083940,Solyc03g083950,Solyc03g083960,Solyc03g083970,Solyc03g083980,Solyc03g083990,Solyc03g090990,Solyc03g091000,Solyc03g091010,Solyc03g091020,Solyc03g091030,Solyc03g091040,Solyc03g093040,Solyc03g093050,Solyc03g093060,Solyc03g0…	within_region					nominal	INTRACATEGORIAL PLEIOTROPY	INTRACATEGORICAL PLEIOTROPY	-???--+-	4(-)/1(+)/3(?)/8	SL4.0ch03	48927068
L098	Fruit_size	Width_Widest_Pos	3	SL2.50ch03	54696154	SL2.50ch03p54696154	54050543	55341765	54675801	54702119	Solyc03g093330	LRR receptor-like serine/threonine-protein kinase FEI 1	CORE		interacts with WUS (String_DB)					a	c	0.3882	0.0967	0.222	0.5057	1216	-3.899	9.644e-05	+--+---	39	9.843	6	0.1314	Solyc03g090990,Solyc03g091000,Solyc03g091010,Solyc03g091020,Solyc03g091030,Solyc03g091040,Solyc03g093040,Solyc03g093050,Solyc03g093060,Solyc03g093070,Solyc03g093080,Solyc03g093090,Solyc03g093100,Solyc03g093110,Solyc03g093120,Solyc03g093130,Solyc03g093140,Solyc03g093150,Solyc03g093160,Solyc03g093170,Solyc03g093180,Solyc03g093190,Solyc03g093200,Solyc03g093210,Solyc03g093220,Solyc03g093230,Solyc03g0…	within_region		Barrantes et al. 2016	Related	Fruit size	nominal	INTRACATEGORIAL PLEIOTROPY	NO PLEIOTROPY	+--+---	2(+)/1(-)/3	SL4.0ch03	49252251
L099	Fruit_assymmetry	Obovoid_ovoid_index	3	SL2.50ch03	55533766	SL2.50ch03p55533766	54888155	56179377	55523828	55533801	Solyc03g093640	Polycomb group protein embryonic flower 2	emf2		part of the repressive polycom complex, interacts with SlEZ1, SlEZ2 and FIE	in the region there several HMT genes			Chanvivattana et al. 2004	a	g	0.2512	0.1137	0.0958	0.4211	1216	4.535	5.749e-06	+++++++	0	2.214	6	0.899	Solyc03g093530,Solyc03g093540,Solyc03g093550,Solyc03g093560,Solyc03g093580,Solyc03g093590,Solyc03g093600,Solyc03g093610,Solyc03g093620,Solyc03g093630,Solyc03g093640,Solyc03g093650,Solyc03g093660,Solyc03g093670,Solyc03g093680,Solyc03g093690,Solyc03g093700,Solyc03g093710,Solyc03g093720,Solyc03g093730,Solyc03g093740,Solyc03g093750,Solyc03g093760,Solyc03g093770,Solyc03g093780,Solyc03g093790,Solyc03g0…	within_region	CurvedHeight_L	Rodriguez et al. 2020	Related	Fruit shape	nominal	NO PLEIOTROPY	NO PLEIOTROPY	+++++++	7(+)/7	SL4.0ch03	50082406
L100	Distal_fruit_end_shape	SPS_linear	3	SL2.50ch03	55834643	SL2.50ch03p55834643	55189032	56480254	55834615	56317517	Solyc03g093560	Ethylene response factor B2	ERF.B2/ERF5		ethylene response and fruit ripening				Liu et al. 2016	t	c	0.0722	0.0324	0.0592	0.1529	1482	-5.922	3.178e-09	??-?-?	26.8	1.367	1	0.2424	Solyc03g093640,Solyc03g093650,Solyc03g093660,Solyc03g093670,Solyc03g093680,Solyc03g093690,Solyc03g093700,Solyc03g093710,Solyc03g093720,Solyc03g093730,Solyc03g093740,Solyc03g093750,Solyc03g093760,Solyc03g093770,Solyc03g093780,Solyc03g093790,Solyc03g093800,Solyc03g093810,Solyc03g093820,Solyc03g093830,Solyc03g093840,Solyc03g093850,Solyc03g093860,Solyc03g093870,Solyc03g093880,Solyc03g093890,Solyc03g0…	within_region					significant	INTERCATEGORICAL PLEIOTROPY	INTERCATEGORICAL PLEIOTROPY	??-?-?	2(-)/4(?)/6	SL4.0ch03	50384818
L100	Fruit_shape	FPS_oxheart	3	SL2.50ch03	55834643	SL2.50ch03p55834643	55189032	56480254	55834615	56317517	Solyc03g094030	Mediator of RNA polymerase II transcription subunit 31	SlMED31		mediatorcomplex;MED genes have been demonstrated to have important regulatory roles in plant development,	in the region there several HMT genes			Wang et al. 2019	t	c	0.0725	0.0352	0.0573	0.154	1345	-4.838	1.312e-06	????-?-?	0	0.347	1	0.5561	Solyc03g093640,Solyc03g093650,Solyc03g093660,Solyc03g093670,Solyc03g093680,Solyc03g093690,Solyc03g093700,Solyc03g093710,Solyc03g093720,Solyc03g093730,Solyc03g093740,Solyc03g093750,Solyc03g093760,Solyc03g093770,Solyc03g093780,Solyc03g093790,Solyc03g093800,Solyc03g093810,Solyc03g093820,Solyc03g093830,Solyc03g093840,Solyc03g093850,Solyc03g093860,Solyc03g093870,Solyc03g093880,Solyc03g093890,Solyc03g0…	within_region	CurvedHeight_L	Rodriguez et al. 2020	Related	Fruit shape	nominal	INTERCATEGORICAL PLEIOTROPY	INTERCATEGORICAL PLEIOTROPY	????-?-?	2(-)/6(?)/8	SL4.0ch03	50384818
L101	Plant_&_inflorescence_architecture	Leaf_border	3	SL2.50ch03	59609868	SL2.50ch03p59609868	58964257	60255479	59609859	59638876	Solyc03g097820	bHLH transcription factor 022	SlbHLH22		regulates fruit pigmentation (carotenes, chlorophyll and flavonoids), also involved in leaf size, fruit growth, flowering. Transgenic plants have altered levels of FUL1,SlFPF, SlLFY and SLSFT.	Solyc03g097690, cdk;	Solyc03g098280,ARGONAUTE 1		Waseem et al. 2019	a	g	0.7307	0.0717	0.613	0.8759	2399	-4.066	4.781e-05	------++	36.4	10.998	7	0.1387	Solyc03g096660,Solyc03g096670,Solyc03g096680,Solyc03g096690,Solyc03g096700,Solyc03g096710,Solyc03g096720,Solyc03g096730,Solyc03g096740,Solyc03g096750,Solyc03g096760,Solyc03g096770,Solyc03g096780,Solyc03g096790,Solyc03g096800,Solyc03g096810,Solyc03g096820,Solyc03g096830,Solyc03g096840,Solyc03g096850,Solyc03g096860,Solyc03g096870,Solyc03g096880,Solyc03g096890,Solyc03g096900,Solyc03g096910,Solyc03g0…	within_region					nominal	INTERCATEGORICAL PLEIOTROPY	INTERCATEGORICAL PLEIOTROPY	------++	6(-)/2(+)/8	SL4.0ch03	54182984
L101	Fruit_external_color	Green_shoulder	3	SL2.50ch03	59609868	SL2.50ch03p59609868	58964257	60255479	59609859	59638876	Solyc03g097820	bHLH transcription factor 022	SlbHLH22		regulates fruit pigmentation (carotenes, chlorophyll and flavonoids), also involved in leaf size, fruit growth, flowering. Transgenic plants have altered levels of FUL1,SlFPF, SlLFY and SLSFT.	Solyc03g097510, SlSAUR38	Solyc03g098280,ARGONAUTE 1		Waseem et al. 2019	a	g	0.7215	0.101	0.6135	0.8769	1239	4.415	1.011e-05	+++++++	0	2.523	6	0.8659	Solyc03g096660,Solyc03g096670,Solyc03g096680,Solyc03g096690,Solyc03g096700,Solyc03g096710,Solyc03g096720,Solyc03g096730,Solyc03g096740,Solyc03g096750,Solyc03g096760,Solyc03g096770,Solyc03g096780,Solyc03g096790,Solyc03g096800,Solyc03g096810,Solyc03g096820,Solyc03g096830,Solyc03g096840,Solyc03g096850,Solyc03g096860,Solyc03g096870,Solyc03g096880,Solyc03g096890,Solyc03g096900,Solyc03g096910,Solyc03g0…	within_region					nominal	INTERCATEGORICAL PLEIOTROPY	INTERCATEGORICAL PLEIOTROPY	+++++++	7(+)/7	SL4.0ch03	54182984
L101	Fruit_assymmetry	Fruit_Shape_Triangle	3	SL2.50ch03	59609868	SL2.50ch03p59609868	58964257	60255479	59609859	59638876	Solyc03g097820	bHLH transcription factor 022	SlbHLH22		regulates fruit pigmentation (carotenes, chlorophyll and flavonoids), also involved in leaf size, fruit growth, flowering. Transgenic plants have altered levels of FUL1,SlFPF, SlLFY and SLSFT.	Solyc03g097690, cdk;	Solyc03g098280,ARGONAUTE 1		Waseem et al. 2019	a	g	0.7196	0.0992	0.6162	0.872	1216	4.394	1.11e-05	+++++++	0	3.104	6	0.7957	Solyc03g096660,Solyc03g096670,Solyc03g096680,Solyc03g096690,Solyc03g096700,Solyc03g096710,Solyc03g096720,Solyc03g096730,Solyc03g096740,Solyc03g096750,Solyc03g096760,Solyc03g096770,Solyc03g096780,Solyc03g096790,Solyc03g096800,Solyc03g096810,Solyc03g096820,Solyc03g096830,Solyc03g096840,Solyc03g096850,Solyc03g096860,Solyc03g096870,Solyc03g096880,Solyc03g096890,Solyc03g096900,Solyc03g096910,Solyc03g0…	within_region	pan3.1	Brewer et al. 2007	Related	Fruit shape	nominal	INTERCATEGORICAL PLEIOTROPY	INTERCATEGORICAL PLEIOTROPY	+++++++	7(+)/7	SL4.0ch03	54182984
L101	Distal_fruit_end_shape	Distal_Fruit_Bockiness	3	SL2.50ch03	59609868	SL2.50ch03p59609868	58964257	60255479	59609859	59638876	Solyc03g097820	bHLH transcription factor 022	SlbHLH22		regulates fruit pigmentation (carotenes, chlorophyll and flavonoids), also involved in leaf size, fruit growth, flowering. Transgenic plants have altered levels of FUL1,SlFPF, SlLFY and SLSFT.	Solyc03g097690, cdk;	Solyc03g098280,ARGONAUTE 1		Waseem et al. 2019	a	g	0.7196	0.0992	0.6162	0.872	1216	-5.085	3.672e-07	+------	14.6	7.026	6	0.3184	Solyc03g096660,Solyc03g096670,Solyc03g096680,Solyc03g096690,Solyc03g096700,Solyc03g096710,Solyc03g096720,Solyc03g096730,Solyc03g096740,Solyc03g096750,Solyc03g096760,Solyc03g096770,Solyc03g096780,Solyc03g096790,Solyc03g096800,Solyc03g096810,Solyc03g096820,Solyc03g096830,Solyc03g096840,Solyc03g096850,Solyc03g096860,Solyc03g096870,Solyc03g096880,Solyc03g096890,Solyc03g096900,Solyc03g096910,Solyc03g0…	within_region	pan3.1	Brewer et al. 2007	Related	Fruit shape	nominal	INTERCATEGORICAL PLEIOTROPY	INTERCATEGORICAL PLEIOTROPY	+------	6(-)/1(+)/7	SL4.0ch03	54182984
L101	Fruit_external_color	Green_shoulder	3	SL2.50ch03	59638871	SL2.50ch03p59638871	58993260	60284482	59609859	59638876	Solyc03g097820	bHLH transcription factor 022	SlbHLH22		regulates fruit pigmentation (carotenes, chlorophyll and flavonoids), also involved in leaf size, fruit growth, flowering. Transgenic plants have altered levels of FUL1,SlFPF, SlLFY and SLSFT.	Solyc03g097510, SlSAUR38	Solyc03g098280,ARGONAUTE 1		Waseem et al. 2019	c	g	0.2809	0.1001	0.1119	0.3996	1239	-4.528	5.948e-06	----+--	0	4.462	6	0.6145	Solyc03g096680,Solyc03g096690,Solyc03g096700,Solyc03g096710,Solyc03g096720,Solyc03g096730,Solyc03g096740,Solyc03g096750,Solyc03g096760,Solyc03g096770,Solyc03g096780,Solyc03g096790,Solyc03g096800,Solyc03g096810,Solyc03g096820,Solyc03g096830,Solyc03g096840,Solyc03g096850,Solyc03g096860,Solyc03g096870,Solyc03g096880,Solyc03g096890,Solyc03g096900,Solyc03g096910,Solyc03g096920,Solyc03g096930,Solyc03g0…	within_region					nominal	INTERCATEGORICAL PLEIOTROPY	INTERCATEGORICAL PLEIOTROPY	----+--	6(-)/1(+)/7	SL4.0ch03	54211994
L101	Fruit_internal_color	Average_L_value	3	SL2.50ch03	59638871	SL2.50ch03p59638871	58993260	60284482	59609859	59638876	Solyc03g097820	bHLH transcription factor 022	SlbHLH22		regulates fruit pigmentation (carotenes, chlorophyll and flavonoids), also involved in leaf size, fruit growth, flowering. Transgenic plants have altered levels of FUL1,SlFPF, SlLFY and SLSFT.	Solyc03g097510, SlSAUR38	Solyc03g098280,ARGONAUTE 1		Waseem et al. 2019	c	g	0.2812	0.1004	0.1119	0.3969	1232	4.367	1.261e-05	+++++++	0	4.692	6	0.5838	Solyc03g096680,Solyc03g096690,Solyc03g096700,Solyc03g096710,Solyc03g096720,Solyc03g096730,Solyc03g096740,Solyc03g096750,Solyc03g096760,Solyc03g096770,Solyc03g096780,Solyc03g096790,Solyc03g096800,Solyc03g096810,Solyc03g096820,Solyc03g096830,Solyc03g096840,Solyc03g096850,Solyc03g096860,Solyc03g096870,Solyc03g096880,Solyc03g096890,Solyc03g096900,Solyc03g096910,Solyc03g096920,Solyc03g096930,Solyc03g0…	within_region					nominal	INTERCATEGORICAL PLEIOTROPY	INTERCATEGORICAL PLEIOTROPY	+++++++	7(+)/7	SL4.0ch03	54211994
L101	Fruit_internal_color	Average_Hue	3	SL2.50ch03	59638871	SL2.50ch03p59638871	58993260	60284482	59609859	59638876	Solyc03g097820	bHLH transcription factor 022	SlbHLH22		regulates fruit pigmentation (carotenes, chlorophyll and flavonoids), also involved in leaf size, fruit growth, flowering. Transgenic plants have altered levels of FUL1,SlFPF, SlLFY and SLSFT.	Solyc03g097510, SlSAUR38	Solyc03g098280,ARGONAUTE 1		Waseem et al. 2019	c	g	0.2812	0.1004	0.1119	0.3969	1232	4.401	1.077e-05	++++++-	45.7	11.049	6	0.08687	Solyc03g096680,Solyc03g096690,Solyc03g096700,Solyc03g096710,Solyc03g096720,Solyc03g096730,Solyc03g096740,Solyc03g096750,Solyc03g096760,Solyc03g096770,Solyc03g096780,Solyc03g096790,Solyc03g096800,Solyc03g096810,Solyc03g096820,Solyc03g096830,Solyc03g096840,Solyc03g096850,Solyc03g096860,Solyc03g096870,Solyc03g096880,Solyc03g096890,Solyc03g096900,Solyc03g096910,Solyc03g096920,Solyc03g096930,Solyc03g0…	within_region					nominal	INTERCATEGORICAL PLEIOTROPY	INTERCATEGORICAL PLEIOTROPY	++++++-	6(+)/1(-)/7	SL4.0ch03	54211994
L101	Plant_&_inflorescence_architecture	Leaf_border	3	SL2.50ch03	59638871	SL2.50ch03p59638871	58993260	60284482	59609859	59638876	Solyc03g097820	bHLH transcription factor 022	SlbHLH22		regulates fruit pigmentation (carotenes, chlorophyll and flavonoids), also involved in leaf size, fruit growth, flowering. Transgenic plants have altered levels of FUL1,SlFPF, SlLFY and SLSFT.	Solyc03g097690, cdk;	Solyc03g098280,ARGONAUTE 1		Waseem et al. 2019	c	g	0.2674	0.0715	0.1128	0.399	2399	4.4	1.082e-05	+++++++-	36.3	10.993	7	0.1389	Solyc03g096680,Solyc03g096690,Solyc03g096700,Solyc03g096710,Solyc03g096720,Solyc03g096730,Solyc03g096740,Solyc03g096750,Solyc03g096760,Solyc03g096770,Solyc03g096780,Solyc03g096790,Solyc03g096800,Solyc03g096810,Solyc03g096820,Solyc03g096830,Solyc03g096840,Solyc03g096850,Solyc03g096860,Solyc03g096870,Solyc03g096880,Solyc03g096890,Solyc03g096900,Solyc03g096910,Solyc03g096920,Solyc03g096930,Solyc03g0…	within_region					nominal	INTERCATEGORICAL PLEIOTROPY	INTERCATEGORICAL PLEIOTROPY	+++++++-	7(+)/1(-)/8	SL4.0ch03	54211994
L101	Fruit_shape	FPS_heart	3	SL2.50ch03	59638871	SL2.50ch03p59638871	58993260	60284482	59609859	59638876	Solyc03g097820	bHLH transcription factor 022	SlbHLH22		regulates fruit pigmentation (carotenes, chlorophyll and flavonoids), also involved in leaf size, fruit growth, flowering. Transgenic plants have altered levels of FUL1,SlFPF, SlLFY and SLSFT.	Solyc03g097690, cdk;	Solyc03g098280,ARGONAUTE 1		Waseem et al. 2019	c	g	0.273	0.072	0.1133	0.3978	2363	-4.13	3.627e-05	+-------	4.4	7.321	7	0.3962	Solyc03g096680,Solyc03g096690,Solyc03g096700,Solyc03g096710,Solyc03g096720,Solyc03g096730,Solyc03g096740,Solyc03g096750,Solyc03g096760,Solyc03g096770,Solyc03g096780,Solyc03g096790,Solyc03g096800,Solyc03g096810,Solyc03g096820,Solyc03g096830,Solyc03g096840,Solyc03g096850,Solyc03g096860,Solyc03g096870,Solyc03g096880,Solyc03g096890,Solyc03g096900,Solyc03g096910,Solyc03g096920,Solyc03g096930,Solyc03g0…	within_region	pan3.1	Brewer et al. 2007	Related	Fruit shape	nominal	INTERCATEGORICAL PLEIOTROPY	INTERCATEGORICAL PLEIOTROPY	+-------	6(-)/1(+)/7	SL4.0ch03	54211994
L101	Fruit_assymmetry	Fruit_Shape_Triangle	3	SL2.50ch03	59638871	SL2.50ch03p59638871	58993260	60284482	59609859	59638876	Solyc03g097820	bHLH transcription factor 022	SlbHLH22		regulates fruit pigmentation (carotenes, chlorophyll and flavonoids), also involved in leaf size, fruit growth, flowering. Transgenic plants have altered levels of FUL1,SlFPF, SlLFY and SLSFT.	Solyc03g097690, cdk;	Solyc03g098280,ARGONAUTE 1		Waseem et al. 2019	c	g	0.2821	0.0991	0.116	0.3969	1216	-4.408	1.045e-05	-------	0	4.454	6	0.6155	Solyc03g096680,Solyc03g096690,Solyc03g096700,Solyc03g096710,Solyc03g096720,Solyc03g096730,Solyc03g096740,Solyc03g096750,Solyc03g096760,Solyc03g096770,Solyc03g096780,Solyc03g096790,Solyc03g096800,Solyc03g096810,Solyc03g096820,Solyc03g096830,Solyc03g096840,Solyc03g096850,Solyc03g096860,Solyc03g096870,Solyc03g096880,Solyc03g096890,Solyc03g096900,Solyc03g096910,Solyc03g096920,Solyc03g096930,Solyc03g0…	within_region	pan3.1	Brewer et al. 2007	Related	Fruit shape	nominal	INTERCATEGORICAL PLEIOTROPY	INTERCATEGORICAL PLEIOTROPY	-------	7(-)/7	SL4.0ch03	54211994
L101	Fruit_assymmetry	Obovoid_ovoid_index	3	SL2.50ch03	59638871	SL2.50ch03p59638871	58993260	60284482	59609859	59638876	Solyc03g097820	bHLH transcription factor 022	SlbHLH22		regulates fruit pigmentation (carotenes, chlorophyll and flavonoids), also involved in leaf size, fruit growth, flowering. Transgenic plants have altered levels of FUL1,SlFPF, SlLFY and SLSFT.	Solyc03g097690, cdk;	Solyc03g098280,ARGONAUTE 1		Waseem et al. 2019	c	g	0.2821	0.0991	0.116	0.3969	1216	4.487	7.217e-06	+++++++	0	4.044	6	0.6708	Solyc03g096680,Solyc03g096690,Solyc03g096700,Solyc03g096710,Solyc03g096720,Solyc03g096730,Solyc03g096740,Solyc03g096750,Solyc03g096760,Solyc03g096770,Solyc03g096780,Solyc03g096790,Solyc03g096800,Solyc03g096810,Solyc03g096820,Solyc03g096830,Solyc03g096840,Solyc03g096850,Solyc03g096860,Solyc03g096870,Solyc03g096880,Solyc03g096890,Solyc03g096900,Solyc03g096910,Solyc03g096920,Solyc03g096930,Solyc03g0…	within_region	pan3.1	Brewer et al. 2007	Related	Fruit shape	nominal	INTERCATEGORICAL PLEIOTROPY	INTERCATEGORICAL PLEIOTROPY	+++++++	7(+)/7	SL4.0ch03	54211994
L101	Distal_fruit_end_shape	Distal_Fruit_Bockiness	3	SL2.50ch03	59638871	SL2.50ch03p59638871	58993260	60284482	59609859	59638876	Solyc03g097820	bHLH transcription factor 022	SlbHLH22		regulates fruit pigmentation (carotenes, chlorophyll and flavonoids), also involved in leaf size, fruit growth, flowering. Transgenic plants have altered levels of FUL1,SlFPF, SlLFY and SLSFT.	Solyc03g097690, cdk;	Solyc03g098280,ARGONAUTE 1		Waseem et al. 2019	c	g	0.2821	0.0991	0.116	0.3969	1216	5.279	1.301e-07	-++++++	28.6	8.401	6	0.2102	Solyc03g096680,Solyc03g096690,Solyc03g096700,Solyc03g096710,Solyc03g096720,Solyc03g096730,Solyc03g096740,Solyc03g096750,Solyc03g096760,Solyc03g096770,Solyc03g096780,Solyc03g096790,Solyc03g096800,Solyc03g096810,Solyc03g096820,Solyc03g096830,Solyc03g096840,Solyc03g096850,Solyc03g096860,Solyc03g096870,Solyc03g096880,Solyc03g096890,Solyc03g096900,Solyc03g096910,Solyc03g096920,Solyc03g096930,Solyc03g0…	within_region	pan3.1	Brewer et al. 2007	Related	Fruit shape	nominal	INTERCATEGORICAL PLEIOTROPY	INTERCATEGORICAL PLEIOTROPY	-++++++	6(+)/1(-)/7	SL4.0ch03	54211994
L102	Fruit_shape	FPS_heart	3	SL2.50ch03	60522685	SL2.50ch03p60522685	59877074	61168296	60511639	60524234	Solyc03g098280	ARGONAUTE 1	SlAGO1		Floral meristem identity				Kidner et al. 2005	c	g	0.5243	0.0475	0.3576	0.5717	2363	5.079	3.803e-07	-+++++++	22.6	9.046	7	0.2494	Solyc03g097550,Solyc03g097560,Solyc03g097570,Solyc03g097580,Solyc03g097590,Solyc03g097600,Solyc03g097610,Solyc03g097620,Solyc03g097630,Solyc03g097640,Solyc03g097650,Solyc03g097660,Solyc03g097670,Solyc03g097680,Solyc03g097690,Solyc03g097700,Solyc03g097710,Solyc03g097720,Solyc03g097730,Solyc03g097740,Solyc03g097750,Solyc03g097760,Solyc03g097770,Solyc03g097780,Solyc03g097790,Solyc03g097800,Solyc03g0…	within_region					nominal	NO PLEIOTROPY	NO PLEIOTROPY	-+++++++	7(+)/1(-)/8	SL4.0ch03	55032178
L102	Fruit_shape	FPS_heart	3	SL2.50ch03	60522704	SL2.50ch03p60522704	59877093	61168315	60511639	60524234	Solyc03g098280	ARGONAUTE 1	SlAGO1		Floral meristem identity				Kidner et al. 2005	c	g	0.5231	0.0484	0.3544	0.5739	2363	4.954	7.26e-07	-+++++++	19.8	8.733	7	0.2724	Solyc03g097550,Solyc03g097560,Solyc03g097570,Solyc03g097580,Solyc03g097590,Solyc03g097600,Solyc03g097610,Solyc03g097620,Solyc03g097630,Solyc03g097640,Solyc03g097650,Solyc03g097660,Solyc03g097670,Solyc03g097680,Solyc03g097690,Solyc03g097700,Solyc03g097710,Solyc03g097720,Solyc03g097730,Solyc03g097740,Solyc03g097750,Solyc03g097760,Solyc03g097770,Solyc03g097780,Solyc03g097790,Solyc03g097800,Solyc03g0…	within_region					nominal	NO PLEIOTROPY	NO PLEIOTROPY	-+++++++	7(+)/1(-)/8	SL4.0ch03	55032197
L103	Fruit_size	Width_Widest_Pos	3	SL2.50ch03	61864233	SL2.50ch03p61864233	61218622	62509844	61864211	61864264	Solyc03g019710	MADS-box transcription factor	LETDR8 (TM8)		interacts with sevearl homobox proteins and with ovate (Solyc02g085500) (StringDB). Ovate is represed in plants overexpressing TRM8				Daminato et al. 2014	t	c	0.8544	0.0735	0.7193	0.9358	1216	4.021	5.789e-05	+++++-+	54.7	13.255	6	0.03916	Solyc03g020020,Solyc03g020010,Solyc03g020000,Solyc03g019990,Solyc03g019980,Solyc03g019970,Solyc03g019960,Solyc03g019950,Solyc03g019940,Solyc03g019930,Solyc03g019920,Solyc03g019910,Solyc03g019900,Solyc03g019890,Solyc03g019880,Solyc03g019870,Solyc03g019860,Solyc03g019850,Solyc03g019840,Solyc03g019830,Solyc03g019820,Solyc03g019810,Solyc03g019800,Solyc03g019790,Solyc03g019780,Solyc03g019770,Solyc03g0…	within_region	lcn3.1,dblk3.1,tri3.1,CurvedHeight_L,FSH_In_Ext_I_L,Fruit width,Height_Mid.W_L,Maximum_Height_L,Fruit_length,	van der Knaap et al. 2003,Brewer et al. 2007,Rodriguez et al. 2020	Related	Fruit shape	nominal	INTERCATEGORICAL PLEIOTROPY	INTERCATEGORICAL PLEIOTROPY	+++++-+	6(+)/1(-)/7	SL4.0ch03	56275230
L103	Fruit_shape	FPS_ovoboid	3	SL2.50ch03	61864233	SL2.50ch03p61864233	61218622	62509844	61864211	61864264	Solyc03g019710	MADS-box transcription factor	LETDR8 (TM8)		interacts with sevearl homobox proteins and with ovate (Solyc02g085500) (StringDB). Ovate is represed in plants overexpressing TRM8				Daminato et al. 2014	t	c	0.8574	0.0528	0.7217	0.9381	2363	6.449	1.129e-10	-+++++++	81	36.872	7	4.96e-06	Solyc03g020020,Solyc03g020010,Solyc03g020000,Solyc03g019990,Solyc03g019980,Solyc03g019970,Solyc03g019960,Solyc03g019950,Solyc03g019940,Solyc03g019930,Solyc03g019920,Solyc03g019910,Solyc03g019900,Solyc03g019890,Solyc03g019880,Solyc03g019870,Solyc03g019860,Solyc03g019850,Solyc03g019840,Solyc03g019830,Solyc03g019820,Solyc03g019810,Solyc03g019800,Solyc03g019790,Solyc03g019780,Solyc03g019770,Solyc03g0…	within_region	lcn3.1,dblk3.1,tri3.1,CurvedHeight_L,FSH_In_Ext_I_L,Fruit width,Height_Mid.W_L,Maximum_Height_L,Fruit_length,	van der Knaap et al. 2003,Brewer et al. 2007,Rodriguez et al. 2020	Related	Fruit shape	significant	INTERCATEGORICAL PLEIOTROPY	INTERCATEGORICAL PLEIOTROPY	-+++++++	7(+)/1(-)/8	SL4.0ch03	56275230
L104	Plant_&_inflorescence_architecture	Leaf_border	3	SL2.50ch03	63556610	SL2.50ch03p63556610	62910999	64202221	63543145	63834298	Solyc03g113680	Microtubule-associated protein TORTIFOLIA1	SPIRAL2-like		regulates the orientation of cortical microtubules and the direction of organ growth				Buschmann et al. 2004	t	c	0.9114	0.0312	0.875	0.9481	519	4.06	4.908e-05	???+?+?+	0	0.755	2	0.6854	Solyc03g112520,Solyc03g112530,Solyc03g112540,Solyc03g112550,Solyc03g112560,Solyc03g112570,Solyc03g112580,Solyc03g112590,Solyc03g112600,Solyc03g112610,Solyc03g112620,Solyc03g112630,Solyc03g112640,Solyc03g112650,Solyc03g112660,Solyc03g112670,Solyc03g112680,Solyc03g112690,Solyc03g112700,Solyc03g112710,Solyc03g112720,Solyc03g112730,Solyc03g112740,Solyc03g112750,Solyc03g112760,Solyc03g112770,Solyc03g1…	within_region					nominal	INTERCATEGORICAL PLEIOTROPY	NO PLEIOTROPY	???+?+?+	3(+)/5(?)/8	SL4.0ch03	57983580
L104	Fruit_shape	FPS_rectangular	3	SL2.50ch03	64369173	SL2.50ch03p64369173	63723562	65014784	63769497	64778964	Solyc03g114840	MADS-box enhancer of jointless pedicel 2	MADS1 (ej2)		jointless pedicel, enlarged sepals, branching, pear shaped fruit				Soyk et al. 2017	a	g	0.9412	0.0092	0.929	0.95	519	4.437	9.137e-06	+??+???+	17.3	2.418	2	0.2986	Solyc03g113640,Solyc03g113650,Solyc03g113660,Solyc03g113670,Solyc03g113680,Solyc03g113690,Solyc03g113700,Solyc03g113710,Solyc03g113720,Solyc03g113730,Solyc03g113740,Solyc03g113750,Solyc03g113760,Solyc03g113770,Solyc03g113780,Solyc03g113790,Solyc03g113800,Solyc03g113810,Solyc03g113820,Solyc03g113830,Solyc03g113840,Solyc03g113850,Solyc03g113860,Solyc03g113870,Solyc03g113880,Solyc03g113890,Solyc03g1…	within_region	ej2,fw3.2/KLUH, tri3.1, pblk3.1,Fruit width,OTLD,ovary transverse diameter, fw3.2, psh3.1	Anastasiou et al. 2007, Brewer et al. 2007,Chakrabarti et al. 2013, Rodriguez et al. 2020,Ye et al. 2020, Barrantes et al. 2016, Soyk et al. 2017, Blanca et al. 2015	Related	Fruit size and shape	nominal	INTERCATEGORICAL PLEIOTROPY	NO PLEIOTROPY	+??+???+	3(+)/5(?)/8	SL4.0ch03	58791574
L104	Fruit_shape	FPS_rectangular	3	SL2.50ch03	64369234	SL2.50ch03p64369234	63723623	65014845	63769497	64778964	Solyc03g114840	MADS-box enhancer of jointless pedicel 2	MADS1 (ej2)		jointless pedicel, enlarged sepals, branching, pear shaped fruit				Soyk et al. 2017	c	g	0.9412	0.0109	0.9261	0.95	519	4.536	5.738e-06	+??+???+	0	1.671	2	0.4336	Solyc03g113640,Solyc03g113650,Solyc03g113660,Solyc03g113670,Solyc03g113680,Solyc03g113690,Solyc03g113700,Solyc03g113710,Solyc03g113720,Solyc03g113730,Solyc03g113740,Solyc03g113750,Solyc03g113760,Solyc03g113770,Solyc03g113780,Solyc03g113790,Solyc03g113800,Solyc03g113810,Solyc03g113820,Solyc03g113830,Solyc03g113840,Solyc03g113850,Solyc03g113860,Solyc03g113870,Solyc03g113880,Solyc03g113890,Solyc03g1…	within_region	ej2,fw3.2/KLUH, tri3.1, pblk3.1,Fruit width,OTLD,ovary transverse diameter, fw3.2, psh3.1	Anastasiou et al. 2007, Brewer et al. 2007,Chakrabarti et al. 2013, Rodriguez et al. 2020,Ye et al. 2020, Barrantes et al. 2016, Soyk et al. 2017, Blanca et al. 2015	Related	Fruit size and shape	nominal	INTERCATEGORICAL PLEIOTROPY	NO PLEIOTROPY	+??+???+	3(+)/5(?)/8	SL4.0ch03	58791635
L104	Fruit_shape	FPS_rectangular	3	SL2.50ch03	64369276	SL2.50ch03p64369276	63723665	65014887	63769497	64778964	Solyc03g114840	MADS-box enhancer of jointless pedicel 2	MADS1 (ej2)		jointless pedicel, enlarged sepals, branching, pear shaped fruit				Soyk et al. 2017	t	c	0.9403	0.0105	0.9261	0.95	519	4.318	1.573e-05	+??+???+	21.1	2.534	2	0.2816	Solyc03g113640,Solyc03g113650,Solyc03g113660,Solyc03g113670,Solyc03g113680,Solyc03g113690,Solyc03g113700,Solyc03g113710,Solyc03g113720,Solyc03g113730,Solyc03g113740,Solyc03g113750,Solyc03g113760,Solyc03g113770,Solyc03g113780,Solyc03g113790,Solyc03g113800,Solyc03g113810,Solyc03g113820,Solyc03g113830,Solyc03g113840,Solyc03g113850,Solyc03g113860,Solyc03g113870,Solyc03g113880,Solyc03g113890,Solyc03g1…	within_region	ej2,fw3.2/KLUH, tri3.1, pblk3.1,Fruit width,OTLD,ovary transverse diameter, fw3.2, psh3.1	Anastasiou et al. 2007, Brewer et al. 2007,Chakrabarti et al. 2013, Rodriguez et al. 2020,Ye et al. 2020, Barrantes et al. 2016, Soyk et al. 2017, Blanca et al. 2015	Related	Fruit size and shape	nominal	INTERCATEGORICAL PLEIOTROPY	NO PLEIOTROPY	+??+???+	3(+)/5(?)/8	SL4.0ch03	58791677
L104	Fruit_shape	FPS_rectangular	3	SL2.50ch03	64384923	SL2.50ch03p64384923	63739312	65030534	63769497	64778964	Solyc03g114840	MADS-box enhancer of jointless pedicel 2	MADS1 (ej2)		jointless pedicel, enlarged sepals, branching, pear shaped fruit				Soyk et al. 2017	a	g	0.0567	0.0051	0.0522	0.0625	406	-4.051	5.099e-05	???-???-	0	0.072	1	0.7891	Solyc03g113660,Solyc03g113670,Solyc03g113680,Solyc03g113690,Solyc03g113700,Solyc03g113710,Solyc03g113720,Solyc03g113730,Solyc03g113740,Solyc03g113750,Solyc03g113760,Solyc03g113770,Solyc03g113780,Solyc03g113790,Solyc03g113800,Solyc03g113810,Solyc03g113820,Solyc03g113830,Solyc03g113840,Solyc03g113850,Solyc03g113860,Solyc03g113870,Solyc03g113880,Solyc03g113890,Solyc03g113900,Solyc03g113910,Solyc03g1…	within_region	ej2,fw3.2/KLUH, tri3.1, pblk3.1,Fruit width,OTLD,ovary transverse diameter, fw3.2, psh3.1	Anastasiou et al. 2007, Brewer et al. 2007,Chakrabarti et al. 2013, Rodriguez et al. 2020,Ye et al. 2020, Barrantes et al. 2016, Soyk et al. 2017, Blanca et al. 2015	Related	Fruit size and shape	nominal	INTERCATEGORICAL PLEIOTROPY	NO PLEIOTROPY	???-???-	2(-)/6(?)/8	SL4.0ch03	58807326
L104	Fruit_shape	FPS_rectangular	3	SL2.50ch03	64449296	SL2.50ch03p64449296	63803685	65094907	64064615	64778964	Solyc03g114840	MADS-box enhancer of jointless pedicel 2	MADS1 (ej2)		jointless pedicel, enlarged sepals, branching, pear shaped fruit				Soyk et al. 2017	a	g	0.9458	0.0048	0.9403	0.95	406	4.496	6.925e-06	???+???+	41.2	1.702	1	0.1921	Solyc03g113750,Solyc03g113760,Solyc03g113770,Solyc03g113780,Solyc03g113790,Solyc03g113800,Solyc03g113810,Solyc03g113820,Solyc03g113830,Solyc03g113840,Solyc03g113850,Solyc03g113860,Solyc03g113870,Solyc03g113880,Solyc03g113890,Solyc03g113900,Solyc03g113910,Solyc03g113920,Solyc03g113930,Solyc03g113940,Solyc03g113950,Solyc03g113960,Solyc03g113970,Solyc03g113980,Solyc03g113990,Solyc03g114000,Solyc03g1…	within_region	ej2,fw3.2/KLUH, tri3.1, pblk3.1,Fruit width,OTLD,ovary transverse diameter, fw3.2, psh3.1	Anastasiou et al. 2007, Brewer et al. 2007,Chakrabarti et al. 2013, Rodriguez et al. 2020,Ye et al. 2020, Barrantes et al. 2016, Soyk et al. 2017, Blanca et al. 2015	Related	Fruit size and shape	nominal	INTERCATEGORICAL PLEIOTROPY	NO PLEIOTROPY	???+???+	2(+)/6(?)/8	SL4.0ch03	58870943
L104	Fruit_shape	FPS_rectangular	3	SL2.50ch03	64462086	SL2.50ch03p64462086	63816475	65107697	64064615	64778964	Solyc03g114840	MADS-box enhancer of jointless pedicel 2	MADS1 (ej2)		jointless pedicel, enlarged sepals, branching, pear shaped fruit				Soyk et al. 2017	a	g	0.0567	0.0051	0.0522	0.0625	406	-4.17	3.046e-05	???-???-	30.5	1.438	1	0.2304	Solyc03g113760,Solyc03g113770,Solyc03g113780,Solyc03g113790,Solyc03g113800,Solyc03g113810,Solyc03g113820,Solyc03g113830,Solyc03g113840,Solyc03g113850,Solyc03g113860,Solyc03g113870,Solyc03g113880,Solyc03g113890,Solyc03g113900,Solyc03g113910,Solyc03g113920,Solyc03g113930,Solyc03g113940,Solyc03g113950,Solyc03g113960,Solyc03g113970,Solyc03g113980,Solyc03g113990,Solyc03g114000,Solyc03g114010,Solyc03g1…	within_region	ej2,fw3.2/KLUH, tri3.1, pblk3.1,Fruit width,OTLD,ovary transverse diameter, fw3.2, psh3.1	Anastasiou et al. 2007, Brewer et al. 2007,Chakrabarti et al. 2013, Rodriguez et al. 2020,Ye et al. 2020, Barrantes et al. 2016, Soyk et al. 2017, Blanca et al. 2015	Related	Fruit size and shape	nominal	INTERCATEGORICAL PLEIOTROPY	NO PLEIOTROPY	???-???-	2(-)/6(?)/8	SL4.0ch03	58883735
L104	Fruit_shape	FPS_rectangular	3	SL2.50ch03	64468607	SL2.50ch03p64468607	63822996	65114218	64064615	64778964	Solyc03g114840	MADS-box enhancer of jointless pedicel 2	MADS1 (ej2)		jointless pedicel, enlarged sepals, branching, pear shaped fruit				Soyk et al. 2017	a	t	0.947	0.0034	0.9432	0.95	406	3.979	6.907e-05	???+???+	0	0.829	1	0.3627	Solyc03g113770,Solyc03g113780,Solyc03g113790,Solyc03g113800,Solyc03g113810,Solyc03g113820,Solyc03g113830,Solyc03g113840,Solyc03g113850,Solyc03g113860,Solyc03g113870,Solyc03g113880,Solyc03g113890,Solyc03g113900,Solyc03g113910,Solyc03g113920,Solyc03g113930,Solyc03g113940,Solyc03g113950,Solyc03g113960,Solyc03g113970,Solyc03g113980,Solyc03g113990,Solyc03g114000,Solyc03g114010,Solyc03g114020,Solyc03g1…	within_region	ej2,fw3.2/KLUH, tri3.1, pblk3.1,Fruit width,OTLD,ovary transverse diameter, fw3.2, psh3.1	Anastasiou et al. 2007, Brewer et al. 2007,Chakrabarti et al. 2013, Rodriguez et al. 2020,Ye et al. 2020, Barrantes et al. 2016, Soyk et al. 2017, Blanca et al. 2015	Related	Fruit size and shape	nominal	INTERCATEGORICAL PLEIOTROPY	NO PLEIOTROPY	???+???+	2(+)/6(?)/8	SL4.0ch03	58890255
L104	Fruit_shape	FPS_rectangular	3	SL2.50ch03	64490290	SL2.50ch03p64490290	63844679	65135901	64064615	64778964	Solyc03g114840	MADS-box enhancer of jointless pedicel 2	MADS1 (ej2)		jointless pedicel, enlarged sepals, branching, pear shaped fruit				Soyk et al. 2017	a	g	0.9433	0.006	0.9347	0.9494	564	4.541	5.603e-06	???+?+?+	0	0.446	2	0.8	Solyc03g113800,Solyc03g113810,Solyc03g113820,Solyc03g113830,Solyc03g113840,Solyc03g113850,Solyc03g113860,Solyc03g113870,Solyc03g113880,Solyc03g113890,Solyc03g113900,Solyc03g113910,Solyc03g113920,Solyc03g113930,Solyc03g113940,Solyc03g113950,Solyc03g113960,Solyc03g113970,Solyc03g113980,Solyc03g113990,Solyc03g114000,Solyc03g114010,Solyc03g114020,Solyc03g114030,Solyc03g114040,Solyc03g114050,Solyc03g1…	within_region	ej2,fw3.2/KLUH, tri3.1, pblk3.1,Fruit width,OTLD,ovary transverse diameter, fw3.2, psh3.1	Anastasiou et al. 2007, Brewer et al. 2007,Chakrabarti et al. 2013, Rodriguez et al. 2020,Ye et al. 2020, Barrantes et al. 2016, Soyk et al. 2017, Blanca et al. 2015	Related	Fruit size and shape	nominal	INTERCATEGORICAL PLEIOTROPY	NO PLEIOTROPY	???+?+?+	3(+)/5(?)/8	SL4.0ch03	58911932
[truncated: 1,010 more rows]

## Sheet: Refferences
Ref	DOI
Aarts et al. 1995	DOI: 10.1105/tpc.7.12.2115
Abel et al. 2005	doi: 10.1186/1471-2148-5-72
Ai et al. 2018	DOI: 10.1021/acs.jafc.8b01795
Ai et al. 2020	https://doi.org/10.3390/genes11121435
[truncated: 257 more rows]
